# Supplementary material for: Rational engineering of minimally immunogenic nucleases for gene therapy
Source: Nat Commun. 2025 Jan 2;16:105. doi: 10.1038/s41467-024-55522-1 (PMC11696374; doi:10.1038/s41467-024-55522-1)
Supplement: Supplementary file 3 — Supplementary Data 1 [file 41467_2024_55522_MOESM3_ESM.xlsx]

## Sheet: PSMs
Checked	Confidence	Identifying Node	PSM Ambiguity	Annotated Sequence	Modifications	# Protein Groups	# Proteins	Master Protein Accessions	Protein Accessions	# Missed Cleavages	Charge	DeltaScore	DeltaCn	Rank	Search Engine Rank	m/z [Da]	MH+ [Da]	DeltaM [ppm]	Deltam/z [Da]	Intensity	Activation Type	MS Order	Isolation Interference [%]	Ion Inject Time [ms]	RT [min]	First Scan	Spectrum File	Ions Matched	XCorr	Percolator q-Value	Percolator PEP
FALSE	High	Sequest HT (A2)	Unambiguous	QVTQPTVGMNFKTPRGPV		1	1	P08708	P08708	0	3	0.463	0	1	1	653.015	1957.03	-0.69	-0.00045	103446	HCD (High Energy Collision Dissociation)	MS2	0	150	58.6147	14952	FR_BRIN1351_PX601_AB_1.raw	0/0	4.73	0	4.537e-05
FALSE	High	Sequest HT (A2)	Unambiguous	TLLTAIVKL		1	3	P63010-2	P63010-3; P63010-2; P63010-1	0	2	0.0876	0	1	1	486.329	971.651	0.63	0.00031	147432	HCD (High Energy Collision Dissociation)	MS2	29.8028	150	89.1902	24703	FR_BRIN1351_PX601_AB_3.raw	0/0	1.94	0	0.008129
FALSE	High	Sequest HT (A2)	Unambiguous	VPPVQVSPLIKLGRYSAL		1	1	P56385	P56385	0	3	0.5127	0	1	1	646.392	1937.16	1.51	0.00097	858413	HCD (High Energy Collision Dissociation)	MS2	33.9419	134.445	83.6088	22822	FR_BRIN1351_PX601_AB_3.raw	0/0	5.13	0	6.361e-05
FALSE	High	Sequest HT (A2)	Unambiguous	KVVDVVRNL		1	2	P20591	P20591; P20591-2	0	2	0.3308	0	1	1	521.325	1041.64	0.37	0.00019	1.13138e+06	HCD (High Energy Collision Dissociation)	MS2	43.5581	88.066	49.0571	11260	FR_BRIN1351_PX601_AB_2.raw	0/0	2.6	0	0.00604
FALSE	High	Sequest HT (A2)	Unambiguous	FVIDLQTRL		1	2	Q14498-1	Q14498-3; Q14498-1	0	2	0.3156	0	1	1	552.826	1104.64	3.09	0.0017	739434	HCD (High Energy Collision Dissociation)	MS2	28.6221	110.164	83.2108	22689	FR_BRIN1351_PX601_AB_3.raw	0/0	2.82	0	0.002528
FALSE	High	Sequest HT (A2)	Unambiguous	PVQPAVLQVHQTS		1	1	O95810	O95810	0	2	0.2796	0	1	1	702.386	1403.76	-0.13	-9e-05	340167	HCD (High Energy Collision Dissociation)	MS2	0	150	48.8991	11207	FR_BRIN1351_PX601_AB_2.raw	0/0	2.79	0	0.006942
FALSE	High	Sequest HT (A2)	Unambiguous	KVVEIVKKL		1	1	O43290	O43290	0	3	0.3856	0	1	1	352.578	1055.72	0.72	0.00025	44791.9	HCD (High Energy Collision Dissociation)	MS2	76.421	150	38.1417	7513	FR_BRIN1351_PX601_AB_3.raw	0/0	3.19	0	0.007654
FALSE	High	Sequest HT (A2)	Unambiguous	FLPEVIYKM		1	1	Q9NZC3	Q9NZC3	0	2	0.1304	0	1	1	570.313	1139.62	1.12	0.00064	170968	HCD (High Energy Collision Dissociation)	MS2	55.1986	150	82.9865	22614	FR_BRIN1351_PX601_AB_3.raw	0/0	1.84	0	0.005354
FALSE	High	Sequest HT (A2)	Unambiguous	KKAAGAGKVTKSAQKAQKA		1	3	P68104	P68104-2; P68104; Q5VTE0	0	4	0.3423	0	1	1	468.535	1871.12	0.55	0.00026	62230.5	HCD (High Energy Collision Dissociation)	MS2	31.7866	150	38.6919	7684	FR_BRIN1351_PX601_AB_3.raw	0/0	9.64	0	4.568e-05
FALSE	High	Sequest HT (A2)	Unambiguous	FVIDLQTRL		1	2	Q14498-1	Q14498-3; Q14498-1	0	2	0.3217	0	1	1	552.825	1104.64	0.65	0.00036	453143	HCD (High Energy Collision Dissociation)	MS2	35.8649	150	82.8593	22570	FR_BRIN1351_PX601_AB_3.raw	0/0	2.86	0	0.002152
FALSE	High	Sequest HT (A2)	Unambiguous	FGSDQSENVDRGAGSIR		1	3	Q9UII2-1	Q9UII2-2; Q9UII2-3; Q9UII2-1	0	3	0.3612	0	1	1	598.951	1794.84	1.66	0.00099	78531.5	HCD (High Energy Collision Dissociation)	MS2	23.7271	150	39.6703	7993	FR_BRIN1351_PX601_AB_3.raw	0/0	2.63	0	0.007846
FALSE	High	Sequest HT (A2)	Unambiguous	QVTQPTVGMNFKTPRGPV		1	1	P08708	P08708	0	3	0.4198	0	1	1	653.017	1957.04	1.93	0.00126	83753.2	HCD (High Energy Collision Dissociation)	MS2	75.8259	150	58.9798	15077	FR_BRIN1351_PX601_AB_1.raw	0/0	3.24	0	0.006653
FALSE	High	Sequest HT (A2)	Unambiguous	VAVGVIKAVDKKAAGAGKVT		1	3	P68104	P68104-2; P68104; Q5VTE0	0	4	0.228	0	1	1	471.293	1882.15	0.68	0.00032	167688	HCD (High Energy Collision Dissociation)	MS2	17.2008	150	41.5128	8579	FR_BRIN1351_PX601_AB_3.raw	0/0	4.78	0	0.006344
FALSE	High	Sequest HT (A2)	Unambiguous	ILMEHIHKL		1	1	P84098	P84098	0	3	0.2888	0	1	1	378.554	1133.65	-1.13	-0.00043	76276.3	HCD (High Energy Collision Dissociation)	MS2	37.1692	150	48.6827	11135	FR_BRIN1351_PX601_AB_2.raw	0/0	2.77	0	0.007249
FALSE	High	Sequest HT (A2)	Unambiguous	KLIEVDDERKL		1	1	P62753	P62753	0	3	0.3449	0	1	1	453.261	1357.77	0.02	1e-05	673718	HCD (High Energy Collision Dissociation)	MS2	3.93234	122.988	42.1388	8780	FR_BRIN1351_PX601_AB_3.raw	0/0	5.48	0	0.0001898
FALSE	High	Sequest HT (A2)	Unambiguous	KLIEVDDERKL		1	1	P62753	P62753	0	3	0.3729	0	1	1	453.261	1357.77	-0.18	-8e-05	448860	HCD (High Energy Collision Dissociation)	MS2	5.8824	150	42.4948	8895	FR_BRIN1351_PX601_AB_3.raw	0/0	5.39	0	0.001342
FALSE	High	Sequest HT (A2)	Unambiguous	ILMEHIHKL		1	1	P84098	P84098	0	3	0.4274	0	1	1	378.555	1133.65	0.09	3e-05	87202.5	HCD (High Energy Collision Dissociation)	MS2	65.2237	150	42.752	8978	FR_BRIN1351_PX601_AB_3.raw	0/0	2.34	0	0.007358
FALSE	High	Sequest HT (A2)	Unambiguous	KLIEVDDERKL		1	1	P62753	P62753	0	3	0.3485	0	1	1	453.261	1357.77	-0.65	-0.00029	119696	HCD (High Energy Collision Dissociation)	MS2	24.9031	150	42.8445	9007	FR_BRIN1351_PX601_AB_3.raw	0/0	4.39	0	0.001454
FALSE	High	Sequest HT (A2)	Unambiguous	KNKLRRGDLPFVVPR		1	2	P35579-1	P35579-1; P35579-2	0	4	0.4302	0	1	1	449.526	1795.08	1.15	0.00052	158951	HCD (High Energy Collision Dissociation)	MS2	24.1468	150	42.8872	9021	FR_BRIN1351_PX601_AB_3.raw	0/0	4.37	0	0.002611
FALSE	High	Sequest HT (A2)	Unambiguous	FVIDLQTRL		1	2	Q14498-1	Q14498-3; Q14498-1	0	2	0.2932	0	1	1	552.824	1104.64	0.43	0.00024	1.7195e+06	HCD (High Energy Collision Dissociation)	MS2	13.6246	43.516	83.3739	23394	FR_BRIN1351_PX601_AB_1.raw	0/0	2.66	0	0.003994
FALSE	High	Sequest HT (A2)	Unambiguous	YLLIPLLER		1	4	Q68CQ1-7	Q68CQ1-7; Q68CQ1-2; Q68CQ1-9; Q68CQ1-1	0	2	0.0323	0	1	1	565.353	1129.7	0.73	0.00041	1128944	HCD (High Energy Collision Dissociation)	MS2	0	150	103.806	29575	FR_BRIN1351_PX601_AB_3.raw	0/0	2.17	0	0.004192
FALSE	High	Sequest HT (A2)	Unambiguous	PAGKLKYFDKLN		1	1	Q13162	Q13162	0	3	0.3734	0	1	1	465.266	1393.78	0.38	0.00017	217605	HCD (High Energy Collision Dissociation)	MS2	28.7267	150	43.2023	9126	FR_BRIN1351_PX601_AB_3.raw	0/0	3.83	0	0.002492
FALSE	High	Sequest HT (A2)	Unambiguous	KNKLRRGDLPFVVPR		1	2	P35579-1	P35579-1; P35579-2	0	4	0.452	0	1	1	449.526	1795.08	0.2	9e-05	300976	HCD (High Energy Collision Dissociation)	MS2	25.5988	150	43.2446	9140	FR_BRIN1351_PX601_AB_3.raw	0/0	4.27	0	0.0008578
FALSE	High	Sequest HT (A2)	Unambiguous	KLIEVDDERKL		1	1	P62753	P62753	0	3	0.2949	0	1	1	453.261	1357.77	0.97	0.00044	140320	HCD (High Energy Collision Dissociation)	MS2	48.4369	150	41.7907	8667	FR_BRIN1351_PX601_AB_3.raw	0/0	4.95	0	0.0003062
FALSE	High	Sequest HT (A2)	Unambiguous	KKAAGAGKVTKSAQKAQKA		1	3	P68104	P68104-2; P68104; Q5VTE0	0	4	0.3401	0	1	1	468.535	1871.12	0.16	7e-05	323994	HCD (High Energy Collision Dissociation)	MS2	2.51459	150	14.3787	1128	FR_BRIN1351_PX601_AB_3.raw	0/0	6.91	0	0.0004504
FALSE	High	Sequest HT (A2)	Unambiguous	KKAAGAGKVTKSAQKAQKA		1	3	P68104	P68104-2; P68104; Q5VTE0	0	4	0.373	0	1	1	468.535	1871.12	0.29	0.00013	353082	HCD (High Energy Collision Dissociation)	MS2	1.23633	150	14.0367	1039	FR_BRIN1351_PX601_AB_3.raw	0/0	5.12	0	0.007296
FALSE	High	Sequest HT (A2)	Unambiguous	KKAAGAGKVTKSAQKAQKA		1	3	P68104	P68104-2; P68104; Q5VTE0	0	4	0.4354	0	1	1	468.535	1871.12	0.29	0.00013	411369	HCD (High Energy Collision Dissociation)	MS2	2.16532	150	10.9261	236	FR_BRIN1351_PX601_AB_3.raw	0/0	7.12	0	0.0002487
FALSE	High	Sequest HT (A2)	Unambiguous	KVLDFEHFL		1	2	P60660	P60660; P60660-2	0	2	0.3754	0	1	1	574.31	1147.61	-0.91	-0.00052	653545	HCD (High Energy Collision Dissociation)	MS2	42.1213	150	81.4863	22750	FR_BRIN1351_PX601_AB_1.raw	0/0	3.41	0	0.008152
FALSE	High	Sequest HT (A2)	Unambiguous	FLIQNVLRL		1	1	P41252	P41252	0	2	0.2228	0	1	1	558.351	1115.69	1.08	0.0006	85906.6	HCD (High Energy Collision Dissociation)	MS2	80.862	150	97.597	27734	FR_BRIN1351_PX601_AB_2.raw	0/0	1.93	0	0.002182
FALSE	High	Sequest HT (A2)	Unambiguous	IIVDIFHGL		1	3	Q9Y4E8	Q9Y4E8; Q9Y4E8-3; Q9Y4E8-2	0	2	0.3242	0	1	1	513.803	1026.6	1.02	0.00052	358347	HCD (High Energy Collision Dissociation)	MS2	26.3252	150	97.7545	27786	FR_BRIN1351_PX601_AB_2.raw	0/0	2.19	0	0.005126
FALSE	High	Sequest HT (A2)	Unambiguous	YLPELLQTVRL		1	2	O14682	O14682; O14682-2	0	2	0.4658	0	1	1	672.897	1344.79	-0.86	-0.00058	129587	HCD (High Energy Collision Dissociation)	MS2	45.258	150	98.9472	28182	FR_BRIN1351_PX601_AB_2.raw	0/0	2.19	0	0.003124
FALSE	High	Sequest HT (A2)	Unambiguous	WILEQLTRL		1	2	P53671-3	P53671-3; Q96C90	0	2	0.2347	0	1	1	586.344	1171.68	-1.85	-0.00108	140961	HCD (High Energy Collision Dissociation)	MS2	52.0326	150	101.195	28928	FR_BRIN1351_PX601_AB_2.raw	0/0	2.13	0	0.006503
FALSE	High	Sequest HT (A2)	Unambiguous	FVLPILQKL		1	1	Q9Y6V7	Q9Y6V7	0	2	0.3884	0	1	1	535.851	1070.69	-2.09	-0.00112	873918	HCD (High Energy Collision Dissociation)	MS2	47.923	150	102.254	29276	FR_BRIN1351_PX601_AB_2.raw	0/0	2.24	0	0.006111
FALSE	High	Sequest HT (A2)	Unambiguous	FVLPILQKL		1	1	Q9Y6V7	Q9Y6V7	0	2	0.4467	0	1	1	535.852	1070.7	-0.04	-2e-05	1186391	HCD (High Energy Collision Dissociation)	MS2	24.6304	150	102.048	29000	FR_BRIN1351_PX601_AB_3.raw	0/0	2.44	0	0.004725
FALSE	High	Sequest HT (A2)	Unambiguous	SLLENLEKI		1	7	P07910-1	P07910-4; P07910-2; O60812; P07910-1; B7ZW38; P07910-3; B2RXH8	0	2	0.0674	0	1	1	529.809	1058.61	1.59	0.00084	232197	HCD (High Energy Collision Dissociation)	MS2	47.5724	150	84.7065	23188	FR_BRIN1351_PX601_AB_3.raw	0/0	2.67	0	0.004693
FALSE	High	Sequest HT (A2)	Rejected	YLIPLLERL		1	1	P26196	P26196	0	2		0.0129	2	2	565.353	1129.7	-0.14	-8e-05	831711	HCD (High Energy Collision Dissociation)	MS2	27.859	150	104.023	29854	FR_BRIN1351_PX601_AB_2.raw	0/0	2.29	0	0.005157
FALSE	High	Sequest HT (A2)	Unambiguous	FVNDIFERI		1	15	Q5QNW6-2	Q16778; Q5QNW6-1; Q99879; P33778; P58876; Q93079; O60814; Q99880; Q5QNW6-2; P62807; P57053; Q8N257; P06899; P23527; Q99877	0	2	0.3269	0	1	1	576.808	1152.61	3.71	0.00214	303084	HCD (High Energy Collision Dissociation)	MS2	35.8592	150	84.4341	23097	FR_BRIN1351_PX601_AB_3.raw	0/0	2.6	0	0.002394
FALSE	High	Sequest HT (A2)	Unambiguous	TGPNLHGLFGR		1	1	P99999	P99999	0	3	0.3822	0	1	1	390.212	1168.62	-1.62	-0.00063	595032	HCD (High Energy Collision Dissociation)	MS2	32.7122	150	60.2103	15498	FR_BRIN1351_PX601_AB_1.raw	0/0	2.59	0	0.004497
FALSE	High	Sequest HT (A2)	Unambiguous	YIVDLLTHL		1	2	Q3B7J2-1	Q3B7J2-1; Q3B7J2-2	0	2	0.2836	0	1	1	543.813	1086.62	0.06	3e-05	319122	HCD (High Energy Collision Dissociation)	MS2	31.0828	150	102.388	29112	FR_BRIN1351_PX601_AB_3.raw	0/0	2.01	0	0.002645
FALSE	High	Sequest HT (A2)	Unambiguous	ALPFFMMHL		1	3	Q14008-3	Q14008-2; Q14008; Q14008-3	0	2	0.4915	0	1	1	553.781	1106.55	1.53	0.00085	102471	HCD (High Energy Collision Dissociation)	MS2	29.6792	150	108.223	31237	FR_BRIN1351_PX601_AB_2.raw	0/0	1.77	0	0.007145
FALSE	High	Sequest HT (A2)	Unambiguous	FLITILDHL		1	4	Q13613-1	Q13613-2; Q13614-1; Q13613-1; Q13614-2	0	2	0.2765	0	1	1	542.824	1084.64	1.2	0.00065	0	HCD (High Energy Collision Dissociation)	MS2		150	108.393	31291	FR_BRIN1351_PX601_AB_2.raw	0/0	2.17	0	0.002138
FALSE	High	Sequest HT (A2)	Unambiguous	VIFDEVHYI		1	1		Q15477	0	2	0.2251	0	1	1	567.796	1134.59	2.1	0.00119	335141	HCD (High Energy Collision Dissociation)	MS2	49.9767	150	82.0548	22946	FR_BRIN1351_PX601_AB_1.raw	0/0	1.91	0	0.007557
FALSE	High	Sequest HT (A2)	Unambiguous	FLITILDHL		1	4	Q13613-1	Q13613-2; Q13614-1; Q13613-1; Q13614-2	0	2	0.3203	0	1	1	542.823	1084.64	-1.51	-0.00082	179228	HCD (High Energy Collision Dissociation)	MS2	0	150	108.763	31413	FR_BRIN1351_PX601_AB_2.raw	0/0	2.56	0	0.003395
FALSE	High	Sequest HT (A2)	Unambiguous	YIVDLLTHL		1	2	Q3B7J2-1	Q3B7J2-1; Q3B7J2-2	0	2	0.3665	0	1	1	543.814	1086.62	1.18	0.00064	304213	HCD (High Energy Collision Dissociation)	MS2	0	150	102.749	29230	FR_BRIN1351_PX601_AB_3.raw	0/0	2.21	0	0.002783
FALSE	High	Sequest HT (A2)	Unambiguous	LLPSVVLKLF		1	1	Q99075	Q99075	0	2	0.32	0	1	1	564.873	1128.74	0.3	0.00017	75381.3	HCD (High Energy Collision Dissociation)	MS2	48.8588	150	109.569	31677	FR_BRIN1351_PX601_AB_2.raw	0/0	1.75	0	0.004378
FALSE	High	Sequest HT (A2)	Unambiguous	ALFSFLYHL		1	3	Q7Z6Z7	Q7Z6Z7-2; Q7Z6Z7; Q7Z6Z7-3	0	2	0.3115	0	1	1	555.803	1110.6	-0.05	-3e-05	99336.8	HCD (High Energy Collision Dissociation)	MS2	49.2157	150	111.032	32146	FR_BRIN1351_PX601_AB_2.raw	0/0	1.83	0	0.005817
FALSE	High	Sequest HT (A2)	Unambiguous	NILDPRLLLAF		1	2		Q14781-2; Q14781-1	0	2	0.6481	0	1	1	642.887	1284.77	-1.28	-0.00082	576980	HCD (High Energy Collision Dissociation)	MS2	24.6039	150	117.038	34112	FR_BRIN1351_PX601_AB_2.raw	0/0	3.24	0	0.00618
FALSE	High	Sequest HT (A2)	Unambiguous	NILDPRLLIAF		1	2	O00257-1	O00257-1; O00257-3	0	2	0.6481	0	1	2	642.887	1284.77	-1.28	-0.00082	576980	HCD (High Energy Collision Dissociation)	MS2	24.6039	150	117.038	34112	FR_BRIN1351_PX601_AB_2.raw	0/0	3.24	0	0.00618
FALSE	High	Sequest HT (A2)	Unambiguous	VIFDEVHYL		1	2	Q5H9U9-1	Q5H9U9-2; Q5H9U9-1	0	2	0.2251	0	1	2	567.796	1134.59	2.1	0.00119	335141	HCD (High Energy Collision Dissociation)	MS2	49.9767	150	82.0548	22946	FR_BRIN1351_PX601_AB_1.raw	0/0	1.91	0	0.007557
FALSE	High	Sequest HT (A2)	Unambiguous	AVIEHLERL		1	1	O43716	O43716	0	3	0.1265	0	1	1	360.545	1079.62	-0.01	0	322070	HCD (High Energy Collision Dissociation)	MS2	34.9895	150	50.1604	11630	FR_BRIN1351_PX601_AB_2.raw	0/0	2.53	0	0.007535
FALSE	High	Sequest HT (A2)	Unambiguous	ILSESLHSL		1	1	O43156	O43156	0	2	0.197	0	1	1	499.78	998.553	0.85	0.00043	205707	HCD (High Energy Collision Dissociation)	MS2	44.1104	150	57.8841	14703	FR_BRIN1351_PX601_AB_1.raw	0/0	1.98	0	0.007943
FALSE	High	Sequest HT (A2)	Unambiguous	LVLDPPTDLKF		1	2	Q9P0L0-2	Q9P0L0; Q9P0L0-2	0	2	0.2874	0	1	1	629.36	1257.71	3.59	0.00226	543423	HCD (High Energy Collision Dissociation)	MS2	25.9787	150	88.6179	24511	FR_BRIN1351_PX601_AB_3.raw	0/0	2.61	0	0.0007759
FALSE	High	Sequest HT (A2)	Unambiguous	KIETRDGKLVSESSDVLPK		1	2	P05787-2	P05787-2; P05787	0	4	0.5077	0	1	1	526.04	2101.14	-4.82	-0.00253	93797.7	HCD (High Energy Collision Dissociation)	MS2	8.60317	150	43.4428	9204	FR_BRIN1351_PX601_AB_3.raw	0/0	4.57	0	0.000404
FALSE	High	Sequest HT (A2)	Unambiguous	RQTVAVGVIKAVDKKAAGAG		1	3	P68104	P68104-2; P68104; Q5VTE0	0	4	0.5169	0	1	1	485.541	1939.14	-0.4	-0.00019	49429	HCD (High Energy Collision Dissociation)	MS2	30.4589	150	43.6082	9257	FR_BRIN1351_PX601_AB_3.raw	0/0	5.32	0	0.0003964
FALSE	High	Sequest HT (A2)	Unambiguous	KLISELQKL		1	2	Q5UIP0	Q5UIP0-2; Q5UIP0	0	2	0.1862	0	1	1	536.343	1071.68	0.64	0.00034	1.08354e+06	HCD (High Energy Collision Dissociation)	MS2	58.2374	91.937	54.351	13480	FR_BRIN1351_PX601_AB_1.raw	0/0	2.9	0	0.007465
FALSE	High	Sequest HT (A2)	Unambiguous	PGDSDIIRSMPEQTGEK		1	1	P62888	P62888	0	3	0.5571	0	1	1	620.631	1859.88	-0.57	-0.00035	418898	HCD (High Energy Collision Dissociation)	MS2	35.2072	150	47.4733	10538	FR_BRIN1351_PX601_AB_3.raw	0/0	4.9	0	0.0004793
FALSE	High	Sequest HT (A2)	Unambiguous	PGDSDIIRSMPEQTGEK		1	1	P62888	P62888	0	3	0.5648	0	1	1	620.632	1859.88	0.41	0.00026	900548	HCD (High Energy Collision Dissociation)	MS2	3.49339	141.516	47.8315	10658	FR_BRIN1351_PX601_AB_3.raw	0/0	5.79	0	5.179e-05
FALSE	High	Sequest HT (A2)	Unambiguous	KVVDVVRNL		1	2	P20591	P20591; P20591-2	0	2	0.35	0	1	1	521.325	1041.64	0.26	0.00013	907436	HCD (High Energy Collision Dissociation)	MS2	31.6376	105.568	47.9031	10682	FR_BRIN1351_PX601_AB_3.raw	0/0	3	0	0.007551
FALSE	High	Sequest HT (A2)	Unambiguous	QLNGILLHL		1	1	P05783	P05783	0	2	0.1752	0	1	1	510.814	1020.62	1.14	0.00058	336033	HCD (High Energy Collision Dissociation)	MS2	29.9161	150	84.5503	23788	FR_BRIN1351_PX601_AB_1.raw	0/0	2.34	0	0.005455
FALSE	High	Sequest HT (A2)	Unambiguous	QLDNQYAVLENQKSSHSQYN		1	1	Q9UKY7	Q9UKY7	0	3	0.611	0	1	1	789.374	2366.11	2.79	0.0022	90493.2	HCD (High Energy Collision Dissociation)	MS2	14.7469	150	48.4675	10872	FR_BRIN1351_PX601_AB_3.raw	0/0	4.01	0	0.00377
FALSE	High	Sequest HT (A2)	Unambiguous	PVQPAVLQVHQTS		1	1	O95810	O95810	0	2	0.3345	0	1	1	702.387	1403.77	1.18	0.00083	421559	HCD (High Energy Collision Dissociation)	MS2	7.84958	150	48.7851	10978	FR_BRIN1351_PX601_AB_3.raw	0/0	2.9	0	0.00647
FALSE	High	Sequest HT (A2)	Unambiguous	FAPVNVTTEVK		1	3	P68104	P68104-2; P68104; Q5VTE0	0	2	0.4854	0	1	1	602.832	1204.66	-0.56	-0.00034	250611	HCD (High Energy Collision Dissociation)	MS2	15.8767	150	53.5417	13197	FR_BRIN1351_PX601_AB_1.raw	0/0	2.06	0	0.002476
FALSE	High	Sequest HT (A2)	Unambiguous	VVSEVDIAKAD		1	2	P20591	P20591; P20591-2	0	2	0.4811	0	1	1	573.306	1145.6	0.05	3e-05	464017	HCD (High Energy Collision Dissociation)	MS2	21.6679	150	46.4128	10377	FR_BRIN1351_PX601_AB_2.raw	0/0	3.18	0	0.0004105
FALSE	High	Sequest HT (A2)	Unambiguous	YLPVGSHNL		1	1	Q07864	Q07864	0	2	0.3179	0	1	1	500.266	999.526	-0.25	-0.00012	1.17655e+06	HCD (High Energy Collision Dissociation)	MS2	5.5092	85.947	49.8015	11319	FR_BRIN1351_PX601_AB_3.raw	0/0	1.95	0	0.005458
FALSE	High	Sequest HT (A2)	Unambiguous	KKGDLSVEEVMKIK		1	1	Q96AT1	Q96AT1	0	4	0.4532	0	1	1	401.732	1603.91	-0.86	-0.00035	183856	HCD (High Energy Collision Dissociation)	MS2	36.3875	150	47.3387	10493	FR_BRIN1351_PX601_AB_3.raw	0/0	4.17	0	0.007268
FALSE	High	Sequest HT (A2)	Unambiguous	FVNDIFERI		1	15	Q5QNW6-2	Q16778; Q5QNW6-1; Q99879; P33778; P58876; Q93079; O60814; Q99880; Q5QNW6-2; P62807; P57053; Q8N257; P06899; P23527; Q99877	0	2	0.3763	0	1	1	576.806	1152.61	0.63	0.00037	496292	HCD (High Energy Collision Dissociation)	MS2	36.447	150	84.6884	23834	FR_BRIN1351_PX601_AB_1.raw	0/0	2.79	0	0.002157
FALSE	High	Sequest HT (A2)	Unambiguous	SPTIKPSPAASKEYFQKVNQ		1	2	P30048	P30048; P30048-2	0	4	0.3381	0	1	1	555.794	2220.15	-5.39	-0.00299	131449	HCD (High Energy Collision Dissociation)	MS2	53.3697	150	45.6293	10114	FR_BRIN1351_PX601_AB_2.raw	0/0	4.17	0	0.001676
FALSE	High	Sequest HT (A2)	Unambiguous	LVENFDEASKNEAN		1	4	P20290-1	P20290-2; Q96K17-1; Q96K17-2; P20290-1	0	2	0.6015	0	1	1	790.365	1579.72	-0.86	-0.00068	93241.9	HCD (High Energy Collision Dissociation)	MS2	0	150	45.2202	9978	FR_BRIN1351_PX601_AB_2.raw	0/0	2.71	0	0.001612
FALSE	High	Sequest HT (A2)	Unambiguous	QILEGVHFL		1	1	Q9UEE5	Q9UEE5	0	2	0.2684	0	1	1	528.298	1055.59	0.37	0.00019	318106	HCD (High Energy Collision Dissociation)	MS2	46.4698	150	81.5126	22110	FR_BRIN1351_PX601_AB_3.raw	0/0	2.31	0	0.003462
FALSE	High	Sequest HT (A2)	Unambiguous	YLITLLEHL		1	3	O43683	O43683; O43683-3; O43683-2	0	2	0.2344	0	1	1	557.83	1114.65	2.09	0.00116	222412	HCD (High Energy Collision Dissociation)	MS2	71.8838	150	104.743	29883	FR_BRIN1351_PX601_AB_3.raw	0/0	2.09	0	0.003077
FALSE	High	Sequest HT (A2)	Unambiguous	YQFTGIKKY		1	1	Q96IX5	Q96IX5	0	3	0.3459	0	1	1	383.21	1147.61	-0.34	-0.00013	426763	HCD (High Energy Collision Dissociation)	MS2	40.9366	150	44.989	9901	FR_BRIN1351_PX601_AB_2.raw	0/0	2.66	0	0.006482
FALSE	High	Sequest HT (A2)	Unambiguous	PPVKTKFGYHIIMVEGRK		1	2	Q9Y237-2	Q9Y237-2; Q9Y237	0	4	0.3428	0	1	1	525.8	2100.18	0.09	5e-05	83003.9	HCD (High Energy Collision Dissociation)	MS2	15.8729	150	44.9376	9884	FR_BRIN1351_PX601_AB_2.raw	0/0	4.58	0	0.002418
FALSE	High	Sequest HT (A2)	Unambiguous	GQKDSYVGDEAQSKRGILTL		1	6	P60709	P63267-1; P60709; P62736; P68133; P68032; P63261	0	3	0.5828	0	1	1	722.378	2165.12	0.13	9e-05	276640	HCD (High Energy Collision Dissociation)	MS2	59.2341	150	53.0656	12416	FR_BRIN1351_PX601_AB_3.raw	0/0	4.77	0	5.275e-05
FALSE	High	Sequest HT (A2)	Unambiguous	PAGKLKYFDKLN		1	1	Q13162	Q13162	0	3	0.4654	0	1	1	465.266	1393.78	-0.41	-0.00019	255510	HCD (High Energy Collision Dissociation)	MS2	13.7157	150	44.0052	9579	FR_BRIN1351_PX601_AB_2.raw	0/0	3.61	0	0.002889
FALSE	High	Sequest HT (A2)	Unambiguous	KNKLRRGDLPFVVPR		1	2	P35579-1	P35579-1; P35579-2	0	4	0.4342	0	1	1	449.526	1795.08	0.54	0.00024	77273.3	HCD (High Energy Collision Dissociation)	MS2	37.7274	150	43.9484	9560	FR_BRIN1351_PX601_AB_2.raw	0/0	3.57	0	0.006396
FALSE	High	Sequest HT (A2)	Unambiguous	KLVDFVIHF		1	3	P59998-3	P59998; P59998-3; P59998-4	0	2	0.442	0	1	1	559.325	1117.64	1.84	0.00103	373846	HCD (High Energy Collision Dissociation)	MS2	41.3858	150	85.7925	24210	FR_BRIN1351_PX601_AB_1.raw	0/0	3.71	0	0.002634
FALSE	High	Sequest HT (A2)	Unambiguous	VVSEVDIAKAD		1	2	P20591	P20591; P20591-2	0	2	0.4816	0	1	1	573.306	1145.6	0.05	3e-05	260863	HCD (High Energy Collision Dissociation)	MS2	51.1436	150	46.0419	10253	FR_BRIN1351_PX601_AB_2.raw	0/0	2.72	0	0.004072
FALSE	High	Sequest HT (A2)	Unambiguous	PGDSDIIRSMPEQTGEK		1	1	P62888	P62888	0	3	0.508	0	1	1	620.632	1859.88	0.71	0.00044	368465	HCD (High Energy Collision Dissociation)	MS2	45.7052	150	47.5584	10760	FR_BRIN1351_PX601_AB_2.raw	0/0	5	0	0.0007769
FALSE	High	Sequest HT (A2)	Unambiguous	RVPELLHRL		1	3	Q14997	Q14997-3; Q14997-2; Q14997	0	3	0.5058	0	1	1	378.236	1132.69	-0.77	-0.00029	727714	HCD (High Energy Collision Dissociation)	MS2	28.8077	124.236	46.5463	10227	FR_BRIN1351_PX601_AB_3.raw	0/0	4.29	0	0.004993
FALSE	High	Sequest HT (A2)	Unambiguous	QLNGILLHL		1	1	P05783	P05783	0	2	0.2318	0	1	1	510.814	1020.62	1.32	0.00067	247403	HCD (High Energy Collision Dissociation)	MS2	39.4936	150	84.2108	23675	FR_BRIN1351_PX601_AB_1.raw	0/0	2.2	0	0.005166
FALSE	High	Sequest HT (A2)	Unambiguous	ALPGDNVGFNVK		1	3	P68104	Q05639; P68104-2; P68104	0	2	0.6321	0	1	1	615.828	1230.65	0.33	0.0002	884321	HCD (High Energy Collision Dissociation)	MS2	10.4639	150	57.5092	14574	FR_BRIN1351_PX601_AB_1.raw	0/0	2.8	0	0.002183
FALSE	High	Sequest HT (A2)	Unambiguous	KNKLRRGDLPFVVPR		1	2	P35579-1	P35579-1; P35579-2	0	4	0.4732	0	1	1	449.527	1795.08	1.69	0.00076	76370.9	HCD (High Energy Collision Dissociation)	MS2	22.6405	150	43.6325	9265	FR_BRIN1351_PX601_AB_3.raw	0/0	4.48	0	0.006167
FALSE	High	Sequest HT (A2)	Unambiguous	TGPNLHGLFGR		1	1	P99999	P99999	0	2	0.4671	0	1	1	584.815	1168.62	-0.25	-0.00015	546623	HCD (High Energy Collision Dissociation)	MS2	19.5877	150	57.2891	14499	FR_BRIN1351_PX601_AB_1.raw	0/0	3.34	0	0.001196
FALSE	High	Sequest HT (A2)	Unambiguous	PAGKLKYFDKLN		1	1	Q13162	Q13162	0	3	0.394	0	1	1	465.266	1393.78	-0.15	-7e-05	219919	HCD (High Energy Collision Dissociation)	MS2	21.4559	150	43.8979	9351	FR_BRIN1351_PX601_AB_3.raw	0/0	3.68	0	0.00488
FALSE	High	Sequest HT (A2)	Unambiguous	ALPGDNVGFNVK		1	3	P68104	Q05639; P68104-2; P68104	0	2	0.5909	0	1	1	615.828	1230.65	1.42	0.00087	230671	HCD (High Energy Collision Dissociation)	MS2	45.2786	150	57.1411	14449	FR_BRIN1351_PX601_AB_1.raw	0/0	2.64	0	0.0009391
FALSE	High	Sequest HT (A2)	Unambiguous	TGPNLHGLFGR		1	1	P99999	P99999	0	2	0.4863	0	1	1	584.815	1168.62	-0.35	-0.00021	1.93894e+06	HCD (High Energy Collision Dissociation)	MS2	10.6962	102.148	56.9113	14370	FR_BRIN1351_PX601_AB_1.raw	0/0	3.66	0	0.0005427
FALSE	High	Sequest HT (A2)	Unambiguous	ILMEHIHKL		1	1	P84098	P84098	0	3	0.3123	0	1	1	378.555	1133.65	0.73	0.00028	320388	HCD (High Energy Collision Dissociation)	MS2	64.7966	150	44.2804	9476	FR_BRIN1351_PX601_AB_3.raw	0/0	3.17	0	0.007699
FALSE	High	Sequest HT (A2)	Unambiguous	PPVKTKFGYHIIMVEGRK		1	2	Q9Y237-2	Q9Y237-2; Q9Y237	0	4	0.3251	0	1	1	525.799	2100.17	-1.77	-0.00093	70586.3	HCD (High Energy Collision Dissociation)	MS2	13.9128	150	44.7421	9628	FR_BRIN1351_PX601_AB_3.raw	0/0	5.26	0	0.004959
FALSE	High	Sequest HT (A2)	Unambiguous	LVENFDEASKNEAN		1	4	P20290-1	P20290-2; Q96K17-1; Q96K17-2; P20290-1	0	2	0.5333	0	1	1	790.366	1579.72	0.45	0.00036	55615.1	HCD (High Energy Collision Dissociation)	MS2	46.5809	150	45.0565	9732	FR_BRIN1351_PX601_AB_3.raw	0/0	2.25	0	0.005103
FALSE	High	Sequest HT (A2)	Unambiguous	YQFTGIKKY		1	1	Q96IX5	Q96IX5	0	3	0.4008	0	1	1	383.209	1147.61	-0.74	-0.00028	346097	HCD (High Energy Collision Dissociation)	MS2	14.9245	150	45.0689	9736	FR_BRIN1351_PX601_AB_3.raw	0/0	2.57	0	0.007427
FALSE	High	Sequest HT (A2)	Unambiguous	TGPNLHGLFGR		1	1	P99999	P99999	0	2	0.4661	0	1	1	584.815	1168.62	-0.25	-0.00015	7655119	HCD (High Energy Collision Dissociation)	MS2	0	14.339	56.559	14248	FR_BRIN1351_PX601_AB_1.raw	0/0	3.54	0	0.001574
FALSE	High	Sequest HT (A2)	Unambiguous	PGDSDIIRSMPEQTGEK		1	1	P62888	P62888	0	3	0.5399	0	1	1	620.632	1859.88	0.81	0.0005	183547	HCD (High Energy Collision Dissociation)	MS2	0	150	48.2663	10996	FR_BRIN1351_PX601_AB_2.raw	0/0	4.39	0	0.003853
FALSE	High	Sequest HT (A2)	Unambiguous	TGPNLHGLFGR		1	1	P99999	P99999	0	3	0.4598	0	1	1	390.213	1168.62	0.73	0.00028	71882040	HCD (High Energy Collision Dissociation)	MS2	0.178916	1.194	56.4093	14192	FR_BRIN1351_PX601_AB_1.raw	0/0	3.48	0	0.005937
FALSE	High	Sequest HT (A2)	Unambiguous	TGPNLHGLFGR		1	1	P99999	P99999	0	2	0.4943	0	1	1	584.814	1168.62	-0.88	-0.00051	457325	HCD (High Energy Collision Dissociation)	MS2	23.6758	150	56.1952	14120	FR_BRIN1351_PX601_AB_1.raw	0/0	3.52	0	0.00111
FALSE	High	Sequest HT (A2)	Unambiguous	LVENFDEASKNEAN		1	4	P20290-1	P20290-2; Q96K17-1; Q96K17-2; P20290-1	0	2	0.5556	0	1	1	790.365	1579.72	-0.79	-0.00062	134890	HCD (High Energy Collision Dissociation)	MS2	0	150	45.4195	9852	FR_BRIN1351_PX601_AB_3.raw	0/0	3.15	0	0.006728
FALSE	High	Sequest HT (A2)	Unambiguous	THSLGGGTGSGMGTLLLSK		1	1		Q3ZCM7	0	3	0.5255	0	1	2	591.977	1773.92	0.03	2e-05	555017	HCD (High Energy Collision Dissociation)	MS2	18.8403	150	56.0755	14078	FR_BRIN1351_PX601_AB_1.raw	0/0	3.73	0	0.0004767
FALSE	High	Sequest HT (A2)	Unambiguous	THSLGGGTGSGMGTLLISK		1	9	P07437	Q13885; Q13509; P04350; A6NNZ2; Q9BUF5; Q13509-2; P07437; P68371; Q9BVA1	0	3	0.5255	0	1	1	591.977	1773.92	0.03	2e-05	555017	HCD (High Energy Collision Dissociation)	MS2	18.8403	150	56.0755	14078	FR_BRIN1351_PX601_AB_1.raw	0/0	3.73	0	0.0004767
FALSE	High	Sequest HT (A2)	Unambiguous	TGPNLHGLFGR		1	1	P99999	P99999	0	3	0.4	0	1	1	390.212	1168.62	0.34	0.00013	628206	HCD (High Energy Collision Dissociation)	MS2	34.0656	150	56.0367	14063	FR_BRIN1351_PX601_AB_1.raw	0/0	3.35	0	0.002427
FALSE	High	Sequest HT (A2)	Unambiguous	SPTIKPSPAASKEYFQKVNQ		1	2	P30048	P30048; P30048-2	0	4	0.3552	0	1	1	555.796	2220.16	-1.43	-0.00079	246328	HCD (High Energy Collision Dissociation)	MS2	35.6267	150	45.4573	9865	FR_BRIN1351_PX601_AB_3.raw	0/0	4.87	0	0.0002478
FALSE	High	Sequest HT (A2)	Unambiguous	TGPNLHGLFGR		1	1	P99999	P99999	0	3	0.4215	0	1	1	390.213	1168.63	2.61	0.00102	471836	HCD (High Energy Collision Dissociation)	MS2	10.1731	150	55.6728	13937	FR_BRIN1351_PX601_AB_1.raw	0/0	3.44	0	0.006673
FALSE	High	Sequest HT (A2)	Unambiguous	VVSEVDIAKAD		1	2	P20591	P20591; P20591-2	0	2	0.5017	0	1	1	573.307	1145.61	0.8	0.00046	397185	HCD (High Energy Collision Dissociation)	MS2	26.6267	150	45.993	10043	FR_BRIN1351_PX601_AB_3.raw	0/0	2.87	0	0.0006064
FALSE	High	Sequest HT (A2)	Unambiguous	PGDSDIIRSMPEQTGEK		1	1	P62888	P62888	0	3	0.6013	0	1	1	620.632	1859.88	-0.08	-5e-05	921073	HCD (High Energy Collision Dissociation)	MS2	0	150	47.9074	10876	FR_BRIN1351_PX601_AB_2.raw	0/0	6.17	0	3.227e-05
FALSE	High	Sequest HT (A2)	Unambiguous	VVSEVDIAKAD		1	2	P20591	P20591; P20591-2	0	2	0.5	0	1	1	573.306	1145.6	-0.69	-0.0004	559833	HCD (High Energy Collision Dissociation)	MS2	20.8967	150	46.3333	10156	FR_BRIN1351_PX601_AB_3.raw	0/0	3.04	0	0.0005477
FALSE	High	Sequest HT (A2)	Unambiguous	PAGKLKYFDKLN		1	1	Q13162	Q13162	0	3	0.4039	0	1	1	465.266	1393.78	-0.28	-0.00013	356939	HCD (High Energy Collision Dissociation)	MS2	15.2292	150	43.5375	9235	FR_BRIN1351_PX601_AB_3.raw	0/0	4.58	0	0.001402
FALSE	High	Sequest HT (A2)	Unambiguous	AILTTLIHL		1	2	Q9UI26-2	Q9UI26-2; Q9UI26	0	2	0.306	0	1	2	497.818	994.629	-0.41	-0.0002	532029	HCD (High Energy Collision Dissociation)	MS2	20.9989	150	96.429	27346	FR_BRIN1351_PX601_AB_2.raw	0/0	2.32	0	0.006485
FALSE	High	Sequest HT (A2)	Unambiguous	ALITTILHL		2	3	Q6R327-3	Q6R327-4; Q6R327-1; Q6R327-3	0	2	0.306	0	1	1	497.818	994.629	-0.41	-0.0002	532029	HCD (High Energy Collision Dissociation)	MS2	20.9989	150	96.429	27346	FR_BRIN1351_PX601_AB_2.raw	0/0	2.32	0	0.006485
FALSE	High	Sequest HT (A2)	Unambiguous	YLADIFTKL		1	1	Q49AG3	Q49AG3	0	2	0.1176	0	1	1	542.307	1083.61	-1.83	-0.00099	680393	HCD (High Energy Collision Dissociation)	MS2	12.9813	150	93.705	26440	FR_BRIN1351_PX601_AB_2.raw	0/0	2.55	0	0.005263
FALSE	High	Sequest HT (A2)	Unambiguous	FIMEAGVKL		1	3	P0C7Q3	Q8N1B3-1; P0C7Q3; Q8N1B3-2	0	2	0.2523	0	1	1	504.284	1007.56	1.9	0.00096	242524	HCD (High Energy Collision Dissociation)	MS2	41.2032	150	71.1037	19235	FR_BRIN1351_PX601_AB_1.raw	0/0	2.18	0	0.00379
FALSE	High	Sequest HT (A2)	Unambiguous	PMFIVNTNVPRASVPD		1	1	P14174	P14174	0	2	0.5473	0	1	1	878.957	1756.91	0.56	0.00049	168774	HCD (High Energy Collision Dissociation)	MS2	0	150	76.3365	20996	FR_BRIN1351_PX601_AB_1.raw	0/0	4.86	0	5.408e-05
FALSE	High	Sequest HT (A2)	Unambiguous	FIMEAGVKL		1	3	P0C7Q3	Q8N1B3-1; P0C7Q3; Q8N1B3-2	0	2	0.1638	0	1	1	504.284	1007.56	1.41	0.00071	117713	HCD (High Energy Collision Dissociation)	MS2	48.2998	150	71.3044	18869	FR_BRIN1351_PX601_AB_2.raw	0/0	1.77	0	0.004085
FALSE	High	Sequest HT (A2)	Unambiguous	QILDGVHYL		1	2	O43293-1	O43293-2; O43293-1	0	2	0.2964	0	1	1	529.288	1057.57	0.81	0.00043	689534	HCD (High Energy Collision Dissociation)	MS2	21.2923	150	71.9546	19089	FR_BRIN1351_PX601_AB_2.raw	0/0	2.8	0	0.005366
FALSE	High	Sequest HT (A2)	Unambiguous	FIFSDTHEL		1	1	Q9UKK3	Q9UKK3	0	2	0.3089	0	1	1	554.769	1108.53	-0.24	-0.00013	146397	HCD (High Energy Collision Dissociation)	MS2	44.5736	150	72.2336	19184	FR_BRIN1351_PX601_AB_2.raw	0/0	1.91	0	0.004684
FALSE	High	Sequest HT (A2)	Unambiguous	PMFIVNTNVPRASVPD		1	1	P14174	P14174	0	2	0.5233	0	1	1	878.959	1756.91	2.79	0.00245	1.01576e+06	HCD (High Energy Collision Dissociation)	MS2	2.87561	150	76.6923	21115	FR_BRIN1351_PX601_AB_1.raw	0/0	5.37	0	8.928e-05
FALSE	High	Sequest HT (A2)	Unambiguous	KVLDILQHI		1	2	O94952-2	O94952-1; O94952-2	0	2	0.3247	0	1	1	539.834	1078.66	-1.92	-0.00103	158253	HCD (High Energy Collision Dissociation)	MS2	69.6312	150	72.5147	19280	FR_BRIN1351_PX601_AB_2.raw	0/0	3.08	0	0.004278
FALSE	High	Sequest HT (A2)	Unambiguous	FIFSDTHEL		1	1	Q9UKK3	Q9UKK3	0	2	0.3405	0	1	1	554.77	1108.53	0.86	0.00048	1.10852e+06	HCD (High Energy Collision Dissociation)	MS2	15.6209	95.546	72.5885	19305	FR_BRIN1351_PX601_AB_2.raw	0/0	1.85	0	0.007145
FALSE	High	Sequest HT (A2)	Unambiguous	NEFPEPIKL		1	1	P51149	P51149	0	2	0.3103	0	1	1	543.795	1086.58	0.4	0.00022	352032	HCD (High Energy Collision Dissociation)	MS2	62.3705	150	72.6562	19328	FR_BRIN1351_PX601_AB_2.raw	0/0	2.32	0	0.00473
FALSE	High	Sequest HT (A2)	Unambiguous	VLADLKVQL		1	1	Q9NQP4	Q9NQP4	0	2	0.1328	0	1	1	499.817	998.626	1.75	0.00087	234955	HCD (High Energy Collision Dissociation)	MS2	50.7687	150	72.8612	19398	FR_BRIN1351_PX601_AB_2.raw	0/0	2.71	0	0.007788
FALSE	High	Sequest HT (A2)	Unambiguous	FLNGEVIRL		1	2	Q99714-1	Q99714-1; Q99714-2	0	2	0.1917	0	1	1	530.809	1060.61	-3.61	-0.00191	285840	HCD (High Energy Collision Dissociation)	MS2	55.1326	150	76.3006	20984	FR_BRIN1351_PX601_AB_1.raw	0/0	2.4	0	0.004795
FALSE	High	Sequest HT (A2)	Unambiguous	SGFSGVIRL		1	2	P11309	P11309; P11309-2	0	2	0.3476	0	1	1	468.269	935.531	0.04	2e-05	73197.9	HCD (High Energy Collision Dissociation)	MS2	54.6375	150	69.8343	18804	FR_BRIN1351_PX601_AB_1.raw	0/0	2.1	0	0.00793
FALSE	High	Sequest HT (A2)	Unambiguous	LVLDPPTDLKF		1	2	Q9P0L0-2	Q9P0L0; Q9P0L0-2	0	2	0.232	0	1	1	629.358	1257.71	0.09	6e-05	318721	HCD (High Energy Collision Dissociation)	MS2	38.1365	150	88.2659	24392	FR_BRIN1351_PX601_AB_3.raw	0/0	2.5	0	0.003829
FALSE	High	Sequest HT (A2)	Unambiguous	YVFPGVTRL		1	2	Q9H0A9-1	Q9H0A9-2; Q9H0A9-1	0	2	0.4314	0	1	1	526.301	1051.59	0.75	0.0004	1.27235e+06	HCD (High Energy Collision Dissociation)	MS2	10.5797	69.661	74.0032	19781	FR_BRIN1351_PX601_AB_2.raw	0/0	2.04	0	0.003934
FALSE	High	Sequest HT (A2)	Unambiguous	IVIGVLHQL		1	3	Q9UH92	Q9UH92; Q9UH92-2; Q9UH92-3	0	2	0.1312	0	1	1	496.32	991.632	2.45	0.00122	613455	HCD (High Energy Collision Dissociation)	MS2	30.6112	150	74.9553	20100	FR_BRIN1351_PX601_AB_2.raw	0/0	2.21	0	0.00682
FALSE	High	Sequest HT (A2)	Unambiguous	FLNGEVIRL		1	2	Q99714-1	Q99714-1; Q99714-2	0	2	0.1733	0	1	1	530.808	1060.61	-5.1	-0.00271	260833	HCD (High Energy Collision Dissociation)	MS2	64.104	150	76.1837	20512	FR_BRIN1351_PX601_AB_2.raw	0/0	2.02	0	0.00588
FALSE	High	Sequest HT (A2)	Unambiguous	PMFIVNTNVPRASVPD		1	1	P14174	P14174	0	2	0.5699	0	1	1	878.955	1756.9	-1.31	-0.00115	249458	HCD (High Energy Collision Dissociation)	MS2	0	150	76.2565	20536	FR_BRIN1351_PX601_AB_2.raw	0/0	4.72	0	0.0003791
FALSE	High	Sequest HT (A2)	Unambiguous	PMFIVNTNVPRASVPD		1	1	P14174	P14174	0	2	0.5714	0	1	1	878.957	1756.91	1.26	0.0011	722253	HCD (High Energy Collision Dissociation)	MS2	0	150	76.6174	20657	FR_BRIN1351_PX601_AB_2.raw	0/0	5.04	0	4.932e-05
FALSE	High	Sequest HT (A2)	Unambiguous	GDGQVNYEEFVQMMTAK		1	1	P62158	P62158	0	2	0.6047	0	1	1	973.937	1946.87	2.49	0.00242	137333	HCD (High Energy Collision Dissociation)	MS2	19.2458	150	98.8276	27934	FR_BRIN1351_PX601_AB_3.raw	0/0	4.3	0	7.363e-06
FALSE	High	Sequest HT (A2)	Unambiguous	FLVQNIHTL		1	1	Q8TDN6	Q8TDN6	0	2	0.1378	0	1	1	542.811	1084.61	-0.04	-2e-05	275166	HCD (High Energy Collision Dissociation)	MS2	38.3997	150	68.169	18240	FR_BRIN1351_PX601_AB_1.raw	0/0	2.25	0	0.006231
FALSE	High	Sequest HT (A2)	Unambiguous	TGPNLHGLFGR		1	1	P99999	P99999	0	2	0.3731	0	1	1	584.815	1168.62	0.17	0.0001	196022	HCD (High Energy Collision Dissociation)	MS2	56.952	150	57.4748	14138	FR_BRIN1351_PX601_AB_2.raw	0/0	2.6	0	0.002046
FALSE	High	Sequest HT (A2)	Unambiguous	TVLGKIWKL		1	1	Q9H4M9	Q9H4M9	0	3	0.1572	0	1	1	353.231	1057.68	0.89	0.00031	1.23915e+06	HCD (High Energy Collision Dissociation)	MS2	6.71232	83.46	68.0515	18200	FR_BRIN1351_PX601_AB_1.raw	0/0	2.99	0	0.007043
FALSE	High	Sequest HT (A2)	Unambiguous	QVTQPTVGMNFKTPRGPV		1	1	P08708	P08708	0	3	0.437	0	1	1	653.016	1957.03	0.99	0.00065	177614	HCD (High Energy Collision Dissociation)	MS2	69.0404	150	58.5224	14497	FR_BRIN1351_PX601_AB_2.raw	0/0	3.89	0	0.001549
FALSE	High	Sequest HT (A2)	Unambiguous	ALLSAVTRL		1	6	P26232	P26232-3; P35221; P26232; P26232-2; P26232-5; P35221-2	0	2	0.2643	0	1	1	472.301	943.594	0.52	0.00024	631631	HCD (High Energy Collision Dissociation)	MS2	24.1236	150	69.7779	18351	FR_BRIN1351_PX601_AB_2.raw	0/0	2.8	0	0.00582
FALSE	High	Sequest HT (A2)	Unambiguous	KLLNLISKL		1	1	Q13794	Q13794	0	2	0.2797	0	1	1	521.356	1041.7	1.3	0.00068	204675	HCD (High Energy Collision Dissociation)	MS2	60.2206	150	69.0778	18116	FR_BRIN1351_PX601_AB_2.raw	0/0	3.11	0	0.006045
FALSE	High	Sequest HT (A2)	Unambiguous	QILDGVHYL		1	2	O43293-1	O43293-2; O43293-1	0	2	0.2469	0	1	1	529.288	1057.57	1.62	0.00086	795429	HCD (High Energy Collision Dissociation)	MS2	31.823	150	72.0643	19564	FR_BRIN1351_PX601_AB_1.raw	0/0	2.39	0	0.005866
FALSE	High	Sequest HT (A2)	Unambiguous	FLIQNVLRL		1	1	P41252	P41252	0	2	0.2105	0	1	1	558.353	1115.7	3.93	0.00219	135163	HCD (High Energy Collision Dissociation)	MS2	45.946	150	97.4798	27487	FR_BRIN1351_PX601_AB_3.raw	0/0	2.28	0	0.00751
FALSE	High	Sequest HT (A2)	Unambiguous	YAITTLHNL		1	2	P35222	P14923; P35222	0	2	0.2593	0	1	1	523.289	1045.57	1.99	0.00104	109337	HCD (High Energy Collision Dissociation)	MS2	63.2624	150	61.753	15598	FR_BRIN1351_PX601_AB_2.raw	0/0	1.89	0	0.003973
FALSE	High	Sequest HT (A2)	Unambiguous	YVFPGVTRL		1	2	Q9H0A9-1	Q9H0A9-2; Q9H0A9-1	0	2	0.4123	0	1	1	526.302	1051.6	2.38	0.00125	1.19838e+06	HCD (High Energy Collision Dissociation)	MS2	15.3478	68.639	74.1147	20255	FR_BRIN1351_PX601_AB_1.raw	0/0	2.11	0	0.005222
FALSE	High	Sequest HT (A2)	Unambiguous	FLFGYPKRL		1	1	Q9HAY2	Q9HAY2	0	3	0.3263	0	1	1	380.891	1140.66	1.19	0.00045	229218	HCD (High Energy Collision Dissociation)	MS2	24.2577	150	65.5954	16928	FR_BRIN1351_PX601_AB_2.raw	0/0	2.36	0	0.005876
FALSE	High	Sequest HT (A2)	Unambiguous	KLLLRLPSL		1	4	P10589	P24468-3; P24468; P10589; P24468-2	0	2	0.2116	0	1	1	526.864	1052.72	2.45	0.00129	362397	HCD (High Energy Collision Dissociation)	MS2	20.2506	150	75.061	20571	FR_BRIN1351_PX601_AB_1.raw	0/0	2.93	0	0.00592
FALSE	High	Sequest HT (A2)	Unambiguous	YVINVTTHL		1	2	Q9Y6W6	Q9Y6W6-2; Q9Y6W6	0	2	0.3143	0	1	1	530.295	1059.58	0.09	5e-05	1.01221e+06	HCD (High Energy Collision Dissociation)	MS2	12.313	72.501	65.986	17065	FR_BRIN1351_PX601_AB_2.raw	0/0	2.45	0	0.004667
FALSE	High	Sequest HT (A2)	Unambiguous	YVFPGVTRL		1	2	Q9H0A9-1	Q9H0A9-2; Q9H0A9-1	0	2	0.3941	0	1	1	526.3	1051.59	0.06	3e-05	193931	HCD (High Energy Collision Dissociation)	MS2	55.1641	150	73.7711	20140	FR_BRIN1351_PX601_AB_1.raw	0/0	1.7	0	0.003031
FALSE	High	Sequest HT (A2)	Unambiguous	LLLPGSHYL		1	1	Q63HM2	Q63HM2	0	2	0.1462	0	1	1	506.796	1012.58	1.96	0.00099	227383	HCD (High Energy Collision Dissociation)	MS2	31.0788	150	73.6434	20097	FR_BRIN1351_PX601_AB_1.raw	0/0	2.12	0	0.005458
FALSE	High	Sequest HT (A2)	Unambiguous	FLLDPVKGERL		1	9	Q15149-1	Q15149-4; Q15149-1; Q15149-6; Q15149-9; Q15149-3; Q15149-8; Q15149-5; Q15149-7; Q15149-2	0	2	0.2784	0	1	1	643.875	1286.74	-2.99	-0.00193	225198	HCD (High Energy Collision Dissociation)	MS2	51.1599	150	66.4775	17231	FR_BRIN1351_PX601_AB_2.raw	0/0	2.55	0	0.0048
FALSE	High	Sequest HT (A2)	Unambiguous	TLFDYEVRL		1	2	Q96T88-2	Q96T88-2; Q96T88	0	2	0.2932	0	1	1	578.308	1155.61	4.3	0.00249	326531	HCD (High Energy Collision Dissociation)	MS2	64.018	150	86.9539	23951	FR_BRIN1351_PX601_AB_3.raw	0/0	1.91	0	0.00228
FALSE	High	Sequest HT (A2)	Unambiguous	KVLDLKINL		1	4	Q96RL7	Q96RL7-2; Q96RL7-4; Q96RL7-3; Q96RL7	0	2	0.1108	0	1	1	528.346	1055.68	2.19	0.00116	260646	HCD (High Energy Collision Dissociation)	MS2	14.1871	150	66.8753	17365	FR_BRIN1351_PX601_AB_2.raw	0/0	3.61	0	0.003019
FALSE	High	Sequest HT (A2)	Unambiguous	TLIDLPGITKV		1	10	Q9UQ16-4	Q9UQ16-2; P50570-2; Q9UQ16-3; Q9UQ16-5; P50570-3; P50570-1; P50570-5; Q9UQ16-4; P50570-4; Q9UQ16	0	2	0.311	0	1	1	585.361	1169.71	0.76	0.00045	199559	HCD (High Energy Collision Dissociation)	MS2	69.4543	150	86.5065	23800	FR_BRIN1351_PX601_AB_3.raw	0/0	2.54	0	0.006348
FALSE	High	Sequest HT (A2)	Unambiguous	YLHDFLKYL		1	4	Q9UBU8-1	Q9UBU8-2; Q15014; Q9UBU8-3; Q9UBU8-1	0	3	0.3016	0	1	1	404.553	1211.65	-0.06	-2e-05	427289	HCD (High Energy Collision Dissociation)	MS2	33.9817	150	86.5035	23799	FR_BRIN1351_PX601_AB_3.raw	0/0	3.68	0	0.003698
FALSE	High	Sequest HT (A2)	Unambiguous	KVLDILQHI		1	2	O94952-2	O94952-1; O94952-2	0	2	0.3188	0	1	1	539.834	1078.66	-1.24	-0.00067	295898	HCD (High Energy Collision Dissociation)	MS2	56.5093	150	72.9823	19875	FR_BRIN1351_PX601_AB_1.raw	0/0	3.67	0	0.005821
FALSE	High	Sequest HT (A2)	Unambiguous	SVIVVLRNPLIAGK		1	2	P62316	P62316; P62316-2	0	3	0.4684	0	1	1	493.653	1478.94	1.32	0.00065	191679	HCD (High Energy Collision Dissociation)	MS2	38.4542	150	72.8361	19826	FR_BRIN1351_PX601_AB_1.raw	0/0	3.16	0	0.002964
FALSE	High	Sequest HT (A2)	Unambiguous	KIIEDLGVHF		1	1	O75691	O75691	0	2	0.4344	0	1	1	585.831	1170.65	2.12	0.00124	180471	HCD (High Energy Collision Dissociation)	MS2	73.2413	150	67.5069	17581	FR_BRIN1351_PX601_AB_2.raw	0/0	3.43	0	0.0007
FALSE	High	Sequest HT (A2)	Unambiguous	TVLGKIWKL		1	1	Q9H4M9	Q9H4M9	0	3	0.1277	0	1	1	353.231	1057.68	0.89	0.00031	598420	HCD (High Energy Collision Dissociation)	MS2	14.3638	150	67.5129	17583	FR_BRIN1351_PX601_AB_2.raw	0/0	2.74	0	0.007227
FALSE	High	Sequest HT (A2)	Unambiguous	YVIDPIKGL		1	9	Q15149-1	Q15149-4; Q15149-1; Q15149-6; Q15149-9; Q15149-3; Q15149-8; Q15149-5; Q15149-7; Q15149-2	0	2	0.3114	0	1	1	509.304	1017.6	3.16	0.00161	57192	HCD (High Energy Collision Dissociation)	MS2	42.7338	150	75.4333	20694	FR_BRIN1351_PX601_AB_1.raw	0/0	2.28	0	0.003575
FALSE	High	Sequest HT (A2)	Unambiguous	FAPVNVTTEVKSVEMHHE		1	3	P68104	P68104-2; P68104; Q5VTE0	0	4	0.5542	0	1	1	514.256	2054	1.17	0.0006	59908.7	HCD (High Energy Collision Dissociation)	MS2	43.0857	150	60.475	15163	FR_BRIN1351_PX601_AB_2.raw	0/0	4.06	0	0.002788
FALSE	High	Sequest HT (A2)	Unambiguous	TVLGKIWKL		1	1	Q9H4M9	Q9H4M9	0	3	0.1267	0	1	1	353.231	1057.68	0.72	0.00025	1.18143e+06	HCD (High Energy Collision Dissociation)	MS2	4.35618	97.313	67.8646	17704	FR_BRIN1351_PX601_AB_2.raw	0/0	2.92	0	0.007913
FALSE	High	Sequest HT (A2)	Unambiguous	FIFSDTHEL		1	1	Q9UKK3	Q9UKK3	0	2	0.369	0	1	1	554.769	1108.53	0.2	0.00011	352276	HCD (High Energy Collision Dissociation)	MS2	45.4077	150	72.337	19656	FR_BRIN1351_PX601_AB_1.raw	0/0	1.68	0	0.0046
FALSE	High	Sequest HT (A2)	Unambiguous	KIIEDLGVHF		1	1	O75691	O75691	0	2	0.4971	0	1	1	585.831	1170.65	2.75	0.00161	144697	HCD (High Energy Collision Dissociation)	MS2	66.0935	150	67.9208	17723	FR_BRIN1351_PX601_AB_2.raw	0/0	3.5	0	0.00381
FALSE	High	Sequest HT (A2)	Unambiguous	YLHDFLKYL		1	4	Q9UBU8-1	Q9UBU8-2; Q15014; Q9UBU8-3; Q9UBU8-1	0	3	0.2948	0	1	1	404.554	1211.65	1.9	0.00077	287226	HCD (High Energy Collision Dissociation)	MS2	38.5271	150	86.12	23671	FR_BRIN1351_PX601_AB_3.raw	0/0	4.07	0	0.002986
FALSE	High	Sequest HT (A2)	Unambiguous	KIIEDLGVHF		1	1	O75691	O75691	0	2	0.5575	0	1	1	585.831	1170.65	1.71	0.001	210915	HCD (High Energy Collision Dissociation)	MS2	61.0061	150	68.0007	18183	FR_BRIN1351_PX601_AB_1.raw	0/0	3.91	0	0.001862
FALSE	High	Sequest HT (A2)	Unambiguous	LLPERPPYL		1	1	Q9UJM3	Q9UJM3	0	2	0.3121	0	1	1	549.322	1097.64	1.84	0.00101	1600935	HCD (High Energy Collision Dissociation)	MS2	16.2087	60.78	67.8881	18145	FR_BRIN1351_PX601_AB_1.raw	0/0	1.73	0	0.007316
FALSE	High	Sequest HT (A2)	Unambiguous	YVTSVILHI		1	4	Q5VIR6-4	Q5VIR6-4; Q5VIR6-1; Q5VIR6-3; Q5VIR6-2	0	2	0.4202	0	1	1	522.807	1044.61	-2.33	-0.00122	497028	HCD (High Energy Collision Dissociation)	MS2	44.4934	150	77.6695	21009	FR_BRIN1351_PX601_AB_2.raw	0/0	2.38	0	0.006391
FALSE	High	Sequest HT (A2)	Unambiguous	ALPGDNVGFNVK		1	3	P68104	Q05639; P68104-2; P68104	0	2	0.5977	0	1	1	615.828	1230.65	0.13	8e-05	1.08875e+06	HCD (High Energy Collision Dissociation)	MS2	13.3338	137.645	57.3969	14112	FR_BRIN1351_PX601_AB_2.raw	0/0	2.66	0	0.002393
FALSE	High	Sequest HT (A2)	Unambiguous	FVNDIFERI		1	15	Q5QNW6-2	Q16778; Q5QNW6-1; Q99879; P33778; P58876; Q93079; O60814; Q99880; Q5QNW6-2; P62807; P57053; Q8N257; P06899; P23527; Q99877	0	2	0.3695	0	1	1	576.806	1152.6	-0.32	-0.00018	207868	HCD (High Energy Collision Dissociation)	MS2	30.9134	150	84.5645	23352	FR_BRIN1351_PX601_AB_2.raw	0/0	2.49	0	0.002243
FALSE	High	Sequest HT (A2)	Unambiguous	TGPNLHGLFGR		1	1	P99999	P99999	0	3	0.3478	0	1	1	390.212	1168.62	0.65	0.00025	211189	HCD (High Energy Collision Dissociation)	MS2	14.1805	150	55.9387	13606	FR_BRIN1351_PX601_AB_2.raw	0/0	2.99	0	0.002905
FALSE	High	Sequest HT (A2)	Rejected	SLLENLEKI		1	7	P07910-1	P07910-4; P07910-2; O60812; P07910-1; B7ZW38; P07910-3; B2RXH8	0	2		0	2	2	529.807	1058.61	-1.87	-0.00099	423682	HCD (High Energy Collision Dissociation)	MS2	48.5362	150	85.2927	23600	FR_BRIN1351_PX601_AB_2.raw	0/0	2.48	0	0.008083
FALSE	High	Sequest HT (A2)	Unambiguous	GDGQVNYEEFVQMMTAK		1	1	P62158	P62158	0	2	0.6071	0	1	1	973.94	1946.87	5.87	0.00572	139010	HCD (High Energy Collision Dissociation)	MS2	0	150	99.0313	28657	FR_BRIN1351_PX601_AB_1.raw	0/0	4.25	0	5.82849e-06
FALSE	High	Sequest HT (A2)	Unambiguous	YVINVTTHL		1	2	Q9Y6W6	Q9Y6W6-2; Q9Y6W6	0	2	0.3454	0	1	1	530.295	1059.58	-0.25	-0.00013	1.01789e+06	HCD (High Energy Collision Dissociation)	MS2	15.9817	150	66.0316	17506	FR_BRIN1351_PX601_AB_1.raw	0/0	2.49	0	0.006221
FALSE	High	Sequest HT (A2)	Unambiguous	KLVDFVIHF		1	3	P59998-3	P59998; P59998-3; P59998-4	0	2	0.5059	0	1	1	559.324	1117.64	1.08	0.0006	185456	HCD (High Energy Collision Dissociation)	MS2	69.4058	150	85.5769	23697	FR_BRIN1351_PX601_AB_2.raw	0/0	3.38	0	0.004831
FALSE	High	Sequest HT (A2)	Unambiguous	GFTAQVIILNHPGQISAG		1	3	P68104	P68104-2; P68104; Q5VTE0	0	2	0.4575	0	1	1	911.992	1822.98	-2.41	-0.0022	161823	HCD (High Energy Collision Dissociation)	MS2	0	150	79.7699	22155	FR_BRIN1351_PX601_AB_1.raw	0/0	3.06	0	0.007635
FALSE	High	Sequest HT (A2)	Unambiguous	YLHDFLKYL		1	4	Q9UBU8-1	Q9UBU8-2; Q15014; Q9UBU8-3; Q9UBU8-1	0	3	0.3073	0	1	1	404.554	1211.65	0.09	4e-05	645643	HCD (High Energy Collision Dissociation)	MS2	27.7523	133.218	86.3172	23947	FR_BRIN1351_PX601_AB_2.raw	0/0	4.23	0	0.003246
FALSE	High	Sequest HT (A2)	Unambiguous	PQGPSLEWLKKL		1	1	O95167	O95167	0	3	0.6154	0	1	1	465.937	1395.8	-2.14	-0.00099	472750	HCD (High Energy Collision Dissociation)	MS2	5.97255	150	80.2683	22322	FR_BRIN1351_PX601_AB_1.raw	0/0	4.81	0	0.002532
FALSE	High	Sequest HT (A2)	Unambiguous	TLFDYEVRL		1	2	Q96T88-2	Q96T88-2; Q96T88	0	2	0.0498	0	1	1	578.308	1155.61	3.35	0.00194	210779	HCD (High Energy Collision Dissociation)	MS2	64.8186	150	87.067	24202	FR_BRIN1351_PX601_AB_2.raw	0/0	2.01	0	0.003722
FALSE	High	Sequest HT (A2)	Unambiguous	YVQDFLNHL		1	3	Q9H074	Q9H074; Q9H074-3; Q9H074-2	0	2	0.3882	0	1	1	574.79	1148.57	-0.49	-0.00028	820674	HCD (High Energy Collision Dissociation)	MS2	33.1757	93.542	80.395	22366	FR_BRIN1351_PX601_AB_1.raw	0/0	2.37	0	0.003455
FALSE	High	Sequest HT (A2)	Unambiguous	QLLDFERTL		1	4	Q16829	Q16828-1; Q16829; Q16829-2; Q16828-2	0	2	0.186	0	1	1	567.811	1134.61	-1.03	-0.00058	482731	HCD (High Energy Collision Dissociation)	MS2	56.8766	150	80.4321	22379	FR_BRIN1351_PX601_AB_1.raw	0/0	2.58	0	0.005491
FALSE	High	Sequest HT (A2)	Unambiguous	ILTESEIKL		1	1	Q99598	Q99598	0	2	0.371	0	1	1	523.311	1045.61	-0.13	-7e-05	206614	HCD (High Energy Collision Dissociation)	MS2	66.6019	150	64.9099	17120	FR_BRIN1351_PX601_AB_1.raw	0/0	2.21	0	0.006987
FALSE	High	Sequest HT (A2)	Unambiguous	FAPVNVTTEVK		1	3	P68104	P68104-2; P68104; Q5VTE0	0	2	0.45	0	1	1	602.831	1204.65	-1.88	-0.00113	268081	HCD (High Energy Collision Dissociation)	MS2	18.3053	150	53.4391	12739	FR_BRIN1351_PX601_AB_2.raw	0/0	2	0	0.007054
FALSE	High	Sequest HT (A2)	Unambiguous	GFAGDDAPRAVFPS		1	11	P60709	A5A3E0; P63267-1; P0CG39; P60709; P63267-2; Q6S8J3; P62736; P68133; P0CG38; P68032; P63261	0	2	0.5652	0	1	1	703.842	1406.68	5.17	0.00363	135518	HCD (High Energy Collision Dissociation)	MS2	36.0444	150	64.469	16969	FR_BRIN1351_PX601_AB_1.raw	0/0	2.99	0	0.00406
FALSE	High	Sequest HT (A2)	Unambiguous	LVLDPPTDLKF		1	2	Q9P0L0-2	Q9P0L0; Q9P0L0-2	0	2	0.2558	0	1	1	629.359	1257.71	1.74	0.0011	579048	HCD (High Energy Collision Dissociation)	MS2	35.1686	150	88.485	24676	FR_BRIN1351_PX601_AB_2.raw	0/0	2.58	0	0.00216
FALSE	High	Sequest HT (A2)	Unambiguous	LVLDPPTDLKF		1	2	Q9P0L0-2	Q9P0L0; Q9P0L0-2	0	2	0.3096	0	1	1	629.361	1257.71	4.17	0.00262	360426	HCD (High Energy Collision Dissociation)	MS2	48.1117	150	88.8441	24796	FR_BRIN1351_PX601_AB_2.raw	0/0	2.81	0	0.0007081
FALSE	High	Sequest HT (A2)	Unambiguous	TLLTAIVKL		1	3	P63010-2	P63010-3; P63010-2; P63010-1	0	2	0.089	0	1	1	486.329	971.65	0.13	6e-05	182835	HCD (High Energy Collision Dissociation)	MS2	11.4573	150	89.3721	24972	FR_BRIN1351_PX601_AB_2.raw	0/0	2.36	0	0.005667
FALSE	High	Sequest HT (A2)	Unambiguous	WILEQLTRL		1	2	P53671-3	P53671-3; Q96C90	0	2	0.3527	0	1	1	586.345	1171.68	-0.39	-0.00023	107672	HCD (High Energy Collision Dissociation)	MS2	29.0133	150	100.989	28651	FR_BRIN1351_PX601_AB_3.raw	0/0	2.24	0	0.003602
FALSE	High	Sequest HT (A2)	Unambiguous	GQVNYEEFVQMMTAK		1	1	P62158	P62158	0	2	0.5976	0	1	1	887.912	1774.82	1.18	0.00105	206751	HCD (High Energy Collision Dissociation)	MS2	12.6188	150	96.1287	27040	FR_BRIN1351_PX601_AB_3.raw	0/0	4.25	0	9.48e-06
FALSE	High	Sequest HT (A2)	Unambiguous	VEVSIPAKL		1	2	Q00341-1	Q00341-1; Q00341-2	0	2	0.3248	0	1	1	478.295	955.583	0.39	0.00018	174499	HCD (High Energy Collision Dissociation)	MS2	21.709	150	63.3537	16581	FR_BRIN1351_PX601_AB_1.raw	0/0	2.34	0	0.006612
FALSE	High	Sequest HT (A2)	Unambiguous	YLLPAIVHI		1	5	Q92841	Q92841-3; Q92841-1; Q92841; Q92841-2; P17844	0	2	0.3289	0	1	1	519.822	1038.64	2.88	0.0015	629413	HCD (High Energy Collision Dissociation)	MS2	63.1431	98.239	92.583	26059	FR_BRIN1351_PX601_AB_2.raw	0/0	2.28	0	0.004428
FALSE	High	Sequest HT (A2)	Unambiguous	YLLPAIVHI		1	5	Q92841	Q92841-3; Q92841-1; Q92841; Q92841-2; P17844	0	2	0.3571	0	1	1	519.821	1038.63	0.06	3e-05	32602156	HCD (High Energy Collision Dissociation)	MS2	0.363088	3.083	92.9278	26174	FR_BRIN1351_PX601_AB_2.raw	0/0	2.1	0	0.005502
FALSE	High	Sequest HT (A2)	Unambiguous	THSLGGGTGSGMGTLLISK		1	9	P07437	Q13885; Q13509; P04350; A6NNZ2; Q9BUF5; Q13509-2; P07437; P68371; Q9BVA1	0	3	0.5376	0	1	1	591.975	1773.91	-2.55	-0.00151	425194	HCD (High Energy Collision Dissociation)	MS2	17.7581	150	55.9447	13608	FR_BRIN1351_PX601_AB_2.raw	0/0	3.72	0	0.001106
FALSE	High	Sequest HT (A2)	Unambiguous	PAGKLKYFDKLN		1	1	Q13162	Q13162	0	3	0.4161	0	1	1	465.266	1393.78	0.18	8e-05	351741	HCD (High Energy Collision Dissociation)	MS2	17.9143	150	43.659	9466	FR_BRIN1351_PX601_AB_2.raw	0/0	4.71	0	0.005811
FALSE	High	Sequest HT (A2)	Unambiguous	THSLGGGTGSGMGTLLLSK		1	1		Q3ZCM7	0	3	0.5376	0	1	2	591.975	1773.91	-2.55	-0.00151	425194	HCD (High Energy Collision Dissociation)	MS2	17.7581	150	55.9447	13608	FR_BRIN1351_PX601_AB_2.raw	0/0	3.72	0	0.001106
FALSE	High	Sequest HT (A2)	Unambiguous	TGPNLHGLFGR		1	1	P99999	P99999	0	2	0.4207	0	1	1	584.813	1168.62	-2.65	-0.00155	282244	HCD (High Energy Collision Dissociation)	MS2	0	150	56.0664	13649	FR_BRIN1351_PX601_AB_2.raw	0/0	3.28	0	0.001215
FALSE	High	Sequest HT (A2)	Unambiguous	KIIEDLGVHF		1	1	O75691	O75691	0	2	0.4489	0	1	1	585.83	1170.65	1.39	0.00082	132739	HCD (High Energy Collision Dissociation)	MS2	64.3149	150	67.6459	18060	FR_BRIN1351_PX601_AB_1.raw	0/0	3.23	0	0.0009262
FALSE	High	Sequest HT (A2)	Unambiguous	FLASESLIKQI		1	1	P62906	P62906	0	2	0.2979	0	1	1	624.864	1248.72	1.24	0.00077	652343	HCD (High Energy Collision Dissociation)	MS2	61.2099	150	78.4433	21272	FR_BRIN1351_PX601_AB_2.raw	0/0	2.82	0	0.001532
FALSE	High	Sequest HT (A2)	Unambiguous	TGPNLHGLFGR		1	1	P99999	P99999	0	2	0.405	0	1	1	584.815	1168.62	-0.15	-9e-05	488672	HCD (High Energy Collision Dissociation)	MS2	23.2638	150	57.1126	14014	FR_BRIN1351_PX601_AB_2.raw	0/0	2.79	0	0.001027
FALSE	High	Sequest HT (A2)	Unambiguous	STLHLVLRL		1	4	P62979	P62987; P62979; P0CG47; P0CG48	0	2	0.6167	0	1	1	526.336	1051.66	1.66	0.00087	496486	HCD (High Energy Collision Dissociation)	MS2	16.36	150	67.4806	18003	FR_BRIN1351_PX601_AB_1.raw	0/0	3	0	0.00521
FALSE	High	Sequest HT (A2)	Unambiguous	ALPGDNVGFNVK		1	3	P68104	Q05639; P68104-2; P68104	0	2	0.5641	0	1	1	615.828	1230.65	0.63	0.00039	231385	HCD (High Energy Collision Dissociation)	MS2	31.9529	150	57.0523	13994	FR_BRIN1351_PX601_AB_2.raw	0/0	2.34	0	0.001285
FALSE	High	Sequest HT (A2)	Unambiguous	LIAEPFYHL		1	9	Q86U86-1	Q86U86-5; Q86U86-7; Q86U86-4; Q86U86-1; Q86U86-6; Q86U86-9; Q86U86-8; Q86U86-2; Q86U86-3	0	2	0.28	0	1	1	551.8	1102.59	0.25	0.00014	402705	HCD (High Energy Collision Dissociation)	MS2	69.7916	150	80.1051	21836	FR_BRIN1351_PX601_AB_2.raw	0/0	2	0	0.00564
FALSE	High	Sequest HT (A2)	Unambiguous	PQGPSLEWLKKL		1	1	O95167	O95167	0	3	0.5729	0	1	1	465.938	1395.8	-0.76	-0.00035	779439	HCD (High Energy Collision Dissociation)	MS2	6.43572	150	80.235	21879	FR_BRIN1351_PX601_AB_2.raw	0/0	4.94	0	0.000468
FALSE	High	Sequest HT (A2)	Unambiguous	YVQDFLNHL		1	3	Q9H074	Q9H074; Q9H074-3; Q9H074-2	0	2	0.3976	0	1	1	574.79	1148.57	-0.06	-4e-05	818491	HCD (High Energy Collision Dissociation)	MS2	37.6395	150	80.3314	21912	FR_BRIN1351_PX601_AB_2.raw	0/0	2.49	0	0.003202
FALSE	High	Sequest HT (A2)	Unambiguous	TGPNLHGLFGR		1	1	P99999	P99999	0	2	0.4703	0	1	1	584.814	1168.62	-0.46	-0.00027	1.88891e+06	HCD (High Energy Collision Dissociation)	MS2	32.7985	59.592	56.7551	13891	FR_BRIN1351_PX601_AB_2.raw	0/0	3.7	0	0.000924
FALSE	High	Sequest HT (A2)	Unambiguous	KVLDFEHFL		1	2	P60660	P60660; P60660-2	0	2	0.3902	0	1	1	574.31	1147.61	-2.08	-0.0012	703534	HCD (High Energy Collision Dissociation)	MS2	28.4449	150	80.6573	22025	FR_BRIN1351_PX601_AB_2.raw	0/0	3.46	0	0.006091
FALSE	High	Sequest HT (A2)	Unambiguous	LLYDAEIHL		1	1	P17301	P17301	0	2	0.235	0	1	1	543.794	1086.58	-2.97	-0.00161	307818	HCD (High Energy Collision Dissociation)	MS2	65.3852	150	80.6897	22037	FR_BRIN1351_PX601_AB_2.raw	0/0	2	0	0.004859
FALSE	High	Sequest HT (A2)	Unambiguous	KVLDFEHFL		1	2	P60660	P60660; P60660-2	0	2	0.404	0	1	1	574.31	1147.61	-1.34	-0.00077	1.90405e+06	HCD (High Energy Collision Dissociation)	MS2	15.8326	45.015	81.0066	22147	FR_BRIN1351_PX601_AB_2.raw	0/0	3.54	0	0.00446
FALSE	High	Sequest HT (A2)	Unambiguous	KVLDFEHFL		1	2	P60660	P60660; P60660-2	0	2	0.2571	0	1	1	574.311	1147.61	-0.7	-0.0004	483989	HCD (High Energy Collision Dissociation)	MS2	61.6068	150	81.3972	22282	FR_BRIN1351_PX601_AB_2.raw	0/0	2.8	0	0.005798
FALSE	High	Sequest HT (A2)	Unambiguous	TGPNLHGLFGR		1	1	P99999	P99999	0	3	0.4121	0	1	1	390.212	1168.62	-0.21	-8e-05	16784604	HCD (High Energy Collision Dissociation)	MS2	0.281513	5.72	56.627	13847	FR_BRIN1351_PX601_AB_2.raw	0/0	3.3	0	0.00478
FALSE	High	Sequest HT (A2)	Unambiguous	FLASESLIKQI		1	1	P62906	P62906	0	2	0.3734	0	1	1	624.863	1248.72	-1.21	-0.00075	657048	HCD (High Energy Collision Dissociation)	MS2	45.1878	150	78.5734	21749	FR_BRIN1351_PX601_AB_1.raw	0/0	3.16	0	0.001085
FALSE	High	Sequest HT (A2)	Unambiguous	KVLDLKINL		1	4	Q96RL7	Q96RL7-2; Q96RL7-4; Q96RL7-3; Q96RL7	0	2	0.038	0	1	1	528.346	1055.68	2.07	0.00109	268112	HCD (High Energy Collision Dissociation)	MS2	27.3569	150	67.0114	17843	FR_BRIN1351_PX601_AB_1.raw	0/0	3.42	0	0.00385
FALSE	High	Sequest HT (A2)	Unambiguous	VIFDEVHYI		1	1		Q15477	0	2	0.2198	0	1	1	567.796	1134.59	2.21	0.00125	343603	HCD (High Energy Collision Dissociation)	MS2	45.2714	150	81.9745	22479	FR_BRIN1351_PX601_AB_2.raw	0/0	1.82	0	0.004349
FALSE	High	Sequest HT (A2)	Unambiguous	VIFDEVHYL		1	2	Q5H9U9-1	Q5H9U9-2; Q5H9U9-1	0	2	0.2198	0	1	2	567.796	1134.59	2.21	0.00125	343603	HCD (High Energy Collision Dissociation)	MS2	45.2714	150	81.9745	22479	FR_BRIN1351_PX601_AB_2.raw	0/0	1.82	0	0.004349
FALSE	High	Sequest HT (A2)	Unambiguous	TGPNLHGLFGR		1	1	P99999	P99999	0	2	0.5058	0	1	1	584.815	1168.62	-0.25	-0.00015	6.82051e+06	HCD (High Energy Collision Dissociation)	MS2	2.71192	14.779	56.4092	13770	FR_BRIN1351_PX601_AB_2.raw	0/0	3.46	0	0.00136
FALSE	High	Sequest HT (A2)	Unambiguous	FLLDPVKGERL		1	9	Q15149-1	Q15149-4; Q15149-1; Q15149-6; Q15149-9; Q15149-3; Q15149-8; Q15149-5; Q15149-7; Q15149-2	0	2	0.355	0	1	1	643.877	1286.75	0.61	0.00039	257729	HCD (High Energy Collision Dissociation)	MS2	40.9988	150	66.5994	17702	FR_BRIN1351_PX601_AB_1.raw	0/0	2.62	0	0.004828
FALSE	High	Sequest HT (A2)	Unambiguous	FVIDLQTRL		1	2	Q14498-1	Q14498-3; Q14498-1	0	2	0.3309	0	1	1	552.824	1104.64	-0.01	0	291597	HCD (High Energy Collision Dissociation)	MS2	58.7824	150	82.982	22819	FR_BRIN1351_PX601_AB_2.raw	0/0	2.75	0	0.002203
FALSE	High	Sequest HT (A2)	Unambiguous	AQTAAATAPRIKKFAIYRWD		1	1	P21912	P21912	0	4	0.4335	0	1	1	570.317	2278.24	-0.32	-0.00018	472567	HCD (High Energy Collision Dissociation)	MS2	67.7017	150	56.2455	13713	FR_BRIN1351_PX601_AB_2.raw	0/0	4.96	0	0.002101
FALSE	High	Sequest HT (A2)	Unambiguous	TLSDLRVYL		1	1	Q9BYN0	Q9BYN0	0	2	0.3288	0	1	1	540.309	1079.61	1.14	0.00061	484536	HCD (High Energy Collision Dissociation)	MS2	37.992	150	83.2575	22912	FR_BRIN1351_PX601_AB_2.raw	0/0	2.92	0	0.004013
FALSE	High	Sequest HT (A2)	Unambiguous	QLNGILLHL		1	1	P05783	P05783	0	2	0.1646	0	1	1	510.815	1020.62	3.35	0.00171	147278	HCD (High Energy Collision Dissociation)	MS2	46.8927	150	84.0703	23186	FR_BRIN1351_PX601_AB_2.raw	0/0	2.37	0	0.003748
FALSE	High	Sequest HT (A2)	Unambiguous	THSLGGGTGSGMGTLLISK		1	9	P07437	Q13885; Q13509; P04350; A6NNZ2; Q9BUF5; Q13509-2; P07437; P68371; Q9BVA1	0	3	0.6005	0	1	1	591.977	1773.92	-0.59	-0.00035	345491	HCD (High Energy Collision Dissociation)	MS2	30.9906	150	55.7996	13362	FR_BRIN1351_PX601_AB_3.raw	0/0	4.08	0	0.0007571
FALSE	High	Sequest HT (A2)	Unambiguous	ALLQSDVRL		1	9	Q15149-1	Q15149-4; Q15149-1; Q15149-6; Q15149-9; Q15149-3; Q15149-8; Q15149-5; Q15149-7; Q15149-2	0	2	0.1893	0	1	1	507.799	1014.59	-4.39	-0.00223	492148	HCD (High Energy Collision Dissociation)	MS2	55.7951	150	62.8022	15960	FR_BRIN1351_PX601_AB_2.raw	0/0	2.43	0	0.007374
FALSE	High	Sequest HT (A2)	Unambiguous	YTSGPGSRISSSSFSRVGSS		1	2	P05787-2	P05787-2; P05787	0	3	0.4426	0	1	1	669.324	2005.96	-0.09	-6e-05	162006	HCD (High Energy Collision Dissociation)	MS2	31.4659	150	45.711	10555	FR_BRIN1351_PX601_AB_1.raw	0/0	2.96	0	0.004712
FALSE	High	Sequest HT (A2)	Unambiguous	KVVDVVRNL		1	2	P20591	P20591; P20591-2	0	2	0.3056	0	1	1	521.325	1041.64	0.49	0.00026	1.02026e+06	HCD (High Energy Collision Dissociation)	MS2	52.2142	134.869	49.2508	11744	FR_BRIN1351_PX601_AB_1.raw	0/0	2.52	0	0.006084
FALSE	High	Sequest HT (A2)	Unambiguous	ALVDQLWKL		1	1	Q6P1X5	Q6P1X5	0	2	0.1968	0	1	1	543.321	1085.63	-0.84	-0.00045	174292	HCD (High Energy Collision Dissociation)	MS2	31.8704	150	96.1123	27690	FR_BRIN1351_PX601_AB_1.raw	0/0	2.49	0	0.007775
FALSE	High	Sequest HT (A2)	Unambiguous	KLIEVDDERKL		1	1	P62753	P62753	0	3	0.3432	0	1	1	453.26	1357.77	-1.59	-0.00072	176867	HCD (High Energy Collision Dissociation)	MS2	11.6234	150	43.6618	9875	FR_BRIN1351_PX601_AB_1.raw	0/0	4.05	0	0.004734
FALSE	High	Sequest HT (A2)	Unambiguous	NWEAADLGNEERKQKFLRLM		1	1	O00193	O00193	0	4	0.4082	0	1	1	612.818	2448.25	2.7	0.00165	136454	HCD (High Energy Collision Dissociation)	MS2	83.9055	150	68.1113	17582	FR_BRIN1351_PX601_AB_3.raw	0/0	2.67	0	0.00298
FALSE	High	Sequest HT (A2)	Unambiguous	KVLDFEHFL		1	2	P60660	P60660; P60660-2	0	2	0.309	0	1	1	574.311	1147.61	-0.06	-4e-05	1.7524e+06	HCD (High Energy Collision Dissociation)	MS2	15.0234	135.368	80.8479	21879	FR_BRIN1351_PX601_AB_3.raw	0/0	3.43	0	0.003929
FALSE	High	Sequest HT (A2)	Unambiguous	LLPSVVLKLF		1	1	Q99075	Q99075	0	2	0.2984	0	1	1	564.875	1128.74	3.22	0.00181	93623.8	HCD (High Energy Collision Dissociation)	MS2	59.9023	150	109.47	31439	FR_BRIN1351_PX601_AB_3.raw	0/0	1.91	0	0.006149
FALSE	High	Sequest HT (A2)	Unambiguous	GQVNYEEFVQMMTAK		1	1	P62158	P62158	0	2	0.5789	0	1	1	887.91	1774.81	-1.02	-0.0009	273149	HCD (High Energy Collision Dissociation)	MS2	0	150	96.282	27746	FR_BRIN1351_PX601_AB_1.raw	0/0	3.99	0	1.518e-05
FALSE	High	Sequest HT (A2)	Unambiguous	KKAAGAGKVTKSAQKAQKA		1	3	P68104	P68104-2; P68104; Q5VTE0	0	4	0.3995	0	1	1	468.538	1871.13	6.48	0.00303	32446.4	HCD (High Energy Collision Dissociation)	MS2	80.932	150	38.7598	7900	FR_BRIN1351_PX601_AB_2.raw	0/0	8.61	0	1.341e-05
FALSE	High	Sequest HT (A2)	Unambiguous	GFAGDDAPRAVFPSIVGRPR		1	10	P60709	A5A3E0; P63267-1; P60709; P63267-2; Q6S8J3; P62736; P68133; P0CG38; P68032; P63261	0	4	0.4551	0	1	1	522.031	2085.1	1.5	0.00078	433150	HCD (High Energy Collision Dissociation)	MS2	22.5481	150	63.6956	16068	FR_BRIN1351_PX601_AB_3.raw	0/0	3.45	0	0.007778
FALSE	High	Sequest HT (A2)	Unambiguous	IVIGVLHQL		1	3	Q9UH92	Q9UH92; Q9UH92-2; Q9UH92-3	0	2	0.1018	0	1	1	496.321	991.634	4.42	0.00219	665329	HCD (High Energy Collision Dissociation)	MS2	29.0181	147.405	74.7937	19842	FR_BRIN1351_PX601_AB_3.raw	0/0	2.26	0	0.007604
FALSE	High	Sequest HT (A2)	Unambiguous	FLDENVHFF		1	3	Q86TI2-2	Q86TI2-2; Q86TI2; Q86TI2-4	0	2	0.2703	0	1	1	584.278	1167.55	0.72	0.00042	407536	HCD (High Energy Collision Dissociation)	MS2	16.9544	150	87.3779	24745	FR_BRIN1351_PX601_AB_1.raw	0/0	1.85	0	0.005962
FALSE	High	Sequest HT (A2)	Unambiguous	IVIGVLHQL		1	3	Q9UH92	Q9UH92; Q9UH92-2; Q9UH92-3	0	2	0.0838	0	1	1	496.321	991.634	4.3	0.00213	169663	HCD (High Energy Collision Dissociation)	MS2	49.7878	150	75.1539	19961	FR_BRIN1351_PX601_AB_3.raw	0/0	1.91	0	0.005611
FALSE	High	Sequest HT (A2)	Unambiguous	KIIEDLGVHF		1	1	O75691	O75691	0	2	0.5072	0	1	1	585.831	1170.65	2.75	0.00161	77144.4	HCD (High Energy Collision Dissociation)	MS2	86.7817	150	67.7633	17464	FR_BRIN1351_PX601_AB_3.raw	0/0	3.47	0	0.001248
FALSE	High	Sequest HT (A2)	Unambiguous	PAGKLKYFDKLN		1	1	Q13162	Q13162	0	3	0.4269	0	1	1	465.266	1393.78	0.18	8e-05	397550	HCD (High Energy Collision Dissociation)	MS2	11.7878	150	43.8699	9944	FR_BRIN1351_PX601_AB_1.raw	0/0	4.24	0	0.002771
FALSE	High	Sequest HT (A2)	Unambiguous	REDSWLKSLFVRKVD		1	2	O75323-1	O75323-1; O75323-2	0	4	0.4737	0	1	1	470.262	1878.02	0.72	0.00034	190315	HCD (High Energy Collision Dissociation)	MS2	15.3102	150	68.7585	17803	FR_BRIN1351_PX601_AB_3.raw	0/0	4.18	0	9.6e-05
FALSE	High	Sequest HT (A2)	Unambiguous	VVSEVDIAKAD		1	2	P20591	P20591; P20591-2	0	2	0.4545	0	1	1	573.306	1145.61	0.59	0.00034	298007	HCD (High Energy Collision Dissociation)	MS2	10.532	150	46.8779	10950	FR_BRIN1351_PX601_AB_1.raw	0/0	2.75	0	0.001446
FALSE	High	Sequest HT (A2)	Selected	YLIPLLERL		1	1	P26196	P26196	0	2		0.0127	2	2	565.352	1129.7	-0.57	-0.00032	1.52957e+06	HCD (High Energy Collision Dissociation)	MS2	26.5254	99.984	104.072	30318	FR_BRIN1351_PX601_AB_1.raw	0/0	2.34	0	0.005676
FALSE	High	Sequest HT (A2)	Unambiguous	AVLPRLHQL		1	1	Q99848	Q99848	0	2	0.2571	0	1	1	523.827	1046.65	0.32	0.00017	2.72366e+06	HCD (High Energy Collision Dissociation)	MS2	11.7934	32.573	50.2213	12072	FR_BRIN1351_PX601_AB_1.raw	0/0	2.8	0	0.008041
FALSE	High	Sequest HT (A2)	Unambiguous	KLIEVDDERKL		1	1	P62753	P62753	0	3	0.359	0	1	1	453.261	1357.77	0.36	0.00016	729546	HCD (High Energy Collision Dissociation)	MS2	2.30711	150	42.2568	9015	FR_BRIN1351_PX601_AB_2.raw	0/0	5.71	0	0.0004448
FALSE	High	Sequest HT (A2)	Unambiguous	KLIEVDDERKL		1	1	P62753	P62753	0	3	0.3563	0	1	1	453.261	1357.77	-0.04	-2e-05	468751	HCD (High Energy Collision Dissociation)	MS2	1.73319	150	42.5998	9127	FR_BRIN1351_PX601_AB_2.raw	0/0	5.08	0	0.001653
FALSE	High	Sequest HT (A2)	Unambiguous	FLITILDHL		1	4	Q13613-1	Q13613-2; Q13614-1; Q13613-1; Q13614-2	0	2	0.2778	0	1	1	542.823	1084.64	-1.17	-0.00063	286894	HCD (High Energy Collision Dissociation)	MS2	16.4272	150	108.821	31891	FR_BRIN1351_PX601_AB_1.raw	0/0	2.34	0	0.002518
FALSE	High	Sequest HT (A2)	Unambiguous	NILDPRLLIAF		1	2	O00257-1	O00257-1; O00257-3	0	2	0.6382	0	1	1	642.887	1284.77	-1.18	-0.00076	384315	HCD (High Energy Collision Dissociation)	MS2	22.7703	150	117.188	34637	FR_BRIN1351_PX601_AB_1.raw	0/0	3.4	0	0.002622
FALSE	High	Sequest HT (A2)	Unambiguous	PMFIVNTNVPRASVPD		1	1	P14174	P14174	0	2	0.5561	0	1	1	878.955	1756.9	-0.9	-0.00079	158978	HCD (High Energy Collision Dissociation)	MS2	42.4181	150	76.1264	20286	FR_BRIN1351_PX601_AB_3.raw	0/0	3.74	0	0.002088
FALSE	High	Sequest HT (A2)	Unambiguous	NILDPRLLLAF		1	2		Q14781-2; Q14781-1	0	2	0.6382	0	1	2	642.887	1284.77	-1.18	-0.00076	384315	HCD (High Energy Collision Dissociation)	MS2	22.7703	150	117.188	34637	FR_BRIN1351_PX601_AB_1.raw	0/0	3.4	0	0.002622
FALSE	High	Sequest HT (A2)	Unambiguous	KLIEVDDERKL		1	1	P62753	P62753	0	3	0.3363	0	1	1	453.261	1357.77	-0.65	-0.00029	170212	HCD (High Energy Collision Dissociation)	MS2	27.9022	150	42.9527	9236	FR_BRIN1351_PX601_AB_2.raw	0/0	4.49	0	0.002656
FALSE	High	Sequest HT (A2)	Unambiguous	RVPELLHRL		1	3	Q14997	Q14997-3; Q14997-2; Q14997	0	3	0.4605	0	1	1	378.236	1132.69	-2.31	-0.00087	243666	HCD (High Energy Collision Dissociation)	MS2	75.681	150	46.6708	10880	FR_BRIN1351_PX601_AB_1.raw	0/0	3.54	0	0.007131
FALSE	High	Sequest HT (A2)	Unambiguous	FLNGEVIRL		1	2	Q99714-1	Q99714-1; Q99714-2	0	2	0.1694	0	1	1	530.812	1060.62	0.77	0.00041	244652	HCD (High Energy Collision Dissociation)	MS2	63.1706	150	76.0244	20252	FR_BRIN1351_PX601_AB_3.raw	0/0	2.42	0	0.007832
FALSE	High	Sequest HT (A2)	Unambiguous	RQTVAVGVIKAVDKKAAGAG		1	3	P68104	P68104-2; P68104; Q5VTE0	0	4	0.497	0	1	1	485.542	1939.15	0.42	0.0002	109874	HCD (High Energy Collision Dissociation)	MS2	19.1897	150	44.055	10005	FR_BRIN1351_PX601_AB_1.raw	0/0	5.03	0	0.002032
FALSE	High	Sequest HT (A2)	Unambiguous	YLLPAIVHI		1	5	Q92841	Q92841-3; Q92841-1; Q92841; Q92841-2; P17844	0	2	0.2681	0	1	1	519.823	1038.64	3.23	0.00168	1074441	HCD (High Energy Collision Dissociation)	MS2	12.9295	96.056	92.6911	26544	FR_BRIN1351_PX601_AB_1.raw	0/0	2.35	0	0.00626
FALSE	High	Sequest HT (A2)	Unambiguous	YLLPAIVHI		1	5	Q92841	Q92841-3; Q92841-1; Q92841; Q92841-2; P17844	0	2	0.3122	0	1	1	519.821	1038.64	0.65	0.00034	2396087	HCD (High Energy Collision Dissociation)	MS2	10.0863	40.043	93.1262	26031	FR_BRIN1351_PX601_AB_3.raw	0/0	2.37	0	0.008031
FALSE	High	Sequest HT (A2)	Unambiguous	PGDSDIIRSMPEQTGEK		1	1	P62888	P62888	0	3	0.5763	0	1	1	620.632	1859.88	-0.08	-5e-05	428708	HCD (High Energy Collision Dissociation)	MS2	0	150	48.138	11373	FR_BRIN1351_PX601_AB_1.raw	0/0	5.24	0	6.553e-05
FALSE	High	Sequest HT (A2)	Unambiguous	KLIEVDDERKL		1	1	P62753	P62753	0	3	0.2952	0	1	1	453.261	1357.77	-1.12	-0.00051	245637	HCD (High Energy Collision Dissociation)	MS2	4.43937	150	42.9548	9642	FR_BRIN1351_PX601_AB_1.raw	0/0	4.98	0	0.0002121
FALSE	High	Sequest HT (A2)	Unambiguous	TLVDEVFRI		1	3	P15927-3	P15927-3; P15927-2; P15927-1	0	2	0.3168	0	1	1	546.309	1091.61	1.8	0.00098	248644	HCD (High Energy Collision Dissociation)	MS2	40.5193	150	94.6137	27191	FR_BRIN1351_PX601_AB_1.raw	0/0	2.02	0	0.002543
FALSE	High	Sequest HT (A2)	Unambiguous	TVLGKIWKL		1	1	Q9H4M9	Q9H4M9	0	3	0.1577	0	1	1	353.231	1057.68	2.45	0.00086	687891	HCD (High Energy Collision Dissociation)	MS2	9.27706	150	67.2905	17303	FR_BRIN1351_PX601_AB_3.raw	0/0	2.98	0	0.008136
FALSE	High	Sequest HT (A2)	Unambiguous	KLIEVDDERKL		1	1	P62753	P62753	0	3	0.3254	0	1	1	453.261	1357.77	-1.05	-0.00048	311498	HCD (High Energy Collision Dissociation)	MS2	15.2624	150	42.6097	9529	FR_BRIN1351_PX601_AB_1.raw	0/0	5.04	0	0.0002023
FALSE	High	Sequest HT (A2)	Unambiguous	VLADLKVQL		1	1	Q9NQP4	Q9NQP4	0	2	0.1369	0	1	1	499.818	998.628	3.52	0.00176	230061	HCD (High Energy Collision Dissociation)	MS2	44.5234	150	72.7076	19141	FR_BRIN1351_PX601_AB_3.raw	0/0	2.41	0	0.006407
FALSE	High	Sequest HT (A2)	Unambiguous	FLITILDHL		1	4	Q13613-1	Q13613-2; Q13614-1; Q13613-1; Q13614-2	0	2	0.329	0	1	1	542.825	1084.64	1.98	0.00108	84925.4	HCD (High Energy Collision Dissociation)	MS2	38.121	150	108.285	31048	FR_BRIN1351_PX601_AB_3.raw	0/0	2.31	0	0.005205
FALSE	High	Sequest HT (A2)	Unambiguous	YLADIFTKL		1	1	Q49AG3	Q49AG3	0	2	0.0789	0	1	1	542.309	1083.61	1.66	0.0009	186096	HCD (High Energy Collision Dissociation)	MS2	55.4546	150	93.716	26887	FR_BRIN1351_PX601_AB_1.raw	0/0	2.28	0	0.003554
FALSE	High	Sequest HT (A2)	Unambiguous	PGDSDIIRSMPEQTGEK		1	1	P62888	P62888	0	3	0.5192	0	1	1	620.631	1859.88	-0.37	-0.00023	248307	HCD (High Energy Collision Dissociation)	MS2	0	150	48.4979	11494	FR_BRIN1351_PX601_AB_1.raw	0/0	4.43	0	0.003263
FALSE	High	Sequest HT (A2)	Unambiguous	LLLPGSHYL		1	1	Q63HM2	Q63HM2	0	2	0.0991	0	1	1	506.797	1012.59	3.11	0.00157	499519	HCD (High Energy Collision Dissociation)	MS2	27.5734	150	73.4582	19396	FR_BRIN1351_PX601_AB_3.raw	0/0	2.12	0	0.005669
FALSE	High	Sequest HT (A2)	Unambiguous	FLITILDHL		1	4	Q13613-1	Q13613-2; Q13614-1; Q13613-1; Q13614-2	0	2	0.216	0	1	1	542.824	1084.64	0.86	0.00047	60400.5	HCD (High Energy Collision Dissociation)	MS2	57.3965	150	108.468	31774	FR_BRIN1351_PX601_AB_1.raw	0/0	2.13	0	0.001837
FALSE	High	Sequest HT (A2)	Unambiguous	QMLELITRL		1	2	Q9UPY3	Q9UPY3; Q9UPY3-2	0	2	0.1732	0	1	1	558.828	1116.65	3.09	0.00173	149805	HCD (High Energy Collision Dissociation)	MS2	76.6556	150	88.6554	25175	FR_BRIN1351_PX601_AB_1.raw	0/0	2.54	0	0.003027
FALSE	High	Sequest HT (A2)	Unambiguous	KKAAGAGKVTKSAQKAQKA		1	3	P68104	P68104-2; P68104; Q5VTE0	0	4	0.4163	0	1	1	468.535	1871.12	0.22	0.0001	240071	HCD (High Energy Collision Dissociation)	MS2	3.47699	150	14.4404	1172	FR_BRIN1351_PX601_AB_2.raw	0/0	6.39	0	0.0002395
FALSE	High	Sequest HT (A2)	Unambiguous	LVLDPPTDLKF		1	2	Q9P0L0-2	Q9P0L0; Q9P0L0-2	0	2	0.2148	0	1	1	629.359	1257.71	1.06	0.00067	629538	HCD (High Energy Collision Dissociation)	MS2	44.3832	150	88.6494	25173	FR_BRIN1351_PX601_AB_1.raw	0/0	2.84	0	0.0009399
FALSE	High	Sequest HT (A2)	Unambiguous	VLSELAARL		1	2	Q8TB03	Q8TB03-3; Q8TB03	0	2	0.3125	0	1	1	486.298	971.589	0.33	0.00016	192845	HCD (High Energy Collision Dissociation)	MS2	68.891	150	66.1871	16926	FR_BRIN1351_PX601_AB_3.raw	0/0	2.24	0	0.005068
FALSE	High	Sequest HT (A2)	Unambiguous	LIAEPFYHL		1	9	Q86U86-1	Q86U86-5; Q86U86-7; Q86U86-4; Q86U86-1; Q86U86-6; Q86U86-9; Q86U86-8; Q86U86-2; Q86U86-3	0	2	0.3065	0	1	1	551.801	1102.6	2.13	0.00117	253658	HCD (High Energy Collision Dissociation)	MS2	67.5693	150	79.917	21562	FR_BRIN1351_PX601_AB_3.raw	0/0	1.99	0	0.004747
FALSE	High	Sequest HT (A2)	Unambiguous	YVINVTTHL		1	2	Q9Y6W6	Q9Y6W6-2; Q9Y6W6	0	2	0.313	0	1	1	530.296	1059.58	1.25	0.00066	1.29046e+06	HCD (High Energy Collision Dissociation)	MS2	20.7094	127.099	65.894	16825	FR_BRIN1351_PX601_AB_3.raw	0/0	2.46	0	0.004
FALSE	High	Sequest HT (A2)	Unambiguous	TIKPDVQKSKEYFSKQK		1	1	Q06830	Q06830	0	4	0.2974	0	1	1	514.287	2054.13	-0.12	-6e-05	130016	HCD (High Energy Collision Dissociation)	MS2	0	150	33.8484	6347	FR_BRIN1351_PX601_AB_2.raw	0/0	3.06	0	0.005188
FALSE	High	Sequest HT (A2)	Unambiguous	KLIEVDDERKL		1	1	P62753	P62753	0	3	0.3445	0	1	1	453.261	1357.77	-0.65	-0.00029	282245	HCD (High Energy Collision Dissociation)	MS2	12.7042	150	43.3114	9759	FR_BRIN1351_PX601_AB_1.raw	0/0	4.79	0	0.001645
FALSE	High	Sequest HT (A2)	Unambiguous	KIIEDLGVHF		1	1	O75691	O75691	0	2	0.5026	0	1	1	585.831	1170.66	2.96	0.00173	458468	HCD (High Energy Collision Dissociation)	MS2	19.7699	150	67.3905	17337	FR_BRIN1351_PX601_AB_3.raw	0/0	3.88	0	0.002293
FALSE	High	Sequest HT (A2)	Unambiguous	PGDSDIIRSMPEQTGEK		1	1	P62888	P62888	0	3	0.5421	0	1	1	620.633	1859.88	1.6	0.00099	132665	HCD (High Energy Collision Dissociation)	MS2	0	150	48.8736	11618	FR_BRIN1351_PX601_AB_1.raw	0/0	4.39	0	0.005959
FALSE	High	Sequest HT (A2)	Unambiguous	ILMEHIHKL		1	1	P84098	P84098	0	3	0.4712	0	1	1	378.555	1133.65	-0.48	-0.00018	49426.5	HCD (High Energy Collision Dissociation)	MS2	47.9619	150	48.8826	11621	FR_BRIN1351_PX601_AB_1.raw	0/0	3.12	0	0.007463
FALSE	High	Sequest HT (A2)	Unambiguous	YLITLLEHL		1	3	O43683	O43683; O43683-3; O43683-2	0	2	0.2172	0	1	1	557.828	1114.65	-1.31	-0.00073	291967	HCD (High Energy Collision Dissociation)	MS2	0	150	105.003	30628	FR_BRIN1351_PX601_AB_1.raw	0/0	2.44	0	0.005659
FALSE	High	Sequest HT (A2)	Unambiguous	DKKAAGAGKVTKSAQKAQKA		1	3	P68104	P68104-2; P68104; Q5VTE0	0	4	0.5087	0	1	1	497.292	1986.15	-0.14	-7e-05	522723	HCD (High Energy Collision Dissociation)	MS2	0.538956	150	16.2806	1669	FR_BRIN1351_PX601_AB_2.raw	0/0	7.45	0	0.0001027
FALSE	High	Sequest HT (A2)	Unambiguous	PGDSDIIRSMPEQTGEK		1	1	P62888	P62888	0	3	0.5283	0	1	1	620.631	1859.88	-1.06	-0.00066	395889	HCD (High Energy Collision Dissociation)	MS2	30.11	150	47.7761	11252	FR_BRIN1351_PX601_AB_1.raw	0/0	5.3	0	0.0006728
FALSE	High	Sequest HT (A2)	Unambiguous	PVQPAVLQVHQTS		1	1	O95810	O95810	0	2	0.3401	0	1	1	702.386	1403.76	0.14	0.0001	431367	HCD (High Energy Collision Dissociation)	MS2	0	150	48.9576	11646	FR_BRIN1351_PX601_AB_1.raw	0/0	2.97	0	0.001351
FALSE	High	Sequest HT (A2)	Unambiguous	KVLDFEHFL		1	2	P60660	P60660; P60660-2	0	2	0.3802	0	1	1	574.311	1147.62	0.36	0.00021	826302	HCD (High Energy Collision Dissociation)	MS2	40.6187	150	80.4874	21754	FR_BRIN1351_PX601_AB_3.raw	0/0	3.13	0	0.003531
FALSE	High	Sequest HT (A2)	Unambiguous	PMFIVNTNVPRASVPD		1	1	P14174	P14174	0	2	0.5691	0	1	1	878.959	1756.91	3.62	0.00318	1.1686e+06	HCD (High Energy Collision Dissociation)	MS2	4.66098	96.424	76.4724	20403	FR_BRIN1351_PX601_AB_3.raw	0/0	4.99	0	0.0002194
FALSE	High	Sequest HT (A2)	Unambiguous	YLHDFLKYL		1	4	Q9UBU8-1	Q9UBU8-2; Q15014; Q9UBU8-3; Q9UBU8-1	0	3	0.2743	0	1	1	404.553	1211.64	-1.35	-0.00054	464605	HCD (High Energy Collision Dissociation)	MS2	24.5011	150	86.7625	24538	FR_BRIN1351_PX601_AB_1.raw	0/0	3.5	0	0.005161
FALSE	High	Sequest HT (A2)	Unambiguous	ILSESLHSL		1	1	O43156	O43156	0	2	0.2228	0	1	1	499.779	998.55	-1.41	-0.0007	222532	HCD (High Energy Collision Dissociation)	MS2	55.1389	150	57.6636	14001	FR_BRIN1351_PX601_AB_3.raw	0/0	2.02	0	0.008036
FALSE	High	Sequest HT (A2)	Unambiguous	QLFSEIHNL		1	4	Q96SN8	Q96SN8; Q96SN8-4; Q96SN8-3; Q96SN8-2	0	2	0.2281	0	1	1	550.794	1100.58	6.14	0.00338	226250	HCD (High Energy Collision Dissociation)	MS2	47.3235	150	70.8828	18523	FR_BRIN1351_PX601_AB_3.raw	0/0	2.63	0	0.004827
FALSE	High	Sequest HT (A2)	Unambiguous	THSLGGGTGSGMGTLLLSK		1	1		Q3ZCM7	0	3	0.6005	0	1	2	591.977	1773.92	-0.59	-0.00035	345491	HCD (High Energy Collision Dissociation)	MS2	30.9906	150	55.7996	13362	FR_BRIN1351_PX601_AB_3.raw	0/0	4.08	0	0.0007571
FALSE	High	Sequest HT (A2)	Unambiguous	LLPEEIGKL		1	2	Q9UNH6-3	Q9UNH6; Q9UNH6-3	0	2	0.2048	0	1	1	506.309	1011.61	3.17	0.0016	226600	HCD (High Energy Collision Dissociation)	MS2	61.6331	150	69.2791	17978	FR_BRIN1351_PX601_AB_3.raw	0/0	1.66	0	0.004877
FALSE	High	Sequest HT (A2)	Unambiguous	YLADIFTKL		1	1	Q49AG3	Q49AG3	0	2	0.0547	0	1	1	542.309	1083.61	1.55	0.00084	457657	HCD (High Energy Collision Dissociation)	MS2	7.97533	150	93.5234	26165	FR_BRIN1351_PX601_AB_3.raw	0/0	2.56	0	0.004105
FALSE	High	Sequest HT (A2)	Unambiguous	FLASESLIKQI		1	1	P62906	P62906	0	2	0.3191	0	1	1	624.865	1248.72	1.53	0.00096	638535	HCD (High Energy Collision Dissociation)	MS2	57.2438	150	78.3351	21028	FR_BRIN1351_PX601_AB_3.raw	0/0	3.04	0	0.0009777
FALSE	High	Sequest HT (A2)	Unambiguous	IILDEIHLL		1	1		O75643-1	0	2	0.2697	0	1	2	539.83	1078.65	1.25	0.00068	316730	HCD (High Energy Collision Dissociation)	MS2	21.7699	150	98.786	28576	FR_BRIN1351_PX601_AB_1.raw	0/0	1.78	0	0.007636
FALSE	High	Sequest HT (A2)	Unambiguous	TGPNLHGLFGR		1	1	P99999	P99999	0	3	0.4435	0	1	1	390.212	1168.62	-0.44	-0.00017	14108318	HCD (High Energy Collision Dissociation)	MS2	0.334751	7.964	56.5784	13633	FR_BRIN1351_PX601_AB_3.raw	0/0	3.54	0	0.002915
FALSE	High	Sequest HT (A2)	Unambiguous	TGPNLHGLFGR		1	1	P99999	P99999	0	3	0.4682	0	1	1	390.213	1168.62	1.51	0.00059	2.12744e+06	HCD (High Energy Collision Dissociation)	MS2	7.9815	49.763	120.582	35753	FR_BRIN1351_PX601_AB_1.raw	0/0	3.14	0	0.003851
FALSE	High	Sequest HT (A2)	Unambiguous	TGPNLHGLFGR		1	1	P99999	P99999	0	2	0.448	0	1	1	584.814	1168.62	-0.56	-0.00033	1379538	HCD (High Energy Collision Dissociation)	MS2	7.48217	97.266	56.6749	13666	FR_BRIN1351_PX601_AB_3.raw	0/0	3.75	0	0.001295
FALSE	High	Sequest HT (A2)	Unambiguous	KNKLRRGDLPFVVPR		1	2	P35579-1	P35579-1; P35579-2	0	4	0.4104	0	1	1	449.526	1795.08	1.08	0.00049	173189	HCD (High Energy Collision Dissociation)	MS2	20.4797	150	43.0575	9270	FR_BRIN1351_PX601_AB_2.raw	0/0	4.24	0	0.001276
FALSE	High	Sequest HT (A2)	Unambiguous	TGPNLHGLFGR		1	1	P99999	P99999	0	2	0.488	0	1	1	584.816	1168.62	2.36	0.00138	404687	HCD (High Energy Collision Dissociation)	MS2	8.01282	150	120.591	35756	FR_BRIN1351_PX601_AB_1.raw	0/0	3.32	0	0.00066
FALSE	High	Sequest HT (A2)	Unambiguous	LIIDEIHLL		1	1	Q8N3C0	Q8N3C0	0	2	0.2697	0	1	1	539.83	1078.65	1.25	0.00068	316730	HCD (High Energy Collision Dissociation)	MS2	21.7699	150	98.786	28576	FR_BRIN1351_PX601_AB_1.raw	0/0	1.78	0	0.007636
FALSE	High	Sequest HT (A2)	Unambiguous	ALPGDNVGFNVK		1	3	P68104	Q05639; P68104-2; P68104	0	2	0.5794	0	1	1	615.827	1230.65	-0.56	-0.00035	347681	HCD (High Energy Collision Dissociation)	MS2	22.6014	150	56.9897	13773	FR_BRIN1351_PX601_AB_3.raw	0/0	2.52	0	0.001148
FALSE	High	Sequest HT (A2)	Unambiguous	KIETRDGKLVSESSDVLPK		1	2	P05787-2	P05787-2; P05787	0	4	0.2708	0	1	1	526.043	2101.15	0.52	0.00027	92513.8	HCD (High Energy Collision Dissociation)	MS2	14.9737	150	43.557	9432	FR_BRIN1351_PX601_AB_2.raw	0/0	2.88	0	0.006583
FALSE	High	Sequest HT (A2)	Unambiguous	AVRDMRQTVAVGVIK		1	4	P68104	Q05639; P68104-2; P68104; Q5VTE0	0	4	0.4081	0	1	1	411.491	1642.94	-0.5	-0.0002	170144	HCD (High Energy Collision Dissociation)	MS2	33.4485	150	45.1315	10362	FR_BRIN1351_PX601_AB_1.raw	0/0	3.21	0	0.005762
FALSE	High	Sequest HT (A2)	Unambiguous	TLVDEVFRI		1	3	P15927-3	P15927-3; P15927-2; P15927-1	0	2	0.3382	0	1	1	546.31	1091.61	2.36	0.00129	209325	HCD (High Energy Collision Dissociation)	MS2	59.5427	150	94.4326	26473	FR_BRIN1351_PX601_AB_3.raw	0/0	2.07	0	0.006193
FALSE	High	Sequest HT (A2)	Unambiguous	TGPNLHGLFGR		1	1	P99999	P99999	0	2	0.4356	0	1	1	584.816	1168.62	1.73	0.00101	382239	HCD (High Energy Collision Dissociation)	MS2	42.7156	150	57.0554	13796	FR_BRIN1351_PX601_AB_3.raw	0/0	3.26	0	0.001018
FALSE	High	Sequest HT (A2)	Unambiguous	YVTSVILHI		1	4	Q5VIR6-4	Q5VIR6-4; Q5VIR6-1; Q5VIR6-3; Q5VIR6-2	0	2	0.3139	0	1	1	522.81	1044.61	3.04	0.00159	400950	HCD (High Energy Collision Dissociation)	MS2	36.8958	150	77.5295	20755	FR_BRIN1351_PX601_AB_3.raw	0/0	2.23	0	0.006581
FALSE	High	Sequest HT (A2)	Unambiguous	PPVKTKFGYHIIMVEGRK		1	2	Q9Y237-2	Q9Y237-2; Q9Y237	0	4	0.3255	0	1	1	525.801	2100.18	1.95	0.00102	70374.8	HCD (High Energy Collision Dissociation)	MS2	25.1416	150	45.358	10437	FR_BRIN1351_PX601_AB_1.raw	0/0	4.24	0	0.003389
FALSE	High	Sequest HT (A2)	Unambiguous	YVQDFLNHL		1	3	Q9H074	Q9H074; Q9H074-3; Q9H074-2	0	2	0.4032	0	1	1	574.79	1148.57	-0.17	-0.0001	924245	HCD (High Energy Collision Dissociation)	MS2	30.9477	149.049	80.2184	21664	FR_BRIN1351_PX601_AB_3.raw	0/0	2.48	0	0.004831
FALSE	High	Sequest HT (A2)	Unambiguous	VVSEVDIAKAD		1	2	P20591	P20591; P20591-2	0	2	0.4618	0	1	1	573.306	1145.61	0.69	0.0004	528398	HCD (High Energy Collision Dissociation)	MS2	16.8614	150	46.3946	10787	FR_BRIN1351_PX601_AB_1.raw	0/0	2.75	0	0.0007213
FALSE	High	Sequest HT (A2)	Unambiguous	ALPGDNVGFNVK		1	3	P68104	Q05639; P68104-2; P68104	0	2	0.6415	0	1	1	615.828	1230.65	0.33	0.0002	793411	HCD (High Energy Collision Dissociation)	MS2	10.2073	103.598	57.3388	13891	FR_BRIN1351_PX601_AB_3.raw	0/0	2.65	0	0.002799
FALSE	High	Sequest HT (A2)	Unambiguous	TGPNLHGLFGR		1	1	P99999	P99999	0	2	0.5126	0	1	1	584.815	1168.62	-0.25	-0.00015	6358538	HCD (High Energy Collision Dissociation)	MS2	3.6653	16.822	56.3019	13537	FR_BRIN1351_PX601_AB_3.raw	0/0	3.57	0	0.0008402
FALSE	High	Sequest HT (A2)	Unambiguous	YIVDLLTHL		1	2	Q3B7J2-1	Q3B7J2-1; Q3B7J2-2	0	2	0.3887	0	1	1	543.813	1086.62	-0.73	-0.0004	809919	HCD (High Energy Collision Dissociation)	MS2	0	150	102.66	29853	FR_BRIN1351_PX601_AB_1.raw	0/0	2.47	0	0.004812
FALSE	High	Sequest HT (A2)	Unambiguous	KKAAGAGKVTKSAQKAQKA		1	3	P68104	P68104-2; P68104; Q5VTE0	0	4	0.3862	0	1	1	468.535	1871.12	0.35	0.00016	670172	HCD (High Energy Collision Dissociation)	MS2	0.457535	150	10.9893	257	FR_BRIN1351_PX601_AB_2.raw	0/0	7.69	0	4.069e-05
FALSE	High	Sequest HT (A2)	Unambiguous	KNKLRRGDLPFVVPR		1	2	P35579-1	P35579-1; P35579-2	0	4	0.4191	0	1	1	449.526	1795.08	0.61	0.00027	263046	HCD (High Energy Collision Dissociation)	MS2	19.0577	150	43.4319	9392	FR_BRIN1351_PX601_AB_2.raw	0/0	4.7	0	0.00137
FALSE	High	Sequest HT (A2)	Unambiguous	TGPNLHGLFGR		1	1	P99999	P99999	0	3	0.3562	0	1	1	390.212	1168.62	-0.29	-0.00011	375422	HCD (High Energy Collision Dissociation)	MS2	39.1823	150	59.5345	14639	FR_BRIN1351_PX601_AB_3.raw	0/0	3.06	0	0.003793
FALSE	High	Sequest HT (A2)	Unambiguous	PAGKLKYFDKLN		1	1	Q13162	Q13162	0	3	0.4401	0	1	1	465.266	1393.78	0.57	0.00027	248190	HCD (High Energy Collision Dissociation)	MS2	17.6238	150	44.215	10058	FR_BRIN1351_PX601_AB_1.raw	0/0	4.09	0	0.001645
FALSE	High	Sequest HT (A2)	Unambiguous	FIVDPVSNL		1	3	P15924-1	P15924-1; P15924-3; P15924-2	0	1	0.4038	0	1	1	1003.55	1003.55	0.45	0.00045	842042	HCD (High Energy Collision Dissociation)	MS2	16.7626	150	91.9342	26289	FR_BRIN1351_PX601_AB_1.raw	0/0	3.12	0	0.006892
FALSE	High	Sequest HT (A2)	Unambiguous	TGPNLHGLFGR		1	1	P99999	P99999	0	2	0.4195	0	1	1	584.815	1168.62	1.21	0.00071	498788	HCD (High Energy Collision Dissociation)	MS2	21.5346	150	55.929	13408	FR_BRIN1351_PX601_AB_3.raw	0/0	3.29	0	0.001169
FALSE	High	Sequest HT (A2)	Unambiguous	SIIDEFLHI		1	3	O43432-3	O43432; O43432-3; O43432-4	0	2	0.3956	0	1	1	543.795	1086.58	-0.27	-0.00015	228500	HCD (High Energy Collision Dissociation)	MS2	28.3098	150	114.918	33223	FR_BRIN1351_PX601_AB_3.raw	0/0	2.25	0	0.006378
FALSE	High	Sequest HT (A2)	Unambiguous	FLDEKTHEL		1	1	Q9H0K6	Q9H0K6	0	2	0.2356	0	1	1	566.288	1131.57	1.38	0.00078	78182.3	HCD (High Energy Collision Dissociation)	MS2	41.9347	150	44.4036	10120	FR_BRIN1351_PX601_AB_1.raw	0/0	1.91	0	0.006798
FALSE	High	Sequest HT (A2)	Unambiguous	TIKPDVQKSKEYFSKQK		1	1	Q06830	Q06830	0	4	0.3707	0	1	1	514.288	2054.13	0.72	0.00037	100362	HCD (High Energy Collision Dissociation)	MS2	0	150	34.2724	6832	FR_BRIN1351_PX601_AB_1.raw	0/0	3.48	0	0.003418
FALSE	High	Sequest HT (A2)	Unambiguous	KDEISTTDAIFVQRDL		1	2	P05121-1	P05121-1; P05121-2	0	3	0.4659	0	1	1	617.654	1850.95	-0.49	-0.0003	117566	HCD (High Energy Collision Dissociation)	MS2	53.7234	150	71.121	18602	FR_BRIN1351_PX601_AB_3.raw	0/0	4.1	0	0.005011
FALSE	High	Sequest HT (A2)	Unambiguous	TLLTAIVKL		1	3	P63010-2	P63010-3; P63010-2; P63010-1	0	2	0.1536	0	1	1	486.329	971.65	0.07	3e-05	527956	HCD (High Energy Collision Dissociation)	MS2	13.393	150	89.8728	25582	FR_BRIN1351_PX601_AB_1.raw	0/0	2.8	0	0.004984
FALSE	High	Sequest HT (A2)	Unambiguous	TGPNLHGLFGR		1	1	P99999	P99999	0	3	0.41	0	1	1	390.212	1168.62	0.5	0.00019	60366176	HCD (High Energy Collision Dissociation)	MS2	0.0610516	1.355	56.235	13514	FR_BRIN1351_PX601_AB_3.raw	0/0	3.39	0	0.005997
FALSE	High	Sequest HT (A2)	Unambiguous	FLYPFPLAL		1	1	Q5BJD5-1	Q5BJD5-1	0	1	0.428	0	1	1	1080.61	1080.61	1.21	0.00131	333440	HCD (High Energy Collision Dissociation)	MS2	18.4475	150	131.134	38553	FR_BRIN1351_PX601_AB_3.raw	0/0	2.57	0	0.003006
FALSE	High	Sequest HT (A2)	Unambiguous	SLFGGSVKL		1	3	Q8WUM4-2	Q8WUM4-3; Q8WUM4-2; Q8WUM4	0	2	0.1095	0	1	1	454.267	907.527	2.98	0.00135	719289	HCD (High Energy Collision Dissociation)	MS2	7.64165	150	69.066	17907	FR_BRIN1351_PX601_AB_3.raw	0/0	2.01	0	0.00745
FALSE	High	Sequest HT (A2)	Unambiguous	PAGKLKYFDKLN		1	1	Q13162	Q13162	0	3	0.4077	0	1	1	465.267	1393.79	1.82	0.00085	191380	HCD (High Energy Collision Dissociation)	MS2	30.0217	150	43.314	9353	FR_BRIN1351_PX601_AB_2.raw	0/0	3.9	0	0.001084
FALSE	High	Sequest HT (A2)	Unambiguous	VLMTEDIKL		1	8	Q04637-9	Q04637-6; Q04637-9; Q04637; Q04637-3; Q04637-8; Q04637-4; Q04637-5; Q04637-7	0	2	0.3333	0	1	1	531.301	1061.6	3.8	0.00202	808266	HCD (High Energy Collision Dissociation)	MS2	10.8333	150	71.5956	18765	FR_BRIN1351_PX601_AB_3.raw	0/0	2.37	0	0.007347
FALSE	High	Sequest HT (A2)	Unambiguous	VGAGAPVYL		1	11	Q9BTM1-2	Q7L7L0; Q8IUE6; P04908; Q93077; Q99878; Q96KK5; Q9BTM1-2; Q9BTM1-1; P16104; P20671; P0C0S8	0	1	0.249	0	1	1	846.474	846.474	2.39	0.00202	2.2737e+06	HCD (High Energy Collision Dissociation)	MS2	0	74.729	67.5066	18012	FR_BRIN1351_PX601_AB_1.raw	0/0	2.45	0.001754	0.01229
FALSE	High	Sequest HT (A2)	Unambiguous	TLLTAIVKL		1	3	P63010-2	P63010-3; P63010-2; P63010-1	0	2	0.12	0	1	1	486.33	971.652	2.2	0.00107	466878	HCD (High Energy Collision Dissociation)	MS2	13.065	150	89.7283	25090	FR_BRIN1351_PX601_AB_2.raw	0/0	2.5	0.001754	0.008305
FALSE	High	Sequest HT (A2)	Unambiguous	YLLPAIVHI		1	5	Q92841	Q92841-3; Q92841-1; Q92841; Q92841-2; P17844	0	2	0.3063	0	1	1	519.821	1038.63	-0.06	-3e-05	1.91963e+06	HCD (High Energy Collision Dissociation)	MS2	31.756	63.247	93.4038	26783	FR_BRIN1351_PX601_AB_1.raw	0/0	2.22	0.001754	0.009283
FALSE	High	Sequest HT (A2)	Unambiguous	FLHGIFERL		1	2	Q9UI26-2	Q9UI26-2; Q9UI26	0	2	0.1899	0	1	1	566.32	1131.63	1.48	0.00084	202605	HCD (High Energy Collision Dissociation)	MS2	28.9606	150	72.5581	19090	FR_BRIN1351_PX601_AB_3.raw	0/0	1.58	0.001754	0.0135
FALSE	High	Sequest HT (A2)	Unambiguous	MLPKDIAKL		1	1	P61024	P61024	0	2	0.3179	0	1	1	514.813	1028.62	1.16	0.0006	438288	HCD (High Energy Collision Dissociation)	MS2	47.865	150	53.3952	12724	FR_BRIN1351_PX601_AB_2.raw	0/0	1.95	0.001754	0.01394
FALSE	High	Sequest HT (A2)	Unambiguous	ALYTVLHRL		1	3	Q70J99-3	Q70J99-2; Q70J99-1; Q70J99-3	0	3	0.2039	0	1	1	362.553	1085.65	-1.19	-0.00043	215313	HCD (High Energy Collision Dissociation)	MS2	62.4453	150	56.8422	13920	FR_BRIN1351_PX601_AB_2.raw	0/0	2.06	0.001754	0.008727
FALSE	High	Sequest HT (A2)	Unambiguous	KVLDFEHFL		1	2	P60660	P60660; P60660-2	0	2	0.308	0	1	1	574.309	1147.61	-3.47	-0.00199	700934	HCD (High Energy Collision Dissociation)	MS2	39.6236	55.34	80.7847	22504	FR_BRIN1351_PX601_AB_1.raw	0/0	2.89	0.001754	0.01262
FALSE	High	Sequest HT (A2)	Unambiguous	FLLDGFPRTV		1	6	P54819	P54819-2; P54819; P54819-6; P54819-4; P54819-5; P54819-3	0	2	0.287	0	1	1	582.825	1164.64	1.46	0.00085	209924	HCD (High Energy Collision Dissociation)	MS2	61.394	150	89.8477	25130	FR_BRIN1351_PX601_AB_2.raw	0/0	2.23	0.001754	0.01214
FALSE	High	Sequest HT (A2)	Unambiguous	LLPSVVLKLF		1	1	Q99075	Q99075	0	2	0.0207	0	1	1	564.872	1128.74	-1.65	-0.00093	114905	HCD (High Energy Collision Dissociation)	MS2	48.8501	150	109.672	32173	FR_BRIN1351_PX601_AB_1.raw	0/0	1.45	0.001754	0.01041
FALSE	High	Sequest HT (A2)	Unambiguous	ALMDLLLRL		1	6	O75170	O75170-2; O75170-6; O75170; O75170-5; O75170-3; O75170-4	0	2	0.3649	0	1	1	529.325	1057.64	-1.12	-0.00059	83527.3	HCD (High Energy Collision Dissociation)	MS2	51.4524	150	117.246	34656	FR_BRIN1351_PX601_AB_1.raw	0/0	2.22	0.001754	0.008609
FALSE	High	Sequest HT (A2)	Unambiguous	LLPDIISRL		1	1	Q15021	Q15021	0	2	0.3314	0	1	1	520.329	1039.65	0.04	2e-05	576854	HCD (High Energy Collision Dissociation)	MS2	47.3062	150	91.7782	26236	FR_BRIN1351_PX601_AB_1.raw	0/0	1.75	0.001754	0.008297
FALSE	High	Sequest HT (A2)	Selected	FISEIIHQL		1	2	Q9C040-2	Q9C040-2; Q9C040	0	2	0	0	1	1	550.312	1099.62	2.27	0.00125	517940	HCD (High Energy Collision Dissociation)	MS2	59.4228	150	83.8708	23120	FR_BRIN1351_PX601_AB_2.raw	0/0	1.59	0.001754	0.01062
FALSE	High	Sequest HT (A2)	Unambiguous	AMIELVERL		1	1	Q96DX7	Q96DX7	0	2	0.3307	0	1	1	537.305	1073.6	0.23	0.00012	584288	HCD (High Energy Collision Dissociation)	MS2	44.4407	150	83.022	22833	FR_BRIN1351_PX601_AB_2.raw	0/0	2.51	0.001754	0.009523
FALSE	High	Sequest HT (A2)	Unambiguous	AIMDLLLRL		1	7		Q5H9R7-3; Q5H9R7-5; Q5H9R7-4; Q5H9R7-6; Q5H9R7-2; Q5H9R7-1; Q9UPN7	0	2	0.3649	0	1	2	529.325	1057.64	-1.12	-0.00059	83527.3	HCD (High Energy Collision Dissociation)	MS2	51.4524	150	117.246	34656	FR_BRIN1351_PX601_AB_1.raw	0/0	2.22	0.001754	0.008609
FALSE	High	Sequest HT (A2)	Unambiguous	SLLENLEKI		1	7	P07910-1	P07910-4; P07910-2; O60812; P07910-1; B7ZW38; P07910-3; B2RXH8	0	2	0.0822	0	1	1	529.808	1058.61	-1.29	-0.00068	1.42032e+06	HCD (High Energy Collision Dissociation)	MS2	24.3804	70.945	84.9136	23471	FR_BRIN1351_PX601_AB_2.raw	0/0	3.04	0.001754	0.01109
FALSE	High	Sequest HT (A2)	Unambiguous	FLFGYPKRL		1	1	Q9HAY2	Q9HAY2	0	3	0.2917	0	1	1	380.89	1140.66	-0.9	-0.00034	982099	HCD (High Energy Collision Dissociation)	MS2	3.51634	150	66.1174	17536	FR_BRIN1351_PX601_AB_1.raw	0/0	2.4	0.001754	0.008416
FALSE	High	Sequest HT (A2)	Unambiguous	YLPEWKENI		1	2	Q9Y4C2-1	Q9Y4C2-1; Q9Y4C2-2	0	2	0.1488	0	1	1	596.306	1191.61	1	0.00059	560263	HCD (High Energy Collision Dissociation)	MS2	42.5214	150	66.7463	17753	FR_BRIN1351_PX601_AB_1.raw	0/0	1.68	0.001754	0.01152
FALSE	High	Sequest HT (A2)	Unambiguous	NLLEIAPHL		1	2	P43304	P43304; P43304-2	0	2	0.3663	0	1	1	510.3	1019.59	3.55	0.00181	163854	HCD (High Energy Collision Dissociation)	MS2	59.1352	150	82.4996	22655	FR_BRIN1351_PX601_AB_2.raw	0/0	2.43	0.001754	0.009217
FALSE	High	Sequest HT (A2)	Unambiguous	SVVESVFKL		1	2	P56537-1	P56537-2; P56537-1	0	2	0.3282	0	1	1	504.292	1007.58	0.26	0.00013	11867757	HCD (High Energy Collision Dissociation)	MS2	1.52542	7.78	78.667	21780	FR_BRIN1351_PX601_AB_1.raw	0/0	2.59	0.001754	0.0111
FALSE	High	Sequest HT (A2)	Unambiguous	TLPAITLKL		1	1	P07339	P07339	0	2	0.3546	0	1	1	485.322	969.637	2.49	0.00121	281351	HCD (High Energy Collision Dissociation)	MS2	25.2242	150	82.2659	22576	FR_BRIN1351_PX601_AB_2.raw	0/0	2.51	0.001754	0.01375
FALSE	High	Sequest HT (A2)	Unambiguous	PRKIEEIKDFLLTARRKD		1	1	P63173	P63173	0	4	0.3298	0	1	1	557.828	2228.29	1.27	0.00071	234120	HCD (High Energy Collision Dissociation)	MS2	57.7308	150	55.5313	13465	FR_BRIN1351_PX601_AB_2.raw	0/0	2.85	0.001754	0.008331
FALSE	High	Sequest HT (A2)	Unambiguous	KVLDILQHI		1	2	O94952-2	O94952-1; O94952-2	0	2	0.3266	0	1	1	539.835	1078.66	0.69	0.00037	236730	HCD (High Energy Collision Dissociation)	MS2	44.0214	150	72.3615	19024	FR_BRIN1351_PX601_AB_3.raw	0/0	3.49	0.001754	0.009705
FALSE	High	Sequest HT (A2)	Unambiguous	YGLPVVVKL		1	1	P35222	P35222	0	2	0.3947	0	1	1	494.316	987.625	0.78	0.00038	947309	HCD (High Energy Collision Dissociation)	MS2	26.7849	93.99	81.9715	22478	FR_BRIN1351_PX601_AB_2.raw	0/0	1.9	0.001754	0.01346
FALSE	High	Sequest HT (A2)	Unambiguous	FLQPELVKL		1	2	Q14997	Q14997-2; Q14997	0	2	0.1022	0	1	1	543.831	1086.66	-0.4	-0.00022	583460	HCD (High Energy Collision Dissociation)	MS2	56.358	150	79.4989	22062	FR_BRIN1351_PX601_AB_1.raw	0/0	2.25	0.001754	0.012
FALSE	High	Sequest HT (A2)	Unambiguous	TLPAITLKL		1	1	P07339	P07339	0	2	0.3594	0	1	1	485.321	969.635	0.79	0.00038	217200	HCD (High Energy Collision Dissociation)	MS2	28.0605	150	81.9174	22459	FR_BRIN1351_PX601_AB_2.raw	0/0	2.56	0.001754	0.0139
FALSE	High	Sequest HT (A2)	Unambiguous	ALLNIKVKL		1	1	P05783	P05783	0	2	0.3456	0	1	1	506.349	1011.69	-0.89	-0.00045	961754	HCD (High Energy Collision Dissociation)	MS2	17.1158	150	65.89	17456	FR_BRIN1351_PX601_AB_1.raw	0/0	2.98	0.001754	0.009173
FALSE	High	Sequest HT (A2)	Unambiguous	VLIPKLPQL		1	2	Q8N138	Q8N138; Q8N138-4	0	2	0.232	0	1	1	510.846	1020.68	2.38	0.00121	3.00641e+06	HCD (High Energy Collision Dissociation)	MS2	12.7038	28.361	86.0206	23847	FR_BRIN1351_PX601_AB_2.raw	0/0	1.81	0.001754	0.01399
FALSE	High	Sequest HT (A2)	Unambiguous	FIMEAGVKL		1	3	P0C7Q3	Q8N1B3-1; P0C7Q3; Q8N1B3-2	0	2	0.1458	0	1	1	504.285	1007.56	2.69	0.00135	231594	HCD (High Energy Collision Dissociation)	MS2	47.2236	150	70.8438	18510	FR_BRIN1351_PX601_AB_3.raw	0/0	1.92	0.001754	0.01393
FALSE	High	Sequest HT (A2)	Unambiguous	KLISELQKL		1	2	Q5UIP0	Q5UIP0-2; Q5UIP0	0	2	0.1495	0	1	1	536.342	1071.68	0.18	0.0001	1.01933e+06	HCD (High Energy Collision Dissociation)	MS2	60.3747	71.018	54.1426	12983	FR_BRIN1351_PX601_AB_2.raw	0/0	2.81	0.001754	0.01128
FALSE	High	Sequest HT (A2)	Unambiguous	MLPKDIAKL		1	1	P61024	P61024	0	2	0.0697	0	1	1	514.813	1028.62	0.57	0.00029	848157	HCD (High Energy Collision Dissociation)	MS2	49.1414	150	54.1028	12969	FR_BRIN1351_PX601_AB_2.raw	0/0	2.01	0.001754	0.01203
FALSE	High	Sequest HT (A2)	Unambiguous	FIFSDTHEL		1	1	Q9UKK3	Q9UKK3	0	2	0.3656	0	1	1	554.77	1108.53	2.07	0.00115	1228509	HCD (High Energy Collision Dissociation)	MS2	14.9472	79	72.4398	19050	FR_BRIN1351_PX601_AB_3.raw	0/0	1.86	0.001754	0.01036
FALSE	High	Sequest HT (A2)	Unambiguous	MLPPVLTHL		1	2	Q9UGV2	Q9UGV2-2; Q9UGV2	0	2	0.3026	0	1	1	510.798	1020.59	-2.63	-0.00134	820444	HCD (High Energy Collision Dissociation)	MS2	30.578	150	81.4213	22290	FR_BRIN1351_PX601_AB_2.raw	0/0	1.95	0.001754	0.0131
FALSE	High	Sequest HT (A2)	Unambiguous	SIIDEFLHI		1	3	O43432-3	O43432; O43432-3; O43432-4	0	2	0.2208	0	1	1	543.795	1086.58	-0.39	-0.00021	106379	HCD (High Energy Collision Dissociation)	MS2	38.6345	150	115.116	33964	FR_BRIN1351_PX601_AB_1.raw	0/0	1.54	0.001754	0.01163
FALSE	High	Sequest HT (A2)	Unambiguous	MLPKDIAKL		1	1	P61024	P61024	0	2	0.2922	0	1	1	514.813	1028.62	0.8	0.00041	871699	HCD (High Energy Collision Dissociation)	MS2	36.0794	123.512	53.7622	12852	FR_BRIN1351_PX601_AB_2.raw	0/0	2.19	0.001754	0.009772
FALSE	High	Sequest HT (A2)	Unambiguous	IIFVPVPQL		1	1	P62081	P62081	0	1	0.4043	0	1	1	1025.65	1025.65	6.09	0.00625	128891	HCD (High Energy Collision Dissociation)	MS2	47.9603	150	113.127	33310	FR_BRIN1351_PX601_AB_1.raw	0/0	2.35	0.001754	0.01215
FALSE	High	Sequest HT (A2)	Unambiguous	YLADIFTKL		1	1	Q49AG3	Q49AG3	0	2	0.0365	0	1	1	542.308	1083.61	-0.14	-7e-05	385640	HCD (High Energy Collision Dissociation)	MS2	30.4248	150	94.0682	27005	FR_BRIN1351_PX601_AB_1.raw	0/0	1.92	0.001754	0.01375
FALSE	High	Sequest HT (A2)	Unambiguous	IVIGVLHQL		1	3	Q9UH92	Q9UH92; Q9UH92-2; Q9UH92-3	0	2	0.1053	0	1	1	496.32	991.633	3.32	0.00164	132179	HCD (High Energy Collision Dissociation)	MS2	55.5176	150	75.3058	20216	FR_BRIN1351_PX601_AB_2.raw	0/0	1.9	0.001754	0.01285
FALSE	High	Sequest HT (A2)	Unambiguous	YVTSVILHI		1	4	Q5VIR6-4	Q5VIR6-4; Q5VIR6-1; Q5VIR6-3; Q5VIR6-2	0	2	0.4257	0	1	1	522.807	1044.61	-2.57	-0.00134	675829	HCD (High Energy Collision Dissociation)	MS2	48.9183	150	77.8125	21490	FR_BRIN1351_PX601_AB_1.raw	0/0	2.49	0.001754	0.01385
FALSE	High	Sequest HT (A2)	Unambiguous	AIMDLLLRL		1	7		Q5H9R7-3; Q5H9R7-5; Q5H9R7-4; Q5H9R7-6; Q5H9R7-2; Q5H9R7-1; Q9UPN7	0	2	0.2876	0	1	1	529.326	1057.64	0.38	0.0002	159064	HCD (High Energy Collision Dissociation)	MS2	31.0119	150	116.749	33822	FR_BRIN1351_PX601_AB_3.raw	0/0	2.26	0.001754	0.01003
FALSE	High	Sequest HT (A2)	Unambiguous	SVVESVFKL		1	2	P56537-1	P56537-2; P56537-1	0	2	0.3264	0	1	1	504.296	1007.58	6.93	0.00349	393985	HCD (High Energy Collision Dissociation)	MS2	54.3606	150	79.0912	21283	FR_BRIN1351_PX601_AB_3.raw	0/0	2.39	0.001754	0.01008
FALSE	High	Sequest HT (A2)	Unambiguous	KLIPFLEKL		1	2	Q05D32	Q05D32-2; Q05D32	0	2	0.2438	0	1	1	550.862	1100.72	7.22	0.00398	234598	HCD (High Energy Collision Dissociation)	MS2	52.0357	150	77.2649	20667	FR_BRIN1351_PX601_AB_3.raw	0/0	2.83	0.001754	0.01333
FALSE	High	Sequest HT (A2)	Unambiguous	FIFSDTHEL		1	1	Q9UKK3	Q9UKK3	0	2	0.3684	0	1	1	554.77	1108.53	1.52	0.00084	1.25635e+06	HCD (High Energy Collision Dissociation)	MS2	18.1785	92.261	72.6878	19776	FR_BRIN1351_PX601_AB_1.raw	0/0	1.9	0.001754	0.01082
FALSE	High	Sequest HT (A2)	Unambiguous	FVLPILQKL		1	1	Q9Y6V7	Q9Y6V7	0	2	0.4189	0	1	1	535.851	1070.69	-2.54	-0.00136	955594	HCD (High Energy Collision Dissociation)	MS2	35.4609	150	102.358	29756	FR_BRIN1351_PX601_AB_1.raw	0/0	2.22	0.001754	0.01201
FALSE	High	Sequest HT (A2)	Unambiguous	LLPSHPLEL		1	1	Q9Y244	Q9Y244	0	2	0.1313	0	1	1	509.801	1018.59	1.47	0.00075	1.39611e+06	HCD (High Energy Collision Dissociation)	MS2	4.45941	70.351	67.6225	17620	FR_BRIN1351_PX601_AB_2.raw	0/0	1.98	0.001754	0.01268
FALSE	High	Sequest HT (A2)	Unambiguous	VGAGAPVYL		1	11	Q9BTM1-2	Q7L7L0; Q8IUE6; P04908; Q93077; Q99878; Q96KK5; Q9BTM1-2; Q9BTM1-1; P16104; P20671; P0C0S8	0	1	0.2551	0	1	1	846.474	846.474	1.81	0.00153	619108	HCD (High Energy Collision Dissociation)	MS2	10.6493	150	67.8098	17685	FR_BRIN1351_PX601_AB_2.raw	0/0	2.47	0.001754	0.0133
FALSE	High	Sequest HT (A2)	Unambiguous	FILQPIHNL		1	1	P21964-1	P21964-1	0	2	0.401	0	1	1	547.823	1094.64	2.32	0.00127	263522	HCD (High Energy Collision Dissociation)	MS2	49.7383	150	76.972	20570	FR_BRIN1351_PX601_AB_3.raw	0/0	1.92	0.001754	0.01205
FALSE	High	Sequest HT (A2)	Unambiguous	QLDDLKVEL		1	1	P42766	P42766	0	2	0.055	0	1	1	536.798	1072.59	0.3	0.00016	1.5441e+06	HCD (High Energy Collision Dissociation)	MS2	53.3417	49.816	72.329	19653	FR_BRIN1351_PX601_AB_1.raw	0/0	2.18	0.001754	0.01307
FALSE	High	Sequest HT (A2)	Unambiguous	YLINEIDRI		1	5	Q03001-7	Q03001-14; Q03001-8; Q03001-9; Q03001-7; Q03001-3	0	2	0.2857	0	1	1	574.821	1148.63	2.58	0.00148	682469	HCD (High Energy Collision Dissociation)	MS2	44.9765	150	76.8996	20546	FR_BRIN1351_PX601_AB_3.raw	0/0	2.45	0.001754	0.01054
FALSE	High	Sequest HT (A2)	Unambiguous	SLVNEIFRL		1	1	Q9Y6H3	Q9Y6H3	0	2	0.0759	0	1	1	545.816	1090.63	-0.1	-5e-05	98498	HCD (High Energy Collision Dissociation)	MS2	80.077	150	97.5469	28165	FR_BRIN1351_PX601_AB_1.raw	0/0	1.58	0.001754	0.009753
FALSE	High	Sequest HT (A2)	Unambiguous	LLPERPPYL		1	1	Q9UJM3	Q9UJM3	0	2	0.2041	0	1	1	549.322	1097.64	0.73	0.0004	1.44644e+06	HCD (High Energy Collision Dissociation)	MS2	14.4034	68.699	68.1793	17811	FR_BRIN1351_PX601_AB_2.raw	0/0	1.96	0.001754	0.008439
FALSE	High	Sequest HT (A2)	Unambiguous	FLMGPVKQL		1	2	O95562	Q8WV19; O95562	0	2	0.3307	0	1	1	516.8	1032.59	1.01	0.00052	314214	HCD (High Energy Collision Dissociation)	MS2	46.9355	150	68.2456	17833	FR_BRIN1351_PX601_AB_2.raw	0/0	2.54	0.001754	0.009021
FALSE	High	Sequest HT (A2)	Unambiguous	TGPNLHGLFGR		1	1	P99999	P99999	0	3	0.2974	0	1	1	390.212	1168.62	0.34	0.00013	353655	HCD (High Energy Collision Dissociation)	MS2	38.3171	150	59.9619	14987	FR_BRIN1351_PX601_AB_2.raw	0/0	2.32	0.001754	0.01325
FALSE	High	Sequest HT (A2)	Unambiguous	FLPRKFPSL		1	2	Q14137	Q14137; Q14137-2	0	2	0.1389	0	1	1	552.832	1104.66	0.1	6e-05	615110	HCD (High Energy Collision Dissociation)	MS2	51.8054	150	59.8039	14932	FR_BRIN1351_PX601_AB_2.raw	0/0	2.16	0.001754	0.008989
FALSE	High	Sequest HT (A2)	Unambiguous	IILDEIHLL		1	1		O75643-1	0	2	0.1719	0	1	2	539.83	1078.65	1.14	0.00062	193058	HCD (High Energy Collision Dissociation)	MS2	48.4716	150	98.208	27729	FR_BRIN1351_PX601_AB_3.raw	0/0	1.28	0.001754	0.008468
FALSE	High	Sequest HT (A2)	Unambiguous	ALMDLLLRL		1	6	O75170	O75170-2; O75170-6; O75170; O75170-5; O75170-3; O75170-4	0	2	0.2876	0	1	2	529.326	1057.64	0.38	0.0002	159064	HCD (High Energy Collision Dissociation)	MS2	31.0119	150	116.749	33822	FR_BRIN1351_PX601_AB_3.raw	0/0	2.26	0.001754	0.01003
FALSE	High	Sequest HT (A2)	Unambiguous	FLHGIFERL		1	2	Q9UI26-2	Q9UI26-2; Q9UI26	0	2	0.3695	0	1	1	566.32	1131.63	1.7	0.00096	201132	HCD (High Energy Collision Dissociation)	MS2	42.8926	150	72.8681	19837	FR_BRIN1351_PX601_AB_1.raw	0/0	2.03	0.001754	0.01045
FALSE	High	Sequest HT (A2)	Unambiguous	LIIDEIHLL		1	1	Q8N3C0	Q8N3C0	0	2	0.1719	0	1	1	539.83	1078.65	1.14	0.00062	193058	HCD (High Energy Collision Dissociation)	MS2	48.4716	150	98.208	27729	FR_BRIN1351_PX601_AB_3.raw	0/0	1.28	0.001754	0.008468
FALSE	High	Sequest HT (A2)	Selected	TLFDYEVRL		1	2	Q96T88-2	Q96T88-2; Q96T88	0	2	0.0142	0	1	1	578.307	1155.61	2.4	0.00139	587010	HCD (High Energy Collision Dissociation)	MS2	49.4012	150	87.3042	24069	FR_BRIN1351_PX601_AB_3.raw	0/0	2.11	0.001754	0.008644
FALSE	High	Sequest HT (A2)	Unambiguous	GFAGDDAPRAVFPSIVGRPR		1	10	P60709	A5A3E0; P63267-1; P60709; P63267-2; Q6S8J3; P62736; P68133; P0CG38; P68032; P63261	0	4	0.5241	0	1	1	522.031	2085.1	1.03	0.00054	568129	HCD (High Energy Collision Dissociation)	MS2	27.4782	143.383	63.8797	16336	FR_BRIN1351_PX601_AB_2.raw	0/0	3.74	0.001754	0.01032
FALSE	High	Sequest HT (A2)	Unambiguous	FLDENVHFF		1	3	Q86TI2-2	Q86TI2-2; Q86TI2; Q86TI2-4	0	2	0.2807	0	1	1	584.279	1167.55	2.6	0.00152	150189	HCD (High Energy Collision Dissociation)	MS2	46.6414	150	87.123	24008	FR_BRIN1351_PX601_AB_3.raw	0/0	1.71	0.001754	0.008617
FALSE	High	Sequest HT (A2)	Unambiguous	FLYPFPLAL		1	1	Q5BJD5-1	Q5BJD5-1	0	2	0.3313	0	1	1	540.811	1080.61	1.7	0.00092	291972	HCD (High Energy Collision Dissociation)	MS2	15.4067	150	131.1	38542	FR_BRIN1351_PX601_AB_3.raw	0/0	3.26	0.001754	0.01154
FALSE	High	Sequest HT (A2)	Unambiguous	ILTESEIKL		1	1	Q99598	Q99598	0	2	0.2575	0	1	1	523.312	1045.62	2.09	0.00109	433861	HCD (High Energy Collision Dissociation)	MS2	38.8048	150	64.8407	16669	FR_BRIN1351_PX601_AB_2.raw	0/0	2.33	0.001754	0.009439
FALSE	High	Sequest HT (A2)	Unambiguous	MLANDIARL		1	1	Q9H4M9	Q9H4M9	0	2	0.3294	0	1	1	508.782	1016.56	0.89	0.00045	146697	HCD (High Energy Collision Dissociation)	MS2	61.7571	150	65.3002	16826	FR_BRIN1351_PX601_AB_2.raw	0/0	2.52	0.001754	0.009191
FALSE	High	Sequest HT (A2)	Unambiguous	SVVESVFKL		1	2	P56537-1	P56537-2; P56537-1	0	2	0.3305	0	1	1	504.293	1007.58	2.14	0.00108	268911	HCD (High Energy Collision Dissociation)	MS2	62.1905	150	78.0336	20926	FR_BRIN1351_PX601_AB_3.raw	0/0	2.39	0.001754	0.01313
FALSE	High	Sequest HT (A2)	Unambiguous	TGPNLHGLFGR		1	1	P99999	P99999	0	3	0.2035	0	1	1	390.212	1168.62	-0.52	-0.0002	505298	HCD (High Energy Collision Dissociation)	MS2	33.6468	147.752	59.605	14865	FR_BRIN1351_PX601_AB_2.raw	0/0	2.26	0.001754	0.008808
FALSE	High	Sequest HT (A2)	Unambiguous	IILDEIHLL		1	1		O75643-1	0	2	0.3473	0	1	2	539.829	1078.65	0.46	0.00025	298438	HCD (High Energy Collision Dissociation)	MS2	19.6108	150	98.4361	28460	FR_BRIN1351_PX601_AB_1.raw	0/0	1.67	0.001754	0.01014
FALSE	High	Sequest HT (A2)	Rejected	VITLGSLRL		0	1		Q9NQ35	0	2		0.0186	2	2	486.318	971.629	4.79	0.00232	132025	HCD (High Energy Collision Dissociation)	MS2	56.3531	150	77.4992	20745	FR_BRIN1351_PX601_AB_3.raw	0/0	2.11	0.001754	0.01275
FALSE	High	Sequest HT (A2)	Unambiguous	LLPDQIEKL		1	6	Q8N573-1	Q8N573-1; Q8N573-4; Q8N573-8; Q8N573-5; Q8N573-7; Q8N573-2	0	2	0.2524	0	1	1	534.82	1068.63	2.74	0.00146	769876	HCD (High Energy Collision Dissociation)	MS2	35.2527	150	67.223	17483	FR_BRIN1351_PX601_AB_2.raw	0/0	2.06	0.001754	0.009611
FALSE	High	Sequest HT (A2)	Selected	VLTGLSIRL		1	1	Q6SPF0	Q6SPF0	0	2	0.0186	0	1	1	486.318	971.629	4.79	0.00232	132025	HCD (High Energy Collision Dissociation)	MS2	56.3531	150	77.4992	20745	FR_BRIN1351_PX601_AB_3.raw	0/0	2.15	0.001754	0.01147
FALSE	High	Sequest HT (A2)	Unambiguous	LIIDEIHLL		1	1	Q8N3C0	Q8N3C0	0	2	0.3473	0	1	1	539.829	1078.65	0.46	0.00025	298438	HCD (High Energy Collision Dissociation)	MS2	19.6108	150	98.4361	28460	FR_BRIN1351_PX601_AB_1.raw	0/0	1.67	0.001754	0.01014
FALSE	High	Sequest HT (A2)	Unambiguous	VGAGAPVYL		1	11	Q9BTM1-2	Q7L7L0; Q8IUE6; P04908; Q93077; Q99878; Q96KK5; Q9BTM1-2; Q9BTM1-1; P16104; P20671; P0C0S8	0	1	0.185	0	1	1	846.474	846.474	2.02	0.00171	2.82636e+06	HCD (High Energy Collision Dissociation)	MS2	0	64.981	67.4378	17557	FR_BRIN1351_PX601_AB_2.raw	0/0	2.27	0.001754	0.01309
FALSE	High	Sequest HT (A2)	Unambiguous	LLPERPPYL		1	1	Q9UJM3	Q9UJM3	0	2	0.2454	0	1	1	549.322	1097.64	1.62	0.00089	556911	HCD (High Energy Collision Dissociation)	MS2	41.7536	150	67.4654	17567	FR_BRIN1351_PX601_AB_2.raw	0/0	1.63	0.001754	0.01058
FALSE	High	Sequest HT (A2)	Unambiguous	VLADLKVQL		1	1	Q9NQP4	Q9NQP4	0	2	0.1423	0	1	1	499.816	998.624	-0.69	-0.00035	309786	HCD (High Energy Collision Dissociation)	MS2	36.0717	150	72.9551	19866	FR_BRIN1351_PX601_AB_1.raw	0/0	2.67	0.001754	0.008992
FALSE	High	Sequest HT (A2)	Unambiguous	AILTVVPKI		1	2	Q9Y4B6	Q9Y4B6; Q9Y4B6-2	0	2	0.3512	0	1	1	477.325	953.643	3.79	0.00181	76307.3	HCD (High Energy Collision Dissociation)	MS2	59.7628	150	73.5192	20056	FR_BRIN1351_PX601_AB_1.raw	0/0	2.05	0.001754	0.01091
FALSE	High	Sequest HT (A2)	Unambiguous	FVLDKVPFL		1	2	Q9NQW6	Q9NQW6; Q9NQW6-2	0	2	0.4085	0	1	1	539.321	1077.64	0.82	0.00044	154141	HCD (High Energy Collision Dissociation)	MS2	47.4105	150	99.8365	28269	FR_BRIN1351_PX601_AB_3.raw	0/0	2.35	0.001754	0.01374
FALSE	High	Sequest HT (A2)	Unambiguous	SLFGGSVKL		1	3	Q8WUM4-2	Q8WUM4-3; Q8WUM4-2; Q8WUM4	0	2	0.1016	0	1	1	454.266	907.525	0.77	0.00035	1238652	HCD (High Energy Collision Dissociation)	MS2	27.5729	78.496	69.9384	18406	FR_BRIN1351_PX601_AB_2.raw	0/0	1.87	0.001754	0.01055
FALSE	High	Sequest HT (A2)	Unambiguous	ILPIKFPHL		1	2	O75351	O75351; Q9UN37	0	3	0.3574	0	1	1	359.9	1077.68	2.33	0.00084	185420	HCD (High Energy Collision Dissociation)	MS2	62.9672	150	76.3932	20376	FR_BRIN1351_PX601_AB_3.raw	0/0	2.35	0.001754	0.0104
FALSE	High	Sequest HT (A2)	Unambiguous	YLPELLQTVRL		1	2	O14682	O14682; O14682-2	0	2	0.4749	0	1	1	672.899	1344.79	2.22	0.00149	127496	HCD (High Energy Collision Dissociation)	MS2	50.7532	150	98.7829	27919	FR_BRIN1351_PX601_AB_3.raw	0/0	2.19	0.001754	0.01076
FALSE	High	Sequest HT (A2)	Unambiguous	ALFPGDVDRL		1	1	P11216	P11216	0	2	0.1847	0	1	1	551.799	1102.59	1.02	0.00056	63077.6	HCD (High Energy Collision Dissociation)	MS2	52.1718	150	74.4115	19918	FR_BRIN1351_PX601_AB_2.raw	0/0	1.57	0.001754	0.013
FALSE	High	Sequest HT (A2)	Unambiguous	KLIPFLEKL		1	2	Q05D32	Q05D32-2; Q05D32	0	2	0.1479	0	1	1	550.861	1100.71	6.23	0.00343	122124	HCD (High Energy Collision Dissociation)	MS2	76.6633	150	77.5993	21418	FR_BRIN1351_PX601_AB_1.raw	0/0	2.57	0.001754	0.01191
FALSE	High	Sequest HT (A2)	Unambiguous	ILSESLHSL		1	1	O43156	O43156	0	2	0.2126	0	1	1	499.779	998.551	-0.31	-0.00015	372071	HCD (High Energy Collision Dissociation)	MS2	18.6805	150	57.8178	14255	FR_BRIN1351_PX601_AB_2.raw	0/0	2.07	0.001754	0.009304
FALSE	High	Sequest HT (A2)	Unambiguous	SILSLVTKI		1	1	Q12905	Q12905	0	2	0.1639	0	1	1	487.318	973.629	-0.64	-0.00031	586227	HCD (High Energy Collision Dissociation)	MS2	19.2502	140.718	91.4444	25674	FR_BRIN1351_PX601_AB_2.raw	0/0	3.05	0.001754	0.01197
FALSE	High	Sequest HT (A2)	Unambiguous	YVIDPIKGL		1	9	Q15149-1	Q15149-4; Q15149-1; Q15149-6; Q15149-9; Q15149-3; Q15149-8; Q15149-5; Q15149-7; Q15149-2	0	2	0.3274	0	1	1	509.304	1017.6	2.68	0.00136	2.40275e+06	HCD (High Energy Collision Dissociation)	MS2	4.51213	49.983	75.4331	20258	FR_BRIN1351_PX601_AB_2.raw	0/0	2.23	0.001754	0.01194
FALSE	High	Sequest HT (A2)	Unambiguous	YVFPGVTRL		1	2	Q9H0A9-1	Q9H0A9-2; Q9H0A9-1	0	2	0.4388	0	1	1	526.301	1051.6	1.8	0.00095	760245	HCD (High Energy Collision Dissociation)	MS2	27.6606	96.495	73.8822	19537	FR_BRIN1351_PX601_AB_3.raw	0/0	1.96	0.001754	0.009685
FALSE	High	Sequest HT (A2)	Unambiguous	VAVGVIKAVDKKAAGAGKVT		1	3	P68104	P68104-2; P68104; Q5VTE0	0	4	0.2125	0	1	1	471.293	1882.15	1.06	0.0005	503100	HCD (High Energy Collision Dissociation)	MS2	1.03536	150	41.9042	9297	FR_BRIN1351_PX601_AB_1.raw	0/0	5.6	0.001754	0.008629
FALSE	High	Sequest HT (A2)	Unambiguous	YLINEIDRI		1	5	Q03001-7	Q03001-14; Q03001-8; Q03001-9; Q03001-7; Q03001-3	0	2	0.2937	0	1	1	574.82	1148.63	0.66	0.00038	690225	HCD (High Energy Collision Dissociation)	MS2	44.3054	150	77.0539	20804	FR_BRIN1351_PX601_AB_2.raw	0/0	2.52	0.001754	0.01309
FALSE	High	Sequest HT (A2)	Unambiguous	ILPIKFPHL		1	2	O75351	O75351; Q9UN37	0	3	0.4669	0	1	1	359.899	1077.68	0.71	0.00026	312512	HCD (High Energy Collision Dissociation)	MS2	24.5752	150	77.2534	20870	FR_BRIN1351_PX601_AB_2.raw	0/0	2.57	0.001754	0.01226
FALSE	High	Sequest HT (A2)	Unambiguous	VDISLPKL		1	1	Q09666-1	Q09666-1	0	2	0.2674	0	1	1	442.777	884.547	1.6	0.00071	76878.4	HCD (High Energy Collision Dissociation)	MS2	50.9636	150	77.4593	20939	FR_BRIN1351_PX601_AB_2.raw	0/0	1.72	0.001754	0.01224
FALSE	High	Sequest HT (A2)	Unambiguous	SYFPEITHI		1	1	P23458	P23458	0	2	0.3169	0	1	1	553.78	1106.55	0.33	0.00018	235540	HCD (High Energy Collision Dissociation)	MS2	59.5072	150	77.7823	21480	FR_BRIN1351_PX601_AB_1.raw	0/0	1.83	0.001754	0.0136
FALSE	High	Sequest HT (A2)	Rejected	VITLGSLRL		0	1		Q9NQ35	0	2		0.0091	2	2	486.316	971.625	-0.05	-2e-05	140241	HCD (High Energy Collision Dissociation)	MS2	59.947	150	77.6574	21005	FR_BRIN1351_PX601_AB_2.raw	0/0	2.18	0.001754	0.01217
FALSE	High	Sequest HT (A2)	Unambiguous	LLPSHPLEL		1	1	Q9Y244	Q9Y244	0	2	0.1949	0	1	1	509.801	1018.6	1.89	0.00096	1.43965e+06	HCD (High Energy Collision Dissociation)	MS2	12.7348	76.797	67.7601	18099	FR_BRIN1351_PX601_AB_1.raw	0/0	1.95	0.001754	0.009939
FALSE	High	Sequest HT (A2)	Unambiguous	TVLGKIWKL		1	1	Q9H4M9	Q9H4M9	0	3	0.1727	0	1	1	353.231	1057.68	1.24	0.00044	790391	HCD (High Energy Collision Dissociation)	MS2	16.5833	124.618	67.7011	18079	FR_BRIN1351_PX601_AB_1.raw	0/0	2.78	0.001754	0.008705
FALSE	High	Sequest HT (A2)	Unambiguous	KEERADLIAYLK		1	1	P99999	P99999	0	3	0.4544	0	1	1	483.609	1448.81	0.93	0.00045	229961	HCD (High Energy Collision Dissociation)	MS2	30.8736	150	57.9763	14309	FR_BRIN1351_PX601_AB_2.raw	0/0	4.71	0.001754	0.01177
FALSE	High	Sequest HT (A2)	Unambiguous	SLLESVQKL		1	3	Q13535	Q13535-2; Q13535-3; Q13535	0	2	0.0565	0	1	1	508.804	1016.6	2.08	0.00106	98018.1	HCD (High Energy Collision Dissociation)	MS2	71.9353	150	69.0698	18546	FR_BRIN1351_PX601_AB_1.raw	0/0	2.3	0.001754	0.01104
FALSE	High	Sequest HT (A2)	Unambiguous	YLITLLEHL		1	3	O43683	O43683; O43683-3; O43683-2	0	2	0.2125	0	1	1	557.829	1114.65	-0.1	-6e-05	334983	HCD (High Energy Collision Dissociation)	MS2	38.8019	150	104.639	30507	FR_BRIN1351_PX601_AB_1.raw	0/0	2.4	0.001754	0.01298
FALSE	High	Sequest HT (A2)	Unambiguous	SLFGGSVKL		1	3	Q8WUM4-2	Q8WUM4-3; Q8WUM4-2; Q8WUM4	0	2	0.1782	0	1	1	454.267	907.526	1.84	0.00084	1.08385e+06	HCD (High Energy Collision Dissociation)	MS2	12.6882	102.615	69.3676	18646	FR_BRIN1351_PX601_AB_1.raw	0/0	1.74	0.001754	0.01168
FALSE	High	Sequest HT (A2)	Unambiguous	FIMEAGVKL		1	3	P0C7Q3	Q8N1B3-1; P0C7Q3; Q8N1B3-2	0	2	0.2629	0	1	1	504.284	1007.56	2.14	0.00108	182597	HCD (High Energy Collision Dissociation)	MS2	46.2245	150	70.9568	18751	FR_BRIN1351_PX601_AB_2.raw	0/0	2.13	0.001754	0.009291
FALSE	High	Sequest HT (A2)	Unambiguous	TGPNLHGLFGR		1	1	P99999	P99999	0	3	0.2957	0	1	1	390.212	1168.62	0.03	1e-05	404342	HCD (High Energy Collision Dissociation)	MS2	46.908	143.731	59.2491	14744	FR_BRIN1351_PX601_AB_2.raw	0/0	2.3	0.001754	0.0092
FALSE	High	Sequest HT (A2)	Unambiguous	IILDEIHLL		1	1		O75643-1	0	2	0.265	0	1	1	539.83	1078.65	2.05	0.0011	571653	HCD (High Energy Collision Dissociation)	MS2	24.8147	150	98.5683	27848	FR_BRIN1351_PX601_AB_3.raw	0/0	2	0.001754	0.01112
FALSE	High	Sequest HT (A2)	Unambiguous	SLLDSCTKL		1	2	P50991	P50991; P50991-2	0	2	0.4388	0	1	1	490.261	979.514	1.38	0.00067	188182	HCD (High Energy Collision Dissociation)	MS2	33.0305	150	71.5395	18950	FR_BRIN1351_PX601_AB_2.raw	0/0	1.96	0.001754	0.01398
FALSE	High	Sequest HT (A2)	Unambiguous	VLMTEDIKL		1	8	Q04637-9	Q04637-6; Q04637-9; Q04637; Q04637-3; Q04637-8; Q04637-4; Q04637-5; Q04637-7	0	2	0.3806	0	1	1	531.3	1061.59	1.73	0.00092	1.00814e+06	HCD (High Energy Collision Dissociation)	MS2	23.6099	150	71.7744	19029	FR_BRIN1351_PX601_AB_2.raw	0/0	2.47	0.001754	0.01103
FALSE	High	Sequest HT (A2)	Unambiguous	LIIDEIHLL		1	1	Q8N3C0	Q8N3C0	0	2	0.265	0	1	2	539.83	1078.65	2.05	0.0011	571653	HCD (High Energy Collision Dissociation)	MS2	24.8147	150	98.5683	27848	FR_BRIN1351_PX601_AB_3.raw	0/0	2	0.001754	0.01112
FALSE	High	Sequest HT (A2)	Unambiguous	TGPNLHGLFGR		1	1	P99999	P99999	0	3	0.3175	0	1	1	390.212	1168.62	-0.44	-0.00017	579706	HCD (High Energy Collision Dissociation)	MS2	48.0706	138.574	58.8964	14624	FR_BRIN1351_PX601_AB_2.raw	0/0	2.52	0.001754	0.009859
FALSE	High	Sequest HT (A2)	Unambiguous	FIPKFITHL		1	3	Q5VIR6-4	Q5VIR6-4; Q5VIR6-1; Q5VIR6-2	0	2	0.256	0	1	1	558.334	1115.66	-0.33	-0.00018	418676	HCD (High Energy Collision Dissociation)	MS2	52.7349	150	70.1227	18469	FR_BRIN1351_PX601_AB_2.raw	0/0	2.07	0.001754	0.01351
FALSE	High	Sequest HT (A2)	Unambiguous	VLIPKLPQL		1	2	Q8N138	Q8N138; Q8N138-4	0	2	0.2475	0	1	1	510.846	1020.68	3.04	0.00155	3.50584e+06	HCD (High Energy Collision Dissociation)	MS2	12.2834	27.279	85.8529	23580	FR_BRIN1351_PX601_AB_3.raw	0/0	1.98	0.001754	0.01328
FALSE	High	Sequest HT (A2)	Unambiguous	KALSIILHL		1	1	Q96JP0	Q96JP0	0	2	0.2537	0	1	1	504.337	1007.67	5.15	0.0026	244557	HCD (High Energy Collision Dissociation)	MS2	35.3071	150	69.9263	18835	FR_BRIN1351_PX601_AB_1.raw	0/0	2.68	0.001754	0.0134
FALSE	High	Sequest HT (A2)	Unambiguous	KKAAGAGKVTKSAQKAQKA		1	3	P68104	P68104-2; P68104; Q5VTE0	0	4	0.4108	0	1	1	468.533	1871.11	-4.09	-0.00191	58172.4	HCD (High Energy Collision Dissociation)	MS2	27.2651	150	39.2384	8437	FR_BRIN1351_PX601_AB_1.raw	0/0	5.55	0.001754	0.008621
FALSE	High	Sequest HT (A2)	Unambiguous	SLFGGSVKL		1	3	Q8WUM4-2	Q8WUM4-3; Q8WUM4-2; Q8WUM4	0	2	0.1111	0	1	1	454.266	907.525	0.5	0.00023	5.96865e+06	HCD (High Energy Collision Dissociation)	MS2	0.899056	18.39	69.7316	18769	FR_BRIN1351_PX601_AB_1.raw	0/0	1.89	0.001754	0.01098
FALSE	High	Sequest HT (A2)	Unambiguous	ALPHAILRL		1	3	P60709	P60709; Q562R1; P63261	0	2	0.2865	0	1	1	502.324	1003.64	-0.01	-1e-05	1.89303e+06	HCD (High Energy Collision Dissociation)	MS2	10.3684	49.656	58.412	14458	FR_BRIN1351_PX601_AB_2.raw	0/0	1.71	0.001754	0.01101
FALSE	High	Sequest HT (A2)	Unambiguous	LLPEEIGKL		1	2	Q9UNH6-3	Q9UNH6; Q9UNH6-3	0	2	0.1538	0	1	1	506.309	1011.61	1.48	0.00075	313079	HCD (High Energy Collision Dissociation)	MS2	63.2788	150	69.5319	18702	FR_BRIN1351_PX601_AB_1.raw	0/0	1.82	0.001754	0.01206
FALSE	High	Sequest HT (A2)	Unambiguous	FLDPNNIPKA		1	2	Q9BVK2-1	Q9BVK2-1; Q9BVK2-2	0	2	0.2431	0	1	1	564.806	1128.61	0.32	0.00018	519303	HCD (High Energy Collision Dissociation)	MS2	46.1703	150	58.3519	14437	FR_BRIN1351_PX601_AB_2.raw	0/0	2.18	0.001754	0.01038
FALSE	High	Sequest HT (A2)	Unambiguous	LLLPGSHYL		1	1	Q63HM2	Q63HM2	0	2	0.0755	0	1	1	506.796	1012.58	1.66	0.00084	391073	HCD (High Energy Collision Dissociation)	MS2	8.44739	150	73.5529	19630	FR_BRIN1351_PX601_AB_2.raw	0/0	1.59	0.001754	0.008581
FALSE	High	Sequest HT (A2)	Unambiguous	SLFGGSVKL		1	3	Q8WUM4-2	Q8WUM4-3; Q8WUM4-2; Q8WUM4	0	2	0.1728	0	1	1	454.266	907.526	0.9	0.00041	1.07232e+06	HCD (High Energy Collision Dissociation)	MS2	34.6157	80.105	70.0825	18889	FR_BRIN1351_PX601_AB_1.raw	0/0	1.62	0.001754	0.008776
FALSE	High	Sequest HT (A2)	Unambiguous	TGPNLHGLFGR		1	1	P99999	P99999	0	3	0.3768	0	1	1	390.213	1168.62	2.22	0.00086	344724	HCD (High Energy Collision Dissociation)	MS2	28.4934	150	55.8692	13387	FR_BRIN1351_PX601_AB_3.raw	0/0	3.53	0.001754	0.012
FALSE	High	Sequest HT (A2)	Unambiguous	YLPELLQTVRL		1	2	O14682	O14682; O14682-2	0	2	0.4836	0	1	1	672.896	1344.78	-3.04	-0.00205	206798	HCD (High Energy Collision Dissociation)	MS2	51.2537	150	99.0586	28666	FR_BRIN1351_PX601_AB_1.raw	0/0	2.13	0.001754	0.01156
FALSE	High	Sequest HT (A2)	Unambiguous	LLPDIISRL		1	1	Q15021	Q15021	0	2	0.3277	0	1	1	520.329	1039.65	0.04	2e-05	621704	HCD (High Energy Collision Dissociation)	MS2	43.7214	150	91.7036	25763	FR_BRIN1351_PX601_AB_2.raw	0/0	1.77	0.001754	0.009304
FALSE	High	Sequest HT (A2)	Unambiguous	YLPVGSHNL		1	1	Q07864	Q07864	0	2	0.2118	0	1	1	500.267	999.526	0.43	0.00021	1.31629e+06	HCD (High Energy Collision Dissociation)	MS2	4.10505	70.815	50.0156	12002	FR_BRIN1351_PX601_AB_1.raw	0/0	1.7	0.001754	0.00865
FALSE	High	Sequest HT (A2)	Unambiguous	ALLQSDVRL		1	9	Q15149-1	Q15149-4; Q15149-1; Q15149-6; Q15149-9; Q15149-3; Q15149-8; Q15149-5; Q15149-7; Q15149-2	0	2	0.3831	0	1	1	507.8	1014.59	-0.9	-0.00046	1.54575e+06	HCD (High Energy Collision Dissociation)	MS2	0	75.472	62.4162	15623	FR_BRIN1351_PX601_AB_3.raw	0/0	2.61	0.001754	0.01366
FALSE	High	Sequest HT (A2)	Unambiguous	SVIDEPVRL		1	2	P46013	P46013; P46013-2	0	2	0.2869	0	1	1	514.293	1027.58	-0.06	-3e-05	1.28518e+06	HCD (High Energy Collision Dissociation)	MS2	16.0949	85.219	62.728	15731	FR_BRIN1351_PX601_AB_3.raw	0/0	2.44	0.001754	0.01137
FALSE	High	Sequest HT (A2)	Unambiguous	TGPNLHGLFGR		1	1	P99999	P99999	0	3	0.3867	0	1	1	390.212	1168.62	0.42	0.00016	16450313	HCD (High Energy Collision Dissociation)	MS2	0.579875	5.225	56.7492	14313	FR_BRIN1351_PX601_AB_1.raw	0/0	3.31	0.001754	0.01362
FALSE	High	Sequest HT (A2)	Unambiguous	FISEIIHQL		1	2	Q9C040-2	Q9C040-2; Q9C040	0	2	0.2069	0	1	1	550.312	1099.62	2.15	0.00118	535009	HCD (High Energy Collision Dissociation)	MS2	54.2721	126.191	83.8311	23549	FR_BRIN1351_PX601_AB_1.raw	0/0	1.45	0.001754	0.01034
FALSE	High	Sequest HT (A2)	Unambiguous	FINEKKYHL		1	1	P49585	P49585	0	3	0.1625	0	1	1	397.889	1191.65	0.34	0.00013	98274.2	HCD (High Energy Collision Dissociation)	MS2	36.2117	150	39.0569	7997	FR_BRIN1351_PX601_AB_2.raw	0/0	2.4	0.001754	0.009008
FALSE	High	Sequest HT (A2)	Unambiguous	GKLVSESSDVLPK		1	2	P05787-2	P05787-2; P05787	0	3	0.4663	0	1	1	453.589	1358.75	-1.06	-0.00048	133038	HCD (High Energy Collision Dissociation)	MS2	21.3698	150	43.8058	9322	FR_BRIN1351_PX601_AB_3.raw	0/0	3.86	0.001754	0.009431
FALSE	High	Sequest HT (A2)	Unambiguous	PVQPAVLQVHQTS		1	1	O95810	O95810	0	2	0.2805	0	1	1	702.386	1403.76	0.22	0.00016	117184	HCD (High Energy Collision Dissociation)	MS2	18.5274	150	49.3292	11770	FR_BRIN1351_PX601_AB_1.raw	0/0	2.21	0.001754	0.01062
FALSE	High	Sequest HT (A2)	Unambiguous	FAYDGKDYL		1	1		P13747	0	2	0.3333	0	1	1	546.257	1091.51	2.27	0.00124	1.35979e+06	HCD (High Energy Collision Dissociation)	MS2	19.1142	65.132	64.4916	16343	FR_BRIN1351_PX601_AB_3.raw	0/0	2.07	0.001754	0.01035
FALSE	High	Sequest HT (A2)	Unambiguous	FAYDGKDYI		1	11	Q95604	Q31612; Q95604; Q29836; Q29865; Q9TNN7; Q95365; P30462; P30505; P30475; P18463; P30504	0	2	0.3333	0	1	2	546.257	1091.51	2.27	0.00124	1.35979e+06	HCD (High Energy Collision Dissociation)	MS2	19.1142	65.132	64.4916	16343	FR_BRIN1351_PX601_AB_3.raw	0/0	2.07	0.001754	0.01035
FALSE	High	Sequest HT (A2)	Unambiguous	ILMEHIHKL		1	1	P84098	P84098	0	3	0.3495	0	1	1	378.555	1133.65	-0.08	-3e-05	8424582	HCD (High Energy Collision Dissociation)	MS2	0.836537	8.959	43.4551	9208	FR_BRIN1351_PX601_AB_3.raw	0/0	3.09	0.001754	0.01317
FALSE	High	Sequest HT (A2)	Unambiguous	ILMEHIHKL		1	1	P84098	P84098	0	3	0.2664	0	1	1	378.555	1133.65	-0.8	-0.0003	64447.7	HCD (High Energy Collision Dissociation)	MS2	78.9669	150	49.2295	11737	FR_BRIN1351_PX601_AB_1.raw	0/0	2.29	0.001754	0.008678
FALSE	High	Sequest HT (A2)	Unambiguous	SILSLVTKI		1	1	Q12905	Q12905	0	2	0.1172	0	1	1	487.318	973.629	-0.32	-0.00016	470672	HCD (High Energy Collision Dissociation)	MS2	27.6363	150	90.8857	25271	FR_BRIN1351_PX601_AB_3.raw	0/0	2.9	0.001754	0.01258
FALSE	High	Sequest HT (A2)	Unambiguous	PAGKLKYFDKLN		1	1	Q13162	Q13162	0	4	0.375	0	1	1	349.201	1393.78	-0.16	-6e-05	160139	HCD (High Energy Collision Dissociation)	MS2	31.9186	150	43.2295	9135	FR_BRIN1351_PX601_AB_3.raw	0/0	3.28	0.001754	0.01138
FALSE	High	Sequest HT (A2)	Unambiguous	ALVAIFTHL		1	1	Q14204	Q14204	0	2	0.3307	0	1	1	492.797	984.587	-0.42	-0.00021	216982	HCD (High Energy Collision Dissociation)	MS2	57.1474	150	90.5203	25803	FR_BRIN1351_PX601_AB_1.raw	0/0	2.51	0.001754	0.008303
FALSE	High	Sequest HT (A2)	Unambiguous	KEERADLIAYLK		1	1	P99999	P99999	0	3	0.3374	0	1	1	483.609	1448.81	1.38	0.00066	275920	HCD (High Energy Collision Dissociation)	MS2	59.1197	150	58.2233	14819	FR_BRIN1351_PX601_AB_1.raw	0/0	4.09	0.001754	0.01306
FALSE	High	Sequest HT (A2)	Unambiguous	LLYDAEIHL		1	1	P17301	P17301	0	2	0.2733	0	1	1	543.795	1086.58	-0.95	-0.00052	202696	HCD (High Energy Collision Dissociation)	MS2	48.129	150	80.5706	21783	FR_BRIN1351_PX601_AB_3.raw	0/0	1.72	0.001754	0.009939
FALSE	High	Sequest HT (A2)	Unambiguous	TGPNLHGLFGR		1	1	P99999	P99999	0	3	0.3835	0	1	1	390.212	1168.62	-0.05	-2e-05	521134	HCD (High Energy Collision Dissociation)	MS2	41.0707	121.948	59.4908	15251	FR_BRIN1351_PX601_AB_1.raw	0/0	2.66	0.001754	0.008919
FALSE	High	Sequest HT (A2)	Unambiguous	YLPVGSHNL		1	1	Q07864	Q07864	0	2	0.1907	0	1	1	500.267	999.526	-0.06	-3e-05	1.33838e+06	HCD (High Energy Collision Dissociation)	MS2	5.00931	109.561	49.9035	11544	FR_BRIN1351_PX601_AB_2.raw	0/0	1.94	0.001754	0.01388
FALSE	High	Sequest HT (A2)	Unambiguous	ALLDKPPFL		1	1	P17252	P17252	0	2	0.2438	0	1	1	507.305	1013.6	-0.46	-0.00023	119006	HCD (High Energy Collision Dissociation)	MS2	71.0423	150	83.7164	22858	FR_BRIN1351_PX601_AB_3.raw	0/0	2.01	0.001754	0.009554
FALSE	High	Sequest HT (A2)	Unambiguous	KKAAGAGKVTKSAQKAQKA		1	3	P68104	P68104-2; P68104; Q5VTE0	0	4	0.327	0	1	1	468.535	1871.12	0.35	0.00016	191053	HCD (High Energy Collision Dissociation)	MS2	2.84179	150	13.6951	949	FR_BRIN1351_PX601_AB_3.raw	0/0	5.29	0.001754	0.01249
FALSE	High	Sequest HT (A2)	Unambiguous	TGPNLHGLFGR		1	1	P99999	P99999	0	3	0.38	0	1	1	390.212	1168.62	-0.13	-5e-05	573019	HCD (High Energy Collision Dissociation)	MS2	44.134	123.498	59.1483	15135	FR_BRIN1351_PX601_AB_1.raw	0/0	2.5	0.001754	0.00953
FALSE	High	Sequest HT (A2)	Unambiguous	LLPERPPYL		1	1	Q9UJM3	Q9UJM3	0	2	0.2695	0	1	1	549.323	1097.64	2.62	0.00144	709924	HCD (High Energy Collision Dissociation)	MS2	21.504	150	67.3544	17325	FR_BRIN1351_PX601_AB_3.raw	0/0	1.67	0.001754	0.01073
FALSE	High	Sequest HT (A2)	Unambiguous	ILMEHIHKL		1	1	P84098	P84098	0	3	0.3887	0	1	1	378.554	1133.65	-1.93	-0.00073	56352.6	HCD (High Energy Collision Dissociation)	MS2	76.6708	150	48.3206	11014	FR_BRIN1351_PX601_AB_2.raw	0/0	2.65	0.001754	0.01352
FALSE	High	Sequest HT (A2)	Unambiguous	NLLEIAPHL		1	2	P43304	P43304; P43304-2	0	2	0.3319	0	1	1	510.299	1019.59	1.88	0.00096	212373	HCD (High Energy Collision Dissociation)	MS2	43.9515	150	82.5647	23119	FR_BRIN1351_PX601_AB_1.raw	0/0	2.38	0.001754	0.01385
FALSE	High	Sequest HT (A2)	Unambiguous	TVLGKIWKL		1	1	Q9H4M9	Q9H4M9	0	2	0.0921	0	1	1	529.343	1057.68	2.4	0.00127	293075	HCD (High Energy Collision Dissociation)	MS2	65.2281	150	67.2965	17305	FR_BRIN1351_PX601_AB_3.raw	0/0	2.28	0.001754	0.01403
FALSE	High	Sequest HT (A2)	Unambiguous	YLLPAIVHI		1	5	Q92841	Q92841-3; Q92841-1; Q92841; Q92841-2; P17844	0	2	0.2936	0	1	1	519.823	1038.64	3.94	0.00205	960841	HCD (High Energy Collision Dissociation)	MS2	23.3148	98.612	92.4084	25789	FR_BRIN1351_PX601_AB_3.raw	0/0	2.18	0.001754	0.01259
FALSE	High	Sequest HT (A2)	Unambiguous	LLPDIISRL		1	1	Q15021	Q15021	0	2	0.324	0	1	1	520.331	1039.65	2.98	0.00155	4.89743e+06	HCD (High Energy Collision Dissociation)	MS2	10.0148	22.506	91.9121	25622	FR_BRIN1351_PX601_AB_3.raw	0/0	1.79	0.001754	0.01334
FALSE	High	Sequest HT (A2)	Unambiguous	STLHLVLRL		1	4	P62979	P62987; P62979; P0CG47; P0CG48	0	2	0.5821	0	1	1	526.336	1051.67	3.29	0.00173	1.01917e+06	HCD (High Energy Collision Dissociation)	MS2	10.8227	149.921	67.1378	17251	FR_BRIN1351_PX601_AB_3.raw	0/0	2.8	0.001754	0.008347
FALSE	High	Sequest HT (A2)	Unambiguous	MLPGLPYHL		1	2	Q92908	Q92908; Q92908-2	0	2	0.1757	0	1	1	520.783	1040.56	-0.83	-0.00043	801929	HCD (High Energy Collision Dissociation)	MS2	50.4515	150	83.0855	23296	FR_BRIN1351_PX601_AB_1.raw	0/0	2.22	0.001754	0.009544
FALSE	High	Sequest HT (A2)	Unambiguous	KVLDLKINL		1	4	Q96RL7	Q96RL7-2; Q96RL7-4; Q96RL7-3; Q96RL7	0	2	0.054	0	1	1	528.346	1055.69	2.65	0.0014	438957	HCD (High Energy Collision Dissociation)	MS2	20.3489	150	66.7215	17109	FR_BRIN1351_PX601_AB_3.raw	0/0	3.89	0.001754	0.01054
FALSE	High	Sequest HT (A2)	Unambiguous	KKAAGAGKVTKSAQKAQKA		1	3	P68104	P68104-2; P68104; Q5VTE0	0	4	0.5209	0	1	1	468.535	1871.12	-0.17	-8e-05	175090	HCD (High Energy Collision Dissociation)	MS2	1.81126	150	15.0595	1308	FR_BRIN1351_PX601_AB_3.raw	0/0	4.3	0.001754	0.01004
FALSE	High	Sequest HT (A2)	Unambiguous	QLNGILLHL		1	1	P05783	P05783	0	2	0.1333	0	1	1	510.817	1020.63	7.36	0.00375	70344.9	HCD (High Energy Collision Dissociation)	MS2	65.9965	150	83.8811	22913	FR_BRIN1351_PX601_AB_3.raw	0/0	2.25	0.001754	0.01302
FALSE	High	Sequest HT (A2)	Unambiguous	ALVAIFTHL		1	1	Q14204	Q14204	0	2	0.3478	0	1	1	492.797	984.587	-0.85	-0.00042	492827	HCD (High Energy Collision Dissociation)	MS2	44.8475	150	90.2737	25063	FR_BRIN1351_PX601_AB_3.raw	0/0	2.53	0.001754	0.01092
FALSE	High	Sequest HT (A2)	Unambiguous	MREIVHIQAGQCGNQIGAK		1	4	P07437	Q13885; Q13509; P07437; Q9BVA1	0	3	0.3239	0	1	1	685.018	2053.04	-1	-0.00068	47649.3	HCD (High Energy Collision Dissociation)	MS2	32.288	150	46.1078	10081	FR_BRIN1351_PX601_AB_3.raw	0/0	3.18	0.001754	0.01247
FALSE	High	Sequest HT (A2)	Unambiguous	PRKIEEIKDFLLTARRKD		1	1	P63173	P63173	0	4	0.2598	0	1	1	557.827	2228.29	0.06	3e-05	324737	HCD (High Energy Collision Dissociation)	MS2	61.5479	150	55.2635	13180	FR_BRIN1351_PX601_AB_3.raw	0/0	3.81	0.001754	0.009621
FALSE	High	Sequest HT (A2)	Unambiguous	RQTVAVGVIKAVDKKAAGAG		1	3	P68104	P68104-2; P68104; Q5VTE0	0	4	0.4266	0	1	1	485.541	1939.14	-0.53	-0.00026	104578	HCD (High Energy Collision Dissociation)	MS2	25.6919	150	43.7469	9495	FR_BRIN1351_PX601_AB_2.raw	0/0	5.11	0.001754	0.00952
FALSE	High	Sequest HT (A2)	Unambiguous	MLPKDIAKL		1	1	P61024	P61024	0	2	0.1526	0	1	1	514.812	1028.62	-0.03	-1e-05	524483	HCD (High Energy Collision Dissociation)	MS2	58.1084	150	54.0902	12772	FR_BRIN1351_PX601_AB_3.raw	0/0	1.9	0.001754	0.01229
FALSE	High	Sequest HT (A2)	Unambiguous	MLPKDIAKL		1	1	P61024	P61024	0	2	0.2621	0	1	1	514.813	1028.62	0.8	0.00041	848998	HCD (High Energy Collision Dissociation)	MS2	34.7427	150	53.7159	12643	FR_BRIN1351_PX601_AB_3.raw	0/0	2.06	0.001754	0.01072
FALSE	High	Sequest HT (A2)	Unambiguous	DMRQTVAVGVIK		1	4	P68104	Q05639; P68104-2; P68104; Q5VTE0	0	3	0.4835	0	1	1	439.583	1316.73	-0.7	-0.00031	172120	HCD (High Energy Collision Dissociation)	MS2	18.0894	150	51.2744	12428	FR_BRIN1351_PX601_AB_1.raw	0/0	2.73	0.001754	0.0136
FALSE	High	Sequest HT (A2)	Selected	SLLENLEKI		1	7	P07910-1	P07910-4; P07910-2; O60812; P07910-1; B7ZW38; P07910-3; B2RXH8	0	2	0	0	1	1	529.808	1058.61	0.44	0.00023	831113	HCD (High Energy Collision Dissociation)	MS2	53.6542	63.05	85.3111	24046	FR_BRIN1351_PX601_AB_1.raw	0/0	2.44	0.001754	0.01203
FALSE	High	Sequest HT (A2)	Unambiguous	AVRDMRQTVAVGVIK		1	4	P68104	Q05639; P68104-2; P68104; Q5VTE0	0	4	0.4102	0	1	1	411.491	1642.94	-0.5	-0.0002	236503	HCD (High Energy Collision Dissociation)	MS2	27.2704	150	45.0282	9914	FR_BRIN1351_PX601_AB_2.raw	0/0	3.73	0.001754	0.009044
FALSE	High	Sequest HT (A2)	Unambiguous	FVNDIFERI		1	15	Q5QNW6-2	Q16778; Q5QNW6-1; Q99879; P33778; P58876; Q93079; O60814; Q99880; Q5QNW6-2; P62807; P57053; Q8N257; P06899; P23527; Q99877	0	2	0.3787	0	1	1	576.806	1152.6	-0.64	-0.00037	4553769	HCD (High Energy Collision Dissociation)	MS2	16.8978	20.821	85.0425	23955	FR_BRIN1351_PX601_AB_1.raw	0/0	2.35	0.001754	0.01128
FALSE	High	Sequest HT (A2)	Unambiguous	ILMEHIHKL		1	1	P84098	P84098	0	3	0.2292	0	1	1	378.555	1133.65	0.41	0.00015	121290	HCD (High Energy Collision Dissociation)	MS2	43.0772	150	45.4394	10051	FR_BRIN1351_PX601_AB_2.raw	0/0	2.53	0.001754	0.01271
FALSE	High	Sequest HT (A2)	Unambiguous	VIFDEVHYI		1	1		Q15477	0	2	0.2414	0	1	1	567.796	1134.58	1.14	0.00064	213563	HCD (High Energy Collision Dissociation)	MS2	72.266	150	81.8053	22212	FR_BRIN1351_PX601_AB_3.raw	0/0	1.45	0.001754	0.009425
FALSE	High	Sequest HT (A2)	Unambiguous	YTSGPGSRISSSSFSRVGSS		1	2	P05787-2	P05787-2; P05787	0	3	0.4758	0	1	1	669.324	2005.96	0.09	6e-05	177524	HCD (High Energy Collision Dissociation)	MS2	15.0444	150	45.6323	10115	FR_BRIN1351_PX601_AB_2.raw	0/0	3.3	0.001754	0.01216
FALSE	High	Sequest HT (A2)	Unambiguous	YLPVGSHNL		1	1	Q07864	Q07864	0	2	0.2808	0	1	1	500.266	999.526	-0.12	-6e-05	704564	HCD (High Energy Collision Dissociation)	MS2	11.0512	150	50.1643	11440	FR_BRIN1351_PX601_AB_3.raw	0/0	2.03	0.001754	0.01275
FALSE	High	Sequest HT (A2)	Unambiguous	PLLEAVPKTGDEKDVSV		1	1	Q16543	Q16543	0	3	0.3442	0	1	1	599.659	1796.96	-0.68	-0.00041	401791	HCD (High Energy Collision Dissociation)	MS2	12.3304	150	57.874	14073	FR_BRIN1351_PX601_AB_3.raw	0/0	3.98	0.001754	0.009703
FALSE	High	Sequest HT (A2)	Unambiguous	MLPKDIAKL		1	1	P61024	P61024	0	2	0.1882	0	1	1	514.813	1028.62	0.92	0.00047	486695	HCD (High Energy Collision Dissociation)	MS2	48.2989	150	53.5387	13196	FR_BRIN1351_PX601_AB_1.raw	0/0	1.7	0.001754	0.009278
FALSE	High	Sequest HT (A2)	Unambiguous	VIFDEVHYL		1	2	Q5H9U9-1	Q5H9U9-2; Q5H9U9-1	0	2	0.2414	0	1	2	567.796	1134.58	1.14	0.00064	213563	HCD (High Energy Collision Dissociation)	MS2	72.266	150	81.8053	22212	FR_BRIN1351_PX601_AB_3.raw	0/0	1.45	0.001754	0.009425
FALSE	High	Sequest HT (A2)	Unambiguous	RVPELLHRL		1	3	Q14997	Q14997-3; Q14997-2; Q14997	0	3	0.4146	0	1	1	378.237	1132.7	0.52	0.0002	346142	HCD (High Energy Collision Dissociation)	MS2	37.8496	112.778	46.7506	10490	FR_BRIN1351_PX601_AB_2.raw	0/0	3.69	0.001754	0.01301
FALSE	High	Sequest HT (A2)	Unambiguous	NLPDEMHSL		1	3	Q53T94	Q53T94-2; Q53T94; Q53T94-3	0	2	0.2577	0	1	1	528.246	1055.48	1.24	0.00066	236770	HCD (High Energy Collision Dissociation)	MS2	58.2147	150	58.2918	14215	FR_BRIN1351_PX601_AB_3.raw	0/0	1.63	0.001754	0.01383
FALSE	High	Sequest HT (A2)	Unambiguous	MREIVHLQAGQCGNQIGAK		1	2		P04350; P68371	0	3	0.3239	0	1	2	685.018	2053.04	-1	-0.00068	47649.3	HCD (High Energy Collision Dissociation)	MS2	32.288	150	46.1078	10081	FR_BRIN1351_PX601_AB_3.raw	0/0	3.18	0.001754	0.01247
FALSE	High	Sequest HT (A2)	Unambiguous	TGPNLHGLFGR		1	1	P99999	P99999	0	3	0.251	0	1	1	390.212	1168.62	0.26	0.0001	341936	HCD (High Energy Collision Dissociation)	MS2	34.0809	150	59.8878	14759	FR_BRIN1351_PX601_AB_3.raw	0/0	2.47	0.001754	0.01293
FALSE	High	Sequest HT (A2)	Unambiguous	MLPKDIAKL		1	1	P61024	P61024	0	3	0.0766	0	1	1	343.544	1028.62	-0.43	-0.00015	568204	HCD (High Energy Collision Dissociation)	MS2	32.7436	150	54.5655	13553	FR_BRIN1351_PX601_AB_1.raw	0/0	2.22	0.001754	0.01293
FALSE	High	Sequest HT (A2)	Unambiguous	AVLPRLHQL		1	1	Q99848	Q99848	0	2	0.2097	0	1	1	523.828	1046.65	1.37	0.00072	670015	HCD (High Energy Collision Dissociation)	MS2	35.1741	150	50.5897	12196	FR_BRIN1351_PX601_AB_1.raw	0/0	2.67	0.001754	0.01296
FALSE	High	Sequest HT (A2)	Unambiguous	MVPPVQVSPLIKLGRYSAL		1	1	P56385	P56385	0	3	0.2393	0	1	1	690.076	2068.21	6.83	0.00471	72459	HCD (High Energy Collision Dissociation)	MS2	72.0042	150	89.6957	24870	FR_BRIN1351_PX601_AB_3.raw	0/0	3.05	0.001754	0.01029
FALSE	High	Sequest HT (A2)	Unambiguous	FLPEGVNKL		1	1	Q5VWP2	Q5VWP2	0	2	0.2589	0	1	1	508.793	1016.58	0.23	0.00012	2881931	HCD (High Energy Collision Dissociation)	MS2	12.9714	26.082	59.727	14704	FR_BRIN1351_PX601_AB_3.raw	0/0	1.97	0.001754	0.008506
FALSE	High	Sequest HT (A2)	Unambiguous	NLAEDIMRL		1	1	P08670	P08670	0	2	0.3286	0	1	1	537.784	1074.56	0.34	0.00018	317385	HCD (High Energy Collision Dissociation)	MS2	58.1909	150	90.082	24998	FR_BRIN1351_PX601_AB_3.raw	0/0	2.1	0.001754	0.008513
FALSE	High	Sequest HT (A2)	Unambiguous	MLPKDIAKL		1	1	P61024	P61024	0	2	0.2292	0	1	1	514.813	1028.62	0.92	0.00047	607922	HCD (High Energy Collision Dissociation)	MS2	60.8839	150	54.2803	13455	FR_BRIN1351_PX601_AB_1.raw	0/0	1.92	0.001754	0.01277
FALSE	High	Sequest HT (A2)	Unambiguous	TGPNLHGLFGR		1	1	P99999	P99999	0	3	0.3295	0	1	1	390.212	1168.62	-0.37	-0.00014	379844	HCD (High Energy Collision Dissociation)	MS2	46.1955	150	58.8336	14401	FR_BRIN1351_PX601_AB_3.raw	0/0	2.58	0.001754	0.01374
FALSE	High	Sequest HT (A2)	Unambiguous	SLLDEFYKL		1	2	Q14444-1	Q14444-1; Q14444-2	0	2	0.305	0	1	1	564.305	1127.6	4.45	0.00251	200208	HCD (High Energy Collision Dissociation)	MS2	20.3163	150	104.313	29742	FR_BRIN1351_PX601_AB_3.raw	0/0	2	0.001754	0.011
FALSE	High	Sequest HT (A2)	Unambiguous	PGDSDIIRSMPEQTGEK		1	1	P62888	P62888	0	3	0.5273	0	1	1	620.633	1859.88	2.38	0.00148	152567	HCD (High Energy Collision Dissociation)	MS2	0	150	48.1916	10779	FR_BRIN1351_PX601_AB_3.raw	0/0	3.66	0.001754	0.01291
FALSE	High	Sequest HT (A2)	Unambiguous	ILMEHIHKL		1	1	P84098	P84098	0	3	0.3246	0	1	1	378.555	1133.65	-0.24	-9e-05	70032	HCD (High Energy Collision Dissociation)	MS2	58.4722	150	48.2651	10804	FR_BRIN1351_PX601_AB_3.raw	0/0	2.28	0.001754	0.01118
FALSE	High	Sequest HT (A2)	Unambiguous	GLDKNTVHDQEHIMEHL		1	1	Q8NI22	Q8NI22	0	4	0.2778	0	1	1	504.746	2015.96	0.18	9e-05	148478	HCD (High Energy Collision Dissociation)	MS2	83.0446	150	48.5862	10912	FR_BRIN1351_PX601_AB_3.raw	0/0	2.7	0.001754	0.01079
FALSE	High	Sequest HT (A2)	Unambiguous	ILMEHIHKL		1	1	P84098	P84098	0	3	0.1561	0	1	1	378.555	1133.65	-0.56	-0.00021	90086.1	HCD (High Energy Collision Dissociation)	MS2	57.0369	150	48.6597	10937	FR_BRIN1351_PX601_AB_3.raw	0/0	2.05	0.001754	0.008535
FALSE	High	Sequest HT (A2)	Unambiguous	TGPNLHGLFGR		1	1	P99999	P99999	0	3	0.3061	0	1	1	390.212	1168.62	0.1	4e-05	435688	HCD (High Energy Collision Dissociation)	MS2	41.2857	150	59.1795	14519	FR_BRIN1351_PX601_AB_3.raw	0/0	2.45	0.001754	0.01263
FALSE	High	Sequest HT (A2)	Unambiguous	YLLPAIVHI		1	5	Q92841	Q92841-3; Q92841-1; Q92841; Q92841-2; P17844	0	2	0.3396	0	1	1	519.822	1038.64	2.06	0.00107	31883404	HCD (High Energy Collision Dissociation)	MS2	0.704538	3.118	92.7648	25908	FR_BRIN1351_PX601_AB_3.raw	0/0	2.12	0.001754	0.0112
FALSE	High	Sequest HT (A2)	Unambiguous	PLLEAVPKTGDEKDVSV		1	1	Q16543	Q16543	0	3	0.4363	0	1	1	599.66	1796.97	1.36	0.00081	319911	HCD (High Energy Collision Dissociation)	MS2	18.2784	150	58.0938	14775	FR_BRIN1351_PX601_AB_1.raw	0/0	3.69	0.001754	0.008396
FALSE	High	Sequest HT (A2)	Unambiguous	TGPNLHGLFGR		1	1	P99999	P99999	0	3	0.4	0	1	1	390.212	1168.62	-0.13	-5e-05	438099	HCD (High Energy Collision Dissociation)	MS2	43.1051	150	59.8489	15373	FR_BRIN1351_PX601_AB_1.raw	0/0	2.7	0.001754	0.008387
FALSE	High	Sequest HT (A2)	Unambiguous	SGFSGVIRL		1	2	P11309	P11309; P11309-2	0	2	0.4142	0	1	1	468.268	935.529	-2.24	-0.00105	186722	HCD (High Energy Collision Dissociation)	MS2	44.474	150	69.54	18067	FR_BRIN1351_PX601_AB_3.raw	0/0	2.39	0.001754	0.01294
FALSE	High	Sequest HT (A2)	Selected	HLPSSIYRL		1	2	Q9HCE1	Q9HCE1; Q9HCE1-2	0	2	0.0158	0	1	1	543.309	1085.61	0.4	0.00022	1.01909e+06	HCD (High Energy Collision Dissociation)	MS2	18.8927	87.696	52.4083	12385	FR_BRIN1351_PX601_AB_2.raw	0/0	1.9	0.001754	0.008412
FALSE	High	Sequest HT (A2)	Unambiguous	TLVDEVFRI		1	3	P15927-3	P15927-3; P15927-2; P15927-1	0	2	0.2947	0	1	1	546.309	1091.61	0.23	0.00013	236872	HCD (High Energy Collision Dissociation)	MS2	35.6313	150	94.6391	26755	FR_BRIN1351_PX601_AB_2.raw	0/0	1.9	0.001754	0.008227
FALSE	High	Sequest HT (A2)	Unambiguous	FVLDKVPFL		1	2	Q9NQW6	Q9NQW6; Q9NQW6-2	0	2	0.2573	0	1	1	539.321	1077.63	0.37	0.0002	134331	HCD (High Energy Collision Dissociation)	MS2	22.7236	150	99.9847	28527	FR_BRIN1351_PX601_AB_2.raw	0/0	2.06	0.001754	0.009581
FALSE	High	Sequest HT (A2)	Unambiguous	KVLDFEHFL		1	2	P60660	P60660; P60660-2	0	2	0.3794	0	1	1	574.31	1147.61	-1.55	-0.00089	2.56168e+06	HCD (High Energy Collision Dissociation)	MS2	6.7191	57.056	81.1475	22632	FR_BRIN1351_PX601_AB_1.raw	0/0	3.69	0.001754	0.01254
FALSE	High	Sequest HT (A2)	Unambiguous	FLMDFIHQV		1	1	Q8WUM0	Q8WUM0	0	2	0.0541	0	1	1	575.292	1149.58	1.25	0.00072	125323	HCD (High Energy Collision Dissociation)	MS2	52.7647	150	96.2745	27295	FR_BRIN1351_PX601_AB_2.raw	0/0	2.22	0.001754	0.008544
FALSE	High	Sequest HT (A2)	Unambiguous	VVSEVDIAKAD		1	2	P20591	P20591; P20591-2	0	2	0.2958	0	1	1	573.307	1145.61	1.01	0.00058	171286	HCD (High Energy Collision Dissociation)	MS2	41.3321	150	46.0308	10663	FR_BRIN1351_PX601_AB_1.raw	0/0	2.13	0.001754	0.01009
FALSE	High	Sequest HT (A2)	Unambiguous	KKAAGAGKVTKSAQKAQKA		1	3	P68104	P68104-2; P68104; Q5VTE0	0	4	0.509	0	1	1	468.535	1871.12	-0.11	-5e-05	114804	HCD (High Energy Collision Dissociation)	MS2	7.1284	150	13.4152	901	FR_BRIN1351_PX601_AB_2.raw	0/0	3.87	0.001754	0.01346
FALSE	High	Sequest HT (A2)	Unambiguous	FVLPILQKL		1	1	Q9Y6V7	Q9Y6V7	0	2	0.4147	0	1	1	535.851	1070.69	-2.54	-0.00136	1.20596e+06	HCD (High Energy Collision Dissociation)	MS2	33.9556	150	102.619	29394	FR_BRIN1351_PX601_AB_2.raw	0/0	2.17	0.001754	0.01087
FALSE	High	Sequest HT (A2)	Unambiguous	LIIDEIHLL		1	1	Q8N3C0	Q8N3C0	0	2	0.2866	0	1	1	539.829	1078.65	0.46	0.00025	246282	HCD (High Energy Collision Dissociation)	MS2	32.6432	150	98.3814	27995	FR_BRIN1351_PX601_AB_2.raw	0/0	1.64	0.001754	0.009426
FALSE	High	Sequest HT (A2)	Unambiguous	YIVDLLTHL		1	2	Q3B7J2-1	Q3B7J2-1; Q3B7J2-2	0	2	0.3652	0	1	1	543.812	1086.62	-1.52	-0.00082	562290	HCD (High Energy Collision Dissociation)	MS2	14.1102	150	102.607	29390	FR_BRIN1351_PX601_AB_2.raw	0/0	2.3	0.001754	0.01027
FALSE	High	Sequest HT (A2)	Unambiguous	IILDEIHLL		1	1		O75643-1	0	2	0.2866	0	1	2	539.829	1078.65	0.46	0.00025	246282	HCD (High Energy Collision Dissociation)	MS2	32.6432	150	98.3814	27995	FR_BRIN1351_PX601_AB_2.raw	0/0	1.64	0.001754	0.009426
FALSE	High	Sequest HT (A2)	Unambiguous	KLLNLISKL		1	1	Q13794	Q13794	0	2	0.2835	0	1	1	521.356	1041.71	2.35	0.00122	130366	HCD (High Energy Collision Dissociation)	MS2	65.2405	150	68.8108	17821	FR_BRIN1351_PX601_AB_3.raw	0/0	2.61	0.001754	0.01302
FALSE	High	Sequest HT (A2)	Unambiguous	IILDEIHLL		1	1		O75643-1	0	2	0.2389	0	1	1	539.829	1078.65	0.46	0.00025	355520	HCD (High Energy Collision Dissociation)	MS2	21.8233	150	98.7446	28115	FR_BRIN1351_PX601_AB_2.raw	0/0	1.8	0.001754	0.01257
FALSE	High	Sequest HT (A2)	Unambiguous	LIIDEIHLL		1	1	Q8N3C0	Q8N3C0	0	2	0.2389	0	1	2	539.829	1078.65	0.46	0.00025	355520	HCD (High Energy Collision Dissociation)	MS2	21.8233	150	98.7446	28115	FR_BRIN1351_PX601_AB_2.raw	0/0	1.8	0.001754	0.01257
FALSE	High	Sequest HT (A2)	Unambiguous	ILMEHIHKL		1	1	P84098	P84098	0	3	0.1331	0	1	1	378.555	1133.65	-0.32	-0.00012	135349	HCD (High Energy Collision Dissociation)	MS2	85.1868	150	46.4716	10813	FR_BRIN1351_PX601_AB_1.raw	0/0	2.63	0.001754	0.01253
FALSE	High	Sequest HT (A2)	Unambiguous	REDSWLKSLFVRKVD		1	2	O75323-1	O75323-1; O75323-2	0	4	0.4828	0	1	1	470.263	1878.03	2.86	0.00134	172486	HCD (High Energy Collision Dissociation)	MS2	23.0683	150	69.1413	17932	FR_BRIN1351_PX601_AB_3.raw	0/0	3.79	0.001754	0.009564
FALSE	High	Sequest HT (A2)	Unambiguous	YLLPAIVHI		1	5	Q92841	Q92841-3; Q92841-1; Q92841; Q92841-2; P17844	0	2	0.3237	0	1	1	519.821	1038.63	-0.53	-0.00027	2.79389e+06	HCD (High Energy Collision Dissociation)	MS2	24.6497	31.112	93.2795	26295	FR_BRIN1351_PX601_AB_2.raw	0/0	2.07	0.001754	0.01142
FALSE	High	Sequest HT (A2)	Unambiguous	KLLETKWTL		1	1	P08729	P08729	0	2	0.2644	0	1	1	566.345	1131.68	4.49	0.00254	444805	HCD (High Energy Collision Dissociation)	MS2	17.0999	150	62.2038	16183	FR_BRIN1351_PX601_AB_1.raw	0/0	2.61	0.001754	0.01036
FALSE	High	Sequest HT (A2)	Unambiguous	NLAEDIMRL		1	1	P08670	P08670	0	2	0.3304	0	1	1	537.783	1074.56	-1.7	-0.00092	800542	HCD (High Energy Collision Dissociation)	MS2	40.452	150	90.3831	25754	FR_BRIN1351_PX601_AB_1.raw	0/0	2.24	0.001754	0.01173
FALSE	High	Sequest HT (A2)	Unambiguous	YLPVGSHNL		1	1	Q07864	Q07864	0	2	0.2688	0	1	1	500.266	999.525	-0.73	-0.00037	601554	HCD (High Energy Collision Dissociation)	MS2	11.0862	150	50.2463	11659	FR_BRIN1351_PX601_AB_2.raw	0/0	1.86	0.001754	0.009142
FALSE	High	Sequest HT (A2)	Unambiguous	FILSFIDHI		1	2	Q14974	Q14974; Q14974-2	0	2	0.153	0	1	1	552.808	1104.61	-0.44	-0.00024	52844.7	HCD (High Energy Collision Dissociation)	MS2	85.481	150	106.69	30733	FR_BRIN1351_PX601_AB_2.raw	0/0	1.83	0.001754	0.009852
FALSE	High	Sequest HT (A2)	Unambiguous	LLLEILHEI		1	1	Q96HE7	Q96HE7	0	2	0.3168	0	1	1	546.841	1092.67	6.8	0.00372	409253	HCD (High Energy Collision Dissociation)	MS2	32.5086	150	107.209	30905	FR_BRIN1351_PX601_AB_2.raw	0/0	1.61	0.001754	0.01289
FALSE	High	Sequest HT (A2)	Unambiguous	FLPEGVNKL		1	1	Q5VWP2	Q5VWP2	0	2	0.256	0	1	1	508.793	1016.58	0.23	0.00012	2.6543e+06	HCD (High Energy Collision Dissociation)	MS2	13.4213	31.105	59.9764	15416	FR_BRIN1351_PX601_AB_1.raw	0/0	2.07	0.001754	0.01101
FALSE	High	Sequest HT (A2)	Unambiguous	ALFSFLYHL		1	3	Q7Z6Z7	Q7Z6Z7-2; Q7Z6Z7; Q7Z6Z7-3	0	2	0.0764	0	1	1	555.803	1110.6	0.28	0.00016	101559	HCD (High Energy Collision Dissociation)	MS2	63.2475	150	110.892	31905	FR_BRIN1351_PX601_AB_3.raw	0/0	1.44	0.001754	0.01231
FALSE	High	Sequest HT (A2)	Unambiguous	FVMETFVHL		1	2	Q9BVK8-1	Q9BVK8-2; Q9BVK8-1	0	2	0.4493	0	1	1	561.786	1122.57	-0.1	-6e-05	299613	HCD (High Energy Collision Dissociation)	MS2	59.9693	150	91.8646	25818	FR_BRIN1351_PX601_AB_2.raw	0/0	2.76	0.001754	0.01008
FALSE	High	Sequest HT (A2)	Unambiguous	YGLPVVVKL		1	1	P35222	P35222	0	2	0.381	0	1	1	494.317	987.626	2.01	0.00099	503620	HCD (High Energy Collision Dissociation)	MS2	29.3876	150	82.0488	22944	FR_BRIN1351_PX601_AB_1.raw	0/0	2.1	0.001754	0.01183
FALSE	High	Sequest HT (A2)	Unambiguous	KKAAGAGKVTKSAQKAQKA		1	3	P68104	P68104-2; P68104; Q5VTE0	0	4	0.3769	0	1	1	468.535	1871.12	-0.5	-0.00023	275393	HCD (High Energy Collision Dissociation)	MS2	3.70124	150	14.0971	1082	FR_BRIN1351_PX601_AB_2.raw	0/0	5.89	0.001754	0.0101
FALSE	High	Sequest HT (A2)	Unambiguous	TVLGKIWKL		1	1	Q9H4M9	Q9H4M9	0	3	0.1418	0	1	1	353.231	1057.68	1.15	0.00041	1.21089e+06	HCD (High Energy Collision Dissociation)	MS2	5.61524	79.698	67.6388	17422	FR_BRIN1351_PX601_AB_3.raw	0/0	2.82	0.001754	0.009093
FALSE	High	Sequest HT (A2)	Unambiguous	KKAAGAGKVTKSAQKAQKA		1	3	P68104	P68104-2; P68104; Q5VTE0	0	4	0.5282	0	1	1	468.535	1871.12	0.55	0.00026	251215	HCD (High Energy Collision Dissociation)	MS2	3.02376	150	13.758	992	FR_BRIN1351_PX601_AB_2.raw	0/0	4.96	0.001754	0.008781
FALSE	High	Sequest HT (A2)	Unambiguous	SLLDLEQKL		1	1	P56589	P56589	0	2	0.0595	0	1	1	529.808	1058.61	-0.37	-0.00019	456458	HCD (High Energy Collision Dissociation)	MS2	44.6239	150	81.4706	22097	FR_BRIN1351_PX601_AB_3.raw	0/0	2.52	0.004867	0.01544
FALSE	High	Sequest HT (A2)	Unambiguous	LLPPPPCPA		1	4	Q9BTY2	Q9NYG8-2; Q9BTY2-2; Q9BTY2; Q9NYG8-1	0	1	0.4111	0	1	1	904.498	904.498	1.7	0.00153	206531	HCD (High Energy Collision Dissociation)	MS2	0	150	65.501	16894	FR_BRIN1351_PX601_AB_2.raw	0/0	1.8	0.004867	0.01499
FALSE	High	Sequest HT (A2)	Unambiguous	FVDDYTVRV		1	1	O00487	O00487	0	2	0.3537	0	1	1	557.283	1113.56	0.91	0.00051	521164	HCD (High Energy Collision Dissociation)	MS2	40.3953	150	61.5289	15947	FR_BRIN1351_PX601_AB_1.raw	0/0	2.46	0.004867	0.0142
FALSE	High	Sequest HT (A2)	Unambiguous	ILMEHIHKL		1	1	P84098	P84098	0	3	0.4055	0	1	1	378.555	1133.65	0.25	9e-05	222865	HCD (High Energy Collision Dissociation)	MS2	32.813	150	45.6573	10537	FR_BRIN1351_PX601_AB_1.raw	0/0	2.91	0.004867	0.01501
FALSE	High	Sequest HT (A2)	Unambiguous	SVVELVNKL		1	1	Q9BQE5	Q9BQE5	0	2	0.1526	0	1	1	500.806	1000.6	0.57	0.00029	370243	HCD (High Energy Collision Dissociation)	MS2	51.6428	150	70.2794	18956	FR_BRIN1351_PX601_AB_1.raw	0/0	2.49	0.004867	0.01456
FALSE	High	Sequest HT (A2)	Unambiguous	GKLVSESSDVLPK		1	2	P05787-2	P05787-2; P05787	0	3	0.2088	0	1	1	453.588	1358.75	-2.68	-0.00121	90392.8	HCD (High Energy Collision Dissociation)	MS2	43.5745	150	44.3578	10105	FR_BRIN1351_PX601_AB_1.raw	0/0	2.97	0.004867	0.01467
FALSE	High	Sequest HT (A2)	Unambiguous	YLIDFKHHF		1	2	Q9NXF1	Q9NXF1-2; Q9NXF1	0	3	0.4303	0	1	1	407.214	1219.63	0.98	0.0004	253989	HCD (High Energy Collision Dissociation)	MS2	22.765	150	58.74	14570	FR_BRIN1351_PX601_AB_2.raw	0/0	3.23	0.004867	0.0141
FALSE	High	Sequest HT (A2)	Unambiguous	AILTTLIHL		1	2	Q9UI26-2	Q9UI26-2; Q9UI26	0	2	0.2271	0	1	1	497.819	994.63	0.63	0.00032	252434	HCD (High Energy Collision Dissociation)	MS2	48.9819	150	96.4409	27799	FR_BRIN1351_PX601_AB_1.raw	0/0	2.29	0.004867	0.01441
FALSE	High	Sequest HT (A2)	Unambiguous	LLPDIISRL		1	1	Q15021	Q15021	0	1	0.0553	0	1	1	1039.65	1039.65	-0.95	-0.00098	359265	HCD (High Energy Collision Dissociation)	MS2	25.4794	150	91.8296	25805	FR_BRIN1351_PX601_AB_2.raw	0/0	1.99	0.004867	0.01518
FALSE	High	Sequest HT (A2)	Unambiguous	QLNGILLHL		1	1	P05783	P05783	0	2	0.2545	0	1	1	510.814	1020.62	0.9	0.00046	248994	HCD (High Energy Collision Dissociation)	MS2	5.56617	150	84.4203	23303	FR_BRIN1351_PX601_AB_2.raw	0/0	2.24	0.004867	0.01504
FALSE	High	Sequest HT (A2)	Unambiguous	ALITTILHL		2	3	Q6R327-3	Q6R327-4; Q6R327-1; Q6R327-3	0	2	0.2271	0	1	2	497.819	994.63	0.63	0.00032	252434	HCD (High Energy Collision Dissociation)	MS2	48.9819	150	96.4409	27799	FR_BRIN1351_PX601_AB_1.raw	0/0	2.29	0.004867	0.01441
FALSE	High	Sequest HT (A2)	Unambiguous	VLIPKLPQL		1	2	Q8N138	Q8N138; Q8N138-4	0	2	0.2487	0	1	1	510.845	1020.68	1.48	0.00076	2.42796e+06	HCD (High Energy Collision Dissociation)	MS2	24.6931	33.097	86.1802	24340	FR_BRIN1351_PX601_AB_1.raw	0/0	1.89	0.004867	0.01437
FALSE	High	Sequest HT (A2)	Unambiguous	ILMEHIHKL		1	1	P84098	P84098	0	3	0.2112	0	1	1	378.555	1133.65	0.57	0.00022	89410.2	HCD (High Energy Collision Dissociation)	MS2	42.8999	150	42.8846	9215	FR_BRIN1351_PX601_AB_2.raw	0/0	2.32	0.004867	0.01549
FALSE	High	Sequest HT (A2)	Unambiguous	KVLKVLTKL		1	1	Q9P291	Q9P291	0	3	0.4035	0	1	1	347.918	1041.74	0.28	0.0001	185456	HCD (High Energy Collision Dissociation)	MS2	45.6256	150	42.8547	9206	FR_BRIN1351_PX601_AB_2.raw	0/0	3.47	0.004867	0.01498
FALSE	High	Sequest HT (A2)	Unambiguous	KEERADLIAYLK		1	1	P99999	P99999	0	3	0.3474	0	1	1	483.608	1448.81	-0.2	-0.0001	286462	HCD (High Energy Collision Dissociation)	MS2	28.3483	150	57.8257	14056	FR_BRIN1351_PX601_AB_3.raw	0/0	4.26	0.004867	0.01512
FALSE	High	Sequest HT (A2)	Unambiguous	SVVELVNKL		1	1	Q9BQE5	Q9BQE5	0	2	0.1303	0	1	1	500.806	1000.6	0.63	0.00032	362821	HCD (High Energy Collision Dissociation)	MS2	63.0397	150	70.0189	18230	FR_BRIN1351_PX601_AB_3.raw	0/0	2.61	0.004867	0.01496
FALSE	High	Sequest HT (A2)	Unambiguous	YGLPVVVKL		1	1	P35222	P35222	0	2	0.4343	0	1	1	494.316	987.626	1.95	0.00096	1.31846e+06	HCD (High Energy Collision Dissociation)	MS2	7.92202	58.188	81.8848	22239	FR_BRIN1351_PX601_AB_3.raw	0/0	1.98	0.004867	0.01487
FALSE	High	Sequest HT (A2)	Unambiguous	QLDDLKVEL		1	1	P42766	P42766	0	2	0.1071	0	1	1	536.799	1072.59	1.67	0.0009	2133082	HCD (High Energy Collision Dissociation)	MS2	32.6965	48.397	72.6834	19774	FR_BRIN1351_PX601_AB_1.raw	0/0	2.24	0.004867	0.01509
FALSE	High	Sequest HT (A2)	Unambiguous	QLPESAYMHQL		1	1	P48556	P48556	0	2	0.3959	0	1	1	658.817	1316.63	-2.26	-0.00149	281352	HCD (High Energy Collision Dissociation)	MS2	24.2164	150	62.5101	16288	FR_BRIN1351_PX601_AB_1.raw	0/0	1.97	0.004867	0.01463
FALSE	High	Sequest HT (A2)	Unambiguous	YMIAHITGL		1	3	P04818	P04818-2; P04818; P04818-3	0	2	0.4342	0	1	1	509.774	1018.54	0.75	0.00038	359595	HCD (High Energy Collision Dissociation)	MS2	42.6635	150	72.2754	19634	FR_BRIN1351_PX601_AB_1.raw	0/0	2.28	0.004867	0.0152
FALSE	High	Sequest HT (A2)	Unambiguous	VAVGVIKAVDKKAAGAGKVT		1	3	P68104	P68104-2; P68104; Q5VTE0	0	3	0.3341	0	1	1	628.054	1882.15	0.29	0.00018	91813.2	HCD (High Energy Collision Dissociation)	MS2	13.6205	150	41.6444	8819	FR_BRIN1351_PX601_AB_2.raw	0/0	4.22	0.004867	0.01489
FALSE	High	Sequest HT (A2)	Unambiguous	YLHDFLKYL		1	4	Q9UBU8-1	Q9UBU8-2; Q15014; Q9UBU8-3; Q9UBU8-1	0	3	0.3185	0	1	1	404.554	1211.65	0.32	0.00013	346127	HCD (High Energy Collision Dissociation)	MS2	34.7019	150	86.4115	24419	FR_BRIN1351_PX601_AB_1.raw	0/0	3.36	0.004867	0.01423
FALSE	High	Sequest HT (A2)	Unambiguous	TGPNLHGLF		1	1	P99999	P99999	0	2	0.267	0	1	1	478.253	955.498	-1.18	-0.00057	153178	HCD (High Energy Collision Dissociation)	MS2	59.198	150	67.0339	17419	FR_BRIN1351_PX601_AB_2.raw	0/0	1.91	0.004867	0.01446
FALSE	High	Sequest HT (A2)	Unambiguous	REDSWLKSLFVRKVD		1	2	O75323-1	O75323-1; O75323-2	0	4	0.5652	0	1	1	470.261	1878.02	0.2	9e-05	168473	HCD (High Energy Collision Dissociation)	MS2	18.3512	150	69.2798	18183	FR_BRIN1351_PX601_AB_2.raw	0/0	3.91	0.004867	0.01531
FALSE	High	Sequest HT (A2)	Unambiguous	TLPAITLKL		1	1	P07339	P07339	0	2	0.307	0	1	1	485.32	969.633	-0.98	-0.00047	161799	HCD (High Energy Collision Dissociation)	MS2	63.369	150	81.7328	22187	FR_BRIN1351_PX601_AB_3.raw	0/0	2.28	0.004867	0.01432
FALSE	High	Sequest HT (A2)	Unambiguous	LLPSVVLKL		1	1	Q99075	Q99075	0	2	0.3077	0	1	1	491.339	981.67	-0.91	-0.00045	1.87683e+06	HCD (High Energy Collision Dissociation)	MS2	21.949	50.895	86.658	24503	FR_BRIN1351_PX601_AB_1.raw	0/0	1.82	0.004867	0.01519
FALSE	High	Sequest HT (A2)	Unambiguous	VDVSLPKL		1	1	Q09666-1	Q09666-1	0	2	0.25	0	1	1	435.769	870.53	0.46	0.0002	193214	HCD (High Energy Collision Dissociation)	MS2	7.78085	150	70.388	18559	FR_BRIN1351_PX601_AB_2.raw	0/0	2.12	0.004867	0.01447
FALSE	High	Sequest HT (A2)	Unambiguous	ILMEHIHKL		1	1	P84098	P84098	0	3	0.4167	0	1	1	378.555	1133.65	0.33	0.00012	110823	HCD (High Energy Collision Dissociation)	MS2	56.6842	150	47.9282	10883	FR_BRIN1351_PX601_AB_2.raw	0/0	2.76	0.004867	0.01493
FALSE	High	Sequest HT (A2)	Unambiguous	ALITTILHL		2	3	Q6R327-3	Q6R327-4; Q6R327-1; Q6R327-3	0	2	0.2639	0	1	1	497.82	994.632	2.23	0.00111	141455	HCD (High Energy Collision Dissociation)	MS2	61.1039	150	96.1619	27051	FR_BRIN1351_PX601_AB_3.raw	0/0	2.16	0.004867	0.01506
FALSE	High	Sequest HT (A2)	Unambiguous	SLLDEFYKL		1	2	Q14444-1	Q14444-1; Q14444-2	0	2	0.4016	0	1	1	564.304	1127.6	1.63	0.00092	976326	HCD (High Energy Collision Dissociation)	MS2	9.46415	150	103.943	29619	FR_BRIN1351_PX601_AB_3.raw	0/0	2.44	0.004867	0.01451
FALSE	High	Sequest HT (A2)	Unambiguous	NVIPDILKL		1	2	Q6R327-3	Q6R327-1; Q6R327-3	0	2	0.213	0	1	1	512.825	1024.64	2.22	0.00114	138097	HCD (High Energy Collision Dissociation)	MS2	39.425	150	93.9192	26300	FR_BRIN1351_PX601_AB_3.raw	0/0	1.69	0.004867	0.0145
FALSE	High	Sequest HT (A2)	Unambiguous	YVIDPIKGL		1	9	Q15149-1	Q15149-4; Q15149-1; Q15149-6; Q15149-9; Q15149-3; Q15149-8; Q15149-5; Q15149-7; Q15149-2	0	2	0.3268	0	1	1	509.303	1017.6	1.54	0.00078	6153581	HCD (High Energy Collision Dissociation)	MS2	1.98481	14.659	75.788	20377	FR_BRIN1351_PX601_AB_2.raw	0/0	2.05	0.004867	0.0144
FALSE	High	Sequest HT (A2)	Selected	VLTGLSIRL		1	1	Q6SPF0	Q6SPF0	0	2	0.0091	0	1	1	486.316	971.625	-0.05	-2e-05	140241	HCD (High Energy Collision Dissociation)	MS2	59.947	150	77.6574	21005	FR_BRIN1351_PX601_AB_2.raw	0/0	2.2	0.004867	0.01516
FALSE	High	Sequest HT (A2)	Unambiguous	TLPAITLKL		1	1	P07339	P07339	0	2	0.3482	0	1	1	485.322	969.636	1.73	0.00084	247425	HCD (High Energy Collision Dissociation)	MS2	31.53	150	82.3708	23053	FR_BRIN1351_PX601_AB_1.raw	0/0	2.24	0.004867	0.01471
FALSE	High	Sequest HT (A2)	Unambiguous	KVVDVVRNL		1	2	P20591	P20591; P20591-2	0	2	0.3681	0	1	1	521.325	1041.64	0.26	0.00013	3290784	HCD (High Energy Collision Dissociation)	MS2	10.8374	31.793	48.7039	11142	FR_BRIN1351_PX601_AB_2.raw	0/0	3.07	0.004867	0.01503
FALSE	High	Sequest HT (A2)	Unambiguous	SLLDEFYKL		1	2	Q14444-1	Q14444-1; Q14444-2	0	2	0.351	0	1	1	564.304	1127.6	1.63	0.00092	553539	HCD (High Energy Collision Dissociation)	MS2	24.0198	150	104.41	29981	FR_BRIN1351_PX601_AB_2.raw	0/0	2.08	0.004867	0.01471
FALSE	High	Sequest HT (A2)	Unambiguous	AILTTLIHL		1	2	Q9UI26-2	Q9UI26-2; Q9UI26	0	2	0.2639	0	1	2	497.82	994.632	2.23	0.00111	141455	HCD (High Energy Collision Dissociation)	MS2	61.1039	150	96.1619	27051	FR_BRIN1351_PX601_AB_3.raw	0/0	2.16	0.004867	0.01506
FALSE	High	Sequest HT (A2)	Unambiguous	KLIEVDDERKL		1	1	P62753	P62753	0	3	0.2943	0	1	1	453.261	1357.77	-1.12	-0.00051	73004.3	HCD (High Energy Collision Dissociation)	MS2	29.8464	150	42.2672	9414	FR_BRIN1351_PX601_AB_1.raw	0/0	3.84	0.004867	0.01409
FALSE	High	Sequest HT (A2)	Unambiguous	TLLVVVPKL		1	1	P21283	P21283	0	2	0.3991	0	1	1	491.341	981.675	4.69	0.0023	105776	HCD (High Energy Collision Dissociation)	MS2	55.2972	150	83.9747	22944	FR_BRIN1351_PX601_AB_3.raw	0/0	2.18	0.004867	0.01523
FALSE	High	Sequest HT (A2)	Unambiguous	YLPTLWVKL		1	5	Q5JPE7	Q5JPE7; Q5JPE7-2; Q5JPE7-3; Q15155; P69849	0	2	0.3687	0	1	1	566.842	1132.68	-0.59	-0.00033	225731	HCD (High Energy Collision Dissociation)	MS2	39.216	150	97.0834	27356	FR_BRIN1351_PX601_AB_3.raw	0/0	1.79	0.004867	0.01407
FALSE	High	Sequest HT (A2)	Unambiguous	ILMEHIHKL		1	1	P84098	P84098	0	3	0.2864	0	1	1	378.555	1133.65	-0.88	-0.00033	47439.6	HCD (High Energy Collision Dissociation)	MS2	44.3531	150	50.1154	11615	FR_BRIN1351_PX601_AB_2.raw	0/0	2.06	0.004867	0.01538
FALSE	High	Sequest HT (A2)	Unambiguous	SVVPYLPRL		1	8	P42684	P42684-6; P42684-3; P42684-10; P42684-4; P42684; P42684-5; P42684-7; P42684-2	0	2	0.3258	0	1	1	522.316	1043.62	0.13	7e-05	490821	HCD (High Energy Collision Dissociation)	MS2	56.0174	150	79.7883	21518	FR_BRIN1351_PX601_AB_3.raw	0/0	2.21	0.004867	0.01417
FALSE	High	Sequest HT (A2)	Unambiguous	VLADLKVQL		1	1	Q9NQP4	Q9NQP4	0	2	0.15	0	1	1	499.817	998.626	1.57	0.00078	169682	HCD (High Energy Collision Dissociation)	MS2	58.0226	150	73.0564	19259	FR_BRIN1351_PX601_AB_3.raw	0/0	2.2	0.004867	0.01483
FALSE	High	Sequest HT (A2)	Unambiguous	ILMEHIHKL		1	1	P84098	P84098	0	3	0.3303	0	1	1	378.555	1133.65	0.09	3e-05	8532811	HCD (High Energy Collision Dissociation)	MS2	0.583231	9.031	43.5753	9438	FR_BRIN1351_PX601_AB_2.raw	0/0	3.3	0.005048	0.02418
FALSE	High	Sequest HT (A2)	Unambiguous	RVPELLHRL		1	3	Q14997	Q14997-3; Q14997-2; Q14997	0	3	0.4112	0	1	1	378.236	1132.69	-1.26	-0.00047	277917	HCD (High Energy Collision Dissociation)	MS2	43.9518	150	46.3826	10367	FR_BRIN1351_PX601_AB_2.raw	0/0	3.38	0.005048	0.01781
FALSE	High	Sequest HT (A2)	Unambiguous	GVPETISKL		1	2	O60312	O43520; O60312	0	2	0.323	0	1	1	472.277	943.547	1.11	0.00052	239098	HCD (High Energy Collision Dissociation)	MS2	49.2767	150	53.5176	12766	FR_BRIN1351_PX601_AB_2.raw	0/0	1.61	0.005048	0.03623
FALSE	High	Sequest HT (A2)	Unambiguous	ALMDLLLRL		1	6	O75170	O75170-2; O75170-6; O75170; O75170-5; O75170-3; O75170-4	0	2	0.3587	0	1	1	529.325	1057.64	-1.58	-0.00084	140990	HCD (High Energy Collision Dissociation)	MS2	41.3499	150	116.904	34545	FR_BRIN1351_PX601_AB_1.raw	0/0	2.23	0.005048	0.03223
FALSE	High	Sequest HT (A2)	Unambiguous	PQYQTWEEFSRAAEKLYLAD		1	2	P49458	P49458-2; P49458	0	3	0.4034	0	1	1	815.728	2445.17	-1.51	-0.00123	212255	HCD (High Energy Collision Dissociation)	MS2	17.9514	150	101.021	29315	FR_BRIN1351_PX601_AB_1.raw	0/0	3.57	0.005048	0.02959
FALSE	High	Sequest HT (A2)	Unambiguous	GLFQGKTPL		1	2	Q9ULW0-2	Q9ULW0; Q9ULW0-2	0	2	0.3824	0	1	1	480.779	960.55	-1.06	-0.00051	308278	HCD (High Energy Collision Dissociation)	MS2	28.6133	150	60.5625	15192	FR_BRIN1351_PX601_AB_2.raw	0/0	2.38	0.005048	0.02995
FALSE	High	Sequest HT (A2)	Unambiguous	LVLEVITKL		1	5	Q4AC94-5	Q4AC94-4; Q4AC94-2; Q4AC94-3; Q4AC94-5; Q4AC94-1	0	2	0.2128	0	1	1	514.344	1027.68	3.84	0.00197	33882.4	HCD (High Energy Collision Dissociation)	MS2	82.7241	150	89.372	24763	FR_BRIN1351_PX601_AB_3.raw	0/0	1.41	0.005048	0.03985
FALSE	High	Sequest HT (A2)	Unambiguous	FLDITNPKA		1	3	Q92890-1	Q92890-1; Q92890; Q92890-3	0	2	0.3294	0	1	1	509.782	1018.56	0.46	0.00023	134299	HCD (High Energy Collision Dissociation)	MS2	23.6809	150	57.3418	14093	FR_BRIN1351_PX601_AB_2.raw	0/0	1.7	0.005048	0.03301
FALSE	High	Sequest HT (A2)	Unambiguous	KVIDEIYRV		1	1	Q9NVF7-1	Q9NVF7-1	0	2	0.1678	0	1	1	567.829	1134.65	-0.82	-0.00047	482764	HCD (High Energy Collision Dissociation)	MS2	36.8867	150	52.6277	12460	FR_BRIN1351_PX601_AB_2.raw	0/0	2.92	0.005048	0.02931
FALSE	High	Sequest HT (A2)	Unambiguous	SLAEGLRTV		1	1	Q9Y6K5	Q9Y6K5	0	2	0.1726	0	1	1	473.272	945.537	0.44	0.00021	795247	HCD (High Energy Collision Dissociation)	MS2	8.10853	150	50.3422	11691	FR_BRIN1351_PX601_AB_2.raw	0/0	3.07	0.005048	0.02924
FALSE	High	Sequest HT (A2)	Unambiguous	QLLDLMHTL		1	2	Q92538-2	Q92538-2; Q92538-3	0	2	0.113	0	1	1	542.299	1083.59	3.74	0.00203	120075	HCD (High Energy Collision Dissociation)	MS2	55.6639	150	93.9911	26324	FR_BRIN1351_PX601_AB_3.raw	0/0	1.77	0.005048	0.02307
FALSE	High	Sequest HT (A2)	Unambiguous	ADVSVPKL		1	1	Q09666-1	Q09666-1	0	2	0.1525	0	1	1	414.745	828.483	0.35	0.00015	372709	HCD (High Energy Collision Dissociation)	MS2	0	150	53.9909	12930	FR_BRIN1351_PX601_AB_2.raw	0/0	2.36	0.005048	0.02097
FALSE	High	Sequest HT (A2)	Unambiguous	TLFPGKVHSL		1	1	Q9NNW5	Q9NNW5	0	3	0.0711	0	1	1	366.882	1098.63	0.65	0.00024	185628	HCD (High Energy Collision Dissociation)	MS2	42.9131	150	50.3572	11696	FR_BRIN1351_PX601_AB_2.raw	0/0	2.11	0.005048	0.02715
FALSE	High	Sequest HT (A2)	Unambiguous	KVVDIYSKF		1	3	Q9UGJ0	Q9UGJ0; Q9UGJ0-2; Q9UGJ0-3	0	2	0.3652	0	1	1	549.813	1098.62	0.28	0.00015	110941	HCD (High Energy Collision Dissociation)	MS2	29.7941	150	52.1649	12304	FR_BRIN1351_PX601_AB_2.raw	0/0	1.78	0.005048	0.02949
FALSE	High	Sequest HT (A2)	Unambiguous	VYIPSKTDL		1	1	Q9NX24	Q9NX24	0	2	0.1088	0	1	1	518.29	1035.57	0.81	0.00042	1.70697e+06	HCD (High Energy Collision Dissociation)	MS2	27.1779	72.145	53.6383	12808	FR_BRIN1351_PX601_AB_2.raw	0/0	1.93	0.005048	0.01711
FALSE	High	Sequest HT (A2)	Unambiguous	FINEKKYHL		1	1	P49585	P49585	0	3	0.0677	0	1	1	397.889	1191.65	0.11	4e-05	83295.9	HCD (High Energy Collision Dissociation)	MS2	29.8377	150	38.6494	7865	FR_BRIN1351_PX601_AB_2.raw	0/0	1.92	0.005048	0.03331
FALSE	High	Sequest HT (A2)	Unambiguous	FLYPFPLAL		1	1	Q5BJD5-1	Q5BJD5-1	0	1	0.3439	0	1	1	1080.61	1080.61	0.3	0.00033	179336	HCD (High Energy Collision Dissociation)	MS2	0	150	131.2	39261	FR_BRIN1351_PX601_AB_1.raw	0/0	2.21	0.005048	0.03154
FALSE	High	Sequest HT (A2)	Unambiguous	LLPDIISRL		1	1	Q15021	Q15021	0	1	0.0448	0	1	1	1039.66	1039.66	4.46	0.00463	234490	HCD (High Energy Collision Dissociation)	MS2	0	150	91.6323	25527	FR_BRIN1351_PX601_AB_3.raw	0/0	2.01	0.005048	0.0347
FALSE	High	Sequest HT (A2)	Unambiguous	ALLQSDVRL		1	9	Q15149-1	Q15149-4; Q15149-1; Q15149-6; Q15149-9; Q15149-3; Q15149-8; Q15149-5; Q15149-7; Q15149-2	0	2	0.3527	0	1	1	507.799	1014.59	-3.48	-0.00177	408763	HCD (High Energy Collision Dissociation)	MS2	16.2578	150	62.4314	15834	FR_BRIN1351_PX601_AB_2.raw	0/0	2.58	0.005048	0.01985
FALSE	High	Sequest HT (A2)	Unambiguous	ILMEHIHKL		1	1	P84098	P84098	0	3	0.3977	0	1	1	378.555	1133.65	-0.32	-0.00012	2.15996e+06	HCD (High Energy Collision Dissociation)	MS2	4.77455	40.31	43.9182	9550	FR_BRIN1351_PX601_AB_2.raw	0/0	3.42	0.005048	0.02172
FALSE	High	Sequest HT (A2)	Unambiguous	SLSDTVEKL		1	6	Q14203	Q14203-4; Q14203; Q14203-6; Q14203-5; Q14203-3; Q14203-2	0	2	0.0672	0	1	1	496.267	991.527	-3.99	-0.00198	369604	HCD (High Energy Collision Dissociation)	MS2	28.5225	150	56.794	13904	FR_BRIN1351_PX601_AB_2.raw	0/0	2.53	0.005048	0.03237
FALSE	High	Sequest HT (A2)	Unambiguous	KLLETKWTL		1	1	P08729	P08729	0	2	0.2818	0	1	1	566.34	1131.67	-3.28	-0.00186	467435	HCD (High Energy Collision Dissociation)	MS2	20.0604	150	62.0595	15704	FR_BRIN1351_PX601_AB_2.raw	0/0	2.91	0.005048	0.01665
FALSE	High	Sequest HT (A2)	Unambiguous	FAGDDAPRAVFPSIVGRPR		1	10	P60709	A5A3E0; P63267-1; P60709; P63267-2; Q6S8J3; P62736; P68133; P0CG38; P68032; P63261	0	4	0.1376	0	1	1	507.773	2028.07	-2.75	-0.00139	357724	HCD (High Energy Collision Dissociation)	MS2	28.3577	150	61.8068	15618	FR_BRIN1351_PX601_AB_2.raw	0/0	3.56	0.005048	0.03033
FALSE	High	Sequest HT (A2)	Unambiguous	GKLVSESSDVLPK		1	2	P05787-2	P05787-2; P05787	0	3	0.4847	0	1	1	453.588	1358.75	-1.46	-0.00066	155972	HCD (High Energy Collision Dissociation)	MS2	21.5757	150	44.0022	9578	FR_BRIN1351_PX601_AB_2.raw	0/0	3.59	0.005048	0.01824
FALSE	High	Sequest HT (A2)	Unambiguous	GQKDSYVGDEAQSKRGILTL		1	6	P60709	P63267-1; P60709; P62736; P68133; P68032; P63261	0	3	0.4721	0	1	1	722.376	2165.11	-2.75	-0.00198	169973	HCD (High Energy Collision Dissociation)	MS2	71.0301	150	53.1833	12651	FR_BRIN1351_PX601_AB_2.raw	0/0	3.77	0.005048	0.01751
FALSE	High	Sequest HT (A2)	Unambiguous	ILMEHIHKL		1	1	P84098	P84098	0	3	0.2553	0	1	1	378.555	1133.65	0.57	0.00022	385091	HCD (High Energy Collision Dissociation)	MS2	62.1702	90.033	44.3385	9688	FR_BRIN1351_PX601_AB_2.raw	0/0	2.35	0.005048	0.01689
FALSE	High	Sequest HT (A2)	Unambiguous	FIPGFIGSL		1	9	Q96RT1-8	Q96RT1-2; Q96RT1; Q96RT1-9; Q96RT1-8; Q96RT1-6; Q96RT1-4; Q96RT1-7; Q96RT1-3; Q96RT1-5	0	1	0.2605	0	1	1	950.529	950.529	-5.49	-0.00522	124409	HCD (High Energy Collision Dissociation)	MS2	0	150	109.354	32068	FR_BRIN1351_PX601_AB_1.raw	0/0	2.15	0.005048	0.03401
FALSE	High	Sequest HT (A2)	Unambiguous	FVLDKVPFL		1	2	Q9NQW6	Q9NQW6; Q9NQW6-2	0	2	0.3381	0	1	1	539.321	1077.63	0.48	0.00026	150612	HCD (High Energy Collision Dissociation)	MS2	66.1806	150	100.031	28989	FR_BRIN1351_PX601_AB_1.raw	0/0	2.1	0.005048	0.02257
FALSE	High	Sequest HT (A2)	Unambiguous	ILMEHIHKL		1	1	P84098	P84098	0	3	0.378	0	1	1	378.555	1133.65	0.89	0.00034	265342	HCD (High Energy Collision Dissociation)	MS2	58.3164	150	44.6939	9804	FR_BRIN1351_PX601_AB_2.raw	0/0	3.36	0.005048	0.02937
FALSE	High	Sequest HT (A2)	Unambiguous	YLADIFTKL		1	1	Q49AG3	Q49AG3	0	2	0.1053	0	1	1	542.312	1083.62	7.41	0.00401	181296	HCD (High Energy Collision Dissociation)	MS2	48.9139	150	93.8648	26282	FR_BRIN1351_PX601_AB_3.raw	0/0	2.09	0.005048	0.01633
FALSE	High	Sequest HT (A2)	Unambiguous	ILLGKVQQL		1	2	Q9UNS2	Q9UNS2; Q9UNS2-2	0	2	0.1641	0	1	1	506.332	1011.66	0.38	0.00019	762511	HCD (High Energy Collision Dissociation)	MS2	43.7719	105.169	61.5745	15537	FR_BRIN1351_PX601_AB_2.raw	0/0	1.95	0.005048	0.0248
FALSE	High	Sequest HT (A2)	Unambiguous	MLPKDIAKL		1	1	P61024	P61024	0	3	0.102	0	1	1	343.544	1028.62	1.18	0.0004	166253	HCD (High Energy Collision Dissociation)	MS2	48.0353	150	53.2045	12658	FR_BRIN1351_PX601_AB_2.raw	0/0	1.96	0.005048	0.02219
FALSE	High	Sequest HT (A2)	Unambiguous	YLPDIIKDQKA		1	1	O15355	O15355	0	3	0.3607	0	1	1	435.247	1303.73	1.49	0.00065	658401	HCD (High Energy Collision Dissociation)	MS2	8.89079	150	53.1357	12635	FR_BRIN1351_PX601_AB_2.raw	0/0	2.8	0.005048	0.01954
FALSE	High	Sequest HT (A2)	Unambiguous	YLLPAIVHI		1	5	Q92841	Q92841-3; Q92841-1; Q92841; Q92841-2; P17844	0	1	0.2215	0	1	1	1038.64	1038.64	2.95	0.00307	508401	HCD (High Energy Collision Dissociation)	MS2	30.815	150	92.5409	25833	FR_BRIN1351_PX601_AB_3.raw	0/0	2.89	0.005048	0.01925
FALSE	High	Sequest HT (A2)	Unambiguous	SIYPSPTGV		1	1	Q6P2Q9	Q6P2Q9	0	1	0.2701	0	1	1	920.473	920.473	0.9	0.00083	457353	HCD (High Energy Collision Dissociation)	MS2	0	150	61.5411	15526	FR_BRIN1351_PX601_AB_2.raw	0/0	2.74	0.005048	0.03201
FALSE	High	Sequest HT (A2)	Unambiguous	FVDDYTVRV		1	1	O00487	O00487	0	2	0.3756	0	1	1	557.283	1113.56	0.7	0.00039	315714	HCD (High Energy Collision Dissociation)	MS2	47.6175	150	61.4346	15490	FR_BRIN1351_PX601_AB_2.raw	0/0	2.21	0.005048	0.01599
FALSE	High	Sequest HT (A2)	Unambiguous	ALLDKLYAL		1	1	Q9NV31	Q9NV31	0	2	0.2007	0	1	1	510.313	1019.62	4.2	0.00214	446860	HCD (High Energy Collision Dissociation)	MS2	39.7496	150	88.8511	24589	FR_BRIN1351_PX601_AB_3.raw	0/0	2.74	0.005048	0.0361
FALSE	High	Sequest HT (A2)	Unambiguous	YLPDIIKDQKA		1	1	O15355	O15355	0	2	0.3403	0	1	1	652.368	1303.73	2.34	0.00153	187860	HCD (High Energy Collision Dissociation)	MS2	0	150	53.1176	12629	FR_BRIN1351_PX601_AB_2.raw	0/0	1.91	0.005048	0.03959
FALSE	High	Sequest HT (A2)	Unambiguous	YLKVFEPKL		1	2	Q96CW1	Q96CW1; Q96CW1-2	0	3	0.257	0	1	1	379.562	1136.67	-0.26	-0.0001	84059	HCD (High Energy Collision Dissociation)	MS2	65.0917	150	61.204	15411	FR_BRIN1351_PX601_AB_2.raw	0/0	1.79	0.005048	0.03613
FALSE	High	Sequest HT (A2)	Unambiguous	VLNEYFHNV		1	2	P53680	P53680-2; P53680	0	2	0.3396	0	1	1	567.785	1134.56	4.8	0.00272	151480	HCD (High Energy Collision Dissociation)	MS2	49.5142	150	60.8765	15299	FR_BRIN1351_PX601_AB_2.raw	0/0	2.12	0.005048	0.01622
FALSE	High	Sequest HT (A2)	Unambiguous	SMPDFDLHL		1	1	Q09666-1	Q09666-1	0	2	0.2993	0	1	1	537.752	1074.5	4.45	0.00239	152906	HCD (High Energy Collision Dissociation)	MS2	73.8038	150	87.6224	24175	FR_BRIN1351_PX601_AB_3.raw	0/0	1.47	0.005048	0.01844
FALSE	High	Sequest HT (A2)	Unambiguous	KKRFSFKKSFKLSGF		1	1	P29966	P29966	0	4	0.4737	0	1	1	459.523	1835.07	-0.02	-1e-05	148440	HCD (High Energy Collision Dissociation)	MS2	30.1592	150	46.9182	10546	FR_BRIN1351_PX601_AB_2.raw	0/0	4.94	0.005048	0.03232
FALSE	High	Sequest HT (A2)	Unambiguous	ALNEKLVNL		1	1	O00303	O00303	0	2	0.2689	0	1	1	507.302	1013.6	-1.25	-0.00063	1304506	HCD (High Energy Collision Dissociation)	MS2	27.3201	93.345	60.3979	15137	FR_BRIN1351_PX601_AB_2.raw	0/0	3.31	0.005048	0.03696
FALSE	High	Sequest HT (A2)	Unambiguous	FFLDIYHNV		1	1	Q14204	Q14204	0	2	0.3547	0	1	1	584.296	1167.58	1.34	0.00078	253853	HCD (High Energy Collision Dissociation)	MS2	53.4336	150	91.2102	25383	FR_BRIN1351_PX601_AB_3.raw	0/0	2.03	0.005048	0.02678
FALSE	High	Sequest HT (A2)	Unambiguous	TLLTAIVKL		1	3	P63010-2	P63010-3; P63010-2; P63010-1	0	2	0.1131	0	1	1	486.331	971.654	4.53	0.0022	542978	HCD (High Energy Collision Dissociation)	MS2	10.0043	150	89.5415	24819	FR_BRIN1351_PX601_AB_3.raw	0/0	2.74	0.005048	0.03281
FALSE	High	Sequest HT (A2)	Unambiguous	SLPSEVERL		1	3	Q02224	Q02224-2; Q02224-3; Q02224	0	2	0.0733	0	1	1	515.283	1029.56	0.63	0.00033	123974	HCD (High Energy Collision Dissociation)	MS2	62.2196	150	56.642	13852	FR_BRIN1351_PX601_AB_2.raw	0/0	1.5	0.005048	0.03471
FALSE	High	Sequest HT (A2)	Unambiguous	ALFPGVALL		1	1	P30101	P30101	0	1	0.196	0	1	1	900.554	900.554	-1.1	-0.00099	320129	HCD (High Energy Collision Dissociation)	MS2	23.1	150	117.536	34752	FR_BRIN1351_PX601_AB_1.raw	0/0	1.99	0.005048	0.01725
FALSE	High	Sequest HT (A2)	Unambiguous	NLPDEMHSL		1	3	Q53T94	Q53T94-2; Q53T94; Q53T94-3	0	2	0.3694	0	1	1	528.245	1055.48	-0.14	-8e-05	1.77387e+06	HCD (High Energy Collision Dissociation)	MS2	30.4964	81.727	57.9228	14290	FR_BRIN1351_PX601_AB_2.raw	0/0	1.57	0.005048	0.03578
FALSE	High	Sequest HT (A2)	Unambiguous	SLVPHNYGL		1	2	Q96TA1	Q96TA1-2; Q96TA1	0	2	0.3094	0	1	1	500.267	999.527	0.85	0.00043	621891	HCD (High Energy Collision Dissociation)	MS2	47.0191	124.333	59.0299	14669	FR_BRIN1351_PX601_AB_2.raw	0/0	2.23	0.005048	0.0266
FALSE	High	Sequest HT (A2)	Unambiguous	PVQPAVLQVHQTS		1	1	O95810	O95810	0	2	0.3021	0	1	1	702.385	1403.76	-0.99	-0.0007	93773.7	HCD (High Energy Collision Dissociation)	MS2	0	150	48.5388	11087	FR_BRIN1351_PX601_AB_2.raw	0/0	2.35	0.005048	0.03981
FALSE	High	Sequest HT (A2)	Unambiguous	NIPSFIVRL		1	1	P46781	P46781	0	2	0.3122	0	1	1	529.822	1058.64	0.21	0.00011	716744	HCD (High Energy Collision Dissociation)	MS2	0	150	88.2942	24402	FR_BRIN1351_PX601_AB_3.raw	0/0	2.05	0.005048	0.0181
FALSE	High	Sequest HT (A2)	Unambiguous	SLLDEFYKL		1	2	Q14444-1	Q14444-1; Q14444-2	0	2	0.3398	0	1	1	564.303	1127.6	0.44	0.00025	2.03725e+06	HCD (High Energy Collision Dissociation)	MS2	11.1088	60.575	104.14	30341	FR_BRIN1351_PX601_AB_1.raw	0/0	2.06	0.005048	0.0339
FALSE	High	Sequest HT (A2)	Unambiguous	KVVDVVRNL		1	2	P20591	P20591; P20591-2	0	3	0.3082	0	1	1	347.885	1041.64	-0.28	-0.0001	854130	HCD (High Energy Collision Dissociation)	MS2	43.849	56.134	48.0414	10921	FR_BRIN1351_PX601_AB_2.raw	0/0	2.92	0.005048	0.0353
FALSE	High	Sequest HT (A2)	Unambiguous	FINEKKYHL		1	1	P49585	P49585	0	3	0.0815	0	1	1	397.889	1191.65	0.41	0.00016	267362	HCD (High Energy Collision Dissociation)	MS2	21.566	150	38.3004	7755	FR_BRIN1351_PX601_AB_2.raw	0/0	2.33	0.005048	0.03292
FALSE	High	Sequest HT (A2)	Unambiguous	PLLEAVPKTGDEKDVSV		1	1	Q16543	Q16543	0	3	0.3943	0	1	1	599.659	1796.96	-1.59	-0.00096	244100	HCD (High Energy Collision Dissociation)	MS2	35.4766	150	57.9793	14310	FR_BRIN1351_PX601_AB_2.raw	0/0	3.83	0.005048	0.02253
FALSE	High	Sequest HT (A2)	Unambiguous	TELLIRKL		1	5	P68431	P84243; Q16695; Q6NXT2; P68431; Q71DI3	0	2	0.1412	0	1	1	493.324	985.64	-0.08	-4e-05	661056	HCD (High Energy Collision Dissociation)	MS2	59.1129	150	50.4779	11737	FR_BRIN1351_PX601_AB_2.raw	0/0	2.62	0.005048	0.03253
FALSE	High	Sequest HT (A2)	Unambiguous	KVVDVVRNL		1	2	P20591	P20591; P20591-2	0	2	0.3264	0	1	1	521.325	1041.64	0.26	0.00013	6592005	HCD (High Energy Collision Dissociation)	MS2	4.92809	15.796	48.3596	11027	FR_BRIN1351_PX601_AB_2.raw	0/0	2.88	0.005048	0.03753
FALSE	High	Sequest HT (A2)	Unambiguous	KVVDVVRNL		1	2	P20591	P20591; P20591-2	0	3	0.3026	0	1	1	347.885	1041.64	-0.02	-1e-05	2.88907e+06	HCD (High Energy Collision Dissociation)	MS2	15.5484	25.516	48.3928	11038	FR_BRIN1351_PX601_AB_2.raw	0/0	3.47	0.005048	0.01751
FALSE	High	Sequest HT (A2)	Unambiguous	KRFSFKKSFKLS		1	1	P29966	P29966	0	4	0.2857	0	1	1	376.476	1502.88	-0.34	-0.00013	555755	HCD (High Energy Collision Dissociation)	MS2	26.5444	124.759	39.2202	8049	FR_BRIN1351_PX601_AB_2.raw	0/0	3.78	0.005048	0.02484
FALSE	High	Sequest HT (A2)	Unambiguous	YLPVGSHNL		1	1	Q07864	Q07864	0	2	0.4022	0	1	1	500.266	999.525	-1.22	-0.00061	265322	HCD (High Energy Collision Dissociation)	MS2	48.0157	150	50.6017	11779	FR_BRIN1351_PX601_AB_2.raw	0/0	1.79	0.005048	0.01654
FALSE	High	Sequest HT (A2)	Unambiguous	SLAEGLRTV		1	1	Q9Y6K5	Q9Y6K5	0	2	0.1045	0	1	1	473.272	945.536	0.12	6e-05	820386	HCD (High Energy Collision Dissociation)	MS2	13.0166	150	50.6846	11807	FR_BRIN1351_PX601_AB_2.raw	0/0	2.87	0.005048	0.03707
FALSE	High	Sequest HT (A2)	Unambiguous	FLDPNNIPKA		1	2	Q9BVK2-1	Q9BVK2-1; Q9BVK2-2	0	2	0.2766	0	1	1	564.806	1128.61	0.65	0.00037	862424	HCD (High Energy Collision Dissociation)	MS2	30.1962	150	58.7108	14560	FR_BRIN1351_PX601_AB_2.raw	0/0	2.35	0.005048	0.03046
FALSE	High	Sequest HT (A2)	Unambiguous	NLAENISRV		1	5	P11216	P11217-2; P11216; P06737-2; P06737-1; P11217	0	2	0.189	0	1	1	508.28	1015.55	0.3	0.00015	1603566	HCD (High Energy Collision Dissociation)	MS2	9.65984	62.068	50.8061	11848	FR_BRIN1351_PX601_AB_2.raw	0/0	2.54	0.005048	0.03844
FALSE	High	Sequest HT (A2)	Unambiguous	TGPNLHGLFGR		1	1	P99999	P99999	0	3	0.4463	0	1	1	390.213	1168.62	0.73	0.00028	71678840	HCD (High Energy Collision Dissociation)	MS2	0.146705	1.127	56.2844	13726	FR_BRIN1351_PX601_AB_2.raw	0/0	3.54	0.005048	0.0161
FALSE	High	Sequest HT (A2)	Unambiguous	NLPDEMHSL		1	3	Q53T94	Q53T94-2; Q53T94; Q53T94-3	0	2	0.2541	0	1	1	528.245	1055.48	0.55	0.00029	1.38611e+06	HCD (High Energy Collision Dissociation)	MS2	50.2774	53.056	57.56	14166	FR_BRIN1351_PX601_AB_2.raw	0/0	1.22	0.005048	0.03223
FALSE	High	Sequest HT (A2)	Selected	YLIPLLERL		1	1	P26196	P26196	0	2		0.0193	2	2	565.351	1129.7	-2.08	-0.00118	156575	HCD (High Energy Collision Dissociation)	MS2	33.3532	150	103.716	30201	FR_BRIN1351_PX601_AB_1.raw	0/0	2.03	0.005048	0.03373
FALSE	High	Sequest HT (A2)	Unambiguous	AIMDLLLRL		1	7		Q5H9R7-3; Q5H9R7-5; Q5H9R7-4; Q5H9R7-6; Q5H9R7-2; Q5H9R7-1; Q9UPN7	0	2	0.3587	0	1	2	529.325	1057.64	-1.58	-0.00084	140990	HCD (High Energy Collision Dissociation)	MS2	41.3499	150	116.904	34545	FR_BRIN1351_PX601_AB_1.raw	0/0	2.23	0.005048	0.03223
FALSE	High	Sequest HT (A2)	Unambiguous	ALLGDLTKA		1	5	Q92973-1	O14787-2; Q92973-3; Q92973-1; Q92973-2; O14787	0	2	0.2271	0	1	1	451.271	901.535	-0.39	-0.00017	194723	HCD (High Energy Collision Dissociation)	MS2	18.6139	150	60.3118	15107	FR_BRIN1351_PX601_AB_2.raw	0/0	2.07	0.005048	0.03129
FALSE	High	Sequest HT (A2)	Unambiguous	ILMEHIHKL		1	1	P84098	P84098	0	3	0.273	0	1	1	378.555	1133.65	0.09	3e-05	13434117	HCD (High Energy Collision Dissociation)	MS2	0.416965	5.727	43.2322	9325	FR_BRIN1351_PX601_AB_2.raw	0/0	2.93	0.005048	0.01623
FALSE	High	Sequest HT (A2)	Unambiguous	LLIDELNKL		1	2	Q9NQW6	Q9NQW6; Q9NQW6-2	0	2	0.301	0	1	1	535.828	1070.65	3.85	0.00206	1.83407e+06	HCD (High Energy Collision Dissociation)	MS2	20.4534	57.326	88.4886	24468	FR_BRIN1351_PX601_AB_3.raw	0/0	3.09	0.005048	0.01933
FALSE	High	Sequest HT (A2)	Unambiguous	MLPKDIAKL		1	1	P61024	P61024	0	3	0.0297	0	1	1	343.544	1028.62	-0.16	-5e-05	952854	HCD (High Energy Collision Dissociation)	MS2	9.37387	106.545	54.2862	13034	FR_BRIN1351_PX601_AB_2.raw	0/0	2.69	0.005048	0.03465
FALSE	High	Sequest HT (A2)	Unambiguous	QLPESAYMHQL		1	1	P48556	P48556	0	2	0.4026	0	1	1	658.816	1316.63	-3.56	-0.00234	223373	HCD (High Energy Collision Dissociation)	MS2	26.8248	150	62.4464	15839	FR_BRIN1351_PX601_AB_2.raw	0/0	2.31	0.005048	0.01716
FALSE	High	Sequest HT (A2)	Unambiguous	RQTVAVGVIKAVD		1	3	P68104	P68104-2; P68104; Q5VTE0	0	3	0.5166	0	1	1	452.605	1355.8	-0.44	-0.0002	1292313	HCD (High Energy Collision Dissociation)	MS2	37.8459	127.313	47.4893	10737	FR_BRIN1351_PX601_AB_2.raw	0/0	4.82	0.005048	0.02004
FALSE	High	Sequest HT (A2)	Unambiguous	YVHMVTHFI		1	2	P55061-2	P55061-2; P55061	0	3	0.175	0	1	1	382.864	1146.58	-0.06	-2e-05	571145	HCD (High Energy Collision Dissociation)	MS2	13.4878	150	56.3819	13761	FR_BRIN1351_PX601_AB_2.raw	0/0	3.2	0.005048	0.01745
FALSE	High	Sequest HT (A2)	Unambiguous	HVLDVIHEV		1	4	O75962-1	O75962-4; O75962-5; O75962-2; O75962-1	0	2	0.4369	0	1	1	530.793	1060.58	-0.03	-2e-05	555839	HCD (High Energy Collision Dissociation)	MS2	15.1914	150	57.4961	14145	FR_BRIN1351_PX601_AB_2.raw	0/0	3.09	0.005048	0.03112
FALSE	High	Sequest HT (A2)	Unambiguous	ALPFFMMHL		1	3	Q14008-3	Q14008-2; Q14008; Q14008-3	0	2	0.2973	0	1	1	553.781	1106.56	2.52	0.0014	111376	HCD (High Energy Collision Dissociation)	MS2	52.939	150	108.256	31704	FR_BRIN1351_PX601_AB_1.raw	0/0	1.48	0.005048	0.02976
FALSE	High	Sequest HT (A2)	Unambiguous	ALNEKLVNL		1	1	O00303	O00303	0	2	0.2534	0	1	1	507.303	1013.6	-0.11	-5e-05	2.78483e+06	HCD (High Energy Collision Dissociation)	MS2	25.5383	28.432	60.0529	15019	FR_BRIN1351_PX601_AB_2.raw	0/0	2.92	0.005048	0.03587
FALSE	High	Sequest HT (A2)	Unambiguous	GLMEDLLKL		1	3	Q8WYP5-2	Q8WYP5-3; Q8WYP5-2; Q8WYP5	0	2	0.3049	0	1	1	516.293	1031.58	-1.23	-0.00064	152442	HCD (High Energy Collision Dissociation)	MS2	13.7445	150	108.132	31663	FR_BRIN1351_PX601_AB_1.raw	0/0	2.23	0.005048	0.01665
FALSE	High	Sequest HT (A2)	Unambiguous	SIEEVTKNL		1	9	Q15149-1	Q15149-4; Q15149-1; Q15149-6; Q15149-9; Q15149-3; Q15149-8; Q15149-5; Q15149-7; Q15149-2	0	2	0.1636	0	1	1	516.782	1032.56	0.48	0.00025	347921	HCD (High Energy Collision Dissociation)	MS2	19.9697	150	54.4101	13077	FR_BRIN1351_PX601_AB_2.raw	0/0	2.75	0.005048	0.02265
FALSE	High	Sequest HT (A2)	Unambiguous	FIVDPVSNL		1	3	P15924-1	P15924-1; P15924-3; P15924-2	0	1	0.3844	0	1	1	1003.55	1003.55	-0.1	-0.0001	1.18838e+06	HCD (High Energy Collision Dissociation)	MS2	32.7368	150	91.501	25483	FR_BRIN1351_PX601_AB_3.raw	0/0	3.2	0.005048	0.02867
FALSE	High	Sequest HT (A2)	Unambiguous	GLLERVKEL		1	2	Q00341-1	Q00341-1; Q00341-2	0	2	0.1231	0	1	1	528.824	1056.64	-0.47	-0.00025	434102	HCD (High Energy Collision Dissociation)	MS2	29.6471	150	59.673	14888	FR_BRIN1351_PX601_AB_2.raw	0/0	2.68	0.005048	0.04091
FALSE	High	Sequest HT (A2)	Unambiguous	SILSLVTKI		1	1	Q12905	Q12905	0	2	0.1589	0	1	1	487.318	973.629	0.05	3e-05	957779	HCD (High Energy Collision Dissociation)	MS2	9.66399	150	91.2368	25393	FR_BRIN1351_PX601_AB_3.raw	0/0	3.02	0.005048	0.04139
FALSE	High	Sequest HT (A2)	Unambiguous	ALLPSSPTL		1	6	Q92994	Q92994; Q92994-5; Q92994-9; Q92994-3; Q92994-8; Q92994-7	0	1	0.0964	0	1	1	898.524	898.524	-0.88	-0.00079	132138	HCD (High Energy Collision Dissociation)	MS2	0	150	78.8698	21208	FR_BRIN1351_PX601_AB_3.raw	0/0	1.66	0.005048	0.01915
FALSE	High	Sequest HT (A2)	Unambiguous	PNLHGLFGR		1	1	P99999	P99999	0	3	0.4332	0	1	1	337.522	1010.55	-0.28	-0.0001	104668	HCD (High Energy Collision Dissociation)	MS2	54.2563	150	50.8295	11856	FR_BRIN1351_PX601_AB_2.raw	0/0	2.47	0.005048	0.03138
FALSE	High	Sequest HT (A2)	Unambiguous	LLPDTYQHL		1	1		P22681	0	2	0.2109	0	1	2	550.293	1099.58	-0.28	-0.00015	215823	HCD (High Energy Collision Dissociation)	MS2	45.0856	150	59.5797	14856	FR_BRIN1351_PX601_AB_2.raw	0/0	1.28	0.005048	0.03659
FALSE	High	Sequest HT (A2)	Unambiguous	GLDGPPPTV		1	1	Q03169	Q03169	0	1	0.3626	0	1	1	852.447	852.447	0.73	0.00062	153651	HCD (High Energy Collision Dissociation)	MS2	0	150	54.569	13133	FR_BRIN1351_PX601_AB_2.raw	0/0	2.62	0.005048	0.03792
FALSE	High	Sequest HT (A2)	Unambiguous	ILPDTYQHL		1	3	Q13191-1	Q13191-3; Q13191-2; Q13191-1	0	2	0.2109	0	1	1	550.293	1099.58	-0.28	-0.00015	215823	HCD (High Energy Collision Dissociation)	MS2	45.0856	150	59.5797	14856	FR_BRIN1351_PX601_AB_2.raw	0/0	1.28	0.005048	0.03659
FALSE	High	Sequest HT (A2)	Unambiguous	GMPDFLEKL		1	1	Q9NQZ5	Q9NQZ5	0	2	0.44	0	1	1	525.272	1049.54	3.63	0.0019	212154	HCD (High Energy Collision Dissociation)	MS2	29.1022	150	89.5111	24809	FR_BRIN1351_PX601_AB_3.raw	0/0	1.75	0.005048	0.03291
FALSE	High	Sequest HT (A2)	Unambiguous	KVVDVVRNL		1	2	P20591	P20591; P20591-2	0	3	0.2539	0	1	1	347.885	1041.64	-0.11	-4e-05	1451380	HCD (High Energy Collision Dissociation)	MS2	6.99549	56.223	48.737	11153	FR_BRIN1351_PX601_AB_2.raw	0/0	3.23	0.005048	0.02544
FALSE	High	Sequest HT (A2)	Unambiguous	NIPSFIVRL		1	1	P46781	P46781	0	2	0.399	0	1	1	529.822	1058.64	1.02	0.00054	2634072	HCD (High Energy Collision Dissociation)	MS2	12.2077	38.733	87.9278	24278	FR_BRIN1351_PX601_AB_3.raw	0/0	1.93	0.005048	0.02575
FALSE	High	Sequest HT (A2)	Unambiguous	VLIPKLPQL		1	2	Q8N138	Q8N138; Q8N138-4	0	2	0.1711	0	1	1	510.845	1020.68	0.23	0.00012	168104	HCD (High Energy Collision Dissociation)	MS2	24.4995	150	85.3211	23610	FR_BRIN1351_PX601_AB_2.raw	0/0	1.52	0.005048	0.01971
FALSE	High	Sequest HT (A2)	Unambiguous	YLDLSENRL		1	2	Q13045-1	Q13045-1; Q13045-3	0	2	0.206	0	1	1	561.793	1122.58	-0.6	-0.00033	324854	HCD (High Energy Collision Dissociation)	MS2	50.3823	150	62.8703	15985	FR_BRIN1351_PX601_AB_2.raw	0/0	2.67	0.005048	0.0159
FALSE	High	Sequest HT (A2)	Unambiguous	ALNEQIARL		1	1	O14777	O14777	0	2	0.2966	0	1	1	514.299	1027.59	1	0.00052	413734	HCD (High Energy Collision Dissociation)	MS2	32.2673	148.484	55.0944	13121	FR_BRIN1351_PX601_AB_3.raw	0/0	2.36	0.005048	0.02084
FALSE	High	Sequest HT (A2)	Unambiguous	SLIKQIPRI		1	1	P62906	P62906	0	2	0.3188	0	1	1	534.35	1067.69	0.1	6e-05	1.39413e+06	HCD (High Energy Collision Dissociation)	MS2	40.8395	150	55.5796	13288	FR_BRIN1351_PX601_AB_3.raw	0/0	2.29	0.005048	0.0178
FALSE	High	Sequest HT (A2)	Unambiguous	HVLDVIHEV		1	4	O75962-1	O75962-4; O75962-5; O75962-2; O75962-1	0	2	0.4142	0	1	1	530.793	1060.58	0.89	0.00047	658588	HCD (High Energy Collision Dissociation)	MS2	15.8388	145.397	57.3689	13901	FR_BRIN1351_PX601_AB_3.raw	0/0	3.09	0.005048	0.0329
FALSE	High	Sequest HT (A2)	Unambiguous	TLADLVHHV		1	2	Q9Y4A5	Q9Y4A5; Q9Y4A5-2	0	2	0.4126	0	1	1	502.78	1004.55	-0.06	-3e-05	295727	HCD (High Energy Collision Dissociation)	MS2	27.152	150	57.4019	13912	FR_BRIN1351_PX601_AB_3.raw	0/0	2.06	0.005048	0.04158
FALSE	High	Sequest HT (A2)	Unambiguous	FLDPNNIPKA		1	2	Q9BVK2-1	Q9BVK2-1; Q9BVK2-2	0	2	0.3258	0	1	1	564.807	1128.61	0.86	0.00049	352580	HCD (High Energy Collision Dissociation)	MS2	49.3005	150	58.2093	14186	FR_BRIN1351_PX601_AB_3.raw	0/0	2.21	0.005048	0.01652
FALSE	High	Sequest HT (A2)	Unambiguous	ALMDEVVKA		1	2	P00558	P00558-2; P00558	0	2	0.4315	0	1	1	488.261	975.515	-3.14	-0.00153	337710	HCD (High Energy Collision Dissociation)	MS2	37.0232	150	58.3898	14249	FR_BRIN1351_PX601_AB_3.raw	0/0	1.97	0.005048	0.0376
FALSE	High	Sequest HT (A2)	Unambiguous	YLIDFKHHF		1	2	Q9NXF1	Q9NXF1-2; Q9NXF1	0	3	0.3849	0	1	1	407.214	1219.63	0.15	6e-05	176140	HCD (High Energy Collision Dissociation)	MS2	32.8924	150	58.5605	14307	FR_BRIN1351_PX601_AB_3.raw	0/0	2.91	0.005048	0.0265
FALSE	High	Sequest HT (A2)	Unambiguous	FLDPNNIPKA		1	2	Q9BVK2-1	Q9BVK2-1; Q9BVK2-2	0	2	0.4026	0	1	1	564.806	1128.61	0.65	0.00037	1.04765e+06	HCD (High Energy Collision Dissociation)	MS2	26.3575	80.438	58.5731	14312	FR_BRIN1351_PX601_AB_3.raw	0/0	2.31	0.005048	0.01585
FALSE	High	Sequest HT (A2)	Unambiguous	ALPHAILRL		1	3	P60709	P60709; Q562R1; P63261	0	2	0.1636	0	1	1	502.324	1003.64	-0.44	-0.00022	217351	HCD (High Energy Collision Dissociation)	MS2	67.313	150	59.3206	14566	FR_BRIN1351_PX601_AB_3.raw	0/0	1.65	0.005048	0.02909
FALSE	High	Sequest HT (A2)	Unambiguous	ALNEKLVNL		1	1	O00303	O00303	0	2	0.247	0	1	1	507.303	1013.6	0.13	7e-05	2.26067e+06	HCD (High Energy Collision Dissociation)	MS2	28.2238	37.537	59.8889	14760	FR_BRIN1351_PX601_AB_3.raw	0/0	3.28	0.005048	0.02101
FALSE	High	Sequest HT (A2)	Unambiguous	YIHGVFYHL		1	2	O60683-2	O60683-1; O60683-2	0	3	0.4074	0	1	1	383.534	1148.59	-1.22	-0.00047	148177	HCD (High Energy Collision Dissociation)	MS2	58.7303	150	59.9285	14772	FR_BRIN1351_PX601_AB_3.raw	0/0	2.43	0.005048	0.03315
FALSE	High	Sequest HT (A2)	Unambiguous	ALNEKLVNL		1	1	O00303	O00303	0	2	0.2632	0	1	1	507.304	1013.6	0.86	0.00043	1.41137e+06	HCD (High Energy Collision Dissociation)	MS2	15.8783	65.959	60.2511	14882	FR_BRIN1351_PX601_AB_3.raw	0/0	3.23	0.005048	0.03085
FALSE	High	Sequest HT (A2)	Unambiguous	VLNEYFHNV		1	2	P53680	P53680-2; P53680	0	2	0.3868	0	1	1	567.783	1134.56	0.17	0.0001	174665	HCD (High Energy Collision Dissociation)	MS2	52.5117	150	60.7335	15045	FR_BRIN1351_PX601_AB_3.raw	0/0	2.12	0.005048	0.03712
FALSE	High	Sequest HT (A2)	Unambiguous	FVDDYTVRV		1	1	O00487	O00487	0	2	0.3889	0	1	1	557.283	1113.56	1.35	0.00075	667247	HCD (High Energy Collision Dissociation)	MS2	24.2879	115.831	61.3476	15253	FR_BRIN1351_PX601_AB_3.raw	0/0	2.34	0.005048	0.03789
FALSE	High	Sequest HT (A2)	Unambiguous	VDVSVPKL		1	1	Q09666-1	Q09666-1	0	2	0.0721	0	1	1	428.762	856.516	2.42	0.00104	369635	HCD (High Energy Collision Dissociation)	MS2	40.0626	150	61.3626	15258	FR_BRIN1351_PX601_AB_3.raw	0/0	2.08	0.005048	0.03195
FALSE	High	Sequest HT (A2)	Unambiguous	ILLGKVQQL		1	2	Q9UNS2	Q9UNS2; Q9UNS2-2	0	2	0.2426	0	1	1	506.333	1011.66	2.19	0.00111	861269	HCD (High Energy Collision Dissociation)	MS2	43.8108	103.219	61.4097	15274	FR_BRIN1351_PX601_AB_3.raw	0/0	2.02	0.005048	0.0291
FALSE	High	Sequest HT (A2)	Unambiguous	SIYPSPTGV		1	1	Q6P2Q9	Q6P2Q9	0	1	0.2232	0	1	1	920.475	920.475	2.36	0.00217	414540	HCD (High Energy Collision Dissociation)	MS2	0	150	61.4717	15295	FR_BRIN1351_PX601_AB_3.raw	0/0	2.33	0.005048	0.02212
FALSE	High	Sequest HT (A2)	Unambiguous	FAGDDAPRAVFPSIVGRPR		1	10	P60709	A5A3E0; P63267-1; P60709; P63267-2; Q6S8J3; P62736; P68133; P0CG38; P68032; P63261	0	4	0.0934	0	1	1	507.773	2028.07	-4.07	-0.00206	177393	HCD (High Energy Collision Dissociation)	MS2	52.694	133.194	61.605	15342	FR_BRIN1351_PX601_AB_3.raw	0/0	2.89	0.005048	0.03993
FALSE	High	Sequest HT (A2)	Unambiguous	FVDDYTVRV		1	1	O00487	O00487	0	2	0.4008	0	1	1	557.284	1113.56	2.67	0.00149	541415	HCD (High Energy Collision Dissociation)	MS2	52.6996	150	61.717	15380	FR_BRIN1351_PX601_AB_3.raw	0/0	2.42	0.005048	0.02482
FALSE	High	Sequest HT (A2)	Unambiguous	QLPESAYMHQL		1	1	P48556	P48556	0	2	0.4612	0	1	1	658.817	1316.63	-2.08	-0.00137	401836	HCD (High Energy Collision Dissociation)	MS2	0	150	62.3964	15616	FR_BRIN1351_PX601_AB_3.raw	0/0	2.32	0.005048	0.02705
FALSE	High	Sequest HT (A2)	Unambiguous	ALLQSDVRL		1	9	Q15149-1	Q15149-4; Q15149-1; Q15149-6; Q15149-9; Q15149-3; Q15149-8; Q15149-5; Q15149-7; Q15149-2	0	2	0.2863	0	1	1	507.8	1014.59	-1.5	-0.00076	330185	HCD (High Energy Collision Dissociation)	MS2	29.7861	150	62.8042	15758	FR_BRIN1351_PX601_AB_3.raw	0/0	2.34	0.005048	0.02652
FALSE	High	Sequest HT (A2)	Unambiguous	SLPEEIGHL		1	4	Q96II8-2	Q96II8-1; Q96II8-3; Q96II8-2; Q96II8-4	0	2	0.283	0	1	1	497.764	994.522	1.15	0.00057	1.41094e+06	HCD (High Energy Collision Dissociation)	MS2	38.1593	78.011	63.3241	15940	FR_BRIN1351_PX601_AB_3.raw	0/0	2.12	0.005048	0.04162
FALSE	High	Sequest HT (A2)	Unambiguous	VLPKLYVKL		1	2	P62854	P62854; Q5JNZ5	0	3	0.1554	0	1	1	358.242	1072.71	-0.04	-2e-05	296504	HCD (High Energy Collision Dissociation)	MS2	61.5451	150	63.7016	16070	FR_BRIN1351_PX601_AB_3.raw	0/0	1.93	0.005048	0.0297
FALSE	High	Sequest HT (A2)	Unambiguous	SLWGQPAEA		1	2	P29400-2	P29400-1; P29400-2	0	1	0.1132	0	1	1	958.466	958.466	2.89	0.00277	201979	HCD (High Energy Collision Dissociation)	MS2	0	150	64.2215	16250	FR_BRIN1351_PX601_AB_3.raw	0/0	2.12	0.005048	0.03599
FALSE	High	Sequest HT (A2)	Unambiguous	GFAGDDAPRAVFPS		1	11	P60709	A5A3E0; P63267-1; P0CG39; P60709; P63267-2; Q6S8J3; P62736; P68133; P0CG38; P68032; P63261	0	2	0.5	0	1	1	703.838	1406.67	-1.26	-0.00088	130648	HCD (High Energy Collision Dissociation)	MS2	27.2475	150	64.2518	16260	FR_BRIN1351_PX601_AB_3.raw	0/0	3.26	0.005048	0.03268
FALSE	High	Sequest HT (A2)	Unambiguous	ILTESEIKL		1	1	Q99598	Q99598	0	2	0.2806	0	1	1	523.311	1045.61	0.8	0.00042	324098	HCD (High Energy Collision Dissociation)	MS2	57.8394	150	64.6798	16408	FR_BRIN1351_PX601_AB_3.raw	0/0	2.53	0.005048	0.02034
FALSE	High	Sequest HT (A2)	Unambiguous	MIPPKIFKL		1	1	O94898	O94898	0	3	0.2709	0	1	1	362.897	1086.68	1.91	0.00069	347029	HCD (High Energy Collision Dissociation)	MS2	58.0877	150	64.9195	16490	FR_BRIN1351_PX601_AB_3.raw	0/0	2.03	0.005048	0.01663
FALSE	High	Sequest HT (A2)	Unambiguous	LLPPPPCPA		1	4	Q9BTY2	Q9NYG8-2; Q9BTY2-2; Q9BTY2; Q9NYG8-1	0	1	0.4511	0	1	1	904.499	904.499	3.31	0.003	159690	HCD (High Energy Collision Dissociation)	MS2	0	150	65.1123	16556	FR_BRIN1351_PX601_AB_3.raw	0/0	1.84	0.005048	0.02837
FALSE	High	Sequest HT (A2)	Unambiguous	ALLNIKVKL		1	1	P05783	P05783	0	2	0.3725	0	1	1	506.351	1011.69	2	0.00101	725546	HCD (High Energy Collision Dissociation)	MS2	20.1177	150	65.5202	16695	FR_BRIN1351_PX601_AB_3.raw	0/0	2.98	0.005048	0.01724
FALSE	High	Sequest HT (A2)	Unambiguous	ADVSVPKL		1	1	Q09666-1	Q09666-1	0	2	0.1637	0	1	1	414.745	828.483	0.57	0.00024	282163	HCD (High Energy Collision Dissociation)	MS2	21.7756	150	54.25	12828	FR_BRIN1351_PX601_AB_3.raw	0/0	2.26	0.005048	0.02326
FALSE	High	Sequest HT (A2)	Unambiguous	LLPPPPCPA		1	4	Q9BTY2	Q9NYG8-2; Q9BTY2-2; Q9BTY2; Q9NYG8-1	0	1	0.3195	0	1	1	904.495	904.495	-1.41	-0.00127	172577	HCD (High Energy Collision Dissociation)	MS2	0	150	65.5605	16710	FR_BRIN1351_PX601_AB_3.raw	0/0	1.69	0.005048	0.03512
FALSE	High	Sequest HT (A2)	Unambiguous	MLPKDIAKL		1	1	P61024	P61024	0	3	0.1088	0	1	1	343.544	1028.62	0.29	0.0001	910146	HCD (High Energy Collision Dissociation)	MS2	12.702	150	54.1524	12793	FR_BRIN1351_PX601_AB_3.raw	0/0	2.85	0.005048	0.032
FALSE	High	Sequest HT (A2)	Unambiguous	FLPQAIRHL		1	1	Q9H6E5	Q9H6E5	0	3	0.1257	0	1	1	365.554	1094.65	-0.23	-8e-05	357750	HCD (High Energy Collision Dissociation)	MS2	47.9414	150	53.7837	12666	FR_BRIN1351_PX601_AB_3.raw	0/0	1.91	0.005048	0.02002
FALSE	High	Sequest HT (A2)	Unambiguous	AVRDMRQTVAVGVIK		1	4	P68104	Q05639; P68104-2; P68104; Q5VTE0	0	4	0.4224	0	1	1	411.491	1642.94	-0.05	-2e-05	209144	HCD (High Energy Collision Dissociation)	MS2	27.0879	150	44.8868	9676	FR_BRIN1351_PX601_AB_3.raw	0/0	3.22	0.005048	0.02139
FALSE	High	Sequest HT (A2)	Unambiguous	ILMEHIHKL		1	1	P84098	P84098	0	3	0.246	0	1	1	378.555	1133.65	-0.4	-0.00015	100634	HCD (High Energy Collision Dissociation)	MS2	38.8777	150	45.3531	9830	FR_BRIN1351_PX601_AB_3.raw	0/0	2.48	0.005048	0.03204
FALSE	High	Sequest HT (A2)	Unambiguous	YQFTGIKKY		1	1	Q96IX5	Q96IX5	0	3	0.4853	0	1	1	383.209	1147.61	-0.74	-0.00028	257750	HCD (High Energy Collision Dissociation)	MS2	21.4836	150	45.4165	9851	FR_BRIN1351_PX601_AB_3.raw	0/0	2.72	0.005048	0.02295
FALSE	High	Sequest HT (A2)	Unambiguous	SPTIKPSPAASKEYFQKVNQ		1	2	P30048	P30048; P30048-2	0	3	0.6165	0	1	1	740.726	2220.16	-0.6	-0.00044	143312	HCD (High Energy Collision Dissociation)	MS2	56.045	150	45.4285	9855	FR_BRIN1351_PX601_AB_3.raw	0/0	4.72	0.005048	0.0324
FALSE	High	Sequest HT (A2)	Unambiguous	YTSGPGSRISSSSFSRVGSS		1	2	P05787-2	P05787-2; P05787	0	3	0.4448	0	1	1	669.323	2005.95	-2.01	-0.00134	69698.9	HCD (High Energy Collision Dissociation)	MS2	9.45099	150	45.4989	9879	FR_BRIN1351_PX601_AB_3.raw	0/0	3.17	0.005048	0.02476
FALSE	High	Sequest HT (A2)	Unambiguous	RVPELLHRL		1	3	Q14997	Q14997-3; Q14997-2; Q14997	0	3	0.4794	0	1	1	378.236	1132.69	-0.12	-5e-05	154561	HCD (High Energy Collision Dissociation)	MS2	53.7954	150	46.1849	10107	FR_BRIN1351_PX601_AB_3.raw	0/0	3.88	0.005048	0.02121
FALSE	High	Sequest HT (A2)	Unambiguous	VDVSGPKL		1	1	Q09666-1	Q09666-1	0	2	0.2073	0	1	1	407.737	814.467	0.24	0.0001	92750.1	HCD (High Energy Collision Dissociation)	MS2	40.7405	150	46.4423	10192	FR_BRIN1351_PX601_AB_3.raw	0/0	1.93	0.005048	0.03643
FALSE	High	Sequest HT (A2)	Unambiguous	VDVSGPKL		1	1	Q09666-1	Q09666-1	0	2	0.2414	0	1	1	407.737	814.467	-0.36	-0.00015	88860	HCD (High Energy Collision Dissociation)	MS2	47.8929	150	46.8152	10317	FR_BRIN1351_PX601_AB_3.raw	0/0	1.74	0.005048	0.02816
FALSE	High	Sequest HT (A2)	Unambiguous	RVPELLHRL		1	3	Q14997	Q14997-3; Q14997-2; Q14997	0	3	0.4181	0	1	1	378.236	1132.69	-0.12	-5e-05	190503	HCD (High Energy Collision Dissociation)	MS2	42.504	150	46.9132	10350	FR_BRIN1351_PX601_AB_3.raw	0/0	3.42	0.005048	0.03214
FALSE	High	Sequest HT (A2)	Unambiguous	TLSDLRVYL		1	1	Q9BYN0	Q9BYN0	0	2	0.2603	0	1	1	540.311	1079.61	4.87	0.00263	355223	HCD (High Energy Collision Dissociation)	MS2	46.203	150	82.4119	22418	FR_BRIN1351_PX601_AB_3.raw	0/0	2.92	0.005048	0.01575
FALSE	High	Sequest HT (A2)	Unambiguous	KVVDVVRNL		1	2	P20591	P20591; P20591-2	0	3	0.2125	0	1	1	347.885	1041.64	-0.28	-0.0001	542808	HCD (High Energy Collision Dissociation)	MS2	55.7616	111.37	47.9054	10683	FR_BRIN1351_PX601_AB_3.raw	0/0	3.2	0.005048	0.03887
FALSE	High	Sequest HT (A2)	Unambiguous	NLLEIAPHL		1	2	P43304	P43304; P43304-2	0	2	0.1827	0	1	1	510.299	1019.59	3.13	0.0016	103298	HCD (High Energy Collision Dissociation)	MS2	43.2048	150	81.9217	22252	FR_BRIN1351_PX601_AB_3.raw	0/0	2.08	0.005048	0.04114
FALSE	High	Sequest HT (A2)	Unambiguous	RRGDLPFVVPR		1	2	P35579-1	P35579-1; P35579-2	0	3	0.3591	0	1	1	437.926	1311.76	-1.03	-0.00045	131039	HCD (High Energy Collision Dissociation)	MS2	37.5282	150	48.9335	11027	FR_BRIN1351_PX601_AB_3.raw	0/0	3.37	0.005048	0.02776
FALSE	High	Sequest HT (A2)	Unambiguous	FLHEATVRL		1	1	Q12772	Q12772	0	3	0.3176	0	1	1	362.541	1085.61	-0.31	-0.00011	80867.1	HCD (High Energy Collision Dissociation)	MS2	71.4418	150	49.6336	11263	FR_BRIN1351_PX601_AB_3.raw	0/0	2.55	0.005048	0.03776
FALSE	High	Sequest HT (A2)	Unambiguous	TLFPGKVHSL		1	1	Q9NNW5	Q9NNW5	0	3	0.0766	0	1	1	366.882	1098.63	0.32	0.00012	157913	HCD (High Energy Collision Dissociation)	MS2	37.1481	150	50.2159	11458	FR_BRIN1351_PX601_AB_3.raw	0/0	2.09	0.005048	0.02818
FALSE	High	Sequest HT (A2)	Unambiguous	RLQEELEKL		1	3	Q9P2E9-1	Q9P2E9-3; Q9P2E9-1; Q9P2E9-2	0	3	0.257	0	1	1	386.555	1157.65	-0.5	-0.00019	318159	HCD (High Energy Collision Dissociation)	MS2	41.914	150	50.252	11470	FR_BRIN1351_PX601_AB_3.raw	0/0	3.23	0.005048	0.01881
FALSE	High	Sequest HT (A2)	Unambiguous	TELLIRKL		1	5	P68431	P84243; Q16695; Q6NXT2; P68431; Q71DI3	0	2	0.1471	0	1	1	493.324	985.64	-0.26	-0.00013	604554	HCD (High Energy Collision Dissociation)	MS2	60.6478	121.481	50.2985	11486	FR_BRIN1351_PX601_AB_3.raw	0/0	2.38	0.005048	0.02418
FALSE	High	Sequest HT (A2)	Unambiguous	AVIEHLERL		1	1	O43716	O43716	0	3	0.1906	0	1	1	360.545	1079.62	-0.69	-0.00025	468501	HCD (High Energy Collision Dissociation)	MS2	15.7462	150	50.3258	11495	FR_BRIN1351_PX601_AB_3.raw	0/0	2.78	0.005048	0.03117
FALSE	High	Sequest HT (A2)	Unambiguous	KRFSFKKSFKLSGF		1	1	P29966	P29966	0	4	0.3465	0	1	1	427.499	1706.97	-0.1	-4e-05	1.1222e+06	HCD (High Energy Collision Dissociation)	MS2	19.7815	95.045	50.3974	11520	FR_BRIN1351_PX601_AB_3.raw	0/0	5.05	0.005048	0.01771
FALSE	High	Sequest HT (A2)	Unambiguous	ILMEHIHKL		1	1	P84098	P84098	0	3	0.0467	0	1	1	378.555	1133.65	-0.64	-0.00024	100142	HCD (High Energy Collision Dissociation)	MS2	56.831	150	50.46	11541	FR_BRIN1351_PX601_AB_3.raw	0/0	1.5	0.005048	0.01677
FALSE	High	Sequest HT (A2)	Unambiguous	NLAENISRV		1	5	P11216	P11217-2; P11216; P06737-2; P06737-1; P11217	0	2	0.1786	0	1	1	508.28	1015.55	0.42	0.00022	1.84939e+06	HCD (High Energy Collision Dissociation)	MS2	3.93239	61.449	50.6909	11619	FR_BRIN1351_PX601_AB_3.raw	0/0	2.52	0.005048	0.03492
FALSE	High	Sequest HT (A2)	Unambiguous	PNLHGLFGR		1	1	P99999	P99999	0	3	0.3769	0	1	1	337.523	1010.55	0.62	0.00021	82621.4	HCD (High Energy Collision Dissociation)	MS2	73.5601	150	50.7176	11628	FR_BRIN1351_PX601_AB_3.raw	0/0	2.68	0.005048	0.03294
FALSE	High	Sequest HT (A2)	Unambiguous	RLPEELRSL		1	2	Q9UIG0	Q9UIG0; Q9UIG0-2	0	2	0.1674	0	1	1	556.825	1112.64	1.12	0.00062	308490	HCD (High Energy Collision Dissociation)	MS2	48.3544	150	51.8533	12007	FR_BRIN1351_PX601_AB_3.raw	0/0	2.27	0.005048	0.01739
FALSE	High	Sequest HT (A2)	Unambiguous	GAIGSPVRL		1	4	Q8TF40-1	Q9P278; Q9P278-2; Q8TF40-1; Q8TF40-3	0	2	0.1022	0	1	1	435.264	869.521	0.47	0.00021	225086	HCD (High Energy Collision Dissociation)	MS2	12.6428	150	52.3335	12167	FR_BRIN1351_PX601_AB_3.raw	0/0	2.25	0.005048	0.02527
FALSE	High	Sequest HT (A2)	Unambiguous	KVIDEIYRV		1	1	Q9NVF7-1	Q9NVF7-1	0	2	0.1851	0	1	1	567.829	1134.65	-1.68	-0.00095	567898	HCD (High Energy Collision Dissociation)	MS2	38.7416	150	52.5166	12229	FR_BRIN1351_PX601_AB_3.raw	0/0	2.81	0.005048	0.03687
FALSE	High	Sequest HT (A2)	Unambiguous	YLPDIIKDQKA		1	1	O15355	O15355	0	2	0.3641	0	1	1	652.366	1303.73	-0.18	-0.00012	141484	HCD (High Energy Collision Dissociation)	MS2	38.6006	150	53.0566	12413	FR_BRIN1351_PX601_AB_3.raw	0/0	2.06	0.005048	0.02831
FALSE	High	Sequest HT (A2)	Unambiguous	MLPKDIAKL		1	1	P61024	P61024	0	2	0.3318	0	1	1	514.813	1028.62	0.8	0.00041	587423	HCD (High Energy Collision Dissociation)	MS2	36.2303	150	53.3543	12516	FR_BRIN1351_PX601_AB_3.raw	0/0	2.14	0.005048	0.02717
FALSE	High	Sequest HT (A2)	Unambiguous	FLPTTGTKL		1	1	P48556	P48556	0	2	0.1728	0	1	1	489.288	977.569	2.15	0.00105	498553	HCD (High Energy Collision Dissociation)	MS2	46.3343	150	53.6609	12624	FR_BRIN1351_PX601_AB_3.raw	0/0	1.91	0.005048	0.03582
FALSE	High	Sequest HT (A2)	Unambiguous	ILAQEIVKA		1	1	Q9UBE0-1	Q9UBE0-1	0	2	0.2075	0	1	1	492.809	984.611	2.17	0.00107	202711	HCD (High Energy Collision Dissociation)	MS2	48.6344	150	53.7219	12645	FR_BRIN1351_PX601_AB_3.raw	0/0	2.12	0.005048	0.02721
FALSE	High	Sequest HT (A2)	Unambiguous	KLISELQKL		1	2	Q5UIP0	Q5UIP0-2; Q5UIP0	0	2	0.0744	0	1	1	536.343	1071.68	1.43	0.00077	971663	HCD (High Energy Collision Dissociation)	MS2	66.4992	69.974	53.9651	12729	FR_BRIN1351_PX601_AB_3.raw	0/0	2.42	0.005048	0.02263
FALSE	High	Sequest HT (A2)	Unambiguous	GLLAVLRPL		1	1	A0PJW6	A0PJW6	0	2	0.0595	0	1	1	476.322	951.636	1.32	0.00063	491775	HCD (High Energy Collision Dissociation)	MS2	27.7725	150	80.5196	21765	FR_BRIN1351_PX601_AB_3.raw	0/0	2.69	0.005048	0.01626
FALSE	High	Sequest HT (A2)	Unambiguous	TIVKPFNL		1	2	Q9ULW0-2	Q9ULW0; Q9ULW0-2	0	2	0.1748	0	1	1	466.285	931.563	1.59	0.00074	714815	HCD (High Energy Collision Dissociation)	MS2	16.5247	150	66.7505	17119	FR_BRIN1351_PX601_AB_3.raw	0/0	2.06	0.005048	0.0359
FALSE	High	Sequest HT (A2)	Unambiguous	LLPERPPYL		1	1	Q9UJM3	Q9UJM3	0	2	0.2531	0	1	1	549.324	1097.64	4.18	0.00229	214333	HCD (High Energy Collision Dissociation)	MS2	55.2328	150	66.9902	17200	FR_BRIN1351_PX601_AB_3.raw	0/0	1.62	0.005048	0.01745
FALSE	High	Sequest HT (A2)	Unambiguous	GLPSLVTKL		1	1	Q99424	Q99424	0	2	0.2065	0	1	1	464.299	927.591	3.54	0.00164	108149	HCD (High Energy Collision Dissociation)	MS2	74.3169	150	72.5611	19091	FR_BRIN1351_PX601_AB_3.raw	0/0	1.55	0.005048	0.02313
FALSE	High	Sequest HT (A2)	Unambiguous	YVQDFLNHL		1	3	Q9H074	Q9H074; Q9H074-3; Q9H074-2	0	2	0.435	0	1	1	574.79	1148.57	-0.7	-0.0004	330751	HCD (High Energy Collision Dissociation)	MS2	52.2421	150	80.1528	21641	FR_BRIN1351_PX601_AB_3.raw	0/0	2.23	0.005048	0.02221
FALSE	High	Sequest HT (A2)	Unambiguous	SLLEKSLGL		1	2	O43324-1	O43324-1; O43324-2	0	2	0.1582	0	1	1	480.294	959.581	3.52	0.00169	395795	HCD (High Energy Collision Dissociation)	MS2	24.3406	150	72.6347	19116	FR_BRIN1351_PX601_AB_3.raw	0/0	3.16	0.005048	0.02456
FALSE	High	Sequest HT (A2)	Unambiguous	AAAGSPVFL		1	2	O15427	O15427; O95907	0	1	0.236	0	1	1	832.458	832.458	1.5	0.00125	3519151	HCD (High Energy Collision Dissociation)	MS2	0	55.373	72.8913	19203	FR_BRIN1351_PX601_AB_3.raw	0/0	2.5	0.005048	0.033
FALSE	High	Sequest HT (A2)	Unambiguous	SMMDPNHFL		1	3	Q8IWV8	Q8IWV8-3; Q8IWV8; Q8IWV8-4	0	2	0.1343	0	1	1	546.239	1091.47	5.51	0.00301	109834	HCD (High Energy Collision Dissociation)	MS2	71.2554	150	73.2174	19316	FR_BRIN1351_PX601_AB_3.raw	0/0	1.34	0.005048	0.03141
FALSE	High	Sequest HT (A2)	Unambiguous	VLIPKMPQL		1	1	Q9P0S3	Q9P0S3	0	2	0.2077	0	1	1	519.823	1038.64	0.22	0.00012	491366	HCD (High Energy Collision Dissociation)	MS2	59.5575	150	80.0532	21608	FR_BRIN1351_PX601_AB_3.raw	0/0	1.83	0.005048	0.02198
FALSE	High	Sequest HT (A2)	Unambiguous	AETPDIKLF		1	1	P46782	P46782	0	2	0.0246	0	1	1	517.284	1033.56	5.08	0.00263	708667	HCD (High Energy Collision Dissociation)	MS2	13.8901	135.898	73.3323	19354	FR_BRIN1351_PX601_AB_3.raw	0/0	2.03	0.005048	0.04114
FALSE	High	Sequest HT (A2)	Unambiguous	EDLALYLK		1	5	Q9HBD1-1	Q9HBD1-5; Q9HBD1-2; Q9HBD1-1; Q9HBD1-3; Q9HBD1-4	0	1	0.0611	0	1	1	964.539	964.539	4.62	0.00445	272211	HCD (High Energy Collision Dissociation)	MS2	22.3103	150	73.4642	19398	FR_BRIN1351_PX601_AB_3.raw	0/0	3.11	0.005048	0.0378
FALSE	High	Sequest HT (A2)	Unambiguous	YVFPGVTRL		1	2	Q9H0A9-1	Q9H0A9-2; Q9H0A9-1	0	2	0.456	0	1	1	526.303	1051.6	4.59	0.00241	187165	HCD (High Energy Collision Dissociation)	MS2	44.7046	150	73.5088	19413	FR_BRIN1351_PX601_AB_3.raw	0/0	1.93	0.005048	0.03416
FALSE	High	Sequest HT (A2)	Unambiguous	SMPDVDLHL		1	1	Q09666-1	Q09666-1	0	2	0.2945	0	1	1	513.751	1026.49	1.81	0.00093	145298	HCD (High Energy Collision Dissociation)	MS2	42.3286	150	73.6691	19466	FR_BRIN1351_PX601_AB_3.raw	0/0	1.63	0.005048	0.04032
FALSE	High	Sequest HT (A2)	Unambiguous	SMPDVDLHL		1	1	Q09666-1	Q09666-1	0	2	0.2642	0	1	1	513.75	1026.49	0.38	0.00019	105822	HCD (High Energy Collision Dissociation)	MS2	47.8562	150	74.031	19587	FR_BRIN1351_PX601_AB_3.raw	0/0	1.59	0.005048	0.02634
FALSE	High	Sequest HT (A2)	Unambiguous	ELLTELHQL		1	1	Q96ES7	Q96ES7	0	2	0.1988	0	1	1	548.306	1095.6	-0.14	-8e-05	68021.5	HCD (High Energy Collision Dissociation)	MS2	65.5269	150	74.1272	19619	FR_BRIN1351_PX601_AB_3.raw	0/0	1.71	0.005048	0.02168
FALSE	High	Sequest HT (A2)	Unambiguous	YVFPGVTRL		1	2	Q9H0A9-1	Q9H0A9-2; Q9H0A9-1	0	2	0.4339	0	1	1	526.303	1051.6	4.59	0.00241	95531.9	HCD (High Energy Collision Dissociation)	MS2	65.7924	150	74.2465	19660	FR_BRIN1351_PX601_AB_3.raw	0/0	1.89	0.005048	0.02867
FALSE	High	Sequest HT (A2)	Unambiguous	GLPLQLAHL		1	2	Q9NXF1	Q9NXF1-2; Q9NXF1	0	2	0.2261	0	1	1	481.296	961.584	1.21	0.00058	311497	HCD (High Energy Collision Dissociation)	MS2	49.1311	150	79.6407	21467	FR_BRIN1351_PX601_AB_3.raw	0/0	1.99	0.005048	0.01571
FALSE	High	Sequest HT (A2)	Unambiguous	KLLLRLPSL		1	4	P10589	P24468-3; P24468; P10589; P24468-2	0	2	0.2409	0	1	1	526.866	1052.72	5.23	0.00275	240431	HCD (High Energy Collision Dissociation)	MS2	25.0256	150	74.6937	19809	FR_BRIN1351_PX601_AB_3.raw	0/0	3.03	0.005048	0.01679
FALSE	High	Sequest HT (A2)	Unambiguous	YVIDPIKGL		1	9	Q15149-1	Q15149-4; Q15149-1; Q15149-6; Q15149-9; Q15149-3; Q15149-8; Q15149-5; Q15149-7; Q15149-2	0	2	0.3814	0	1	1	509.304	1017.6	2.74	0.00139	18232004	HCD (High Energy Collision Dissociation)	MS2	0.489549	5.185	75.5258	20084	FR_BRIN1351_PX601_AB_3.raw	0/0	2.36	0.005048	0.02117
FALSE	High	Sequest HT (A2)	Unambiguous	FVCDIRPEI		1	1	O75348	O75348	0	2	0.3069	0	1	1	546.283	1091.56	2.75	0.0015	224838	HCD (High Energy Collision Dissociation)	MS2	65.9863	150	75.646	20124	FR_BRIN1351_PX601_AB_3.raw	0/0	1.89	0.005048	0.0237
FALSE	High	Sequest HT (A2)	Unambiguous	NLLAYIKHL		1	1	O14879	O14879	0	2	0.1042	0	1	1	542.83	1084.65	1.19	0.00065	128828	HCD (High Energy Collision Dissociation)	MS2	60.7659	150	76.0932	20275	FR_BRIN1351_PX601_AB_3.raw	0/0	1.92	0.005048	0.02382
FALSE	High	Sequest HT (A2)	Unambiguous	NLLAYLKHL		1	1		P09913	0	2	0.1042	0	1	2	542.83	1084.65	1.19	0.00065	128828	HCD (High Energy Collision Dissociation)	MS2	60.7659	150	76.0932	20275	FR_BRIN1351_PX601_AB_3.raw	0/0	1.92	0.005048	0.02382
FALSE	High	Sequest HT (A2)	Unambiguous	EDIISFIK		1	2	Q96JB1-1	Q96JB1-2; Q96JB1-1	0	2	0.0718	0	1	1	482.771	964.535	0.24	0.00011	118043	HCD (High Energy Collision Dissociation)	MS2	67.066	150	76.8873	20542	FR_BRIN1351_PX601_AB_3.raw	0/0	1.81	0.005048	0.01836
FALSE	High	Sequest HT (A2)	Unambiguous	IMLEALERV		1	2	A8MWD9	P62308; A8MWD9	0	2	0.2969	0	1	1	537.306	1073.6	2.05	0.0011	822311	HCD (High Energy Collision Dissociation)	MS2	33.9012	147.615	76.963	20567	FR_BRIN1351_PX601_AB_3.raw	0/0	2.29	0.005048	0.03681
FALSE	High	Sequest HT (A2)	Unambiguous	GLDIDGIYRV		1	4	Q8IWW6-1	Q8IWW6-3; Q8IWW6-2; Q8IWW6-4; Q8IWW6-1	0	2	0.2532	0	1	1	560.807	1120.61	6.82	0.00382	140884	HCD (High Energy Collision Dissociation)	MS2	62.0713	150	77.2133	20650	FR_BRIN1351_PX601_AB_3.raw	0/0	2.33	0.005048	0.02401
FALSE	High	Sequest HT (A2)	Unambiguous	VDISLPKL		1	1	Q09666-1	Q09666-1	0	2	0.2286	0	1	1	442.779	884.55	5.18	0.00229	70645.9	HCD (High Energy Collision Dissociation)	MS2	48.0236	150	77.3672	20701	FR_BRIN1351_PX601_AB_3.raw	0/0	1.75	0.005048	0.02535
FALSE	High	Sequest HT (A2)	Unambiguous	KVVDVVRNLVF		1	2	P20591	P20591; P20591-2	0	2	0.4067	0	1	1	644.395	1287.78	3.82	0.00246	357546	HCD (High Energy Collision Dissociation)	MS2	24.2484	150	77.4247	20720	FR_BRIN1351_PX601_AB_3.raw	0/0	3	0.005048	0.03489
FALSE	High	Sequest HT (A2)	Unambiguous	SYFPEITHI		1	1	P23458	P23458	0	2	0.4739	0	1	1	553.781	1106.55	2.98	0.00165	187617	HCD (High Energy Collision Dissociation)	MS2	62.5117	150	77.5598	20765	FR_BRIN1351_PX601_AB_3.raw	0/0	2.11	0.005048	0.02333
FALSE	High	Sequest HT (A2)	Unambiguous	ALIPVINKL		1	7	O00429-6	O00429-4; O00429; O00429-6; O00429-8; O00429-3; O00429-5; O00429-2	0	2	0.2982	0	1	1	490.829	980.651	0.91	0.00045	192504	HCD (High Energy Collision Dissociation)	MS2	53.2832	150	77.8499	20863	FR_BRIN1351_PX601_AB_3.raw	0/0	1.71	0.005048	0.02166
FALSE	High	Sequest HT (A2)	Unambiguous	SYFPEITHI		1	1	P23458	P23458	0	2	0.0694	0	1	1	553.78	1106.55	0.77	0.00043	164384	HCD (High Energy Collision Dissociation)	MS2	61.8703	150	77.9702	20905	FR_BRIN1351_PX601_AB_3.raw	0/0	1.44	0.005048	0.02004
FALSE	High	Sequest HT (A2)	Unambiguous	SVVESVFKL		1	2	P56537-1	P56537-2; P56537-1	0	1	0.4453	0	1	1	1007.58	1007.58	0.16	0.00016	183084	HCD (High Energy Collision Dissociation)	MS2	0	150	78.3291	21026	FR_BRIN1351_PX601_AB_3.raw	0/0	2.65	0.005048	0.04028
FALSE	High	Sequest HT (A2)	Unambiguous	SVVESVFKL		1	2	P56537-1	P56537-2; P56537-1	0	2	0.3516	0	1	1	504.294	1007.58	2.93	0.00148	1.05538e+06	HCD (High Energy Collision Dissociation)	MS2	21.0578	84.052	78.729	21161	FR_BRIN1351_PX601_AB_3.raw	0/0	2.73	0.005048	0.01983
FALSE	High	Sequest HT (A2)	Unambiguous	NEFPEPIKL		1	1	P51149	P51149	0	2	0.2731	0	1	1	543.796	1086.59	2.31	0.00125	464719	HCD (High Energy Collision Dissociation)	MS2	59.0124	150	72.5461	19086	FR_BRIN1351_PX601_AB_3.raw	0/0	2.49	0.005048	0.03858
FALSE	High	Sequest HT (A2)	Unambiguous	QLDDLKVEL		1	1	P42766	P42766	0	2	0.0439	0	1	1	536.799	1072.59	1.44	0.00077	1549475	HCD (High Energy Collision Dissociation)	MS2	30.188	65.496	72.4746	19062	FR_BRIN1351_PX601_AB_3.raw	0/0	2.05	0.005048	0.02345
FALSE	High	Sequest HT (A2)	Unambiguous	SIPGFVERL		1	3	Q8TEL6	Q8TEL6; Q8TEL6-3; Q8TEL6-2	0	2	0.1618	0	1	1	509.292	1017.58	3.4	0.00173	597180	HCD (High Energy Collision Dissociation)	MS2	16.7995	150	72.4458	19052	FR_BRIN1351_PX601_AB_3.raw	0/0	1.73	0.005048	0.02964
FALSE	High	Sequest HT (A2)	Unambiguous	FLHGIFERL		1	2	Q9UI26-2	Q9UI26-2; Q9UI26	0	3	0.2593	0	1	1	377.883	1131.63	1.95	0.00074	246409	HCD (High Energy Collision Dissociation)	MS2	29.4985	150	72.3887	19033	FR_BRIN1351_PX601_AB_3.raw	0/0	2.97	0.005048	0.03549
FALSE	High	Sequest HT (A2)	Unambiguous	LLPDQIEKL		1	6	Q8N573-1	Q8N573-1; Q8N573-4; Q8N573-8; Q8N573-5; Q8N573-7; Q8N573-2	0	2	0.2207	0	1	1	534.821	1068.63	3.65	0.00195	1.23758e+06	HCD (High Energy Collision Dissociation)	MS2	27.9328	109.558	67.1034	17239	FR_BRIN1351_PX601_AB_3.raw	0/0	1.45	0.005048	0.03654
FALSE	High	Sequest HT (A2)	Unambiguous	SELPGAFEA		1	1	P04632	P04632	0	1	0.2642	0	1	1	920.439	920.439	2.77	0.00255	215236	HCD (High Energy Collision Dissociation)	MS2	0	150	67.174	17263	FR_BRIN1351_PX601_AB_3.raw	0/0	2.12	0.005048	0.03249
FALSE	High	Sequest HT (A2)	Unambiguous	VGAGAPVYL		1	11	Q9BTM1-2	Q7L7L0; Q8IUE6; P04908; Q93077; Q99878; Q96KK5; Q9BTM1-2; Q9BTM1-1; P16104; P20671; P0C0S8	0	1	0.2411	0	1	1	846.474	846.474	2.96	0.00251	2.81128e+06	HCD (High Energy Collision Dissociation)	MS2	2.93222	58.855	67.2856	17301	FR_BRIN1351_PX601_AB_3.raw	0/0	2.53	0.005048	0.02566
FALSE	High	Sequest HT (A2)	Unambiguous	GLPEITPKL		1	1	Q15596	Q15596	0	2	0.2	0	1	1	484.297	967.586	4.23	0.00205	132038	HCD (High Energy Collision Dissociation)	MS2	43.3295	150	67.3693	17330	FR_BRIN1351_PX601_AB_3.raw	0/0	1.9	0.005048	0.01767
FALSE	High	Sequest HT (A2)	Unambiguous	SLIGHLQTL		1	1	Q16690	Q16690	0	2	0.1236	0	1	1	491.291	981.575	2.28	0.00112	477457	HCD (High Energy Collision Dissociation)	MS2	33.7439	150	67.3875	17336	FR_BRIN1351_PX601_AB_3.raw	0/0	2.67	0.005048	0.03072
FALSE	High	Sequest HT (A2)	Unambiguous	ALFEGKVQL		1	2	Q8NEZ3-1	Q8NEZ3-1; Q8NEZ3-2	0	2	0.0769	0	1	1	502.793	1004.58	1.27	0.00064	279155	HCD (High Energy Collision Dissociation)	MS2	62.2174	150	67.4934	17372	FR_BRIN1351_PX601_AB_3.raw	0/0	2.21	0.005048	0.03849
FALSE	High	Sequest HT (A2)	Unambiguous	LLPSHPLEL		1	1	Q9Y244	Q9Y244	0	2	0.2477	0	1	1	509.801	1018.6	2.07	0.00105	1.53999e+06	HCD (High Energy Collision Dissociation)	MS2	4.15182	87.976	67.5076	17377	FR_BRIN1351_PX601_AB_3.raw	0/0	2.14	0.005048	0.0168
FALSE	High	Sequest HT (A2)	Unambiguous	VGAGAPVYL		1	11	Q9BTM1-2	Q7L7L0; Q8IUE6; P04908; Q93077; Q99878; Q96KK5; Q9BTM1-2; Q9BTM1-1; P16104; P20671; P0C0S8	0	1	0.2314	0	1	1	846.474	846.474	2.02	0.00171	691985	HCD (High Energy Collision Dissociation)	MS2	0	150	67.6418	17423	FR_BRIN1351_PX601_AB_3.raw	0/0	2.42	0.005048	0.01662
FALSE	High	Sequest HT (A2)	Unambiguous	LLPERPPYL		1	1	Q9UJM3	Q9UJM3	0	2	0.2917	0	1	1	549.322	1097.64	1.84	0.00101	2.35126e+06	HCD (High Energy Collision Dissociation)	MS2	14.8604	42.095	67.6971	17442	FR_BRIN1351_PX601_AB_3.raw	0/0	1.68	0.005048	0.02031
FALSE	High	Sequest HT (A2)	Unambiguous	FLMGPVKQL		1	2	O95562	Q8WV19; O95562	0	2	0.2383	0	1	1	516.801	1032.6	4.32	0.00223	361122	HCD (High Energy Collision Dissociation)	MS2	65.0685	150	68.0811	17572	FR_BRIN1351_PX601_AB_3.raw	0/0	2.14	0.005048	0.0316
FALSE	High	Sequest HT (A2)	Unambiguous	SVIDHIHLI		1	2	O14908-1	O14908-2; O14908-1	0	2	0.3313	0	1	1	523.805	1046.6	2.43	0.00127	913146	HCD (High Energy Collision Dissociation)	MS2	37.0212	141.277	68.3586	17667	FR_BRIN1351_PX601_AB_3.raw	0/0	3.23	0.005048	0.02127
FALSE	High	Sequest HT (A2)	Unambiguous	SLLESVQKL		1	3	Q13535	Q13535-2; Q13535-3; Q13535	0	2	0.0553	0	1	1	508.805	1016.6	4.19	0.00213	253354	HCD (High Energy Collision Dissociation)	MS2	47.6413	150	69.072	17909	FR_BRIN1351_PX601_AB_3.raw	0/0	2.35	0.005048	0.02373
FALSE	High	Sequest HT (A2)	Unambiguous	SVVESVFKL		1	2	P56537-1	P56537-2; P56537-1	0	2	0.1615	0	1	1	504.293	1007.58	2.02	0.00102	230092	HCD (High Energy Collision Dissociation)	MS2	67.3197	150	80.2391	21671	FR_BRIN1351_PX601_AB_3.raw	0/0	1.61	0.005048	0.03714
FALSE	High	Sequest HT (A2)	Unambiguous	SLPDIPAHL		1	1	O60244	O60244	0	2	0.133	0	1	1	481.771	962.535	4.13	0.00199	151003	HCD (High Energy Collision Dissociation)	MS2	35.4957	150	69.549	18070	FR_BRIN1351_PX601_AB_3.raw	0/0	2.18	0.005048	0.0176
FALSE	High	Sequest HT (A2)	Unambiguous	YCAEIAHNV		1	1	P62910	P62910	0	2	0.4455	0	1	1	510.234	1019.46	-1.51	-0.00077	149140	HCD (High Energy Collision Dissociation)	MS2	45.5266	150	44.7994	9647	FR_BRIN1351_PX601_AB_3.raw	0/0	2.2	0.005048	0.03719
FALSE	High	Sequest HT (A2)	Unambiguous	VDWLTEKM		1	5	P38919	P60842-2; P60842; Q14240-2; P38919; Q14240-1	0	2	0.3646	0	1	1	511.257	1021.51	4.61	0.00236	86527.3	HCD (High Energy Collision Dissociation)	MS2	55.3367	150	69.5671	18076	FR_BRIN1351_PX601_AB_3.raw	0/0	1.81	0.005048	0.03468
FALSE	High	Sequest HT (A2)	Unambiguous	SVLGKIWKL		1	2	Q9H223	Q9H223; Q9NZN3	0	3	0.2174	0	1	1	348.559	1043.66	1.1	0.00038	697099	HCD (High Energy Collision Dissociation)	MS2	23.556	150	69.6315	18098	FR_BRIN1351_PX601_AB_3.raw	0/0	2.99	0.005048	0.03985
FALSE	High	Sequest HT (A2)	Unambiguous	SLFGGSVKL		1	3	Q8WUM4-2	Q8WUM4-3; Q8WUM4-2; Q8WUM4	0	2	0.2108	0	1	1	454.267	907.526	1.3	0.00059	1.07745e+06	HCD (High Energy Collision Dissociation)	MS2	29.964	105.108	69.7552	18139	FR_BRIN1351_PX601_AB_3.raw	0/0	1.85	0.005048	0.02024
FALSE	High	Sequest HT (A2)	Unambiguous	KLPAPLPGL		1	2	Q8N1F7-1	Q8N1F7-2; Q8N1F7-1	0	2	0.338	0	1	1	453.295	905.583	1.25	0.00056	1.0734e+06	HCD (High Energy Collision Dissociation)	MS2	6.61163	145.819	69.8245	18163	FR_BRIN1351_PX601_AB_3.raw	0/0	2.84	0.005048	0.03767
FALSE	High	Sequest HT (A2)	Unambiguous	AEINNIIKI		1	6	Q02880	P11388-1; Q02880-2; Q02880; P11388-2; P11388-3; P11388-4	0	2	0.1598	0	1	1	514.312	1027.62	1.59	0.00082	117763	HCD (High Energy Collision Dissociation)	MS2	62.0001	150	69.9069	18191	FR_BRIN1351_PX601_AB_3.raw	0/0	1.69	0.005048	0.01782
FALSE	High	Sequest HT (A2)	Unambiguous	ALNELLQHV		1	1	Q9Y490	Q9Y490	0	2	0.3422	0	1	1	518.794	1036.58	1.5	0.00078	2106522	HCD (High Energy Collision Dissociation)	MS2	21.1134	45.778	70.3234	18335	FR_BRIN1351_PX601_AB_3.raw	0/0	2.63	0.005048	0.03914
FALSE	High	Sequest HT (A2)	Unambiguous	SLADIAQKL		1	2	O43242	O43242-2; O43242	0	2	0.1765	0	1	1	479.783	958.559	2.59	0.00124	264090	HCD (High Energy Collision Dissociation)	MS2	40.0951	150	70.684	18458	FR_BRIN1351_PX601_AB_3.raw	0/0	2.72	0.005048	0.01696
FALSE	High	Sequest HT (A2)	Unambiguous	SAMTEEAAVAIKAMAK		1	3	P63241-2	Q6IS14; P63241-2; P63241-1	0	3	0.4895	0	1	1	541.284	1621.84	4.43	0.00239	118998	HCD (High Energy Collision Dissociation)	MS2	48.3083	150	70.9885	18558	FR_BRIN1351_PX601_AB_3.raw	0/0	3.33	0.005048	0.02479
FALSE	High	Sequest HT (A2)	Unambiguous	IIIPEIQKV		1	3	P55060-1	P55060-4; P55060-3; P55060-1	0	2	0.1579	0	1	1	526.84	1052.67	1.42	0.00075	545243	HCD (High Energy Collision Dissociation)	MS2	22.3701	150	71.3363	18675	FR_BRIN1351_PX601_AB_3.raw	0/0	1.9	0.005048	0.02613
FALSE	High	Sequest HT (A2)	Unambiguous	GLVDKLQAL		1	2	Q6FI81-1	Q6FI81-3; Q6FI81-1	0	2	0.1038	0	1	1	478.793	956.579	1.46	0.0007	179469	HCD (High Energy Collision Dissociation)	MS2	38.287	150	71.4651	18720	FR_BRIN1351_PX601_AB_3.raw	0/0	2.12	0.005048	0.03606
FALSE	High	Sequest HT (A2)	Unambiguous	SLLDSCTKL		1	2	P50991	P50991; P50991-2	0	2	0.2683	0	1	1	490.262	979.516	3.62	0.00177	248511	HCD (High Energy Collision Dissociation)	MS2	22.2916	150	71.6561	18785	FR_BRIN1351_PX601_AB_3.raw	0/0	2.05	0.005048	0.01642
FALSE	High	Sequest HT (A2)	Unambiguous	SLLDSCTKL		1	2	P50991	P50991; P50991-2	0	2	0.3253	0	1	1	490.262	979.516	3.12	0.00153	189220	HCD (High Energy Collision Dissociation)	MS2	0	150	72.0262	18910	FR_BRIN1351_PX601_AB_3.raw	0/0	1.66	0.005048	0.02437
FALSE	High	Sequest HT (A2)	Unambiguous	FIFSDTHEL		1	1	Q9UKK3	Q9UKK3	0	2	0.2229	0	1	1	554.769	1108.53	0.31	0.00017	267408	HCD (High Energy Collision Dissociation)	MS2	50.2902	150	72.0776	18927	FR_BRIN1351_PX601_AB_3.raw	0/0	1.75	0.005048	0.0234
FALSE	High	Sequest HT (A2)	Unambiguous	FLFQEPRSI		1	4	Q9UK61	Q9UK61; Q9UK61-4; Q9UK61-3; Q9UK61-2	0	2	0.3057	0	1	1	568.812	1136.62	6.91	0.00393	166897	HCD (High Energy Collision Dissociation)	MS2	29.3709	150	72.2101	18972	FR_BRIN1351_PX601_AB_3.raw	0/0	2.29	0.005048	0.03982
FALSE	High	Sequest HT (A2)	Unambiguous	SLLEKSLGL		1	2	O43324-1	O43324-1; O43324-2	0	2	0.1174	0	1	1	480.293	959.579	1.93	0.00093	2.38561e+06	HCD (High Energy Collision Dissociation)	MS2	2.89101	44.331	72.2869	18998	FR_BRIN1351_PX601_AB_3.raw	0/0	2.98	0.005048	0.03565
FALSE	High	Sequest HT (A2)	Unambiguous	ALLSAVTRL		1	6	P26232	P26232-3; P35221; P26232; P26232-2; P26232-5; P35221-2	0	2	0.2768	0	1	1	472.301	943.595	1.62	0.00076	734587	HCD (High Energy Collision Dissociation)	MS2	14.9464	150	69.5967	18086	FR_BRIN1351_PX601_AB_3.raw	0/0	2.89	0.005048	0.03635
FALSE	High	Sequest HT (A2)	Unambiguous	SVIDEPVRL		1	2	P46013	P46013; P46013-2	0	2	0.2996	0	1	1	514.292	1027.58	-0.54	-0.00028	1.44546e+06	HCD (High Energy Collision Dissociation)	MS2	6.05584	150	62.8583	15981	FR_BRIN1351_PX601_AB_2.raw	0/0	2.47	0.005048	0.02327
FALSE	High	Sequest HT (A2)	Unambiguous	KLIDDVHRL		1	2	P08240-1	P08240-1; P08240-2	0	3	0.374	0	1	1	370.221	1108.65	-0.12	-4e-05	1.39541e+06	HCD (High Energy Collision Dissociation)	MS2	2.25134	63.235	43.4007	9190	FR_BRIN1351_PX601_AB_3.raw	0/0	3.85	0.005048	0.03513
FALSE	High	Sequest HT (A2)	Unambiguous	LMEHIHKL		1	1	P84098	P84098	0	3	0.2171	0	1	1	340.86	1020.57	0.14	5e-05	204597	HCD (High Energy Collision Dissociation)	MS2	22.8711	150	42.8931	9023	FR_BRIN1351_PX601_AB_3.raw	0/0	2.81	0.005048	0.02842
FALSE	High	Sequest HT (A2)	Unambiguous	FLHGIFERL		1	2	Q9UI26-2	Q9UI26-2; Q9UI26	0	3	0.2756	0	1	1	377.882	1131.63	-0.07	-3e-05	260345	HCD (High Energy Collision Dissociation)	MS2	22.8124	150	72.5915	19306	FR_BRIN1351_PX601_AB_2.raw	0/0	2.83	0.005048	0.016
FALSE	High	Sequest HT (A2)	Unambiguous	GLPSLVTKL		1	1	Q99424	Q99424	0	2	0.2749	0	1	1	464.298	927.589	1.3	0.0006	70937.8	HCD (High Energy Collision Dissociation)	MS2	80.1059	150	72.736	19355	FR_BRIN1351_PX601_AB_2.raw	0/0	1.71	0.005048	0.03206
FALSE	High	Sequest HT (A2)	Unambiguous	AAAGSPVFL		1	2	O15427	O15427; O95907	0	1	0.252	0	1	1	832.46	832.46	3.85	0.0032	1.13741e+06	HCD (High Energy Collision Dissociation)	MS2	12.1621	150	73.3596	19566	FR_BRIN1351_PX601_AB_2.raw	0/0	2.46	0.005048	0.02943
FALSE	High	Sequest HT (A2)	Unambiguous	SIPDFPMHL		1	2	Q5VV67-1	Q5VV67-1; Q5VV67-2	0	2	0.2376	0	1	1	528.763	1056.52	1	0.00053	175065	HCD (High Energy Collision Dissociation)	MS2	66.4515	150	85.6621	23515	FR_BRIN1351_PX601_AB_3.raw	0/0	2.02	0.005048	0.03189
FALSE	High	Sequest HT (A2)	Unambiguous	AILTVVPKI		1	2	Q9Y4B6	Q9Y4B6; Q9Y4B6-2	0	2	0.297	0	1	1	477.325	953.644	4.49	0.00214	90570.8	HCD (High Energy Collision Dissociation)	MS2	53.8346	150	73.4139	19584	FR_BRIN1351_PX601_AB_2.raw	0/0	2.02	0.005048	0.01754
FALSE	High	Sequest HT (A2)	Unambiguous	KILAAILHL		1	3		Q9NQX4-2; Q9NQX4; O94832	0	2	0.3061	0	1	1	496.338	991.668	2.14	0.00106	64491.9	HCD (High Energy Collision Dissociation)	MS2	33.0553	150	73.5407	19626	FR_BRIN1351_PX601_AB_2.raw	0/0	1.96	0.005048	0.01952
FALSE	High	Sequest HT (A2)	Unambiguous	KLLAAILHL		1	9	Q13402-1	Q13402-2; Q6PIF6-1; Q6PIF6-2; Q13402-3; Q13402-1; Q13402-7; Q13402-4; Q13402-6; Q13402-8	0	2	0.3061	0	1	2	496.338	991.668	2.14	0.00106	64491.9	HCD (High Energy Collision Dissociation)	MS2	33.0553	150	73.5407	19626	FR_BRIN1351_PX601_AB_2.raw	0/0	1.96	0.005048	0.01952
FALSE	High	Sequest HT (A2)	Unambiguous	YVFPGVTRL		1	2	Q9H0A9-1	Q9H0A9-2; Q9H0A9-1	0	2	0.4798	0	1	1	526.302	1051.6	3.89	0.00204	134967	HCD (High Energy Collision Dissociation)	MS2	49.7905	150	73.6603	19666	FR_BRIN1351_PX601_AB_2.raw	0/0	1.98	0.005048	0.03391
FALSE	High	Sequest HT (A2)	Unambiguous	SMPDVDLHL		1	1	Q09666-1	Q09666-1	0	2	0.3	0	1	1	513.751	1026.49	2.04	0.00105	192284	HCD (High Energy Collision Dissociation)	MS2	51.0813	150	74.1943	19845	FR_BRIN1351_PX601_AB_2.raw	0/0	1.7	0.005048	0.04153
FALSE	High	Sequest HT (A2)	Unambiguous	YVFPGVTRL		1	2	Q9H0A9-1	Q9H0A9-2; Q9H0A9-1	0	2	0.3701	0	1	1	526.303	1051.6	4.12	0.00217	122585	HCD (High Energy Collision Dissociation)	MS2	38.5348	150	74.3669	19903	FR_BRIN1351_PX601_AB_2.raw	0/0	1.54	0.005048	0.03725
FALSE	High	Sequest HT (A2)	Unambiguous	VLIPKLPQL		1	2	Q8N138	Q8N138; Q8N138-4	0	2	0.2415	0	1	1	510.845	1020.68	2.02	0.00103	4.246e+06	HCD (High Energy Collision Dissociation)	MS2	4.80471	22.876	85.4935	23459	FR_BRIN1351_PX601_AB_3.raw	0/0	2.36	0.005048	0.02867
FALSE	High	Sequest HT (A2)	Unambiguous	QLYNQIIKL		1	1	O76094	O76094	0	2	0.2715	0	1	1	566.841	1132.68	2.75	0.00156	206445	HCD (High Energy Collision Dissociation)	MS2	55.7198	150	74.5713	19972	FR_BRIN1351_PX601_AB_2.raw	0/0	2.21	0.005048	0.02726
FALSE	High	Sequest HT (A2)	Unambiguous	KLLLRLPSL		1	4	P10589	P24468-3; P24468; P10589; P24468-2	0	2	0.2355	0	1	1	526.865	1052.72	3.14	0.00166	239740	HCD (High Energy Collision Dissociation)	MS2	33.8833	150	74.8949	20080	FR_BRIN1351_PX601_AB_2.raw	0/0	3.1	0.005048	0.01583
FALSE	High	Sequest HT (A2)	Unambiguous	FVCDIRPEI		1	1	O75348	O75348	0	2	0.2242	0	1	1	546.282	1091.56	1.75	0.00095	259873	HCD (High Energy Collision Dissociation)	MS2	74.813	150	75.1802	20174	FR_BRIN1351_PX601_AB_2.raw	0/0	1.65	0.005048	0.0223
FALSE	High	Sequest HT (A2)	Unambiguous	IMLEALERV		1	2	A8MWD9	P62308; A8MWD9	0	2	0.2604	0	1	1	537.305	1073.6	1.14	0.00061	1.06052e+06	HCD (High Energy Collision Dissociation)	MS2	18.0005	126.013	76.7598	20705	FR_BRIN1351_PX601_AB_2.raw	0/0	2.65	0.005048	0.03856
FALSE	High	Sequest HT (A2)	Unambiguous	GLDIDGIYRV		1	4	Q8IWW6-1	Q8IWW6-3; Q8IWW6-2; Q8IWW6-4; Q8IWW6-1	0	2	0.2667	0	1	1	560.805	1120.6	2.03	0.00114	303566	HCD (High Energy Collision Dissociation)	MS2	59.4784	150	77.382	20913	FR_BRIN1351_PX601_AB_2.raw	0/0	2.4	0.005048	0.0377
FALSE	High	Sequest HT (A2)	Unambiguous	KVVDVVRNLVF		1	2	P20591	P20591; P20591-2	0	2	0.4348	0	1	1	644.393	1287.78	0.31	0.0002	372330	HCD (High Energy Collision Dissociation)	MS2	23.5896	150	77.5714	20976	FR_BRIN1351_PX601_AB_2.raw	0/0	3.22	0.005048	0.04194
FALSE	High	Sequest HT (A2)	Unambiguous	SYFPEITHI		1	1	P23458	P23458	0	2	0.2722	0	1	1	553.778	1106.55	-2.32	-0.00128	119696	HCD (High Energy Collision Dissociation)	MS2	73.6594	150	77.6455	21001	FR_BRIN1351_PX601_AB_2.raw	0/0	1.58	0.005048	0.02165
FALSE	High	Sequest HT (A2)	Unambiguous	SYFPEITHI		1	1	P23458	P23458	0	2	0.2651	0	1	1	553.779	1106.55	-0.11	-6e-05	272368	HCD (High Energy Collision Dissociation)	MS2	52.773	150	77.9998	21122	FR_BRIN1351_PX601_AB_2.raw	0/0	1.66	0.005048	0.02628
FALSE	High	Sequest HT (A2)	Unambiguous	YVIDPIKGLKL		1	9	Q15149-1	Q15149-4; Q15149-1; Q15149-6; Q15149-9; Q15149-3; Q15149-8; Q15149-5; Q15149-7; Q15149-2	0	3	0.4127	0	1	1	420.263	1258.77	-1.98	-0.00083	459865	HCD (High Energy Collision Dissociation)	MS2	16.9007	150	78.2551	21208	FR_BRIN1351_PX601_AB_2.raw	0/0	2.52	0.005048	0.03015
FALSE	High	Sequest HT (A2)	Unambiguous	SVVESVFKL		1	2	P56537-1	P56537-2; P56537-1	0	2	0.2836	0	1	1	504.292	1007.58	-0.64	-0.00032	1.25182e+06	HCD (High Energy Collision Dissociation)	MS2	25.0202	63.483	78.8919	21424	FR_BRIN1351_PX601_AB_2.raw	0/0	2.01	0.005048	0.02731
FALSE	High	Sequest HT (A2)	Unambiguous	SLLPVMQHL		1	1	P14635	P14635	0	2	0.0597	0	1	1	519.295	1037.58	2.25	0.00117	409760	HCD (High Energy Collision Dissociation)	MS2	58.7089	150	79.2438	21542	FR_BRIN1351_PX601_AB_2.raw	0/0	1.34	0.005048	0.03386
FALSE	High	Sequest HT (A2)	Unambiguous	SVVPYLPRL		1	8	P42684	P42684-6; P42684-3; P42684-10; P42684-4; P42684; P42684-5; P42684-7; P42684-2	0	2	0.317	0	1	1	522.315	1043.62	-1.51	-0.00079	992326	HCD (High Energy Collision Dissociation)	MS2	38.7832	129.703	80.0406	21814	FR_BRIN1351_PX601_AB_2.raw	0/0	2.24	0.005048	0.02119
FALSE	High	Sequest HT (A2)	Unambiguous	QLLDFERTL		1	4	Q16829	Q16828-1; Q16829; Q16829-2; Q16828-2	0	2	0.2226	0	1	1	567.81	1134.61	-3.18	-0.0018	447523	HCD (High Energy Collision Dissociation)	MS2	30.1244	150	80.3968	21935	FR_BRIN1351_PX601_AB_2.raw	0/0	2.65	0.005048	0.0172
FALSE	High	Sequest HT (A2)	Unambiguous	VLIPKLPQL		1	2	Q8N138	Q8N138; Q8N138-4	0	2	0.1543	0	1	1	510.845	1020.68	0.76	0.00039	165589	HCD (High Energy Collision Dissociation)	MS2	53.1351	150	85.1495	23342	FR_BRIN1351_PX601_AB_3.raw	0/0	1.62	0.005048	0.01997
FALSE	High	Sequest HT (A2)	Unambiguous	SVLNVLHSL		1	2	Q9Y262	Q9Y262-2; Q9Y262	0	2	0.1021	0	1	1	491.29	981.572	-0.64	-0.00031	559692	HCD (High Energy Collision Dissociation)	MS2	26.902	150	80.6198	22012	FR_BRIN1351_PX601_AB_2.raw	0/0	2.35	0.005048	0.02498
FALSE	High	Sequest HT (A2)	Unambiguous	WLAEKLPTL		1	3	Q14008-3	Q14008-2; Q14008; Q14008-3	0	2	0.2795	0	1	1	535.815	1070.62	-1.62	-0.00086	2.18257e+06	HCD (High Energy Collision Dissociation)	MS2	30.6301	78.781	80.8281	22085	FR_BRIN1351_PX601_AB_2.raw	0/0	3.22	0.005048	0.0353
FALSE	High	Sequest HT (A2)	Unambiguous	SLLDLEQKL		1	1	P56589	P56589	0	2	0.1716	0	1	1	529.808	1058.61	-0.94	-0.0005	338705	HCD (High Energy Collision Dissociation)	MS2	27.5379	150	81.5534	22335	FR_BRIN1351_PX601_AB_2.raw	0/0	2.68	0.005048	0.02125
FALSE	High	Sequest HT (A2)	Unambiguous	MLPPVLTHL		1	2	Q9UGV2	Q9UGV2-2; Q9UGV2	0	2	0.303	0	1	1	510.798	1020.59	-2.21	-0.00113	149802	HCD (High Energy Collision Dissociation)	MS2	55.3491	150	81.7809	22413	FR_BRIN1351_PX601_AB_2.raw	0/0	1.98	0.005048	0.03058
FALSE	High	Sequest HT (A2)	Unambiguous	QLDDLKVEL		1	1	P42766	P42766	0	2	0.0558	0	1	1	536.798	1072.59	0.65	0.00035	2.0855e+06	HCD (High Energy Collision Dissociation)	MS2	25.5076	42.676	72.5543	19293	FR_BRIN1351_PX601_AB_2.raw	0/0	1.97	0.005048	0.03422
FALSE	High	Sequest HT (A2)	Unambiguous	LLDPSVFHV		1	1	Q9BVI4	Q9BVI4	0	2	0.3147	0	1	1	513.788	1026.57	6.62	0.0034	249634	HCD (High Energy Collision Dissociation)	MS2	30.0908	150	82.2779	22580	FR_BRIN1351_PX601_AB_2.raw	0/0	2.32	0.005048	0.03598
FALSE	High	Sequest HT (A2)	Unambiguous	SLLEKSLGL		1	2	O43324-1	O43324-1; O43324-2	0	2	0.0625	0	1	1	480.292	959.577	0.28	0.00013	2.03157e+06	HCD (High Energy Collision Dissociation)	MS2	1.56133	45.325	72.4307	19252	FR_BRIN1351_PX601_AB_2.raw	0/0	2.88	0.005048	0.03137
FALSE	High	Sequest HT (A2)	Unambiguous	IIIPEIQKV		1	3	P55060-1	P55060-4; P55060-3; P55060-1	0	2	0.1313	0	1	1	526.84	1052.67	0.49	0.00026	401707	HCD (High Energy Collision Dissociation)	MS2	28.0916	150	71.5091	18938	FR_BRIN1351_PX601_AB_2.raw	0/0	1.98	0.005048	0.03839
FALSE	High	Sequest HT (A2)	Unambiguous	AIIEDVQRL		1	2	Q9ULH1-2	Q9ULH1-1; Q9ULH1-2	0	2	0.1475	0	1	1	528.808	1056.61	4.5	0.00238	253740	HCD (High Energy Collision Dissociation)	MS2	50.8148	150	62.9466	16012	FR_BRIN1351_PX601_AB_2.raw	0/0	1.83	0.005048	0.03483
FALSE	High	Sequest HT (A2)	Unambiguous	GGSAVISLEGKPL		1	1	P23528	P23528	0	2	0.3272	0	1	1	614.353	1227.7	3.72	0.00229	271181	HCD (High Energy Collision Dissociation)	MS2	66.3017	150	63.4557	16188	FR_BRIN1351_PX601_AB_2.raw	0/0	2.72	0.005048	0.0246
FALSE	High	Sequest HT (A2)	Unambiguous	FVVDHVIKI		1	4	Q86UV5-8	Q86UV5-8; Q86UV5-5; Q86UV5-2; Q86UV5	0	3	0.2162	0	1	1	357.218	1069.64	-0.71	-0.00025	516346	HCD (High Energy Collision Dissociation)	MS2	31.1108	150	63.4782	16196	FR_BRIN1351_PX601_AB_2.raw	0/0	2.22	0.005048	0.01741
FALSE	High	Sequest HT (A2)	Unambiguous	VLPKLYVKL		1	2	P62854	P62854; Q5JNZ5	0	3	0.1042	0	1	1	358.243	1072.71	0.47	0.00017	1.26224e+06	HCD (High Energy Collision Dissociation)	MS2	15.4912	67.852	64.0458	16393	FR_BRIN1351_PX601_AB_2.raw	0/0	2.4	0.005048	0.0208
FALSE	High	Sequest HT (A2)	Unambiguous	GFAGDDAPRAVFPS		1	11	P60709	A5A3E0; P63267-1; P0CG39; P60709; P63267-2; Q6S8J3; P62736; P68133; P0CG38; P68032; P63261	0	2	0.5122	0	1	1	703.837	1406.67	-1.95	-0.00137	132807	HCD (High Energy Collision Dissociation)	MS2	0	150	64.417	16522	FR_BRIN1351_PX601_AB_2.raw	0/0	2.87	0.005048	0.03299
FALSE	High	Sequest HT (A2)	Unambiguous	SMPDFDLHL		1	1	Q09666-1	Q09666-1	0	2	0.3708	0	1	1	537.751	1074.5	2.97	0.0016	1.54727e+06	HCD (High Energy Collision Dissociation)	MS2	21.3283	68.728	87.1109	24004	FR_BRIN1351_PX601_AB_3.raw	0/0	1.78	0.005048	0.02689
FALSE	High	Sequest HT (A2)	Unambiguous	ALLNIKVKL		1	1	P05783	P05783	0	3	0.3017	0	1	1	337.902	1011.69	0.36	0.00012	208444	HCD (High Energy Collision Dissociation)	MS2	13.474	150	65.6276	16939	FR_BRIN1351_PX601_AB_2.raw	0/0	2.42	0.005048	0.02186
FALSE	High	Sequest HT (A2)	Unambiguous	ALLNIKVKL		1	1	P05783	P05783	0	2	0.36	0	1	1	506.35	1011.69	-0.29	-0.00015	879713	HCD (High Energy Collision Dissociation)	MS2	20.1103	150	65.7485	16980	FR_BRIN1351_PX601_AB_2.raw	0/0	3	0.005048	0.01816
FALSE	High	Sequest HT (A2)	Unambiguous	YLPEWKENI		1	2	Q9Y4C2-1	Q9Y4C2-1; Q9Y4C2-2	0	2	0.205	0	1	1	596.305	1191.6	-0.64	-0.00038	626233	HCD (High Energy Collision Dissociation)	MS2	45.5154	150	66.6244	17280	FR_BRIN1351_PX601_AB_2.raw	0/0	1.61	0.005048	0.02167
FALSE	High	Sequest HT (A2)	Unambiguous	AIIDKYIKL		1	2	Q6NUM9-1	Q6NUM9-1; Q6NUM9-2	0	2	0.2589	0	1	1	538.84	1076.67	1.04	0.00056	606797	HCD (High Energy Collision Dissociation)	MS2	49.753	150	66.7821	17333	FR_BRIN1351_PX601_AB_2.raw	0/0	2.24	0.005048	0.03394
FALSE	High	Sequest HT (A2)	Unambiguous	SMPDFDLHL		1	1	Q09666-1	Q09666-1	0	2	0.1781	0	1	1	537.751	1074.49	1.72	0.00093	562325	HCD (High Energy Collision Dissociation)	MS2	49.3669	150	86.7542	23884	FR_BRIN1351_PX601_AB_3.raw	0/0	1.46	0.005048	0.02936
FALSE	High	Sequest HT (A2)	Unambiguous	TIVKPFNL		1	2	Q9ULW0-2	Q9ULW0; Q9ULW0-2	0	2	0.203	0	1	1	466.285	931.562	1.39	0.00065	950342	HCD (High Energy Collision Dissociation)	MS2	12.1409	150	66.9045	17375	FR_BRIN1351_PX601_AB_2.raw	0/0	2.02	0.005048	0.03543
FALSE	High	Sequest HT (A2)	Unambiguous	LLPSVVLKL		1	1	Q99075	Q99075	0	2	0.3115	0	1	1	491.34	981.672	1.39	0.00068	1.26953e+06	HCD (High Energy Collision Dissociation)	MS2	17.0977	89.308	86.3977	23764	FR_BRIN1351_PX601_AB_3.raw	0/0	1.83	0.005048	0.02274
FALSE	High	Sequest HT (A2)	Unambiguous	TVLGKIWKL		1	1	Q9H4M9	Q9H4M9	0	2	0.1674	0	1	1	529.343	1057.68	1.71	0.0009	548347	HCD (High Energy Collision Dissociation)	MS2	49.5595	150	67.5304	17589	FR_BRIN1351_PX601_AB_2.raw	0/0	2.27	0.005048	0.0243
FALSE	High	Sequest HT (A2)	Unambiguous	LLPDQIEKL		1	6	Q8N573-1	Q8N573-1; Q8N573-4; Q8N573-8; Q8N573-5; Q8N573-7; Q8N573-2	0	2	0.0496	0	1	1	534.819	1068.63	1.14	0.00061	450579	HCD (High Energy Collision Dissociation)	MS2	29.2407	150	67.5907	17609	FR_BRIN1351_PX601_AB_2.raw	0/0	1.41	0.005048	0.02123
FALSE	High	Sequest HT (A2)	Unambiguous	STLHLVLRL		1	4	P62979	P62987; P62979; P0CG47; P0CG48	0	2	0.3744	0	1	1	526.335	1051.66	0.85	0.00045	191222	HCD (High Energy Collision Dissociation)	MS2	55.4584	150	67.6926	17645	FR_BRIN1351_PX601_AB_2.raw	0/0	2.19	0.005048	0.0234
FALSE	High	Sequest HT (A2)	Unambiguous	LLPERPPYL		1	1	Q9UJM3	Q9UJM3	0	2	0.3086	0	1	1	549.322	1097.64	0.95	0.00052	2.07529e+06	HCD (High Energy Collision Dissociation)	MS2	15.629	44.261	67.8353	17694	FR_BRIN1351_PX601_AB_2.raw	0/0	1.62	0.005048	0.02994
FALSE	High	Sequest HT (A2)	Unambiguous	GLPEITPKL		1	1	Q15596	Q15596	0	2	0.2338	0	1	1	484.295	967.583	1.01	0.00049	447076	HCD (High Energy Collision Dissociation)	MS2	10.666	150	67.9089	17719	FR_BRIN1351_PX601_AB_2.raw	0/0	2.01	0.005048	0.03302
FALSE	High	Sequest HT (A2)	Unambiguous	SLFGGSVKL		1	3	Q8WUM4-2	Q8WUM4-3; Q8WUM4-2; Q8WUM4	0	2	0.125	0	1	1	454.267	907.526	1.44	0.00065	1.03932e+06	HCD (High Energy Collision Dissociation)	MS2	3.29829	125.878	69.2377	18169	FR_BRIN1351_PX601_AB_2.raw	0/0	2	0.005048	0.02275
FALSE	High	Sequest HT (A2)	Unambiguous	LLPEEIGKL		1	2	Q9UNH6-3	Q9UNH6; Q9UNH6-3	0	2	0.245	0	1	1	506.308	1011.61	1.12	0.00057	210399	HCD (High Energy Collision Dissociation)	MS2	68.3167	150	69.4148	18228	FR_BRIN1351_PX601_AB_2.raw	0/0	1.51	0.005048	0.02854
FALSE	High	Sequest HT (A2)	Unambiguous	SLFGGSVKL		1	3	Q8WUM4-2	Q8WUM4-3; Q8WUM4-2; Q8WUM4	0	2	0.191	0	1	1	454.266	907.525	0.03	1e-05	6.57373e+06	HCD (High Energy Collision Dissociation)	MS2	1.0473	15.696	69.5826	18285	FR_BRIN1351_PX601_AB_2.raw	0/0	1.78	0.005048	0.02458
FALSE	High	Sequest HT (A2)	Unambiguous	GVIELYVKL		1	2	O60443	O60443-3; O60443	0	2	0.4458	0	1	1	517.319	1033.63	2.23	0.00115	575007	HCD (High Energy Collision Dissociation)	MS2	39.9156	150	85.989	23627	FR_BRIN1351_PX601_AB_3.raw	0/0	2.49	0.005048	0.01609
FALSE	High	Sequest HT (A2)	Unambiguous	SGFSGVIRL		1	2	P11309	P11309; P11309-2	0	2	0.3731	0	1	1	468.269	935.531	0.37	0.00017	133687	HCD (High Energy Collision Dissociation)	MS2	54.4833	150	69.7206	18332	FR_BRIN1351_PX601_AB_2.raw	0/0	2.01	0.005048	0.02625
FALSE	High	Sequest HT (A2)	Unambiguous	SVLGKIWKL		1	2	Q9H223	Q9H223; Q9NZN3	0	2	0.4238	0	1	1	522.335	1043.66	1.17	0.00061	242162	HCD (High Energy Collision Dissociation)	MS2	64.3429	150	69.8495	18375	FR_BRIN1351_PX601_AB_2.raw	0/0	2.69	0.005048	0.0359
FALSE	High	Sequest HT (A2)	Unambiguous	KLPAPLPGL		1	2	Q8N1F7-1	Q8N1F7-2; Q8N1F7-1	0	2	0.3333	0	1	1	453.295	905.582	0.37	0.00017	942966	HCD (High Energy Collision Dissociation)	MS2	10.2013	129.848	70.0009	18428	FR_BRIN1351_PX601_AB_2.raw	0/0	2.94	0.005048	0.02807
FALSE	High	Sequest HT (A2)	Unambiguous	SVVELVNKL		1	1	Q9BQE5	Q9BQE5	0	2	0.0935	0	1	1	500.805	1000.6	-0.28	-0.00014	354625	HCD (High Energy Collision Dissociation)	MS2	45.3134	150	70.1947	18494	FR_BRIN1351_PX601_AB_2.raw	0/0	2.46	0.005048	0.01685
FALSE	High	Sequest HT (A2)	Unambiguous	KVMELLVHL		1	1	Q5VYK3	Q5VYK3	0	2	0.3902	0	1	1	541.326	1081.65	1.5	0.00081	168446	HCD (High Energy Collision Dissociation)	MS2	44.6853	150	70.5474	18615	FR_BRIN1351_PX601_AB_2.raw	0/0	2.87	0.005048	0.01565
FALSE	High	Sequest HT (A2)	Unambiguous	SLADIAQKL		1	2	O43242	O43242-2; O43242	0	2	0.314	0	1	1	479.783	958.559	2.08	0.001	322458	HCD (High Energy Collision Dissociation)	MS2	33.5912	150	70.8357	18711	FR_BRIN1351_PX601_AB_2.raw	0/0	3.28	0.005048	0.01564
FALSE	High	Sequest HT (A2)	Unambiguous	YVLDLAAKV		1	2	P53396-1	P53396-1; P53396-2	0	2	0.2649	0	1	1	496.296	991.585	2.4	0.00119	125410	HCD (High Energy Collision Dissociation)	MS2	9.82173	150	71.1287	18808	FR_BRIN1351_PX601_AB_2.raw	0/0	1.51	0.005048	0.04132
FALSE	High	Sequest HT (A2)	Unambiguous	SLLDSCTKL		1	2	P50991	P50991; P50991-2	0	2	0.4	0	1	1	490.261	979.514	1.56	0.00077	196398	HCD (High Energy Collision Dissociation)	MS2	38.6058	150	71.898	19070	FR_BRIN1351_PX601_AB_2.raw	0/0	1.9	0.005048	0.02234
FALSE	High	Sequest HT (A2)	Unambiguous	TLSDLRVYL		1	1	Q9BYN0	Q9BYN0	0	2	0.3592	0	1	1	540.308	1079.61	-0.44	-0.00024	2.02855e+06	HCD (High Energy Collision Dissociation)	MS2	15.1142	50.645	82.9128	22795	FR_BRIN1351_PX601_AB_2.raw	0/0	3.09	0.005048	0.0238
FALSE	High	Sequest HT (A2)	Unambiguous	MLPGLPYHL		1	2	Q92908	Q92908; Q92908-2	0	2	0.271	0	1	1	520.783	1040.56	-1.65	-0.00086	561474	HCD (High Energy Collision Dissociation)	MS2	43.7769	150	82.979	22818	FR_BRIN1351_PX601_AB_2.raw	0/0	2.62	0.005048	0.02364
FALSE	High	Sequest HT (A2)	Unambiguous	FLPEVIYKM		1	1	Q9NZC3	Q9NZC3	0	2	0.2643	0	1	1	570.314	1139.62	3.8	0.00217	137779	HCD (High Energy Collision Dissociation)	MS2	56.1025	150	83.0486	22842	FR_BRIN1351_PX601_AB_2.raw	0/0	1.4	0.005048	0.01652
FALSE	High	Sequest HT (A2)	Unambiguous	YGAEALERMFL		1	1	P69905	P69905	0	2	0.5135	0	1	1	650.323	1299.64	-1.22	-0.00079	416040	HCD (High Energy Collision Dissociation)	MS2	64.9086	150	96.6104	27406	FR_BRIN1351_PX601_AB_2.raw	0/0	3.33	0.005048	0.02432
FALSE	High	Sequest HT (A2)	Unambiguous	YDALDVANKIGII		1	1	P62750	P62750	0	2	0.4223	0	1	1	702.889	1404.77	-1.52	-0.00107	255449	HCD (High Energy Collision Dissociation)	MS2	51.2558	150	97.1146	27574	FR_BRIN1351_PX601_AB_2.raw	0/0	2.96	0.005048	0.02505
FALSE	High	Sequest HT (A2)	Unambiguous	YLPTLWVKL		1	5	Q5JPE7	Q5JPE7; Q5JPE7-2; Q5JPE7-3; Q15155; P69849	0	2	0.2013	0	1	1	566.843	1132.68	2.32	0.00132	300582	HCD (High Energy Collision Dissociation)	MS2	51.718	150	97.2611	27623	FR_BRIN1351_PX601_AB_2.raw	0/0	1.59	0.005048	0.01756
FALSE	High	Sequest HT (A2)	Unambiguous	FVLDKVPFL		1	2	Q9NQW6	Q9NQW6; Q9NQW6-2	0	2	0.3648	0	1	1	539.321	1077.64	0.82	0.00044	576052	HCD (High Energy Collision Dissociation)	MS2	37.2715	150	100.69	28761	FR_BRIN1351_PX601_AB_2.raw	0/0	2.33	0.005048	0.03017
FALSE	High	Sequest HT (A2)	Unambiguous	FVLDKVPFL		1	2	Q9NQW6	Q9NQW6; Q9NQW6-2	0	2	0.2851	0	1	1	539.321	1077.64	0.71	0.00038	230652	HCD (High Energy Collision Dissociation)	MS2	55.9609	150	101.059	28883	FR_BRIN1351_PX601_AB_2.raw	0/0	2.28	0.005048	0.04019
FALSE	High	Sequest HT (A2)	Unambiguous	LLPPPLPSL		1	2	Q96JX3-1	Q96JX3-2; Q96JX3-1	0	2	0.1925	0	1	1	473.802	946.597	-0.03	-1e-05	204098	HCD (High Energy Collision Dissociation)	MS2	0	150	101.222	28937	FR_BRIN1351_PX601_AB_2.raw	0/0	2.39	0.005048	0.03508
FALSE	High	Sequest HT (A2)	Unambiguous	FVLDKVPFL		1	2	Q9NQW6	Q9NQW6; Q9NQW6-2	0	2	0.2935	0	1	1	539.321	1077.63	-0.42	-0.00023	171091	HCD (High Energy Collision Dissociation)	MS2	47.9738	150	101.446	29011	FR_BRIN1351_PX601_AB_2.raw	0/0	1.84	0.005048	0.01578
FALSE	High	Sequest HT (A2)	Rejected	YLIPLLERL		1	1	P26196	P26196	0	2		0.019	2	2	565.352	1129.7	-1	-0.00057	446785	HCD (High Energy Collision Dissociation)	MS2	23.1123	150	103.656	29733	FR_BRIN1351_PX601_AB_2.raw	0/0	2.07	0.005048	0.03787
FALSE	High	Sequest HT (A2)	Unambiguous	SLLDEFYKL		1	2	Q14444-1	Q14444-1; Q14444-2	0	2	0.3707	0	1	1	564.303	1127.6	-0.21	-0.00012	809986	HCD (High Energy Collision Dissociation)	MS2	20.6853	150	104.057	29864	FR_BRIN1351_PX601_AB_2.raw	0/0	2.05	0.005048	0.0206
FALSE	High	Sequest HT (A2)	Unambiguous	YLITLLEHL		1	3	O43683	O43683; O43683-3; O43683-2	0	2	0.2417	0	1	1	557.831	1114.65	2.75	0.00153	214034	HCD (High Energy Collision Dissociation)	MS2	61.5766	150	104.548	30027	FR_BRIN1351_PX601_AB_2.raw	0/0	2.11	0.005048	0.04078
FALSE	High	Sequest HT (A2)	Unambiguous	GLMEDLLKL		1	3	Q8WYP5-2	Q8WYP5-3; Q8WYP5-2; Q8WYP5	0	2	0.4461	0	1	1	516.294	1031.58	0.66	0.00034	104360	HCD (High Energy Collision Dissociation)	MS2	69.8524	150	108.089	31194	FR_BRIN1351_PX601_AB_2.raw	0/0	2.04	0.005048	0.01848
FALSE	High	Sequest HT (A2)	Unambiguous	QLNGILLHL		1	1	P05783	P05783	0	2	0.2739	0	1	1	510.816	1020.62	4.43	0.00226	417450	HCD (High Energy Collision Dissociation)	MS2	26.9375	150	84.2331	23030	FR_BRIN1351_PX601_AB_3.raw	0/0	2.3	0.005048	0.01588
FALSE	High	Sequest HT (A2)	Unambiguous	QILPTLVRL		1	1	P52292	P52292	0	2	0.2538	0	1	1	526.847	1052.69	4.31	0.00227	90222.7	HCD (High Energy Collision Dissociation)	MS2	59.9943	150	83.9414	22933	FR_BRIN1351_PX601_AB_3.raw	0/0	1.97	0.005048	0.01735
FALSE	High	Sequest HT (A2)	Unambiguous	AIMDLLLRL		1	7		Q5H9R7-3; Q5H9R7-5; Q5H9R7-4; Q5H9R7-6; Q5H9R7-2; Q5H9R7-1; Q9UPN7	0	2	0.332	0	1	1	529.325	1057.64	-0.66	-0.00035	279955	HCD (High Energy Collision Dissociation)	MS2	4.20658	150	117.145	34146	FR_BRIN1351_PX601_AB_2.raw	0/0	2.47	0.005048	0.04094
FALSE	High	Sequest HT (A2)	Unambiguous	ALMDLLLRL		1	6	O75170	O75170-2; O75170-6; O75170; O75170-5; O75170-3; O75170-4	0	2	0.332	0	1	2	529.325	1057.64	-0.66	-0.00035	279955	HCD (High Energy Collision Dissociation)	MS2	4.20658	150	117.145	34146	FR_BRIN1351_PX601_AB_2.raw	0/0	2.47	0.005048	0.04094
FALSE	High	Sequest HT (A2)	Unambiguous	GLVPFLVSV		1	1	P52292	P52292	0	1	0.1339	0	1	1	930.569	930.569	3.78	0.00352	115557	HCD (High Energy Collision Dissociation)	MS2	24.1437	150	117.531	34269	FR_BRIN1351_PX601_AB_2.raw	0/0	2.24	0.005048	0.03023
FALSE	High	Sequest HT (A2)	Unambiguous	VLPWSIHEL		1	1	O15050	O15050	0	2	0.1916	0	1	1	547.307	1093.61	3.01	0.00165	149024	HCD (High Energy Collision Dissociation)	MS2	54.3923	150	83.8084	22889	FR_BRIN1351_PX601_AB_3.raw	0/0	2.14	0.005048	0.03161
FALSE	High	Sequest HT (A2)	Unambiguous	KKAAGAGKVTKSAQKAQKA		1	3	P68104	P68104-2; P68104; Q5VTE0	0	4	0.4519	0	1	1	468.535	1871.12	0.74	0.00035	178890	HCD (High Energy Collision Dissociation)	MS2	4.0753	150	13.3533	861	FR_BRIN1351_PX601_AB_3.raw	0/0	4.16	0.005048	0.02465
FALSE	High	Sequest HT (A2)	Unambiguous	KKAAGAGKVTKSAQKAQKA		1	3	P68104	P68104-2; P68104; Q5VTE0	0	4	0.5214	0	1	1	468.535	1871.12	-0.04	-2e-05	263631	HCD (High Energy Collision Dissociation)	MS2	4.03124	150	14.718	1219	FR_BRIN1351_PX601_AB_3.raw	0/0	4.91	0.005048	0.02229
FALSE	High	Sequest HT (A2)	Unambiguous	DKKAAGAGKVTKSAQKAQKA		1	3	P68104	P68104-2; P68104; Q5VTE0	0	4	0.5518	0	1	1	497.292	1986.15	0.04	2e-05	529023	HCD (High Energy Collision Dissociation)	MS2	1.84359	128.319	15.9986	1559	FR_BRIN1351_PX601_AB_3.raw	0/0	6.18	0.005048	0.02185
FALSE	High	Sequest HT (A2)	Unambiguous	DKKAAGAGKVTKSAQKAQKA		1	3	P68104	P68104-2; P68104; Q5VTE0	0	4	0.5158	0	1	1	497.292	1986.15	0.1	5e-05	322430	HCD (High Energy Collision Dissociation)	MS2	0.978819	150	16.3397	1648	FR_BRIN1351_PX601_AB_3.raw	0/0	4.75	0.005048	0.01625
FALSE	High	Sequest HT (A2)	Unambiguous	TLPEAIHFL		1	3	Q13045-1	Q13045-1; Q13045-3; Q13045-2	0	2	0.2717	0	1	1	520.794	1040.58	2.75	0.00143	833161	HCD (High Energy Collision Dissociation)	MS2	30.4277	150	83.6061	22821	FR_BRIN1351_PX601_AB_3.raw	0/0	1.84	0.005048	0.0276
FALSE	High	Sequest HT (A2)	Unambiguous	VIVELIYKV		1	1	P53618	P53618	0	2	0.2901	0	1	1	538.343	1075.68	2.87	0.00154	874802	HCD (High Energy Collision Dissociation)	MS2	39.066	150	83.0876	22648	FR_BRIN1351_PX601_AB_3.raw	0/0	2.93	0.005048	0.0411
FALSE	High	Sequest HT (A2)	Unambiguous	KVVEIVKKL		1	1	O43290	O43290	0	3	0.2615	0	1	1	352.578	1055.72	-0.06	-2e-05	166290	HCD (High Energy Collision Dissociation)	MS2	40.2009	150	37.7926	7405	FR_BRIN1351_PX601_AB_3.raw	0/0	3.9	0.005048	0.02167
FALSE	High	Sequest HT (A2)	Unambiguous	FINEKKYHL		1	1	P49585	P49585	0	3	0.2392	0	1	1	397.889	1191.65	-0.82	-0.00032	102217	HCD (High Energy Collision Dissociation)	MS2	34.4723	150	38.5466	7639	FR_BRIN1351_PX601_AB_3.raw	0/0	2.09	0.005048	0.02801
FALSE	High	Sequest HT (A2)	Unambiguous	KVLSKEFHL		1	4	Q01105	Q01105; Q01105-4; Q01105-2; Q01105-3	0	3	0.1226	0	1	1	367.554	1100.65	0.71	0.00026	109739	HCD (High Energy Collision Dissociation)	MS2	61.4446	150	41.9194	8708	FR_BRIN1351_PX601_AB_3.raw	0/0	2.12	0.005048	0.03295
FALSE	High	Sequest HT (A2)	Unambiguous	SAIFGGARPREEVVQKEQE		1	2	Q15056-1	Q15056-2; Q15056-1	0	3	0.3684	0	1	1	710.702	2130.09	-0.81	-0.00058	362736	HCD (High Energy Collision Dissociation)	MS2	0	150	42.1151	8772	FR_BRIN1351_PX601_AB_3.raw	0/0	3.8	0.005048	0.02492
FALSE	High	Sequest HT (A2)	Unambiguous	AYQYPPPPPPPPPSRK		1	4	Q92841	Q92841-3; Q92841-1; Q92841; Q92841-2	0	3	0.5058	0	1	1	596.987	1788.94	1.01	0.0006	49168.8	HCD (High Energy Collision Dissociation)	MS2	74.013	150	42.6878	8957	FR_BRIN1351_PX601_AB_3.raw	0/0	2.59	0.005048	0.03488
FALSE	High	Sequest HT (A2)	Unambiguous	ELKTWIKRVQ		1	2	Q15293	Q15293-2; Q15293	0	3	0.3731	0	1	1	434.262	1300.77	-0.53	-0.00023	180970	HCD (High Energy Collision Dissociation)	MS2	28.8457	150	42.8901	9022	FR_BRIN1351_PX601_AB_3.raw	0/0	2.68	0.005048	0.01693
FALSE	High	Sequest HT (A2)	Unambiguous	ALVDQLWKL		1	1	Q6P1X5	Q6P1X5	0	2	0.1709	0	1	1	543.32	1085.63	-1.74	-0.00094	111227	HCD (High Energy Collision Dissociation)	MS2	58.6448	150	96.069	27227	FR_BRIN1351_PX601_AB_2.raw	0/0	2.34	0.005048	0.0413
FALSE	High	Sequest HT (A2)	Unambiguous	GLFPWTPKL		1	4	Q8NI35	Q8NI35-4; Q8NI35; Q8NI35-3; Q8NI35-2	0	2	0.1917	0	1	1	529.802	1058.6	-5.54	-0.00293	156197	HCD (High Energy Collision Dissociation)	MS2	65.1466	150	95.3397	26986	FR_BRIN1351_PX601_AB_2.raw	0/0	1.93	0.005048	0.0332
FALSE	High	Sequest HT (A2)	Unambiguous	FLPPIIARF		1	2	Q96PD2-2	Q96PD2-1; Q96PD2-2	0	2	0.3816	0	1	1	537.329	1073.65	0.29	0.00016	917832	HCD (High Energy Collision Dissociation)	MS2	35.8457	150	94.2135	26612	FR_BRIN1351_PX601_AB_2.raw	0/0	1.52	0.005048	0.03792
FALSE	High	Sequest HT (A2)	Unambiguous	VLMPWIHEL		1	5	Q9C000	Q9C000-3; Q9C000-2; Q9C000; Q9C000-5; Q9C000-4	0	2	0.2727	0	1	1	569.31	1137.61	0.72	0.00041	147216	HCD (High Energy Collision Dissociation)	MS2	33.3147	150	94.1247	26581	FR_BRIN1351_PX601_AB_2.raw	0/0	1.98	0.005048	0.02628
FALSE	High	Sequest HT (A2)	Rejected	LSLENLEKI		1	2	Q9Y2H2-1	Q9Y2H2-1; Q9Y2H2-4	0	2		0	2	2	529.809	1058.61	0.67	0.00035	802005	HCD (High Energy Collision Dissociation)	MS2	46.6309	104.997	85.0738	23316	FR_BRIN1351_PX601_AB_3.raw	0/0	2.56	0.005048	0.02206
FALSE	High	Sequest HT (A2)	Unambiguous	FVIDLQTRL		1	2	Q14498-1	Q14498-3; Q14498-1	0	2	0.2519	0	1	1	552.825	1104.64	1.98	0.00109	896004	HCD (High Energy Collision Dissociation)	MS2	27.5795	142.955	83.3512	22944	FR_BRIN1351_PX601_AB_2.raw	0/0	2.7	0.005048	0.01842
FALSE	High	Sequest HT (A2)	Unambiguous	TLLVVVPKL		1	1	P21283	P21283	0	2	0.3849	0	1	1	491.34	981.673	2.26	0.00111	131246	HCD (High Energy Collision Dissociation)	MS2	56.9851	150	84.3237	23271	FR_BRIN1351_PX601_AB_2.raw	0/0	2.39	0.005048	0.036
FALSE	High	Sequest HT (A2)	Selected	SLLENLEKI		1	7	P07910-1	P07910-4; P07910-2; O60812; P07910-1; B7ZW38; P07910-3; B2RXH8	0	2	0	0	1	1	529.809	1058.61	0.67	0.00035	802005	HCD (High Energy Collision Dissociation)	MS2	46.6309	104.997	85.0738	23316	FR_BRIN1351_PX601_AB_3.raw	0/0	2.56	0.005048	0.02206
FALSE	High	Sequest HT (A2)	Selected	LSLENLEKI		1	2	Q9Y2H2-1	Q9Y2H2-1; Q9Y2H2-4	0	2	0	0	1	1	529.807	1058.61	-1.87	-0.00099	423682	HCD (High Energy Collision Dissociation)	MS2	48.5362	150	85.2927	23600	FR_BRIN1351_PX601_AB_2.raw	0/0	2.48	0.005048	0.02892
FALSE	High	Sequest HT (A2)	Unambiguous	TLDGLPPLRL		1	1	Q8TAP8	Q8TAP8	0	2	0.1847	0	1	1	547.832	1094.66	-0.14	-8e-05	486976	HCD (High Energy Collision Dissociation)	MS2	31.8184	150	85.3483	23619	FR_BRIN1351_PX601_AB_2.raw	0/0	2.49	0.005048	0.02552
FALSE	High	Sequest HT (A2)	Unambiguous	YLPEDFIRV		1	1	O43187	O43187	0	2	0.212	0	1	1	576.309	1151.61	0.43	0.00025	2571129	HCD (High Energy Collision Dissociation)	MS2	15.2562	32.738	84.9971	23289	FR_BRIN1351_PX601_AB_3.raw	0/0	1.84	0.005048	0.04071
FALSE	High	Sequest HT (A2)	Unambiguous	VLIPKLPQL		1	2	Q8N138	Q8N138; Q8N138-4	0	2	0.3023	0	1	1	510.845	1020.68	1.12	0.00057	4147634	HCD (High Energy Collision Dissociation)	MS2	1.49863	24.61	85.6658	23727	FR_BRIN1351_PX601_AB_2.raw	0/0	2.58	0.005048	0.01589
FALSE	High	Sequest HT (A2)	Unambiguous	SIPDFPMHL		1	2	Q5VV67-1	Q5VV67-1; Q5VV67-2	0	2	0.2644	0	1	1	528.764	1056.52	2.16	0.00114	137431	HCD (High Energy Collision Dissociation)	MS2	71.771	150	85.8032	23774	FR_BRIN1351_PX601_AB_2.raw	0/0	2.08	0.005048	0.0258
FALSE	High	Sequest HT (A2)	Unambiguous	GVIELYVKL		1	2	O60443	O60443-3; O60443	0	2	0.3868	0	1	1	517.32	1033.63	2.47	0.00128	566009	HCD (High Energy Collision Dissociation)	MS2	30.4749	150	86.1216	23881	FR_BRIN1351_PX601_AB_2.raw	0/0	2.43	0.005048	0.02127
FALSE	High	Sequest HT (A2)	Unambiguous	YLSPKLWAL		1	1	Q9BRS8	Q9BRS8	0	2	0.2814	0	1	1	545.819	1090.63	0.35	0.00019	291710	HCD (High Energy Collision Dissociation)	MS2	42.8512	150	86.1698	23897	FR_BRIN1351_PX601_AB_2.raw	0/0	1.99	0.005048	0.01881
FALSE	High	Sequest HT (A2)	Unambiguous	LLPSVVLKL		1	1	Q99075	Q99075	0	2	0.1856	0	1	1	491.34	981.672	1.58	0.00077	100527	HCD (High Energy Collision Dissociation)	MS2	45.3147	150	86.2015	23908	FR_BRIN1351_PX601_AB_2.raw	0/0	1.67	0.005048	0.0169
FALSE	High	Sequest HT (A2)	Unambiguous	YLPEDFIRV		1	1	O43187	O43187	0	2	0.1333	0	1	1	576.308	1151.61	0.11	7e-05	322798	HCD (High Energy Collision Dissociation)	MS2	44.9208	150	86.2167	23913	FR_BRIN1351_PX601_AB_2.raw	0/0	1.65	0.005048	0.0208
FALSE	High	Sequest HT (A2)	Unambiguous	VLIPKLPQL		1	2	Q8N138	Q8N138; Q8N138-4	0	2	0.1913	0	1	1	510.845	1020.68	1.24	0.00063	213310	HCD (High Energy Collision Dissociation)	MS2	64.1084	150	86.4842	24004	FR_BRIN1351_PX601_AB_2.raw	0/0	1.83	0.005048	0.01899
FALSE	High	Sequest HT (A2)	Unambiguous	ILMEHIHKL		1	1	P84098	P84098	0	3	0.415	0	1	1	378.555	1133.65	0.17	6e-05	12957397	HCD (High Energy Collision Dissociation)	MS2	0.307084	5.743	43.0946	9090	FR_BRIN1351_PX601_AB_3.raw	0/0	3.47	0.005048	0.02592
FALSE	High	Sequest HT (A2)	Unambiguous	LLPSVVLKL		1	1	Q99075	Q99075	0	2	0.2898	0	1	1	491.339	981.67	-0.54	-0.00026	1.22391e+06	HCD (High Energy Collision Dissociation)	MS2	30.6283	94.487	86.5706	24033	FR_BRIN1351_PX601_AB_2.raw	0/0	1.76	0.005048	0.01735
FALSE	High	Sequest HT (A2)	Unambiguous	VLPAFTSNL		1	1	Q9UKK3	Q9UKK3	0	1	0.3562	0	1	1	961.539	961.539	3.4	0.00327	343388	HCD (High Energy Collision Dissociation)	MS2	0	150	84.8008	23222	FR_BRIN1351_PX601_AB_3.raw	0/0	2.33	0.005048	0.02331
FALSE	High	Sequest HT (A2)	Unambiguous	SMPDFDLHL		1	1	Q09666-1	Q09666-1	0	2	0.3425	0	1	1	537.751	1074.49	1.61	0.00087	1.45165e+06	HCD (High Energy Collision Dissociation)	MS2	18.9933	71.163	87.2496	24263	FR_BRIN1351_PX601_AB_2.raw	0/0	1.81	0.005048	0.02869
FALSE	High	Sequest HT (A2)	Unambiguous	TLFDYEVRL		1	2	Q96T88-2	Q96T88-2; Q96T88	0	2	0.061	0	1	1	578.307	1155.61	1.87	0.00108	657994	HCD (High Energy Collision Dissociation)	MS2	45.1132	150	87.4105	24316	FR_BRIN1351_PX601_AB_2.raw	0/0	2.13	0.005048	0.0264
FALSE	High	Sequest HT (A2)	Unambiguous	FIWENIHTL		1	3	Q03001-7	Q03001-14; Q03001-8; Q03001-7	0	2	0.4458	0	1	1	586.809	1172.61	0.66	0.00039	802447	HCD (High Energy Collision Dissociation)	MS2	29.8519	150	87.511	24350	FR_BRIN1351_PX601_AB_2.raw	0/0	2.4	0.005048	0.02655
FALSE	High	Sequest HT (A2)	Unambiguous	SMPDFDLHL		1	1	Q09666-1	Q09666-1	0	2	0.3376	0	1	1	537.751	1074.49	1.5	0.0008	242104	HCD (High Energy Collision Dissociation)	MS2	63.6174	150	87.6135	24384	FR_BRIN1351_PX601_AB_2.raw	0/0	1.57	0.005048	0.03753
FALSE	High	Sequest HT (A2)	Unambiguous	NIPSFIVRL		1	1	P46781	P46781	0	2	0.209	0	1	1	529.821	1058.63	-0.71	-0.00038	621524	HCD (High Energy Collision Dissociation)	MS2	28.9805	150	88.0221	24521	FR_BRIN1351_PX601_AB_2.raw	0/0	2.01	0.005048	0.03742
FALSE	High	Sequest HT (A2)	Unambiguous	NIPSFIVRL		1	1	P46781	P46781	0	2	0.3081	0	1	1	529.822	1058.64	0.09	5e-05	1.24426e+06	HCD (High Energy Collision Dissociation)	MS2	9.55329	62.331	88.3823	24642	FR_BRIN1351_PX601_AB_2.raw	0/0	1.72	0.005048	0.02226
FALSE	High	Sequest HT (A2)	Unambiguous	QMLELITRL		1	2	Q9UPY3	Q9UPY3; Q9UPY3-2	0	2	0.25	0	1	1	558.827	1116.65	2.66	0.00148	236794	HCD (High Energy Collision Dissociation)	MS2	69.6247	150	88.5539	24699	FR_BRIN1351_PX601_AB_2.raw	0/0	2.64	0.005048	0.02905
FALSE	High	Sequest HT (A2)	Unambiguous	LLIDELNKL		1	2	Q9NQW6	Q9NQW6; Q9NQW6-2	0	2	0.295	0	1	1	535.828	1070.65	2.25	0.0012	1964203	HCD (High Energy Collision Dissociation)	MS2	27.5322	54.279	88.6475	24731	FR_BRIN1351_PX601_AB_2.raw	0/0	2.61	0.005048	0.01788
FALSE	High	Sequest HT (A2)	Unambiguous	ALLDKLYAL		1	1	Q9NV31	Q9NV31	0	2	0.2458	0	1	1	510.311	1019.61	1.09	0.00056	7614419	HCD (High Energy Collision Dissociation)	MS2	35.6701	9.119	89.2985	24947	FR_BRIN1351_PX601_AB_2.raw	0/0	2.4	0.005048	0.03139
FALSE	High	Sequest HT (A2)	Unambiguous	FFLDIYHNV		1	1	Q14204	Q14204	0	2	0.3283	0	1	1	584.294	1167.58	-1.9	-0.00111	296238	HCD (High Energy Collision Dissociation)	MS2	63.1928	150	91.4565	25678	FR_BRIN1351_PX601_AB_2.raw	0/0	1.98	0.005048	0.01583
FALSE	High	Sequest HT (A2)	Unambiguous	LLPDIISRL		1	1	Q15021	Q15021	0	2	0.3237	0	1	1	520.33	1039.65	1.21	0.00063	5.30345e+06	HCD (High Energy Collision Dissociation)	MS2	9.49826	16.639	92.0483	25880	FR_BRIN1351_PX601_AB_2.raw	0/0	1.73	0.005048	0.02141
FALSE	High	Sequest HT (A2)	Unambiguous	YLLPAIVHI		1	5	Q92841	Q92841-3; Q92841-1; Q92841; Q92841-2; P17844	0	1	0.2211	0	1	1	1038.64	1038.64	2.01	0.00209	227860	HCD (High Energy Collision Dissociation)	MS2	59.7045	150	92.6724	26089	FR_BRIN1351_PX601_AB_2.raw	0/0	2.85	0.005048	0.01691
FALSE	High	Sequest HT (A2)	Unambiguous	FVNDIFERI		1	15	Q5QNW6-2	Q16778; Q5QNW6-1; Q99879; P33778; P58876; Q93079; O60814; Q99880; Q5QNW6-2; P62807; P57053; Q8N257; P06899; P23527; Q99877	0	2	0.4145	0	1	1	576.807	1152.61	1.59	0.00091	4.34558e+06	HCD (High Energy Collision Dissociation)	MS2	11.4345	19.979	84.7876	23217	FR_BRIN1351_PX601_AB_3.raw	0/0	2.75	0.005048	0.02373
FALSE	High	Sequest HT (A2)	Unambiguous	SMPDFDLHL		1	1	Q09666-1	Q09666-1	0	2	0.3708	0	1	1	537.75	1074.49	0.7	0.00038	478909	HCD (High Energy Collision Dissociation)	MS2	47.2983	150	86.8979	24144	FR_BRIN1351_PX601_AB_2.raw	0/0	1.78	0.005048	0.01702
FALSE	High	Sequest HT (A2)	Unambiguous	STLHLVLRL		1	4	P62979	P62987; P62979; P0CG47; P0CG48	0	2	0.5288	0	1	1	526.336	1051.67	2.71	0.00142	572995	HCD (High Energy Collision Dissociation)	MS2	28.9912	150	67.3212	17517	FR_BRIN1351_PX601_AB_2.raw	0/0	2.78	0.005048	0.02351
FALSE	High	Sequest HT (A2)	Unambiguous	NEFLTREL		1	2	P23396-2	P23396-2; P23396-1	0	2	0.0565	0	1	1	511.269	1021.53	-0.82	-0.00042	114297	HCD (High Energy Collision Dissociation)	MS2	36.171	150	59.5898	14860	FR_BRIN1351_PX601_AB_2.raw	0/0	1.77	0.005048	0.02931
FALSE	High	Sequest HT (A2)	Unambiguous	NNQSSNFGPMKGGNFGGR		1	4	P09651-1	P09651-2; Q32P51; P09651-3; P09651-1	0	3	0.548	0	1	1	623.622	1868.85	3.11	0.00194	60828.9	HCD (High Energy Collision Dissociation)	MS2	32.5701	150	44.221	10060	FR_BRIN1351_PX601_AB_1.raw	0/0	2.81	0.005048	0.02972
FALSE	High	Sequest HT (A2)	Unambiguous	WLAEKLPTL		1	3	Q14008-3	Q14008-2; Q14008; Q14008-3	0	2	0.2691	0	1	1	535.816	1070.62	-0.36	-0.00019	2.05612e+06	HCD (High Energy Collision Dissociation)	MS2	33.4362	80.673	80.9314	22559	FR_BRIN1351_PX601_AB_1.raw	0/0	3.01	0.005048	0.03448
FALSE	High	Sequest HT (A2)	Unambiguous	SLLDSCTKL		1	2	P50991	P50991; P50991-2	0	2	0.2808	0	1	1	490.261	979.515	2.5	0.00122	212471	HCD (High Energy Collision Dissociation)	MS2	20.2588	150	71.9641	19529	FR_BRIN1351_PX601_AB_1.raw	0/0	2.03	0.005048	0.01987
FALSE	High	Sequest HT (A2)	Unambiguous	FAGDDAPRAVFPSIVGRPR		1	10	P60709	A5A3E0; P63267-1; P60709; P63267-2; Q6S8J3; P62736; P68133; P0CG38; P68032; P63261	0	3	0.4464	0	1	1	676.697	2028.08	-0.6	-0.00041	159748	HCD (High Energy Collision Dissociation)	MS2	0	150	61.9583	16097	FR_BRIN1351_PX601_AB_1.raw	0/0	2.89	0.005048	0.02983
FALSE	High	Sequest HT (A2)	Unambiguous	PAGKLKYFDKLN		1	1	Q13162	Q13162	0	3	0.4008	0	1	1	465.267	1393.79	1.03	0.00048	116790	HCD (High Energy Collision Dissociation)	MS2	34.6286	150	44.581	10178	FR_BRIN1351_PX601_AB_1.raw	0/0	2.47	0.005048	0.01875
FALSE	High	Sequest HT (A2)	Rejected	SLLENLEKI		1	7	P07910-1	P07910-4; P07910-2; O60812; P07910-1; B7ZW38; P07910-3; B2RXH8	0	2		0	2	2	529.808	1058.61	-0.25	-0.00013	333375	HCD (High Energy Collision Dissociation)	MS2	49.0127	150	84.949	23922	FR_BRIN1351_PX601_AB_1.raw	0/0	2.43	0.005048	0.02359
FALSE	High	Sequest HT (A2)	Unambiguous	FIWENIHTL		1	3	Q03001-7	Q03001-14; Q03001-8; Q03001-7	0	2	0.387	0	1	1	586.809	1172.61	0.35	0.0002	814536	HCD (High Energy Collision Dissociation)	MS2	30.2314	150	87.542	24800	FR_BRIN1351_PX601_AB_1.raw	0/0	2.3	0.005048	0.03282
FALSE	High	Sequest HT (A2)	Unambiguous	GLDGPPPTV		1	1	Q03169	Q03169	0	1	0.3466	0	1	1	852.446	852.446	0.3	0.00025	253530	HCD (High Energy Collision Dissociation)	MS2	23.3707	150	54.4793	13524	FR_BRIN1351_PX601_AB_1.raw	0/0	2.51	0.005048	0.02442
FALSE	High	Sequest HT (A2)	Unambiguous	SMPDVDLHL		1	1	Q09666-1	Q09666-1	0	2	0.1467	0	1	1	513.751	1026.49	2.4	0.00123	123997	HCD (High Energy Collision Dissociation)	MS2	46.2064	150	74.2838	20312	FR_BRIN1351_PX601_AB_1.raw	0/0	1.5	0.005048	0.01892
FALSE	High	Sequest HT (A2)	Selected	LSLENLEKI		1	2	Q9Y2H2-1	Q9Y2H2-1; Q9Y2H2-4	0	2	0	0	1	1	529.808	1058.61	-0.25	-0.00013	333375	HCD (High Energy Collision Dissociation)	MS2	49.0127	150	84.949	23922	FR_BRIN1351_PX601_AB_1.raw	0/0	2.43	0.005048	0.02359
FALSE	High	Sequest HT (A2)	Unambiguous	TELLIRKL		1	5	P68431	P84243; Q16695; Q6NXT2; P68431; Q71DI3	0	2	0.1504	0	1	1	493.324	985.64	-0.14	-7e-05	903017	HCD (High Energy Collision Dissociation)	MS2	51.6926	74.996	50.6235	12208	FR_BRIN1351_PX601_AB_1.raw	0/0	2.46	0.005048	0.03218
FALSE	High	Sequest HT (A2)	Unambiguous	MLPKDIAKL		1	1	P61024	P61024	0	2	0.1046	0	1	1	514.812	1028.62	0.21	0.00011	349701	HCD (High Energy Collision Dissociation)	MS2	60.6227	150	54.6789	13592	FR_BRIN1351_PX601_AB_1.raw	0/0	1.53	0.005048	0.02306
FALSE	High	Sequest HT (A2)	Unambiguous	ILLGKVQQL		1	2	Q9UNS2	Q9UNS2; Q9UNS2-2	0	2	0.1006	0	1	1	506.332	1011.66	0.63	0.00032	729896	HCD (High Energy Collision Dissociation)	MS2	50.0841	91.66	61.6586	15991	FR_BRIN1351_PX601_AB_1.raw	0/0	1.59	0.005048	0.01638
FALSE	High	Sequest HT (A2)	Unambiguous	SMPDFDLHL		1	1	Q09666-1	Q09666-1	0	2	0.2593	0	1	1	537.75	1074.49	0.47	0.00026	1.4489e+06	HCD (High Energy Collision Dissociation)	MS2	22.9934	63.184	87.3101	24722	FR_BRIN1351_PX601_AB_1.raw	0/0	1.62	0.005048	0.03282
FALSE	High	Sequest HT (A2)	Unambiguous	GLDGPPPTV		1	1	Q03169	Q03169	0	1	0.331	0	1	1	852.445	852.445	-1.49	-0.00127	217065	HCD (High Energy Collision Dissociation)	MS2	0	150	54.8466	13651	FR_BRIN1351_PX601_AB_1.raw	0/0	2.81	0.005048	0.03906
FALSE	High	Sequest HT (A2)	Unambiguous	GLDGPPPTV		1	1	Q03169	Q03169	0	1	0.3875	0	1	1	852.448	852.448	1.66	0.00141	170242	HCD (High Energy Collision Dissociation)	MS2	0	150	55.3574	13829	FR_BRIN1351_PX601_AB_1.raw	0/0	2.4	0.005048	0.03563
FALSE	High	Sequest HT (A2)	Unambiguous	FLPEVIYKM		1	1	Q9NZC3	Q9NZC3	0	2	0.0272	0	1	1	570.311	1139.61	-2.09	-0.00119	184086	HCD (High Energy Collision Dissociation)	MS2	43.5443	150	83.3647	23391	FR_BRIN1351_PX601_AB_1.raw	0/0	1.47	0.005048	0.0183
FALSE	High	Sequest HT (A2)	Unambiguous	KVMELLVHL		1	1	Q5VYK3	Q5VYK3	0	2	0.228	0	1	1	541.326	1081.64	-0.08	-4e-05	297614	HCD (High Energy Collision Dissociation)	MS2	43.1428	150	70.7678	19123	FR_BRIN1351_PX601_AB_1.raw	0/0	3.07	0.005048	0.04073
FALSE	High	Sequest HT (A2)	Unambiguous	SMPDVDLHL		1	1	Q09666-1	Q09666-1	0	2	0.3	0	1	1	513.75	1026.49	0.02	1e-05	117951	HCD (High Energy Collision Dissociation)	MS2	36.6212	150	73.9264	20192	FR_BRIN1351_PX601_AB_1.raw	0/0	1.7	0.005048	0.02158
FALSE	High	Sequest HT (A2)	Unambiguous	ADVSVPKL		1	1	Q09666-1	Q09666-1	0	2	0.1565	0	1	1	414.745	828.483	0.06	2e-05	227702	HCD (High Energy Collision Dissociation)	MS2	23.8126	150	54.5184	13537	FR_BRIN1351_PX601_AB_1.raw	0/0	2.3	0.005048	0.01951
FALSE	High	Sequest HT (A2)	Unambiguous	AQTAAATAPRIKKFAIYRWD		1	1	P21912	P21912	0	4	0.3684	0	1	1	570.317	2278.25	-0.1	-6e-05	298934	HCD (High Energy Collision Dissociation)	MS2	65.3948	150	56.5782	14255	FR_BRIN1351_PX601_AB_1.raw	0/0	3.8	0.005048	0.0191
FALSE	High	Sequest HT (A2)	Unambiguous	TIIDLPGITRV		1	2		P20592; P20592-2	0	2	0.3109	0	1	1	599.363	1197.72	-1.54	-0.00092	196693	HCD (High Energy Collision Dissociation)	MS2	64.4362	150	87.9481	24937	FR_BRIN1351_PX601_AB_1.raw	0/0	2.38	0.005048	0.02415
FALSE	High	Sequest HT (A2)	Unambiguous	SVIDEPVRL		1	2	P46013	P46013; P46013-2	0	2	0.2439	0	1	1	514.293	1027.58	1.36	0.0007	988869	HCD (High Energy Collision Dissociation)	MS2	19.7125	150	62.5818	16313	FR_BRIN1351_PX601_AB_1.raw	0/0	2.46	0.005048	0.02046
FALSE	High	Sequest HT (A2)	Unambiguous	TLLTAIVKL		1	3	P63010-2	P63010-3; P63010-2; P63010-1	0	2	0.1404	0	1	1	486.329	971.65	0.45	0.00022	166693	HCD (High Energy Collision Dissociation)	MS2	28.1051	150	89.5003	25458	FR_BRIN1351_PX601_AB_1.raw	0/0	2.28	0.005048	0.02448
FALSE	High	Sequest HT (A2)	Unambiguous	MLPKDIAKL		1	1	P61024	P61024	0	2	0.302	0	1	1	514.812	1028.62	-0.03	-1e-05	974225	HCD (High Energy Collision Dissociation)	MS2	36.7816	150	53.895	13321	FR_BRIN1351_PX601_AB_1.raw	0/0	2.02	0.005048	0.02532
FALSE	High	Sequest HT (A2)	Unambiguous	ILMEHIHKL		1	1	P84098	P84098	0	3	0.4114	0	1	1	378.555	1133.65	0.33	0.00012	15154020	HCD (High Energy Collision Dissociation)	MS2	0.294789	4.823	43.4712	9811	FR_BRIN1351_PX601_AB_1.raw	0/0	3.33	0.005048	0.03417
FALSE	High	Sequest HT (A2)	Unambiguous	VLPAFTSNL		1	1	Q9UKK3	Q9UKK3	0	1	0.3651	0	1	1	961.531	961.531	-4.03	-0.00388	183456	HCD (High Energy Collision Dissociation)	MS2	0	150	84.9236	23913	FR_BRIN1351_PX601_AB_1.raw	0/0	2.52	0.005048	0.0196
FALSE	High	Sequest HT (A2)	Unambiguous	GLLERVKEL		1	2	Q00341-1	Q00341-1; Q00341-2	0	2	0.0659	0	1	1	528.824	1056.64	0.34	0.00018	379872	HCD (High Energy Collision Dissociation)	MS2	26.3164	150	59.885	15385	FR_BRIN1351_PX601_AB_1.raw	0/0	2.58	0.005048	0.02227
FALSE	High	Sequest HT (A2)	Unambiguous	RLQEELEKL		1	3	Q9P2E9-1	Q9P2E9-3; Q9P2E9-1; Q9P2E9-2	0	3	0.246	0	1	1	386.555	1157.65	-0.73	-0.00028	200350	HCD (High Energy Collision Dissociation)	MS2	42.6811	150	50.894	12300	FR_BRIN1351_PX601_AB_1.raw	0/0	3.13	0.005048	0.01735
FALSE	High	Sequest HT (A2)	Unambiguous	KVVDVVRNL		1	2	P20591	P20591; P20591-2	0	2	0.3102	0	1	1	521.325	1041.64	0.61	0.00032	6669006	HCD (High Energy Collision Dissociation)	MS2	6.86771	15.316	48.5463	11510	FR_BRIN1351_PX601_AB_1.raw	0/0	2.74	0.005048	0.01652
FALSE	High	Sequest HT (A2)	Unambiguous	AIIEEYLHL		1	8	Q04637-9	Q04637-6; Q04637-9; Q04637; Q04637-3; Q04637-8; Q04637-4; Q04637-5; Q04637-7	0	2	0.2381	0	1	1	550.803	1100.6	0.82	0.00045	798658	HCD (High Energy Collision Dissociation)	MS2	36.638	115.057	89.0753	25316	FR_BRIN1351_PX601_AB_1.raw	0/0	2.1	0.005048	0.02706
FALSE	High	Sequest HT (A2)	Unambiguous	TLIDLPGITRV		1	2	P20591	P20591; P20591-2	0	2	0.3109	0	1	2	599.363	1197.72	-1.54	-0.00092	196693	HCD (High Energy Collision Dissociation)	MS2	64.4362	150	87.9481	24937	FR_BRIN1351_PX601_AB_1.raw	0/0	2.38	0.005048	0.02415
FALSE	High	Sequest HT (A2)	Unambiguous	TLPEAIHFL		1	3	Q13045-1	Q13045-1; Q13045-3; Q13045-2	0	2	0.2741	0	1	1	520.794	1040.58	2.63	0.00137	648137	HCD (High Energy Collision Dissociation)	MS2	40.6426	150	83.9249	23580	FR_BRIN1351_PX601_AB_1.raw	0/0	1.97	0.005048	0.03216
FALSE	High	Sequest HT (A2)	Unambiguous	LLIDELNKL		1	2	Q9NQW6	Q9NQW6; Q9NQW6-2	0	2	0.3019	0	1	1	535.827	1070.65	1.11	0.00059	1840640	HCD (High Energy Collision Dissociation)	MS2	30.1821	55.236	88.7451	25206	FR_BRIN1351_PX601_AB_1.raw	0/0	2.65	0.005048	0.01761
FALSE	High	Sequest HT (A2)	Unambiguous	PTGTYHGDSDLQLDRISVY		1	1	P07437	P07437	0	3	0.4257	0	1	1	713.013	2137.02	2.08	0.00148	76388.5	HCD (High Energy Collision Dissociation)	MS2	35.2512	150	68.3983	18319	FR_BRIN1351_PX601_AB_1.raw	0/0	3.43	0.005048	0.02693
FALSE	High	Sequest HT (A2)	Unambiguous	YLITLLEHL		1	3	O43683	O43683; O43683-3; O43683-2	0	2	0.1991	0	1	1	557.829	1114.65	0.34	0.00019	189405	HCD (High Energy Collision Dissociation)	MS2	61.2701	150	104.386	29765	FR_BRIN1351_PX601_AB_3.raw	0/0	2.11	0.005048	0.02305
FALSE	High	Sequest HT (A2)	Unambiguous	SVIDEPVRL		1	2	P46013	P46013; P46013-2	0	2	0.2706	0	1	1	514.292	1027.58	-0.54	-0.00028	1.69479e+06	HCD (High Energy Collision Dissociation)	MS2	12.738	81.684	62.9375	16437	FR_BRIN1351_PX601_AB_1.raw	0/0	2.18	0.005048	0.01981
FALSE	High	Sequest HT (A2)	Unambiguous	ADVSVPKL		1	1	Q09666-1	Q09666-1	0	2	0.1166	0	1	1	414.745	828.483	0.72	0.0003	375598	HCD (High Energy Collision Dissociation)	MS2	12.5087	150	54.1061	13395	FR_BRIN1351_PX601_AB_1.raw	0/0	2.23	0.005048	0.02436
FALSE	High	Sequest HT (A2)	Unambiguous	YLPVGSHNL		1	1	Q07864	Q07864	0	2	0.3925	0	1	1	500.267	999.526	0	0	373874	HCD (High Energy Collision Dissociation)	MS2	22.9095	150	50.7058	12236	FR_BRIN1351_PX601_AB_1.raw	0/0	1.86	0.005048	0.03221
FALSE	High	Sequest HT (A2)	Unambiguous	YLDLSENRL		1	2	Q13045-1	Q13045-1; Q13045-3	0	2	0.2163	0	1	1	561.793	1122.58	-0.71	-0.0004	304179	HCD (High Energy Collision Dissociation)	MS2	23.1981	150	62.9235	16432	FR_BRIN1351_PX601_AB_1.raw	0/0	2.45	0.005048	0.03383
FALSE	High	Sequest HT (A2)	Unambiguous	SLLGGNIRL		1	1	O95573	O95573	0	2	0.0736	0	1	1	471.79	942.573	0.08	4e-05	129323	HCD (High Energy Collision Dissociation)	MS2	35.6765	150	71.4142	19341	FR_BRIN1351_PX601_AB_1.raw	0/0	1.63	0.005048	0.02277
FALSE	High	Sequest HT (A2)	Unambiguous	SLAEGLRTV		1	1	Q9Y6K5	Q9Y6K5	0	2	0.0714	0	1	1	473.272	945.537	0.51	0.00024	749944	HCD (High Energy Collision Dissociation)	MS2	16.7031	130.509	50.8881	12298	FR_BRIN1351_PX601_AB_1.raw	0/0	2.66	0.005048	0.03243
FALSE	High	Sequest HT (A2)	Unambiguous	TLFPGKVHSL		1	1	Q9NNW5	Q9NNW5	0	3	0.1696	0	1	1	366.882	1098.63	0.32	0.00012	151816	HCD (High Energy Collision Dissociation)	MS2	57.437	150	50.4411	12145	FR_BRIN1351_PX601_AB_1.raw	0/0	2.3	0.005048	0.02583
FALSE	High	Sequest HT (A2)	Unambiguous	SPTIKPSPAASKEYFQKVNQ		1	2	P30048	P30048; P30048-2	0	3	0.4776	0	1	1	740.726	2220.16	-0.51	-0.00038	70382.5	HCD (High Energy Collision Dissociation)	MS2	34.3706	150	45.6088	10521	FR_BRIN1351_PX601_AB_1.raw	0/0	4.46	0.005048	0.02865
FALSE	High	Sequest HT (A2)	Unambiguous	YQFTGIKKY		1	1	Q96IX5	Q96IX5	0	3	0.4784	0	1	1	383.21	1147.62	1.18	0.00045	309621	HCD (High Energy Collision Dissociation)	MS2	59.9272	150	45.6624	10539	FR_BRIN1351_PX601_AB_1.raw	0/0	2.32	0.005048	0.03065
FALSE	High	Sequest HT (A2)	Unambiguous	YMAELIERL		1	1	O75496	O75496	0	2	0.3889	0	1	1	569.304	1137.6	2.43	0.00138	171540	HCD (High Energy Collision Dissociation)	MS2	67.2862	150	82.3152	23033	FR_BRIN1351_PX601_AB_1.raw	0/0	1.98	0.005048	0.02307
FALSE	High	Sequest HT (A2)	Unambiguous	GVIELYVKL		1	2	O60443	O60443-3; O60443	0	2	0.3884	0	1	1	517.319	1033.63	1.52	0.00079	639433	HCD (High Energy Collision Dissociation)	MS2	26.9693	150	86.219	24353	FR_BRIN1351_PX601_AB_1.raw	0/0	2.24	0.005048	0.02472
FALSE	High	Sequest HT (A2)	Unambiguous	GLPIFILRL		1	3	P40692-1	P40692-3; P40692-2; P40692-1	0	2	0.0294	0	1	1	521.346	1041.68	1.89	0.00099	127168	HCD (High Energy Collision Dissociation)	MS2	48.3557	150	110.41	31746	FR_BRIN1351_PX601_AB_3.raw	0/0	1.7	0.005048	0.02633
FALSE	High	Sequest HT (A2)	Unambiguous	ALLGDLTKA		1	5	Q92973-1	O14787-2; Q92973-3; Q92973-1; Q92973-2; O14787	0	2	0.2211	0	1	1	451.271	901.535	-0.79	-0.00036	155204	HCD (High Energy Collision Dissociation)	MS2	26.542	150	60.3771	15554	FR_BRIN1351_PX601_AB_1.raw	0/0	1.99	0.005048	0.0354
FALSE	High	Sequest HT (A2)	Unambiguous	ALLSAVTRL		1	6	P26232	P26232-3; P35221; P26232; P26232-2; P26232-5; P35221-2	0	2	0.1865	0	1	1	472.301	943.594	0.71	0.00034	496244	HCD (High Energy Collision Dissociation)	MS2	20.6105	150	69.8629	18814	FR_BRIN1351_PX601_AB_1.raw	0/0	2.52	0.005048	0.02906
FALSE	High	Sequest HT (A2)	Unambiguous	FLFQEPRSI		1	4	Q9UK61	Q9UK61; Q9UK61-4; Q9UK61-3; Q9UK61-2	0	2	0.3221	0	1	1	568.811	1136.61	3.9	0.00222	118769	HCD (High Energy Collision Dissociation)	MS2	65.0417	150	72.4213	19686	FR_BRIN1351_PX601_AB_1.raw	0/0	2.08	0.005048	0.02211
FALSE	High	Sequest HT (A2)	Unambiguous	LLDPSVFHV		1	1	Q9BVI4	Q9BVI4	0	2	0.1854	0	1	1	513.787	1026.57	5.07	0.0026	218975	HCD (High Energy Collision Dissociation)	MS2	29.7666	150	82.4182	23070	FR_BRIN1351_PX601_AB_1.raw	0/0	2.05	0.005048	0.03923
FALSE	High	Sequest HT (A2)	Unambiguous	YLPEDFIRV		1	1	O43187	O43187	0	2	0.2706	0	1	1	576.308	1151.61	-0.2	-0.00012	3.62704e+06	HCD (High Energy Collision Dissociation)	MS2	4.9266	21.034	85.4046	24078	FR_BRIN1351_PX601_AB_1.raw	0/0	1.7	0.005048	0.04063
FALSE	High	Sequest HT (A2)	Unambiguous	FLDPNNIPKA		1	2	Q9BVK2-1	Q9BVK2-1; Q9BVK2-2	0	2	0.2909	0	1	1	564.807	1128.61	0.97	0.00055	908903	HCD (High Energy Collision Dissociation)	MS2	32.2923	109.512	58.4516	14896	FR_BRIN1351_PX601_AB_1.raw	0/0	2.2	0.005048	0.03275
FALSE	High	Sequest HT (A2)	Unambiguous	YLPVGSHNL		1	1	Q07864	Q07864	0	2	0.3485	0	1	1	500.267	999.526	0.24	0.00012	639008	HCD (High Energy Collision Dissociation)	MS2	17.3507	150	49.6653	11883	FR_BRIN1351_PX601_AB_1.raw	0/0	1.98	0.005048	0.03343
FALSE	High	Sequest HT (A2)	Unambiguous	ALAEYACKL		1	2	Q9UBT7	Q9UBT7-2; Q9UBT7	0	2	0.3416	0	1	1	491.257	981.507	-0.26	-0.00013	73160.5	HCD (High Energy Collision Dissociation)	MS2	56.8073	150	60.0611	15446	FR_BRIN1351_PX601_AB_1.raw	0/0	1.61	0.005048	0.03753
FALSE	High	Sequest HT (A2)	Unambiguous	SVLGKIWKL		1	2	Q9H223	Q9H223; Q9NZN3	0	2	0.3953	0	1	1	522.335	1043.66	2.34	0.00122	414553	HCD (High Energy Collision Dissociation)	MS2	36.765	150	69.9972	18860	FR_BRIN1351_PX601_AB_1.raw	0/0	2.53	0.005048	0.02632
FALSE	High	Sequest HT (A2)	Unambiguous	FLHGIFERL		1	2	Q9UI26-2	Q9UI26-2; Q9UI26	0	3	0.3014	0	1	1	377.882	1131.63	0.42	0.00016	444938	HCD (High Energy Collision Dissociation)	MS2	25.9972	150	72.8241	19822	FR_BRIN1351_PX601_AB_1.raw	0/0	2.82	0.005048	0.03031
FALSE	High	Sequest HT (A2)	Unambiguous	YLPEDFIRV		1	1	O43187	O43187	0	2	0.2963	0	1	1	576.309	1151.61	0.22	0.00013	2.57476e+06	HCD (High Energy Collision Dissociation)	MS2	9.28415	36.443	85.7542	24196	FR_BRIN1351_PX601_AB_1.raw	0/0	1.62	0.005048	0.0414
FALSE	High	Sequest HT (A2)	Unambiguous	AEINNIIKI		1	6	Q02880	P11388-1; Q02880-2; Q02880; P11388-2; P11388-3; P11388-4	0	2	0.196	0	1	1	514.311	1027.61	-0.78	-0.0004	122662	HCD (High Energy Collision Dissociation)	MS2	62.6014	150	70.19	18926	FR_BRIN1351_PX601_AB_1.raw	0/0	1.99	0.005048	0.0319
FALSE	High	Sequest HT (A2)	Unambiguous	VDVSLPKL		1	1	Q09666-1	Q09666-1	0	2	0.226	0	1	1	435.769	870.53	0.53	0.00023	196653	HCD (High Energy Collision Dissociation)	MS2	34.8438	150	70.3848	18993	FR_BRIN1351_PX601_AB_1.raw	0/0	2.08	0.005048	0.02122
FALSE	High	Sequest HT (A2)	Unambiguous	IVIEIMNRL		1	4	Q9NW15-1	Q9NW15-5; Q9NW15-1; Q9NW15-3; Q9NW15-4	0	2	0.1336	0	1	1	550.829	1100.65	0.85	0.00047	167667	HCD (High Energy Collision Dissociation)	MS2	81.5173	150	83.0214	23274	FR_BRIN1351_PX601_AB_1.raw	0/0	2.32	0.005048	0.03033
FALSE	High	Sequest HT (A2)	Unambiguous	KLQEQIFHL		1	3	Q9NQC1-1	Q9NQC1-2; Q9NQC1-1; Q9NQC1-3	0	2	0.3946	0	1	1	578.33	1155.65	0.07	4e-05	273769	HCD (High Energy Collision Dissociation)	MS2	39.9896	150	60.1089	15463	FR_BRIN1351_PX601_AB_1.raw	0/0	2.61	0.005048	0.0351
FALSE	High	Sequest HT (A2)	Unambiguous	ALMELFPKL		1	1	O75691	O75691	0	2	0.3046	0	1	1	531.309	1061.61	4.03	0.00214	73448.5	HCD (High Energy Collision Dissociation)	MS2	72.6338	150	95.9107	26968	FR_BRIN1351_PX601_AB_3.raw	0/0	1.51	0.005048	0.02317
FALSE	High	Sequest HT (A2)	Unambiguous	VLIPKLPQL		1	2	Q8N138	Q8N138; Q8N138-4	0	2	0.2368	0	1	1	510.844	1020.68	-1.21	-0.00062	215613	HCD (High Energy Collision Dissociation)	MS2	72.2364	150	86.6023	24484	FR_BRIN1351_PX601_AB_1.raw	0/0	1.52	0.005048	0.01735
FALSE	High	Sequest HT (A2)	Unambiguous	NLPDEMHSL		1	3	Q53T94	Q53T94-2; Q53T94; Q53T94-3	0	2	0.2336	0	1	1	528.245	1055.48	0.2	0.00011	407254	HCD (High Energy Collision Dissociation)	MS2	46.2518	150	58.3543	14863	FR_BRIN1351_PX601_AB_1.raw	0/0	1.37	0.005048	0.03541
FALSE	High	Sequest HT (A2)	Unambiguous	NLLEIAPHL		1	2	P43304	P43304; P43304-2	0	2	0.2512	0	1	1	510.299	1019.59	2.77	0.00141	94558	HCD (High Energy Collision Dissociation)	MS2	72.8004	150	82.2004	22995	FR_BRIN1351_PX601_AB_1.raw	0/0	2.11	0.005048	0.03022
FALSE	High	Sequest HT (A2)	Unambiguous	SLSDTVEKL		1	6	Q14203	Q14203-4; Q14203; Q14203-6; Q14203-5; Q14203-3; Q14203-2	0	2	0.2043	0	1	1	496.268	991.528	-2.82	-0.0014	215837	HCD (High Energy Collision Dissociation)	MS2	29.1677	150	56.8165	14337	FR_BRIN1351_PX601_AB_1.raw	0/0	2.3	0.005048	0.02848
FALSE	High	Sequest HT (A2)	Unambiguous	VLGEFLKEI		1	1	Q08AM6	Q08AM6	0	2	0.3257	0	1	1	524.306	1047.6	-3.64	-0.00191	421220	HCD (High Energy Collision Dissociation)	MS2	49.8915	150	84.989	23936	FR_BRIN1351_PX601_AB_1.raw	0/0	2.61	0.005048	0.02359
FALSE	High	Sequest HT (A2)	Selected	FLPRKFPSL		1	2	Q14137	Q14137; Q14137-2	0	2		0.0096	2	2	552.832	1104.66	-0.45	-0.00025	584497	HCD (High Energy Collision Dissociation)	MS2	34.6524	131.647	59.9492	15407	FR_BRIN1351_PX601_AB_1.raw	0/0	2.07	0.005048	0.02151
FALSE	High	Sequest HT (A2)	Unambiguous	FVLPELPSV		1	5	P53990-5	P53990-6; P53990-5; P53990-4; P53990-1; P53990-2	0	1	0.2961	0	1	1	1000.57	1000.57	0.84	0.00084	145875	HCD (High Energy Collision Dissociation)	MS2	49.6924	150	108.606	31153	FR_BRIN1351_PX601_AB_3.raw	0/0	2.06	0.005048	0.02794
FALSE	High	Sequest HT (A2)	Unambiguous	SPTIKPSPAASKEYFQKVNQ		1	2	P30048	P30048; P30048-2	0	4	0.3793	0	1	1	555.797	2220.17	0	0	304248	HCD (High Energy Collision Dissociation)	MS2	81.5203	150	45.717	10557	FR_BRIN1351_PX601_AB_1.raw	0/0	4.35	0.005048	0.0169
FALSE	High	Sequest HT (A2)	Unambiguous	AVIEHLERL		1	1	O43716	O43716	0	2	0.3333	0	1	1	540.315	1079.62	1.7	0.00092	344373	HCD (High Energy Collision Dissociation)	MS2	70.2709	133.053	50.4019	12132	FR_BRIN1351_PX601_AB_1.raw	0/0	2.34	0.005048	0.0271
FALSE	High	Sequest HT (A2)	Unambiguous	AVIEHLERL		1	1	O43716	O43716	0	3	0.2209	0	1	1	360.545	1079.62	0.42	0.00015	536959	HCD (High Energy Collision Dissociation)	MS2	38.4225	136.959	50.366	12120	FR_BRIN1351_PX601_AB_1.raw	0/0	2.58	0.005048	0.02769
FALSE	High	Sequest HT (A2)	Unambiguous	KLIPGLNNL		1	3	Q8TEL6	Q8TEL6; Q8TEL6-3; Q8TEL6-2	0	2	0.3796	0	1	1	491.309	981.61	1.34	0.00066	800527	HCD (High Energy Collision Dissociation)	MS2	16.1658	134.179	69.3948	18655	FR_BRIN1351_PX601_AB_1.raw	0/0	2.74	0.005048	0.03929
FALSE	High	Sequest HT (A2)	Unambiguous	YIFDNVAKV		1	2	Q15293	Q15293-2; Q15293	0	2	0.1172	0	1	1	534.79	1068.57	1.15	0.00062	181299	HCD (High Energy Collision Dissociation)	MS2	47.0667	150	69.4339	18669	FR_BRIN1351_PX601_AB_1.raw	0/0	1.45	0.005048	0.03492
FALSE	High	Sequest HT (A2)	Rejected	LSLENLEKI		1	2	Q9Y2H2-1	Q9Y2H2-1; Q9Y2H2-4	0	2		0	2	2	529.808	1058.61	0.44	0.00023	831113	HCD (High Energy Collision Dissociation)	MS2	53.6542	63.05	85.3111	24046	FR_BRIN1351_PX601_AB_1.raw	0/0	2.44	0.005048	0.03821
FALSE	High	Sequest HT (A2)	Unambiguous	FLITILDHL		1	4	Q13613-1	Q13613-2; Q13614-1; Q13613-1; Q13614-2	0	2	0.1952	0	1	1	542.824	1084.64	1.08	0.00059	171570	HCD (High Energy Collision Dissociation)	MS2	33.0887	150	108.657	31170	FR_BRIN1351_PX601_AB_3.raw	0/0	2.1	0.005048	0.01678
FALSE	High	Sequest HT (A2)	Unambiguous	MLPPVLTHL		1	2	Q9UGV2	Q9UGV2-2; Q9UGV2	0	2	0.3368	0	1	1	510.799	1020.59	-0.3	-0.00015	698075	HCD (High Energy Collision Dissociation)	MS2	5.81901	150	81.5598	22775	FR_BRIN1351_PX601_AB_1.raw	0/0	1.93	0.005048	0.03073
FALSE	High	Sequest HT (A2)	Unambiguous	SMPDFDLHL		1	1	Q09666-1	Q09666-1	0	2	0.3393	0	1	1	537.751	1074.49	1.72	0.00093	296871	HCD (High Energy Collision Dissociation)	MS2	71.9169	150	86.9498	24601	FR_BRIN1351_PX601_AB_1.raw	0/0	1.68	0.005048	0.01694
FALSE	High	Sequest HT (A2)	Unambiguous	QILEGVHFL		1	1	Q9UEE5	Q9UEE5	0	2	0.3235	0	1	1	528.298	1055.59	-0.21	-0.00011	227464	HCD (High Energy Collision Dissociation)	MS2	71.9064	150	81.8346	22870	FR_BRIN1351_PX601_AB_1.raw	0/0	2.38	0.005048	0.03651
FALSE	High	Sequest HT (A2)	Unambiguous	NLPDEMHSL		1	3	Q53T94	Q53T94-2; Q53T94; Q53T94-3	0	2	0.3546	0	1	1	528.245	1055.48	0.78	0.00041	1.36584e+06	HCD (High Energy Collision Dissociation)	MS2	45.3824	60.439	57.64	14619	FR_BRIN1351_PX601_AB_1.raw	0/0	1.41	0.005048	0.03753
FALSE	High	Sequest HT (A2)	Unambiguous	HVLDVIHEV		1	4	O75962-1	O75962-4; O75962-5; O75962-2; O75962-1	0	2	0.4452	0	1	1	530.793	1060.58	0.09	5e-05	571731	HCD (High Energy Collision Dissociation)	MS2	21.6739	150	57.643	14620	FR_BRIN1351_PX601_AB_1.raw	0/0	3.01	0.005048	0.02865
FALSE	High	Sequest HT (A2)	Unambiguous	ALNEKLVNL		1	1	O00303	O00303	0	2	0.211	0	1	1	507.303	1013.6	-1.01	-0.00051	1.74042e+06	HCD (High Energy Collision Dissociation)	MS2	18.8817	47.517	60.4578	15582	FR_BRIN1351_PX601_AB_1.raw	0/0	3.08	0.005048	0.03047
FALSE	High	Sequest HT (A2)	Unambiguous	RVPELLHRL		1	3	Q14997	Q14997-3; Q14997-2; Q14997	0	3	0.5012	0	1	1	378.236	1132.69	-0.93	-0.00035	589528	HCD (High Energy Collision Dissociation)	MS2	36.6706	150	47.0243	10999	FR_BRIN1351_PX601_AB_1.raw	0/0	4.13	0.005048	0.01865
FALSE	High	Sequest HT (A2)	Unambiguous	NLPDEMHSL		1	3	Q53T94	Q53T94-2; Q53T94; Q53T94-3	0	2	0.3467	0	1	1	528.245	1055.48	-0.03	-1e-05	2.0518e+06	HCD (High Energy Collision Dissociation)	MS2	31.481	80.462	57.9919	14740	FR_BRIN1351_PX601_AB_1.raw	0/0	1.5	0.005048	0.03277
FALSE	High	Sequest HT (A2)	Unambiguous	SLLEKSLGL		1	2	O43324-1	O43324-1; O43324-2	0	2	0.1197	0	1	1	480.292	959.578	0.53	0.00026	1.77214e+06	HCD (High Energy Collision Dissociation)	MS2	7.65079	61.392	72.5648	19734	FR_BRIN1351_PX601_AB_1.raw	0/0	3.09	0.005048	0.02301
FALSE	High	Sequest HT (A2)	Unambiguous	VEVPETPKA		1	1	Q9UNF1	Q9UNF1	0	2	0.213	0	1	1	485.266	969.525	-0.13	-6e-05	152434	HCD (High Energy Collision Dissociation)	MS2	14.6267	150	43.0193	9663	FR_BRIN1351_PX601_AB_1.raw	0/0	2.16	0.005048	0.02113
FALSE	High	Sequest HT (A2)	Unambiguous	LLPSHPLEL		1	1	Q9Y244	Q9Y244	0	2	0.1611	0	1	1	509.8	1018.59	-0.87	-0.00044	252880	HCD (High Energy Collision Dissociation)	MS2	29.6056	150	68.13	18226	FR_BRIN1351_PX601_AB_1.raw	0/0	1.49	0.005048	0.01628
FALSE	High	Sequest HT (A2)	Selected	FLMDFIHQV		1	1	Q8WUM0	Q8WUM0	0	2		0.0102	2	2	575.294	1149.58	3.58	0.00206	80442.8	HCD (High Energy Collision Dissociation)	MS2	62.0017	150	96.1347	27042	FR_BRIN1351_PX601_AB_3.raw	0/0	1.95	0.005048	0.03763
FALSE	High	Sequest HT (A2)	Unambiguous	ALLNIKVKL		1	1	P05783	P05783	0	3	0.2478	0	1	1	337.902	1011.69	-1.18	-0.0004	483828	HCD (High Energy Collision Dissociation)	MS2	15.4287	150	65.7945	17423	FR_BRIN1351_PX601_AB_1.raw	0/0	2.3	0.005048	0.01784
FALSE	High	Sequest HT (A2)	Unambiguous	VDISLPKL		1	1	Q09666-1	Q09666-1	0	2	0.2434	0	1	1	442.776	884.546	0.42	0.00019	170990	HCD (High Energy Collision Dissociation)	MS2	16.4959	150	77.9553	21540	FR_BRIN1351_PX601_AB_1.raw	0/0	1.89	0.005048	0.01714
FALSE	High	Sequest HT (A2)	Unambiguous	FVCDIRPEI		1	1	O75348	O75348	0	2	0.2147	0	1	1	546.283	1091.56	2.31	0.00126	279621	HCD (High Energy Collision Dissociation)	MS2	73.553	150	75.4998	20716	FR_BRIN1351_PX601_AB_1.raw	0/0	1.77	0.005048	0.02071
FALSE	High	Sequest HT (A2)	Unambiguous	SVVESVFKL		1	2	P56537-1	P56537-2; P56537-1	0	2	0.2796	0	1	1	504.292	1007.58	-0.28	-0.00014	680112	HCD (High Energy Collision Dissociation)	MS2	36.4079	128.915	78.3143	21661	FR_BRIN1351_PX601_AB_1.raw	0/0	1.86	0.005048	0.04168
FALSE	High	Sequest HT (A2)	Unambiguous	MLPGFLHRL		1	1	Q9NZ32	Q9NZ32	0	3	0.1825	0	1	1	361.876	1083.61	-0.07	-3e-05	466669	HCD (High Energy Collision Dissociation)	MS2	25.6398	150	65.6986	17391	FR_BRIN1351_PX601_AB_1.raw	0/0	2.85	0.005048	0.04091
FALSE	High	Sequest HT (A2)	Unambiguous	IVIGVLHQL		1	3	Q9UH92	Q9UH92; Q9UH92-2; Q9UH92-3	0	2	0.0656	0	1	1	496.32	991.633	3.07	0.00152	115097	HCD (High Energy Collision Dissociation)	MS2	58.8834	150	75.4696	20706	FR_BRIN1351_PX601_AB_1.raw	0/0	1.83	0.005048	0.01666
FALSE	High	Sequest HT (A2)	Unambiguous	YVIDPIKGLKL		1	9	Q15149-1	Q15149-4; Q15149-1; Q15149-6; Q15149-9; Q15149-3; Q15149-8; Q15149-5; Q15149-7; Q15149-2	0	3	0.4205	0	1	1	420.263	1258.78	-1.25	-0.00052	471333	HCD (High Energy Collision Dissociation)	MS2	14.4573	150	78.4107	21693	FR_BRIN1351_PX601_AB_1.raw	0/0	3.02	0.005048	0.02577
FALSE	High	Sequest HT (A2)	Unambiguous	QIIAFFAHL		1	5	Q96L91	Q96L91-3; Q96L91-5; Q96L91; Q96L91-2; Q96L91-4	0	2	0.1684	0	1	1	530.305	1059.6	3.67	0.00194	57779	HCD (High Energy Collision Dissociation)	MS2	65.233	150	97.3227	27435	FR_BRIN1351_PX601_AB_3.raw	0/0	1.9	0.005048	0.02783
FALSE	High	Sequest HT (A2)	Unambiguous	KVVDVVRNLVF		1	2	P20591	P20591; P20591-2	0	2	0.3754	0	1	1	644.392	1287.78	-0.64	-0.00041	420393	HCD (High Energy Collision Dissociation)	MS2	40.4463	150	77.7146	21457	FR_BRIN1351_PX601_AB_1.raw	0/0	3.25	0.005048	0.02086
FALSE	High	Sequest HT (A2)	Unambiguous	AIIDKYIKL		1	2	Q6NUM9-1	Q6NUM9-1; Q6NUM9-2	0	3	0.1733	0	1	1	359.563	1076.67	1.6	0.00057	507045	HCD (High Energy Collision Dissociation)	MS2	31.051	150	67.1683	17897	FR_BRIN1351_PX601_AB_1.raw	0/0	2.25	0.005048	0.01668
FALSE	High	Sequest HT (A2)	Unambiguous	TLIGLSIKV		1	1	Q9Y3D0	Q9Y3D0	0	2	0.2317	0	1	1	472.313	943.619	0.51	0.00024	221381	HCD (High Energy Collision Dissociation)	MS2	47.2428	150	78.813	21829	FR_BRIN1351_PX601_AB_1.raw	0/0	1.64	0.005048	0.03953
FALSE	High	Sequest HT (A2)	Unambiguous	SVVESVFKL		1	2	P56537-1	P56537-2; P56537-1	0	2	0.2715	0	1	1	504.293	1007.58	0.63	0.00032	1.29615e+06	HCD (High Energy Collision Dissociation)	MS2	24.5885	68.687	79.0123	21897	FR_BRIN1351_PX601_AB_1.raw	0/0	2.21	0.005048	0.02076
FALSE	High	Sequest HT (A2)	Unambiguous	GLFPWTPKL		1	4	Q8NI35	Q8NI35-4; Q8NI35; Q8NI35-3; Q8NI35-2	0	2	0.1538	0	1	1	529.805	1058.6	-0.93	-0.00049	234859	HCD (High Energy Collision Dissociation)	MS2	51.4651	150	95.2315	26739	FR_BRIN1351_PX601_AB_3.raw	0/0	1.95	0.005048	0.01768
FALSE	High	Sequest HT (A2)	Unambiguous	SVFGFSFKL		1	2	P26639-2	P26639-1; P26639-2	0	2	0.3295	0	1	1	516.282	1031.56	0.74	0.00038	204914	HCD (High Energy Collision Dissociation)	MS2	37.2046	150	99.7184	28885	FR_BRIN1351_PX601_AB_1.raw	0/0	1.73	0.005048	0.02141
FALSE	High	Sequest HT (A2)	Unambiguous	LLPPPPCPA		1	4	Q9BTY2	Q9NYG8-2; Q9BTY2-2; Q9BTY2; Q9NYG8-1	0	1	0.5167	0	1	1	904.498	904.498	2.64	0.00239	100892	HCD (High Energy Collision Dissociation)	MS2	0	150	65.2289	17229	FR_BRIN1351_PX601_AB_1.raw	0/0	1.8	0.005048	0.02548
FALSE	High	Sequest HT (A2)	Unambiguous	FVLDKVPFL		1	2	Q9NQW6	Q9NQW6; Q9NQW6-2	0	2	0.3891	0	1	1	539.322	1077.64	2.52	0.00136	468532	HCD (High Energy Collision Dissociation)	MS2	31.0887	150	100.549	28506	FR_BRIN1351_PX601_AB_3.raw	0/0	2.39	0.005048	0.02584
FALSE	High	Sequest HT (A2)	Unambiguous	LLPDQIEKL		1	6	Q8N573-1	Q8N573-1; Q8N573-4; Q8N573-8; Q8N573-5; Q8N573-7; Q8N573-2	0	2	0.256	0	1	1	534.82	1068.63	1.94	0.00103	1.07997e+06	HCD (High Energy Collision Dissociation)	MS2	21.1573	99.3	67.3287	17951	FR_BRIN1351_PX601_AB_1.raw	0/0	1.25	0.005048	0.01782
FALSE	High	Sequest HT (A2)	Unambiguous	GYLPNKQVL		1	4	P30793-1	P30793-2; P30793-1; P30793-3; P30793-4	0	2	0.1585	0	1	1	516.298	1031.59	0.14	7e-05	303703	HCD (High Energy Collision Dissociation)	MS2	35.1672	150	53.327	13120	FR_BRIN1351_PX601_AB_1.raw	0/0	1.83	0.005048	0.02518
FALSE	High	Sequest HT (A2)	Unambiguous	VLMTEDIKL		1	8	Q04637-9	Q04637-6; Q04637-9; Q04637; Q04637-3; Q04637-8; Q04637-4; Q04637-5; Q04637-7	0	2	0.4082	0	1	1	531.3	1061.59	1.84	0.00098	737842	HCD (High Energy Collision Dissociation)	MS2	22.4762	150	71.8506	19491	FR_BRIN1351_PX601_AB_1.raw	0/0	2.45	0.005048	0.02012
FALSE	High	Sequest HT (A2)	Unambiguous	TLLVVVPKL		1	1	P21283	P21283	0	2	0.4009	0	1	1	491.34	981.672	1.76	0.00087	77062.2	HCD (High Energy Collision Dissociation)	MS2	63.9544	150	84.2745	23696	FR_BRIN1351_PX601_AB_1.raw	0/0	2.22	0.005048	0.03393
FALSE	High	Sequest HT (A2)	Unambiguous	YLLDLHSYL		1	3	O60337	O60337-5; O60337; O60337-6	0	2	0.069	0	1	1	568.802	1136.6	-0.93	-0.00053	260884	HCD (High Energy Collision Dissociation)	MS2	29.9973	150	95.8362	27598	FR_BRIN1351_PX601_AB_1.raw	0/0	2.32	0.005048	0.03511
FALSE	High	Sequest HT (A2)	Unambiguous	YVIDPIKGL		1	9	Q15149-1	Q15149-4; Q15149-1; Q15149-6; Q15149-9; Q15149-3; Q15149-8; Q15149-5; Q15149-7; Q15149-2	0	2	0.3284	0	1	1	509.303	1017.6	1.24	0.00063	15761560	HCD (High Energy Collision Dissociation)	MS2	0	5.74	75.7892	20812	FR_BRIN1351_PX601_AB_1.raw	0/0	2.01	0.005048	0.02917
FALSE	High	Sequest HT (A2)	Unambiguous	ILPIKFPHL		1	2	O75351	O75351; Q9UN37	0	3	0.432	0	1	1	359.899	1077.68	0.63	0.00023	342206	HCD (High Energy Collision Dissociation)	MS2	39.4274	150	76.8299	21161	FR_BRIN1351_PX601_AB_1.raw	0/0	2.5	0.005048	0.04102
FALSE	High	Sequest HT (A2)	Unambiguous	YLINEIDRI		1	5	Q03001-7	Q03001-14; Q03001-8; Q03001-9; Q03001-7; Q03001-3	0	2	0.283	0	1	1	574.82	1148.63	2.15	0.00124	554567	HCD (High Energy Collision Dissociation)	MS2	42.5615	150	77.1482	21268	FR_BRIN1351_PX601_AB_1.raw	0/0	2.65	0.005048	0.01576
FALSE	High	Sequest HT (A2)	Unambiguous	TILDVRPAL		1	1	P53701	P53701	0	2	0.2598	0	1	1	499.306	997.604	-0.31	-0.00016	482635	HCD (High Energy Collision Dissociation)	MS2	32.1683	150	71.2216	19277	FR_BRIN1351_PX601_AB_1.raw	0/0	2.04	0.005048	0.04167
FALSE	High	Sequest HT (A2)	Unambiguous	ALLDKPPFL		1	1	P17252	P17252	0	2	0.1404	0	1	1	507.307	1013.61	3.81	0.00193	67997	HCD (High Energy Collision Dissociation)	MS2	72.1428	150	84.3137	23709	FR_BRIN1351_PX601_AB_1.raw	0/0	1.71	0.005048	0.01901
FALSE	High	Sequest HT (A2)	Unambiguous	SLLDSCTKL		1	2	P50991	P50991; P50991-2	0	2	0.2957	0	1	1	490.261	979.514	1.56	0.00077	161372	HCD (High Energy Collision Dissociation)	MS2	29.7361	150	71.6063	19409	FR_BRIN1351_PX601_AB_1.raw	0/0	1.86	0.005048	0.02138
FALSE	High	Sequest HT (A2)	Unambiguous	ALADIVWRA		1	1	Q4G0A6	Q4G0A6	0	2	0.3333	0	1	1	507.79	1014.57	0.56	0.00028	165148	HCD (High Energy Collision Dissociation)	MS2	50.6418	150	76.6741	21109	FR_BRIN1351_PX601_AB_1.raw	0/0	1.98	0.005048	0.03776
FALSE	High	Sequest HT (A2)	Unambiguous	IMLEALERV		1	2	A8MWD9	P62308; A8MWD9	0	2	0.2618	0	1	1	537.306	1073.6	1.59	0.00085	903517	HCD (High Energy Collision Dissociation)	MS2	23.6699	109.314	77.2087	21288	FR_BRIN1351_PX601_AB_1.raw	0/0	2.33	0.005048	0.03698
FALSE	High	Sequest HT (A2)	Unambiguous	YLIDFKHHF		1	2	Q9NXF1	Q9NXF1-2; Q9NXF1	0	3	0.462	0	1	1	407.214	1219.63	0.38	0.00015	334624	HCD (High Energy Collision Dissociation)	MS2	24.2754	150	58.9346	15062	FR_BRIN1351_PX601_AB_1.raw	0/0	3.03	0.005048	0.02804
FALSE	High	Sequest HT (A2)	Unambiguous	GIVGVFVKL		1	1	O00151	O00151	0	2	0.3484	0	1	1	466.303	931.598	0.53	0.00025	603842	HCD (High Energy Collision Dissociation)	MS2	8.27588	150	84.5563	23790	FR_BRIN1351_PX601_AB_1.raw	0/0	2.21	0.005048	0.02902
FALSE	High	Sequest HT (A2)	Unambiguous	GLDIDGIYRV		1	4	Q8IWW6-1	Q8IWW6-3; Q8IWW6-2; Q8IWW6-4; Q8IWW6-1	0	2	0.2642	0	1	1	560.805	1120.6	2.79	0.00157	294530	HCD (High Energy Collision Dissociation)	MS2	54.8078	150	77.5155	21390	FR_BRIN1351_PX601_AB_1.raw	0/0	2.46	0.005048	0.03261
FALSE	High	Sequest HT (A2)	Unambiguous	YLPTLWVKL		1	5	Q5JPE7	Q5JPE7; Q5JPE7-2; Q5JPE7-3; Q15155; P69849	0	2	0.2534	0	1	1	566.843	1132.68	2.65	0.0015	266064	HCD (High Energy Collision Dissociation)	MS2	51.6247	150	97.3383	28096	FR_BRIN1351_PX601_AB_1.raw	0/0	1.46	0.005048	0.02131
FALSE	High	Sequest HT (A2)	Unambiguous	AIIDKYIKL		1	2	Q6NUM9-1	Q6NUM9-1; Q6NUM9-2	0	3	0.1096	0	1	1	359.562	1076.67	0.32	0.00012	304806	HCD (High Energy Collision Dissociation)	MS2	42.3021	150	66.8125	17776	FR_BRIN1351_PX601_AB_1.raw	0/0	2.19	0.005048	0.01556
FALSE	High	Sequest HT (A2)	Unambiguous	FLLDPVKGERL		1	9	Q15149-1	Q15149-4; Q15149-1; Q15149-6; Q15149-9; Q15149-3; Q15149-8; Q15149-5; Q15149-7; Q15149-2	0	3	0.4201	0	1	1	429.587	1286.75	0.96	0.00041	465912	HCD (High Energy Collision Dissociation)	MS2	23.2553	150	66.8575	17792	FR_BRIN1351_PX601_AB_1.raw	0/0	3.19	0.005048	0.02909
FALSE	High	Sequest HT (A2)	Unambiguous	GLIDVHVHL		1	1	P27708	P27708	0	3	0.2763	0	1	1	334.863	1002.57	1.19	0.0004	266664	HCD (High Energy Collision Dissociation)	MS2	43.34	150	66.9841	17834	FR_BRIN1351_PX601_AB_1.raw	0/0	2.57	0.005048	0.03623
FALSE	High	Sequest HT (A2)	Unambiguous	FLMDFIHQV		1	1	Q8WUM0	Q8WUM0	0	2	0.1448	0	1	1	575.291	1149.57	-1.41	-0.00081	196914	HCD (High Energy Collision Dissociation)	MS2	61.3433	150	96.6919	27882	FR_BRIN1351_PX601_AB_1.raw	0/0	2.21	0.005048	0.03125
FALSE	High	Sequest HT (A2)	Unambiguous	YGAEALERMFL		1	1	P69905	P69905	0	2	0.5312	0	1	1	650.323	1299.64	-0.85	-0.00055	510066	HCD (High Energy Collision Dissociation)	MS2	44.5109	150	96.5741	27843	FR_BRIN1351_PX601_AB_1.raw	0/0	3.52	0.005048	0.03027
FALSE	High	Sequest HT (A2)	Unambiguous	FLDPNNIPKA		1	2	Q9BVK2-1	Q9BVK2-1; Q9BVK2-2	0	2	0.2981	0	1	1	564.806	1128.61	0.76	0.00043	472974	HCD (High Energy Collision Dissociation)	MS2	42.0273	150	58.8939	15048	FR_BRIN1351_PX601_AB_1.raw	0/0	2.08	0.005048	0.02592
FALSE	High	Sequest HT (A2)	Unambiguous	FVCDIRPEI		1	1	O75348	O75348	0	2	0.1795	0	1	1	546.28	1091.55	-1.94	-0.00106	176807	HCD (High Energy Collision Dissociation)	MS2	75.0559	150	75.9625	20870	FR_BRIN1351_PX601_AB_1.raw	0/0	1.56	0.005048	0.03996
FALSE	High	Sequest HT (A2)	Unambiguous	VDISLPKL		1	1	Q09666-1	Q09666-1	0	2	0.131	0	1	1	442.776	884.545	-0.34	-0.00015	111129	HCD (High Energy Collision Dissociation)	MS2	61.5797	150	77.6023	21419	FR_BRIN1351_PX601_AB_1.raw	0/0	1.45	0.005048	0.03488
FALSE	High	Sequest HT (A2)	Unambiguous	DMRQTVAVGVIK		1	4	P68104	Q05639; P68104-2; P68104; Q5VTE0	0	3	0.3394	0	1	1	439.583	1316.73	-1.12	-0.00049	107779	HCD (High Energy Collision Dissociation)	MS2	68.1813	150	50.9272	12311	FR_BRIN1351_PX601_AB_1.raw	0/0	2.21	0.005048	0.01974
FALSE	High	Sequest HT (A2)	Unambiguous	YLLPAIVHI		1	5	Q92841	Q92841-3; Q92841-1; Q92841; Q92841-2; P17844	0	2	0.3654	0	1	1	519.821	1038.63	-0.76	-0.0004	29467580	HCD (High Energy Collision Dissociation)	MS2	1.18996	3.189	93.0423	26661	FR_BRIN1351_PX601_AB_1.raw	0/0	2.08	0.005048	0.02205
FALSE	High	Sequest HT (A2)	Unambiguous	VLPNIHPEL		1	3	O75367-1	O75367-3; O75367-2; O75367-1	0	2	0.3807	0	1	1	516.298	1031.59	0.73	0.00038	768247	HCD (High Energy Collision Dissociation)	MS2	30.7391	130.775	64.9336	17128	FR_BRIN1351_PX601_AB_1.raw	0/0	2.18	0.005048	0.01969
FALSE	High	Sequest HT (A2)	Unambiguous	GELSLPVHL		1	3	Q9NSG2-1	Q9NSG2-1; Q9NSG2-3; Q9NSG2-2	0	2	0.047	0	1	1	482.776	964.544	-2.11	-0.00102	66711.8	HCD (High Energy Collision Dissociation)	MS2	71.0796	150	79.0533	21911	FR_BRIN1351_PX601_AB_1.raw	0/0	1.49	0.005048	0.04067
FALSE	High	Sequest HT (A2)	Unambiguous	SLAEGLRTV		1	1	Q9Y6K5	Q9Y6K5	0	2	0.0243	0	1	1	473.272	945.536	-0.52	-0.00025	475950	HCD (High Energy Collision Dissociation)	MS2	34.9496	150	51.2383	12416	FR_BRIN1351_PX601_AB_1.raw	0/0	2.47	0.005048	0.02433
FALSE	High	Sequest HT (A2)	Unambiguous	SLPEEIGHL		1	4	Q96II8-2	Q96II8-1; Q96II8-3; Q96II8-2; Q96II8-4	0	2	0.1685	0	1	1	497.764	994.521	0.66	0.00033	1206433	HCD (High Energy Collision Dissociation)	MS2	29.6561	72.608	63.8619	16757	FR_BRIN1351_PX601_AB_1.raw	0/0	1.84	0.005048	0.03116
FALSE	High	Sequest HT (A2)	Unambiguous	STLHLVLRL		1	4	P62979	P62987; P62979; P0CG47; P0CG48	0	2	0.5208	0	1	1	526.337	1051.67	3.75	0.00197	246478	HCD (High Energy Collision Dissociation)	MS2	30.5873	150	67.8634	18136	FR_BRIN1351_PX601_AB_1.raw	0/0	2.4	0.005048	0.02749
FALSE	High	Sequest HT (A2)	Unambiguous	SILSLVTKI		1	1	Q12905	Q12905	0	2	0.1119	0	1	1	487.318	973.629	-0.07	-4e-05	639867	HCD (High Energy Collision Dissociation)	MS2	4.5812	150	91.5545	26160	FR_BRIN1351_PX601_AB_1.raw	0/0	2.95	0.005048	0.01556
FALSE	High	Sequest HT (A2)	Unambiguous	IVIGVLHQL		1	3	Q9UH92	Q9UH92; Q9UH92-2; Q9UH92-3	0	2	0.1217	0	1	1	496.32	991.632	2.33	0.00116	717502	HCD (High Energy Collision Dissociation)	MS2	34.6774	134.395	75.0971	20583	FR_BRIN1351_PX601_AB_1.raw	0/0	2.3	0.005048	0.01842
FALSE	High	Sequest HT (A2)	Unambiguous	QLMPLPVKV		1	1	Q9UII4	Q9UII4	0	2	0.3575	0	1	1	512.817	1024.63	3.35	0.00172	186538	HCD (High Energy Collision Dissociation)	MS2	13.6061	150	74.9702	20541	FR_BRIN1351_PX601_AB_1.raw	0/0	2.21	0.005048	0.03636
FALSE	High	Sequest HT (A2)	Unambiguous	SVFGFSFKL		1	2	P26639-2	P26639-1; P26639-2	0	2	0.2899	0	1	1	516.284	1031.56	4.41	0.00228	201833	HCD (High Energy Collision Dissociation)	MS2	41.2672	150	99.5372	28169	FR_BRIN1351_PX601_AB_3.raw	0/0	1.69	0.005048	0.04054
FALSE	High	Sequest HT (A2)	Unambiguous	GLPLQLAHL		1	2	Q9NXF1	Q9NXF1-2; Q9NXF1	0	2	0.2421	0	1	1	481.295	961.582	-0.5	-0.00024	273503	HCD (High Energy Collision Dissociation)	MS2	22.3865	150	79.7971	22164	FR_BRIN1351_PX601_AB_1.raw	0/0	1.9	0.005048	0.03161
FALSE	High	Sequest HT (A2)	Unambiguous	ILPDTYQHL		1	3	Q13191-1	Q13191-3; Q13191-2; Q13191-1	0	2	0.2739	0	1	1	550.294	1099.58	1.39	0.00076	272499	HCD (High Energy Collision Dissociation)	MS2	52.5251	150	59.3365	15199	FR_BRIN1351_PX601_AB_1.raw	0/0	1.57	0.005048	0.03258
FALSE	High	Sequest HT (A2)	Unambiguous	LLPDTYQHL		1	1		P22681	0	2	0.2739	0	1	2	550.294	1099.58	1.39	0.00076	272499	HCD (High Energy Collision Dissociation)	MS2	52.5251	150	59.3365	15199	FR_BRIN1351_PX601_AB_1.raw	0/0	1.57	0.005048	0.03258
FALSE	High	Sequest HT (A2)	Unambiguous	LIAEPFYHL		1	9	Q86U86-1	Q86U86-5; Q86U86-7; Q86U86-4; Q86U86-1; Q86U86-6; Q86U86-9; Q86U86-8; Q86U86-2; Q86U86-3	0	2	0.3138	0	1	1	551.799	1102.59	-2.96	-0.00163	219218	HCD (High Energy Collision Dissociation)	MS2	75.4398	150	80.1183	22271	FR_BRIN1351_PX601_AB_1.raw	0/0	1.88	0.005048	0.01572
FALSE	High	Sequest HT (A2)	Unambiguous	ALPHAILRL		1	3	P60709	P60709; Q562R1; P63261	0	2	0.3812	0	1	1	502.324	1003.64	-0.19	-0.0001	345138	HCD (High Energy Collision Dissociation)	MS2	59.1641	150	59.5938	15285	FR_BRIN1351_PX601_AB_1.raw	0/0	1.81	0.005048	0.02897
FALSE	High	Sequest HT (A2)	Unambiguous	ILYGKIIHL		1	1	P0CG13-1	P0CG13-1	0	3	0.2638	0	1	1	357.231	1069.68	0.37	0.00013	280378	HCD (High Energy Collision Dissociation)	MS2	55.5874	150	63.8478	16752	FR_BRIN1351_PX601_AB_1.raw	0/0	2.35	0.005048	0.01932
FALSE	High	Sequest HT (A2)	Unambiguous	TVLGKIWKL		1	1	Q9H4M9	Q9H4M9	0	2	0.1956	0	1	1	529.343	1057.68	1.13	0.0006	582158	HCD (High Energy Collision Dissociation)	MS2	41.7633	150	68.0877	18212	FR_BRIN1351_PX601_AB_1.raw	0/0	2.25	0.005048	0.02287
FALSE	High	Sequest HT (A2)	Unambiguous	MLPKDIAKL		1	1	P61024	P61024	0	3	0.031	0	1	1	343.544	1028.62	0.37	0.00013	1.48452e+06	HCD (High Energy Collision Dissociation)	MS2	14.9319	43.507	53.8278	13298	FR_BRIN1351_PX601_AB_1.raw	0/0	2.58	0.005048	0.0173
FALSE	High	Sequest HT (A2)	Unambiguous	GMPDFLEKL		1	1	Q9NQZ5	Q9NQZ5	0	2	0.3652	0	1	1	525.271	1049.53	0.14	7e-05	189211	HCD (High Energy Collision Dissociation)	MS2	49.9892	150	89.7712	25548	FR_BRIN1351_PX601_AB_1.raw	0/0	1.78	0.005048	0.03837
FALSE	High	Sequest HT (A2)	Unambiguous	YMIAHITGL		1	3	P04818	P04818-2; P04818; P04818-3	0	2	0.3884	0	1	1	509.774	1018.54	0.93	0.00048	211260	HCD (High Energy Collision Dissociation)	MS2	44.5689	150	71.911	19511	FR_BRIN1351_PX601_AB_1.raw	0/0	2.24	0.005048	0.03119
FALSE	High	Sequest HT (A2)	Unambiguous	KVVDVVRNL		1	2	P20591	P20591; P20591-2	0	3	0.3131	0	1	1	347.885	1041.64	0.33	0.00011	2.39318e+06	HCD (High Energy Collision Dissociation)	MS2	13.8423	28.023	48.5475	11511	FR_BRIN1351_PX601_AB_1.raw	0/0	3.29	0.005048	0.03907
FALSE	High	Sequest HT (A2)	Unambiguous	SLIGHLQTL		1	1	Q16690	Q16690	0	2	0.1183	0	1	1	491.291	981.574	1.29	0.00063	1.33327e+06	HCD (High Energy Collision Dissociation)	MS2	18.3616	76.283	67.9917	18180	FR_BRIN1351_PX601_AB_1.raw	0/0	2.62	0.005048	0.03209
FALSE	High	Sequest HT (A2)	Unambiguous	ALLPSSPTL		1	6	Q92994	Q92994; Q92994-5; Q92994-9; Q92994-3; Q92994-8; Q92994-7	0	1	0.2811	0	1	1	898.526	898.526	2.11	0.0019	138576	HCD (High Energy Collision Dissociation)	MS2	0	150	79.0261	21902	FR_BRIN1351_PX601_AB_1.raw	0/0	1.85	0.005048	0.03695
FALSE	High	Sequest HT (A2)	Unambiguous	SVVESVFKL		1	2	P56537-1	P56537-2; P56537-1	0	2	0.1905	0	1	1	504.292	1007.58	0.39	0.00019	389241	HCD (High Energy Collision Dissociation)	MS2	52.4342	150	79.3696	22017	FR_BRIN1351_PX601_AB_1.raw	0/0	1.89	0.005048	0.02486
FALSE	High	Sequest HT (A2)	Unambiguous	FVLDKVPFL		1	2	Q9NQW6	Q9NQW6; Q9NQW6-2	0	2	0.4087	0	1	1	539.322	1077.64	2.52	0.00136	127478	HCD (High Energy Collision Dissociation)	MS2	55.1016	150	100.919	28628	FR_BRIN1351_PX601_AB_3.raw	0/0	2.3	0.005048	0.0195
FALSE	High	Sequest HT (A2)	Unambiguous	SELPGAFEA		1	1	P04632	P04632	0	1	0.1647	0	1	1	920.438	920.438	1.84	0.00169	268698	HCD (High Energy Collision Dissociation)	MS2	14.3959	150	67.5441	18026	FR_BRIN1351_PX601_AB_1.raw	0/0	1.7	0.005048	0.03991
FALSE	High	Sequest HT (A2)	Unambiguous	VLIDYQRNV		1	1	O14980	O14980	0	2	0.2459	0	1	1	560.312	1119.62	0.19	0.0001	461349	HCD (High Energy Collision Dissociation)	MS2	19.857	150	53.4075	13151	FR_BRIN1351_PX601_AB_1.raw	0/0	2.44	0.005048	0.02404
FALSE	High	Sequest HT (A2)	Unambiguous	RLPEELRSL		1	2	Q9UIG0	Q9UIG0; Q9UIG0-2	0	2	0.4076	0	1	1	556.824	1112.64	-2.17	-0.00121	186178	HCD (High Energy Collision Dissociation)	MS2	54.9036	150	51.9755	12661	FR_BRIN1351_PX601_AB_1.raw	0/0	2.38	0.005048	0.02865
FALSE	High	Sequest HT (A2)	Unambiguous	NLLEEVFHL		1	4	Q69YN4	Q69YN4-4; Q69YN4-3; Q69YN4-2; Q69YN4	0	2	0.2237	0	1	1	557.301	1113.6	1.02	0.00057	174805	HCD (High Energy Collision Dissociation)	MS2	42.5721	150	113.619	32800	FR_BRIN1351_PX601_AB_3.raw	0/0	2.28	0.005048	0.02218
FALSE	High	Sequest HT (A2)	Unambiguous	RVQPIKLARVT		1	1	P62857	P62857	0	3	0.5429	0	1	1	427.61	1280.82	-0.34	-0.00015	213712	HCD (High Energy Collision Dissociation)	MS2	56.5953	150	37.4956	7869	FR_BRIN1351_PX601_AB_1.raw	0/0	3.26	0.005048	0.02657
FALSE	High	Sequest HT (A2)	Unambiguous	SLLEDLSHI		1	1	Q9UHV2	Q9UHV2	0	2	0.2128	0	1	1	513.778	1026.55	2.69	0.00138	142657	HCD (High Energy Collision Dissociation)	MS2	53.904	150	92.5449	26495	FR_BRIN1351_PX601_AB_1.raw	0/0	1.88	0.005048	0.01625
FALSE	High	Sequest HT (A2)	Unambiguous	SLLDIIEKV		1	7	P49815	P49815-5; P49815-7; P49815-4; P49815; P49815-3; P49815-2; P49815-6	0	2	0.1418	0	1	1	515.314	1029.62	1.69	0.00087	1.375e+06	HCD (High Energy Collision Dissociation)	MS2	12.4647	80.534	106.358	30413	FR_BRIN1351_PX601_AB_3.raw	0/0	2.61	0.005048	0.03411
FALSE	High	Sequest HT (A2)	Unambiguous	FIVDPVSNL		1	3	P15924-1	P15924-1; P15924-3; P15924-2	0	1	0.3234	0	1	1	1003.55	1003.55	2.94	0.00295	493589	HCD (High Energy Collision Dissociation)	MS2	0	150	91.5847	26170	FR_BRIN1351_PX601_AB_1.raw	0/0	2.69	0.005048	0.02772
FALSE	High	Sequest HT (A2)	Unambiguous	VLPKLYVKL		1	2	P62854	P62854; Q5JNZ5	0	3	0.1633	0	1	1	358.243	1072.71	0.38	0.00014	1.43069e+06	HCD (High Energy Collision Dissociation)	MS2	14.1524	83.477	64.1976	16875	FR_BRIN1351_PX601_AB_1.raw	0/0	2.51	0.005048	0.03351
FALSE	High	Sequest HT (A2)	Unambiguous	FINEKKYHL		1	1	P49585	P49585	0	3	0.114	0	1	1	397.889	1191.65	0.26	0.0001	314042	HCD (High Energy Collision Dissociation)	MS2	14.893	150	38.4813	8195	FR_BRIN1351_PX601_AB_1.raw	0/0	2.28	0.005048	0.01621
FALSE	High	Sequest HT (A2)	Unambiguous	GLPEITPKL		1	1	Q15596	Q15596	0	2	0.1827	0	1	1	484.296	967.584	1.52	0.00073	255844	HCD (High Energy Collision Dissociation)	MS2	39.4846	150	67.6863	18074	FR_BRIN1351_PX601_AB_1.raw	0/0	1.97	0.005048	0.03424
FALSE	High	Sequest HT (A2)	Unambiguous	SFSDYPPLGRF		1	3	P68104	P68104-2; P68104; Q5VTE0	0	2	0.3432	0	1	1	643.315	1285.62	1.98	0.00127	239570	HCD (High Energy Collision Dissociation)	MS2	23.238	150	79.2821	21988	FR_BRIN1351_PX601_AB_1.raw	0/0	2.36	0.005048	0.01975
FALSE	High	Sequest HT (A2)	Unambiguous	TLADYLHLL		1	1	Q9HAB8-1	Q9HAB8-1	0	2	0.0244	0	1	1	529.799	1058.59	2.06	0.00109	228310	HCD (High Energy Collision Dissociation)	MS2	35.8191	150	106.361	30414	FR_BRIN1351_PX601_AB_3.raw	0/0	1.23	0.005048	0.03257
FALSE	High	Sequest HT (A2)	Unambiguous	FINEKKYHL		1	1	P49585	P49585	0	3	0.0788	0	1	1	397.889	1191.65	-0.51	-0.0002	156874	HCD (High Energy Collision Dissociation)	MS2	26.4357	150	38.823	8305	FR_BRIN1351_PX601_AB_1.raw	0/0	2.03	0.005048	0.03183
FALSE	High	Sequest HT (A2)	Unambiguous	MLPKDIAKL		1	1	P61024	P61024	0	3	0.1	0	1	1	343.544	1028.62	-0.16	-5e-05	571593	HCD (High Energy Collision Dissociation)	MS2	24.1623	150	53.4779	13175	FR_BRIN1351_PX601_AB_1.raw	0/0	2.3	0.005048	0.02654
FALSE	High	Sequest HT (A2)	Unambiguous	QLIDKVWQL		1	3	Q92503-2	Q92503-1; Q92503-3; Q92503-2	0	2	0.1115	0	1	1	571.833	1142.66	1.57	0.0009	294103	HCD (High Energy Collision Dissociation)	MS2	25.3957	150	84.5895	23801	FR_BRIN1351_PX601_AB_1.raw	0/0	2.78	0.005048	0.02989
FALSE	High	Sequest HT (A2)	Unambiguous	LLPDIISRL		1	1	Q15021	Q15021	0	2	0.343	0	1	1	520.33	1039.65	0.86	0.00045	5.70682e+06	HCD (High Energy Collision Dissociation)	MS2	9.84795	17.462	92.1269	26355	FR_BRIN1351_PX601_AB_1.raw	0/0	1.72	0.005048	0.02092
FALSE	High	Sequest HT (A2)	Unambiguous	VLIPKLPQL		1	2	Q8N138	Q8N138; Q8N138-4	0	2	0.2247	0	1	1	510.843	1020.68	-3	-0.00153	267576	HCD (High Energy Collision Dissociation)	MS2	40.3294	150	85.474	24102	FR_BRIN1351_PX601_AB_1.raw	0/0	1.78	0.005048	0.03099
FALSE	High	Sequest HT (A2)	Unambiguous	VIVELIYKV		1	1	P53618	P53618	0	2	0.2852	0	1	1	538.342	1075.68	0.71	0.00038	832139	HCD (High Energy Collision Dissociation)	MS2	48.5812	150	83.3193	23375	FR_BRIN1351_PX601_AB_1.raw	0/0	2.63	0.005482	0.0465
FALSE	High	Sequest HT (A2)	Unambiguous	WLAEKLPTL		1	3	Q14008-3	Q14008-2; Q14008; Q14008-3	0	2	0.2887	0	1	1	535.816	1070.63	0.89	0.00048	1208798	HCD (High Energy Collision Dissociation)	MS2	36.1853	97.483	80.5526	21777	FR_BRIN1351_PX601_AB_3.raw	0/0	2.91	0.005482	0.04347
FALSE	High	Sequest HT (A2)	Unambiguous	YLPEDFIRV		1	1	O43187	O43187	0	2	0.1136	0	1	1	576.31	1151.61	2.55	0.00147	313757	HCD (High Energy Collision Dissociation)	MS2	34.4428	150	86.0947	23662	FR_BRIN1351_PX601_AB_3.raw	0/0	1.76	0.005482	0.04311
FALSE	High	Sequest HT (A2)	Unambiguous	ILIDPFHKA		1	1	P61313-1	P61313-1	0	2	0.1368	0	1	1	527.307	1053.61	-2.17	-0.00114	238085	HCD (High Energy Collision Dissociation)	MS2	49.6322	150	58.7275	14991	FR_BRIN1351_PX601_AB_1.raw	0/0	1.9	0.005482	0.04453
FALSE	High	Sequest HT (A2)	Unambiguous	KLIPGLNNL		1	3	Q8TEL6	Q8TEL6; Q8TEL6-3; Q8TEL6-2	0	2	0.3871	0	1	1	491.309	981.611	1.65	0.00081	831932	HCD (High Energy Collision Dissociation)	MS2	10.8692	150	69.2679	18179	FR_BRIN1351_PX601_AB_2.raw	0/0	2.79	0.005482	0.0447
FALSE	High	Sequest HT (A2)	Unambiguous	ILAAVETRL		1	2	Q9NVF7-1	Q9NVF7-2; Q9NVF7-1	0	2	0.1405	0	1	1	493.306	985.604	0.3	0.00015	292284	HCD (High Energy Collision Dissociation)	MS2	24.7806	150	58.9828	15078	FR_BRIN1351_PX601_AB_1.raw	0/0	1.85	0.005482	0.04339
FALSE	High	Sequest HT (A2)	Unambiguous	SLWGQPAEA		1	2	P29400-2	P29400-1; P29400-2	0	1	0.2039	0	1	1	958.464	958.464	1.17	0.00112	516495	HCD (High Energy Collision Dissociation)	MS2	19.507	150	63.7968	16103	FR_BRIN1351_PX601_AB_3.raw	0/0	2.06	0.005482	0.04377
FALSE	High	Sequest HT (A2)	Unambiguous	NLPDEMHSL		1	3	Q53T94	Q53T94-2; Q53T94; Q53T94-3	0	2	0.3357	0	1	1	528.245	1055.48	0.9	0.00047	2044736	HCD (High Energy Collision Dissociation)	MS2	41.6044	44.126	57.489	13942	FR_BRIN1351_PX601_AB_3.raw	0/0	1.43	0.005482	0.04285
FALSE	High	Sequest HT (A2)	Unambiguous	LSLEGDHSTPPSAYGSVK		1	3	P07355-2	A6NMY6; P07355-2; P07355	0	3	0.4573	0	1	1	615.638	1844.9	-1.55	-0.00095	111637	HCD (High Energy Collision Dissociation)	MS2	57.0459	150	48.7366	10962	FR_BRIN1351_PX601_AB_3.raw	0/0	2.93	0.005482	0.04662
FALSE	High	Sequest HT (A2)	Unambiguous	VLIPKMPQL		1	1	Q9P0S3	Q9P0S3	0	2	0.2544	0	1	1	519.822	1038.64	-1.19	-0.00062	665426	HCD (High Energy Collision Dissociation)	MS2	71.4997	150	80.3422	22347	FR_BRIN1351_PX601_AB_1.raw	0/0	1.69	0.005482	0.04266
FALSE	High	Sequest HT (A2)	Unambiguous	FVDDYTVRV		1	1	O00487	O00487	0	2	0.4	0	1	1	557.283	1113.56	0.48	0.00027	715727	HCD (High Energy Collision Dissociation)	MS2	42.5389	150	61.8039	15617	FR_BRIN1351_PX601_AB_2.raw	0/0	2.5	0.005482	0.04489
FALSE	High	Sequest HT (A2)	Unambiguous	ALATLIHQV		1	1	Q9UBW8	Q9UBW8	0	2	0.22	0	1	1	483.293	965.579	0.85	0.00041	786875	HCD (High Energy Collision Dissociation)	MS2	13.8316	150	61.4588	15498	FR_BRIN1351_PX601_AB_2.raw	0/0	2.5	0.005482	0.04337
FALSE	High	Sequest HT (A2)	Unambiguous	YLPVGSHNL		1	1	Q07864	Q07864	0	2	0.3388	0	1	1	500.266	999.525	-0.8	-0.0004	259683	HCD (High Energy Collision Dissociation)	MS2	26.6683	150	49.436	11195	FR_BRIN1351_PX601_AB_3.raw	0/0	1.83	0.005482	0.04315
FALSE	High	Sequest HT (A2)	Unambiguous	TLYEAVREV		1	1	P62906	P62906	0	2	0.207	0	1	1	540.29	1079.57	-0.1	-5e-05	2.80083e+06	HCD (High Energy Collision Dissociation)	MS2	16.8989	35.358	56.4126	13772	FR_BRIN1351_PX601_AB_2.raw	0/0	2.27	0.005482	0.04424
FALSE	High	Sequest HT (A2)	Unambiguous	VLTGLSIRL		1	1	Q6SPF0	Q6SPF0	0	2	0.1088	0	1	1	486.316	971.625	-0.05	-2e-05	186783	HCD (High Energy Collision Dissociation)	MS2	50.7929	150	77.7914	21483	FR_BRIN1351_PX601_AB_1.raw	0/0	2.39	0.005482	0.04559
FALSE	High	Sequest HT (A2)	Unambiguous	PNLHGLFGR		1	1	P99999	P99999	0	3	0.3074	0	1	1	337.523	1010.55	0.17	6e-05	71723.9	HCD (High Energy Collision Dissociation)	MS2	61.4277	150	51.0946	11755	FR_BRIN1351_PX601_AB_3.raw	0/0	2.31	0.005482	0.0471
FALSE	High	Sequest HT (A2)	Unambiguous	FLPEGVNKL		1	1	Q5VWP2	Q5VWP2	0	2	0.2252	0	1	1	508.792	1016.58	-0.61	-0.00031	2.17001e+06	HCD (High Energy Collision Dissociation)	MS2	26.5175	35.08	59.4813	14822	FR_BRIN1351_PX601_AB_2.raw	0/0	2.22	0.005482	0.04619
FALSE	High	Sequest HT (A2)	Unambiguous	SIISIHPKI		1	2	Q13530	Q13530; Q13530-2	0	3	0.0974	0	1	1	336.547	1007.63	0.27	9e-05	182888	HCD (High Energy Collision Dissociation)	MS2	24.7929	150	52.6954	12290	FR_BRIN1351_PX601_AB_3.raw	0/0	1.95	0.005482	0.04683
FALSE	High	Sequest HT (A2)	Unambiguous	YLPDIIKDQKA		1	1	O15355	O15355	0	3	0.2756	0	1	1	435.247	1303.73	0.58	0.00025	812825	HCD (High Energy Collision Dissociation)	MS2	17.3171	141.005	53.0889	12424	FR_BRIN1351_PX601_AB_3.raw	0/0	2.54	0.005482	0.04252
FALSE	High	Sequest HT (A2)	Unambiguous	ILPIKFPHL		1	2	O75351	O75351; Q9UN37	0	3	0.4473	0	1	1	359.899	1077.68	1.39	0.0005	634521	HCD (High Energy Collision Dissociation)	MS2	25.6884	143.07	77.1754	21277	FR_BRIN1351_PX601_AB_1.raw	0/0	2.75	0.005482	0.04216
FALSE	High	Sequest HT (A2)	Unambiguous	SDYPPLGRFAVR		1	3	P68104	P68104-2; P68104; Q5VTE0	0	3	0.3568	0	1	1	459.914	1377.73	0	0	847171	HCD (High Energy Collision Dissociation)	MS2	33.0183	86.508	58.9912	14656	FR_BRIN1351_PX601_AB_2.raw	0/0	1.99	0.005482	0.04255
FALSE	High	Sequest HT (A2)	Unambiguous	LLIGHLERV		1	1	Q92621	Q92621	0	2	0.2275	0	1	1	525.327	1049.65	0.18	9e-05	125274	HCD (High Energy Collision Dissociation)	MS2	73.674	150	53.7189	12644	FR_BRIN1351_PX601_AB_3.raw	0/0	2.11	0.005482	0.04448
FALSE	High	Sequest HT (A2)	Unambiguous	KVVDVVRNL		1	2	P20591	P20591; P20591-2	0	3	0.2954	0	1	1	347.885	1041.64	-0.11	-4e-05	1.65242e+06	HCD (High Energy Collision Dissociation)	MS2	2.61658	44.089	48.6055	10919	FR_BRIN1351_PX601_AB_3.raw	0/0	3.25	0.005482	0.04307
FALSE	High	Sequest HT (A2)	Unambiguous	GLPSLVTKL		1	1	Q99424	Q99424	0	2	0.2771	0	1	1	464.297	927.587	-0.35	-0.00016	118680	HCD (High Energy Collision Dissociation)	MS2	72.9423	150	73.0553	19900	FR_BRIN1351_PX601_AB_1.raw	0/0	1.66	0.005482	0.04581
FALSE	High	Sequest HT (A2)	Selected	GLLAVLRPL		1	1	A0PJW6	A0PJW6	0	2	0.0169	0	1	1	476.32	951.634	-1.5	-0.00072	480994	HCD (High Energy Collision Dissociation)	MS2	40.8038	150	80.5228	22410	FR_BRIN1351_PX601_AB_1.raw	0/0	2.36	0.005482	0.04395
FALSE	High	Sequest HT (A2)	Unambiguous	RLLDSEIKI		1	1	P17980	P17980	0	3	0.1407	0	1	1	362.888	1086.65	-0.93	-0.00034	194581	HCD (High Energy Collision Dissociation)	MS2	71.2829	150	57.9343	14094	FR_BRIN1351_PX601_AB_3.raw	0/0	2.7	0.005482	0.04682
FALSE	High	Sequest HT (A2)	Unambiguous	FLHEATVRL		1	1	Q12772	Q12772	0	3	0.2464	0	1	1	362.541	1085.61	-0.48	-0.00017	74398	HCD (High Energy Collision Dissociation)	MS2	77.6787	150	49.7884	11505	FR_BRIN1351_PX601_AB_2.raw	0/0	2.11	0.005482	0.04526
FALSE	High	Sequest HT (A2)	Unambiguous	ILMEHIHKL		1	1	P84098	P84098	0	3	0.3166	0	1	1	378.555	1133.65	-0.4	-0.00015	1.56003e+06	HCD (High Energy Collision Dissociation)	MS2	9.03225	56.135	43.8029	9321	FR_BRIN1351_PX601_AB_3.raw	0/0	3.19	0.005482	0.04612
FALSE	High	Sequest HT (A2)	Unambiguous	YLPVGSHNL		1	1	Q07864	Q07864	0	2	0.2069	0	1	1	500.267	999.526	0	0	694268	HCD (High Energy Collision Dissociation)	MS2	11.5357	150	50.3632	12119	FR_BRIN1351_PX601_AB_1.raw	0/0	1.45	0.005482	0.04454
FALSE	High	Sequest HT (A2)	Unambiguous	DMRQTVAVGVIK		1	4	P68104	Q05639; P68104-2; P68104; Q5VTE0	0	3	0.5197	0	1	1	439.583	1316.73	-0.77	-0.00034	88327.7	HCD (High Energy Collision Dissociation)	MS2	45.5144	150	50.8536	11864	FR_BRIN1351_PX601_AB_2.raw	0/0	3.04	0.005482	0.04686
FALSE	High	Sequest HT (A2)	Unambiguous	KLIPQLPTL		1	3	Q9NQL2-1	Q9NQL2-2; Q9HB90; Q9NQL2-1	0	2	0.3617	0	1	1	511.834	1022.66	0.33	0.00017	609462	HCD (High Energy Collision Dissociation)	MS2	31.0786	150	81.0682	21956	FR_BRIN1351_PX601_AB_3.raw	0/0	2.82	0.005482	0.0452
FALSE	High	Sequest HT (A2)	Unambiguous	SLAEGLRTV		1	1	Q9Y6K5	Q9Y6K5	0	2	0.0756	0	1	1	473.272	945.537	0.25	0.00012	546839	HCD (High Energy Collision Dissociation)	MS2	33.2652	150	51.0366	11926	FR_BRIN1351_PX601_AB_2.raw	0/0	2.25	0.005482	0.04509
FALSE	High	Sequest HT (A2)	Unambiguous	ILMEHIHKL		1	1	P84098	P84098	0	3	0.0429	0	1	1	378.555	1133.65	1.14	0.00043	95204.8	HCD (High Energy Collision Dissociation)	MS2	71.2684	150	51.0487	11930	FR_BRIN1351_PX601_AB_2.raw	0/0	1.4	0.005482	0.04482
FALSE	High	Sequest HT (A2)	Unambiguous	SLIKQIPRI		1	1	P62906	P62906	0	3	0.3063	0	1	1	356.569	1067.69	-0.51	-0.00018	1.91712e+06	HCD (High Energy Collision Dissociation)	MS2	28.248	50.748	56.1607	14107	FR_BRIN1351_PX601_AB_1.raw	0/0	2.71	0.005482	0.04694
FALSE	High	Sequest HT (A2)	Unambiguous	MLPGFLHRL		1	1	Q9NZ32	Q9NZ32	0	3	0.2414	0	1	1	361.876	1083.61	0.86	0.00031	591387	HCD (High Energy Collision Dissociation)	MS2	15.8112	150	65.5279	16903	FR_BRIN1351_PX601_AB_2.raw	0/0	3.19	0.005482	0.04249
FALSE	High	Sequest HT (A2)	Unambiguous	SLAEGLRTV		1	1	Q9Y6K5	Q9Y6K5	0	2	0.0405	0	1	1	473.272	945.537	0.31	0.00015	1.19021e+06	HCD (High Energy Collision Dissociation)	MS2	7.9866	86.194	50.5232	12174	FR_BRIN1351_PX601_AB_1.raw	0/0	2.47	0.005482	0.04533
FALSE	High	Sequest HT (A2)	Unambiguous	RVQPIKLARVTKVLG		1	1	P62857	P62857	0	4	0.3764	0	1	1	420.277	1678.09	0.92	0.00039	405839	HCD (High Energy Collision Dissociation)	MS2	29.5964	147.755	47.3901	10510	FR_BRIN1351_PX601_AB_3.raw	0/0	4.41	0.005482	0.04405
FALSE	High	Sequest HT (A2)	Unambiguous	SLWGQPAEA		1	2	P29400-2	P29400-1; P29400-2	0	1	0.2294	0	1	1	958.463	958.463	0.59	0.00057	372564	HCD (High Energy Collision Dissociation)	MS2	27.8192	150	64.1405	16427	FR_BRIN1351_PX601_AB_2.raw	0/0	2.18	0.005482	0.04563
FALSE	High	Sequest HT (A2)	Unambiguous	NLLEIAPHL		1	2	P43304	P43304; P43304-2	0	2	0.3714	0	1	1	510.301	1019.59	5.23	0.00266	299884	HCD (High Energy Collision Dissociation)	MS2	50.5318	150	82.2879	22376	FR_BRIN1351_PX601_AB_3.raw	0/0	2.45	0.005482	0.04255
FALSE	High	Sequest HT (A2)	Unambiguous	GEFGGFGSV		1	6	Q16576-2	Q16576-1; Q09028-2; Q09028-3; Q09028-4; Q09028; Q16576-2	0	1	0.2617	0	1	1	856.387	856.387	3.9	0.00334	145379	HCD (High Energy Collision Dissociation)	MS2	0	150	74.4821	20378	FR_BRIN1351_PX601_AB_1.raw	0/0	2.56	0.005482	0.047
FALSE	High	Sequest HT (A2)	Unambiguous	ALMDEVVKA		1	2	P00558	P00558-2; P00558	0	2	0.4062	0	1	1	488.262	975.516	-1.95	-0.00095	198575	HCD (High Energy Collision Dissociation)	MS2	48.1903	150	58.0066	14118	FR_BRIN1351_PX601_AB_3.raw	0/0	2.24	0.005482	0.04361
FALSE	High	Sequest HT (A2)	Unambiguous	SVIDEPVRL		1	2	P46013	P46013; P46013-2	0	2	0.293	0	1	1	514.293	1027.58	-0.3	-0.00015	526205	HCD (High Energy Collision Dissociation)	MS2	13.6433	150	62.49	15854	FR_BRIN1351_PX601_AB_2.raw	0/0	2.56	0.005482	0.04222
FALSE	High	Sequest HT (A2)	Unambiguous	ILMEHIHKL		1	1	P84098	P84098	0	3	0.1075	0	1	1	378.555	1133.65	0.09	3e-05	130338	HCD (High Energy Collision Dissociation)	MS2	64.3638	150	47.3789	10700	FR_BRIN1351_PX601_AB_2.raw	0/0	2.14	0.005482	0.04258
FALSE	High	Sequest HT (A2)	Unambiguous	IMLEALERV		1	2	A8MWD9	P62308; A8MWD9	0	2	0.2821	0	1	1	537.305	1073.6	1.25	0.00067	988598	HCD (High Energy Collision Dissociation)	MS2	26.1679	112.538	76.8594	21171	FR_BRIN1351_PX601_AB_1.raw	0/0	2.34	0.005482	0.04312
FALSE	High	Sequest HT (A2)	Unambiguous	FVDDYTVRV		1	1	O00487	O00487	0	2	0.3713	0	1	1	557.283	1113.56	0.26	0.00014	667957	HCD (High Energy Collision Dissociation)	MS2	39.8022	140.577	61.8693	16066	FR_BRIN1351_PX601_AB_1.raw	0/0	2.37	0.005482	0.04242
FALSE	High	Sequest HT (A2)	Unambiguous	YLPEDFIRV		1	1	O43187	O43187	0	2	0.1813	0	1	1	576.31	1151.61	2.55	0.00147	1.42356e+06	HCD (High Energy Collision Dissociation)	MS2	7.87373	66.195	85.7207	23535	FR_BRIN1351_PX601_AB_3.raw	0/0	1.6	0.005482	0.04231
FALSE	High	Sequest HT (A2)	Unambiguous	NLLQVLEKV		1	3	Q6KB66-3	Q6KB66-3; Q6KB66; Q6KB66-2	0	2	0.2238	0	1	1	528.327	1055.65	0.69	0.00037	222913	HCD (High Energy Collision Dissociation)	MS2	11.6413	150	94.1572	26592	FR_BRIN1351_PX601_AB_2.raw	0/0	2.77	0.005482	0.04399
FALSE	High	Sequest HT (A2)	Unambiguous	ILMEHIHKL		1	1	P84098	P84098	0	3	0.4098	0	1	1	378.555	1133.65	-0.08	-3e-05	2.65782e+06	HCD (High Energy Collision Dissociation)	MS2	4.94796	29.141	44.1752	10045	FR_BRIN1351_PX601_AB_1.raw	0/0	3.27	0.005482	0.04515
FALSE	High	Sequest HT (A2)	Unambiguous	KKAAGAGKVTKSAQKAQKA		1	3	P68104	P68104-2; P68104; Q5VTE0	0	4	0.3289	0	1	1	468.535	1871.12	-0.04	-2e-05	125769	HCD (High Energy Collision Dissociation)	MS2	3.86718	150	15.1181	1353	FR_BRIN1351_PX601_AB_2.raw	0/0	3.77	0.005482	0.04494
FALSE	High	Sequest HT (A2)	Unambiguous	ALPEIFTEL		1	3	P41091	P41091; Q2VIR3-1; Q2VIR3-2	0	1	0.0619	0	1	1	1032.56	1032.56	-0.27	-0.00028	953715	HCD (High Energy Collision Dissociation)	MS2	8.9594	150	112.303	32563	FR_BRIN1351_PX601_AB_2.raw	0/0	1.94	0.005482	0.04699
FALSE	High	Sequest HT (A2)	Unambiguous	SVVESVFKL		1	2	P56537-1	P56537-2; P56537-1	0	2	0.3514	0	1	1	504.293	1007.58	1.05	0.00053	17010506	HCD (High Energy Collision Dissociation)	MS2	1.48422	5.48	78.3744	21041	FR_BRIN1351_PX601_AB_3.raw	0/0	2.59	0.005482	0.04574
FALSE	High	Sequest HT (A2)	Unambiguous	SVVESVFKL		1	2	P56537-1	P56537-2; P56537-1	0	2	0.2759	0	1	1	504.291	1007.57	-2.46	-0.00124	164318	HCD (High Energy Collision Dissociation)	MS2	64.4134	150	78.1626	21177	FR_BRIN1351_PX601_AB_2.raw	0/0	2.32	0.005482	0.04516
FALSE	High	Sequest HT (A2)	Unambiguous	SILESFIHL		1	1	O94915-1	O94915-1	0	2	0.2902	0	1	1	529.798	1058.59	-0.01	-1e-05	296745	HCD (High Energy Collision Dissociation)	MS2	0	150	102.33	29093	FR_BRIN1351_PX601_AB_3.raw	0/0	1.93	0.005482	0.04602
FALSE	High	Sequest HT (A2)	Unambiguous	FLITILDHL		1	4	Q13613-1	Q13613-2; Q13614-1; Q13613-1; Q13614-2	0	2	0.1769	0	1	1	542.824	1084.64	0.41	0.00022	70923.5	HCD (High Energy Collision Dissociation)	MS2	39.4872	150	109.145	31540	FR_BRIN1351_PX601_AB_2.raw	0/0	1.47	0.005482	0.04269
FALSE	High	Sequest HT (A2)	Unambiguous	ALFEGKVQL		1	2	Q8NEZ3-1	Q8NEZ3-1; Q8NEZ3-2	0	2	0.1209	0	1	1	502.793	1004.58	1.88	0.00094	286998	HCD (High Energy Collision Dissociation)	MS2	59.4179	150	67.7681	18102	FR_BRIN1351_PX601_AB_1.raw	0/0	2.15	0.005482	0.04659
FALSE	High	Sequest HT (A2)	Unambiguous	ILMEHIHKL		1	1	P84098	P84098	0	3	0.4354	0	1	1	378.555	1133.65	0.17	6e-05	9258009	HCD (High Energy Collision Dissociation)	MS2	1.46748	8.707	43.8274	9930	FR_BRIN1351_PX601_AB_1.raw	0/0	3.33	0.005482	0.04678
FALSE	High	Sequest HT (A2)	Unambiguous	YVIDPIKGLKL		1	9	Q15149-1	Q15149-4; Q15149-1; Q15149-6; Q15149-9; Q15149-3; Q15149-8; Q15149-5; Q15149-7; Q15149-2	0	2	0.3457	0	1	1	629.893	1258.78	1.14	0.00072	231397	HCD (High Energy Collision Dissociation)	MS2	22.6628	150	77.8737	20872	FR_BRIN1351_PX601_AB_3.raw	0/0	2.43	0.005482	0.04341
FALSE	High	Sequest HT (A2)	Unambiguous	LMEHIHKL		1	1	P84098	P84098	0	3	0.17	0	1	1	340.86	1020.57	0.23	8e-05	245189	HCD (High Energy Collision Dissociation)	MS2	24.7883	150	43.0314	9262	FR_BRIN1351_PX601_AB_2.raw	0/0	2.53	0.005482	0.04375
FALSE	High	Sequest HT (A2)	Unambiguous	GKLVSESSDVLPK		1	2	P05787-2	P05787-2; P05787	0	3	0.3834	0	1	1	453.589	1358.75	-0.86	-0.00039	172813	HCD (High Energy Collision Dissociation)	MS2	30.2202	150	44.0029	9988	FR_BRIN1351_PX601_AB_1.raw	0/0	3.26	0.005482	0.04532
FALSE	High	Sequest HT (A2)	Unambiguous	YMLDLQKQL		1	3	Q9Y371-2	Q9Y371; Q9Y371-2; Q9Y371-3	0	2	0.1595	0	1	1	576.312	1151.62	3.65	0.0021	123621	HCD (High Energy Collision Dissociation)	MS2	65.1243	150	71.8624	18854	FR_BRIN1351_PX601_AB_3.raw	0/0	1.63	0.005482	0.04519
FALSE	High	Sequest HT (A2)	Unambiguous	LLPSVVLKL		1	1	Q99075	Q99075	0	2	0.2343	0	1	1	491.341	981.674	3.13	0.00154	127732	HCD (High Energy Collision Dissociation)	MS2	35.0533	150	86.3157	24386	FR_BRIN1351_PX601_AB_1.raw	0/0	1.75	0.005482	0.04222
FALSE	High	Sequest HT (A2)	Unambiguous	NLLEIAPHL		1	2	P43304	P43304; P43304-2	0	2	0.3145	0	1	1	510.296	1019.59	-2.79	-0.00142	209413	HCD (High Energy Collision Dissociation)	MS2	37.06	150	82.1275	22530	FR_BRIN1351_PX601_AB_2.raw	0/0	2.48	0.005482	0.04728
FALSE	High	Sequest HT (A2)	Unambiguous	SVLGKIWKL		1	2	Q9H223	Q9H223; Q9NZN3	0	2	0.4023	0	1	1	522.335	1043.66	1.41	0.00073	221855	HCD (High Energy Collision Dissociation)	MS2	54.0385	150	69.2821	17979	FR_BRIN1351_PX601_AB_3.raw	0/0	2.56	0.005482	0.04576
FALSE	High	Sequest HT (A2)	Unambiguous	GLFPWTPKL		1	4	Q8NI35	Q8NI35-4; Q8NI35; Q8NI35-3; Q8NI35-2	0	2	0.1869	0	1	1	529.805	1058.6	-0.82	-0.00043	198924	HCD (High Energy Collision Dissociation)	MS2	56.5647	150	95.4415	27467	FR_BRIN1351_PX601_AB_1.raw	0/0	1.98	0.005482	0.04227
FALSE	High	Sequest HT (A2)	Unambiguous	ILPIKFPHL		1	2	O75351	O75351; Q9UN37	0	3	0.4517	0	1	1	359.899	1077.68	0.12	4e-05	736133	HCD (High Energy Collision Dissociation)	MS2	8.22229	119.17	76.8883	20748	FR_BRIN1351_PX601_AB_2.raw	0/0	2.59	0.005482	0.04618
FALSE	High	Sequest HT (A2)	Unambiguous	FVLDKVPFL		1	2	Q9NQW6	Q9NQW6; Q9NQW6-2	0	2	0.3577	0	1	1	539.321	1077.63	-0.31	-0.00017	5.7907e+06	HCD (High Energy Collision Dissociation)	MS2	2.3334	14.786	100.334	28643	FR_BRIN1351_PX601_AB_2.raw	0/0	2.46	0.005482	0.04462
FALSE	High	Sequest HT (A2)	Unambiguous	MLPYHIPHL		1	2	O94822-3	O94822-3; O94822	0	3	0.1835	0	1	1	374.204	1120.6	-0.24	-9e-05	126181	HCD (High Energy Collision Dissociation)	MS2	52.8997	150	66.19	16927	FR_BRIN1351_PX601_AB_3.raw	0/0	2.18	0.005482	0.04277
FALSE	High	Sequest HT (A2)	Unambiguous	FGSDQSENVDRGAGSIR		1	3	Q9UII2-1	Q9UII2-2; Q9UII2-3; Q9UII2-1	0	3	0.2654	0	1	1	598.95	1794.84	-0.58	-0.00035	37291.6	HCD (High Energy Collision Dissociation)	MS2	55.3108	150	39.6612	8188	FR_BRIN1351_PX601_AB_2.raw	0/0	1.62	0.005482	0.04457
FALSE	High	Sequest HT (A2)	Unambiguous	LDNQYAVLENQKSSHSQYN		1	1	Q9UKY7	Q9UKY7	0	3	0.5249	0	1	1	746.687	2238.05	2.01	0.0015	74685.8	HCD (High Energy Collision Dissociation)	MS2	0	150	46.8199	10513	FR_BRIN1351_PX601_AB_2.raw	0/0	3.62	0.005482	0.0468
FALSE	High	Sequest HT (A2)	Unambiguous	NLLQVLEKV		1	3	Q6KB66-3	Q6KB66-3; Q6KB66; Q6KB66-2	0	2	0.2904	0	1	1	528.326	1055.65	-0.81	-0.00043	458369	HCD (High Energy Collision Dissociation)	MS2	27.4222	150	94.2955	27083	FR_BRIN1351_PX601_AB_1.raw	0/0	2.72	0.005482	0.04535
FALSE	High	Sequest HT (A2)	Unambiguous	SIFEFVHAL		1	1	Q96P70	Q96P70	0	2	0.2609	0	1	1	531.786	1062.56	2.37	0.00126	161185	HCD (High Energy Collision Dissociation)	MS2	69.9241	150	98.6434	27873	FR_BRIN1351_PX601_AB_3.raw	0/0	1.84	0.005482	0.04438
FALSE	High	Sequest HT (A2)	Unambiguous	FLLDPVKGERL		1	9	Q15149-1	Q15149-4; Q15149-1; Q15149-6; Q15149-9; Q15149-3; Q15149-8; Q15149-5; Q15149-7; Q15149-2	0	3	0.4062	0	1	1	429.587	1286.75	0.17	7e-05	387307	HCD (High Energy Collision Dissociation)	MS2	34.7462	150	66.5004	17669	FR_BRIN1351_PX601_AB_1.raw	0/0	3.25	0.005482	0.04442
FALSE	High	Sequest HT (A2)	Unambiguous	ALLDKPPFL		1	1	P17252	P17252	0	2	0.125	0	1	1	507.307	1013.61	2.85	0.00144	115795	HCD (High Energy Collision Dissociation)	MS2	72.1423	150	83.8798	23123	FR_BRIN1351_PX601_AB_2.raw	0/0	2.08	0.005482	0.04525
FALSE	High	Sequest HT (A2)	Unambiguous	YVLDLAAKV		1	2	P53396-1	P53396-1; P53396-2	0	2	0.1519	0	1	1	496.296	991.584	1.48	0.00073	128860	HCD (High Energy Collision Dissociation)	MS2	31.9983	150	71.1902	19266	FR_BRIN1351_PX601_AB_1.raw	0/0	1.58	0.005482	0.04269
FALSE	High	Sequest HT (A2)	Unambiguous	YLSPKLWAL		1	1	Q9BRS8	Q9BRS8	0	2	0.2398	0	1	1	545.819	1090.63	1.36	0.00074	125487	HCD (High Energy Collision Dissociation)	MS2	77.7864	150	85.9282	23606	FR_BRIN1351_PX601_AB_3.raw	0/0	1.96	0.005482	0.04573
FALSE	High	Sequest HT (A2)	Unambiguous	KVMELLVHL		1	1	Q5VYK3	Q5VYK3	0	2	0.4212	0	1	1	541.327	1081.65	3.08	0.00166	241382	HCD (High Energy Collision Dissociation)	MS2	62.6108	150	70.3851	18357	FR_BRIN1351_PX601_AB_3.raw	0/0	3.3	0.005482	0.04438
FALSE	High	Sequest HT (A2)	Unambiguous	FLYPFPLAL		1	1	Q5BJD5-1	Q5BJD5-1	0	1	0.3022	0	1	1	1080.61	1080.61	1.89	0.00204	339436	HCD (High Energy Collision Dissociation)	MS2	0	150	131.163	38729	FR_BRIN1351_PX601_AB_2.raw	0/0	2.25	0.005482	0.04301
FALSE	High	Sequest HT (A2)	Unambiguous	VAVGVIKAVDKKAAGAGKVT		1	3	P68104	P68104-2; P68104; Q5VTE0	0	4	0.0449	0	1	1	471.293	1882.15	0.16	7e-05	181073	HCD (High Energy Collision Dissociation)	MS2	4.00451	150	41.6384	8817	FR_BRIN1351_PX601_AB_2.raw	0/0	4.68	0.005482	0.04312
FALSE	High	Sequest HT (A2)	Unambiguous	IMLEALERV		1	2	A8MWD9	P62308; A8MWD9	0	2	0.2979	0	1	1	537.306	1073.6	1.48	0.00079	799356	HCD (High Energy Collision Dissociation)	MS2	31.0515	135.563	77.1023	20820	FR_BRIN1351_PX601_AB_2.raw	0/0	2.35	0.005482	0.04475
FALSE	High	Sequest HT (A2)	Unambiguous	SMPDVDLHL		1	1	Q09666-1	Q09666-1	0	2	0.3273	0	1	1	513.75	1026.49	0.38	0.00019	116098	HCD (High Energy Collision Dissociation)	MS2	27.1968	150	73.829	19722	FR_BRIN1351_PX601_AB_2.raw	0/0	1.65	0.005482	0.04308
FALSE	High	Sequest HT (A2)	Unambiguous	GLPLQLAHL		1	2	Q9NXF1	Q9NXF1-2; Q9NXF1	0	2	0.2707	0	1	1	481.293	961.579	-3.68	-0.00177	257970	HCD (High Energy Collision Dissociation)	MS2	17.1209	150	79.7317	21709	FR_BRIN1351_PX601_AB_2.raw	0/0	1.81	0.005482	0.04606
FALSE	High	Sequest HT (A2)	Unambiguous	SVFGFSFKL		1	2	P26639-2	P26639-1; P26639-2	0	2	0.1507	0	1	1	516.282	1031.56	0.15	8e-05	119967	HCD (High Energy Collision Dissociation)	MS2	20.3838	150	99.7499	28448	FR_BRIN1351_PX601_AB_2.raw	0/0	1.46	0.005482	0.0457
FALSE	High	Sequest HT (A2)	Unambiguous	SLLGFVYKL		1	2	P09914	P09914; P09914-2	0	2	0.2267	0	1	1	520.313	1039.62	-0.53	-0.00028	717642	HCD (High Energy Collision Dissociation)	MS2	39.1101	139.356	97.7878	27797	FR_BRIN1351_PX601_AB_2.raw	0/0	2.25	0.006167	0.04875
FALSE	High	Sequest HT (A2)	Unambiguous	GLFQGKTPL		1	2	Q9ULW0-2	Q9ULW0; Q9ULW0-2	0	2	0.3843	0	1	1	480.779	960.551	0.09	4e-05	1.0262e+06	HCD (High Energy Collision Dissociation)	MS2	29.7523	101.475	59.8392	14944	FR_BRIN1351_PX601_AB_2.raw	0/0	2.55	0.006167	0.04854
FALSE	High	Sequest HT (A2)	Unambiguous	SIEEVTKNL		1	9	Q15149-1	Q15149-4; Q15149-1; Q15149-6; Q15149-9; Q15149-3; Q15149-8; Q15149-5; Q15149-7; Q15149-2	0	2	0.1121	0	1	1	516.782	1032.56	-0.23	-0.00012	371371	HCD (High Energy Collision Dissociation)	MS2	9.55154	150	54.1945	12809	FR_BRIN1351_PX601_AB_3.raw	0/0	2.23	0.006167	0.04744
FALSE	High	Sequest HT (A2)	Unambiguous	YVHMVTHFI		1	2	P55061-2	P55061-2; P55061	0	3	0.277	0	1	1	382.864	1146.58	0.66	0.00025	575188	HCD (High Energy Collision Dissociation)	MS2	18.7838	150	56.1806	13496	FR_BRIN1351_PX601_AB_3.raw	0/0	2.96	0.006167	0.04755
FALSE	High	Sequest HT (A2)	Unambiguous	GLFQGKTPL		1	2	Q9ULW0-2	Q9ULW0; Q9ULW0-2	0	2	0.4211	0	1	1	480.779	960.551	-0.55	-0.00026	675654	HCD (High Energy Collision Dissociation)	MS2	20.1688	150	60.208	15071	FR_BRIN1351_PX601_AB_2.raw	0/0	2.66	0.006167	0.04862
FALSE	High	Sequest HT (A2)	Unambiguous	YLSPDLSKV		1	1	P15056	P15056	0	2	0.1845	0	1	1	511.281	1021.55	-1.55	-0.00079	181054	HCD (High Energy Collision Dissociation)	MS2	22.5029	150	58.7426	14370	FR_BRIN1351_PX601_AB_3.raw	0/0	1.68	0.006167	0.04797
FALSE	High	Sequest HT (A2)	Unambiguous	RVPELLHRL		1	3	Q14997	Q14997-3; Q14997-2; Q14997	0	3	0.4055	0	1	1	378.237	1132.7	0.44	0.00017	132323	HCD (High Energy Collision Dissociation)	MS2	56.2825	150	47.4413	11140	FR_BRIN1351_PX601_AB_1.raw	0/0	2.91	0.006167	0.04858
FALSE	High	Sequest HT (A2)	Unambiguous	FLINFIHTL		1	1	O15031	O15031	0	2	0.356	0	1	1	559.323	1117.64	-1	-0.00056	172108	HCD (High Energy Collision Dissociation)	MS2	8.07846	150	101.434	28798	FR_BRIN1351_PX601_AB_3.raw	0/0	2.5	0.006167	0.04862
FALSE	High	Sequest HT (A2)	Unambiguous	NLLPKLHIV		1	2	Q9Y696	Q9Y696; O00299	0	2	0.514	0	1	1	523.841	1046.67	1.6	0.00084	2.60252e+06	HCD (High Energy Collision Dissociation)	MS2	14.7468	40.053	65.7006	16758	FR_BRIN1351_PX601_AB_3.raw	0/0	2.86	0.006167	0.04768
FALSE	High	Sequest HT (A2)	Unambiguous	VIVELIYKV		1	1	P53618	P53618	0	2	0.2847	0	1	1	538.342	1075.68	0.94	0.00051	662496	HCD (High Energy Collision Dissociation)	MS2	38.0621	97.273	83.2596	22913	FR_BRIN1351_PX601_AB_2.raw	0/0	2.81	0.006167	0.04756
FALSE	High	Sequest HT (A2)	Unambiguous	ILVSWLPRL		1	2	Q7Z628	Q7Z628-2; Q7Z628	0	2	0.2727	0	1	1	548.848	1096.69	0.28	0.00015	98255	HCD (High Energy Collision Dissociation)	MS2	75.3219	150	100.242	28404	FR_BRIN1351_PX601_AB_3.raw	0/0	1.98	0.006167	0.04831
FALSE	High	Sequest HT (A2)	Unambiguous	LLPSVVLKL		1	1	Q99075	Q99075	0	2	0.2335	0	1	1	491.341	981.674	3.44	0.00169	369480	HCD (High Energy Collision Dissociation)	MS2	24.7898	150	86.0465	23646	FR_BRIN1351_PX601_AB_3.raw	0/0	1.97	0.006167	0.04777
FALSE	High	Sequest HT (A2)	Unambiguous	SVIVVLRNPLIAGK		1	2	P62316	P62316; P62316-2	0	3	0.4209	0	1	1	493.653	1478.95	2.44	0.0012	343830	HCD (High Energy Collision Dissociation)	MS2	25.079	150	72.4947	19069	FR_BRIN1351_PX601_AB_3.raw	0/0	2.97	0.006167	0.04809
FALSE	High	Sequest HT (A2)	Unambiguous	MLPKDIAKL		1	1	P61024	P61024	0	3	0.0717	0	1	1	343.544	1028.62	0.2	7e-05	1.77387e+06	HCD (High Energy Collision Dissociation)	MS2	7.93722	53.049	53.4456	12548	FR_BRIN1351_PX601_AB_3.raw	0/0	2.79	0.006167	0.04789
FALSE	High	Sequest HT (A2)	Unambiguous	AAAGSPVFL		1	2	O15427	O15427; O95907	0	1	0.2355	0	1	1	832.457	832.457	0.99	0.00082	2.99894e+06	HCD (High Energy Collision Dissociation)	MS2	0	54.104	73.1111	19919	FR_BRIN1351_PX601_AB_1.raw	0/0	2.42	0.006167	0.04792
FALSE	High	Sequest HT (A2)	Unambiguous	GLPEITPKL		1	1	Q15596	Q15596	0	2	0.2228	0	1	1	484.296	967.584	1.71	0.00083	425973	HCD (High Energy Collision Dissociation)	MS2	8.37543	150	67.7362	17455	FR_BRIN1351_PX601_AB_3.raw	0/0	2.02	0.006167	0.04875
FALSE	High	Sequest HT (A2)	Unambiguous	PLMNPHIRVGPS		1	1	O95159	O95159	0	3	0.4322	0	1	1	439.908	1317.71	0.97	0.00043	62674.3	HCD (High Energy Collision Dissociation)	MS2	83.2887	150	49.299	11760	FR_BRIN1351_PX601_AB_1.raw	0/0	2.73	0.006167	0.04872
FALSE	High	Sequest HT (A2)	Unambiguous	KIMEAMEKL		1	3	Q9Y237-2	Q9Y237-2; Q9Y237-3; Q9Y237	0	2	0.225	0	1	1	546.794	1092.58	1.89	0.00103	188970	HCD (High Energy Collision Dissociation)	MS2	62.1844	150	49.0905	11079	FR_BRIN1351_PX601_AB_3.raw	0/0	2	0.006167	0.04817
FALSE	High	Sequest HT (A2)	Unambiguous	GLPEITPKL		1	1	Q15596	Q15596	0	2	0.2932	0	1	1	484.295	967.583	0.89	0.00043	370158	HCD (High Energy Collision Dissociation)	MS2	11.2783	150	68.0605	18203	FR_BRIN1351_PX601_AB_1.raw	0/0	1.91	0.006167	0.04767
FALSE	High	Sequest HT (A2)	Unambiguous	KLLDPIREKF		1	1	P54577	P54577	0	3	0.3907	0	1	1	420.255	1258.75	-0.61	-0.00026	42870.1	HCD (High Energy Collision Dissociation)	MS2	25.2841	150	51.7234	11964	FR_BRIN1351_PX601_AB_3.raw	0/0	4.07	0.006774	0.05133
FALSE	High	Sequest HT (A2)	Unambiguous	MLPKDIAKL		1	1	P61024	P61024	0	3	0.0385	0	1	1	343.544	1028.62	0.11	4e-05	1.84493e+06	HCD (High Energy Collision Dissociation)	MS2	5.22303	43.883	53.9192	12906	FR_BRIN1351_PX601_AB_2.raw	0/0	2.6	0.006774	0.04938
FALSE	High	Sequest HT (A2)	Unambiguous	QMLELITRL		1	2	Q9UPY3	Q9UPY3; Q9UPY3-2	0	2	0.2165	0	1	1	558.825	1116.64	-0.95	-0.00053	172241	HCD (High Energy Collision Dissociation)	MS2	72.397	150	88.3964	24437	FR_BRIN1351_PX601_AB_3.raw	0/0	2.54	0.006774	0.05041
FALSE	High	Sequest HT (A2)	Unambiguous	PNLHGLFGR		1	1	P99999	P99999	0	3	0.3029	0	1	1	337.523	1010.55	-0.01	0	71318.3	HCD (High Energy Collision Dissociation)	MS2	65.4139	150	51.2391	11993	FR_BRIN1351_PX601_AB_2.raw	0/0	2.08	0.006774	0.05131
FALSE	High	Sequest HT (A2)	Unambiguous	LPHAILRL		1	3	P60709	P60709; Q562R1; P63261	0	2	0.2391	0	1	1	466.806	932.604	0.52	0.00024	531299	HCD (High Energy Collision Dissociation)	MS2	24.4995	150	58.7606	15002	FR_BRIN1351_PX601_AB_1.raw	0/0	1.84	0.006774	0.05003
FALSE	High	Sequest HT (A2)	Unambiguous	INCVTREPL		1	2	Q9NRL2	Q9NRL2; Q9NRL2-2	0	2	0.0725	0	1	1	522.781	1044.55	3.34	0.00174	108825	HCD (High Energy Collision Dissociation)	MS2	65.0071	150	61.4866	15300	FR_BRIN1351_PX601_AB_3.raw	0/0	1.38	0.006774	0.04921
FALSE	High	Sequest HT (A2)	Unambiguous	TILDVRPAL		1	1	P53701	P53701	0	2	0.2716	0	1	1	499.307	997.607	2.87	0.00143	660079	HCD (High Energy Collision Dissociation)	MS2	9.2464	150	70.9341	18540	FR_BRIN1351_PX601_AB_3.raw	0/0	2.32	0.006774	0.04927
FALSE	High	Sequest HT (A2)	Unambiguous	TLIGLSIKV		1	1	Q9Y3D0	Q9Y3D0	0	2	0.2201	0	1	1	472.313	943.618	-0.91	-0.00043	266483	HCD (High Energy Collision Dissociation)	MS2	22.7882	150	79.0515	21477	FR_BRIN1351_PX601_AB_2.raw	0/0	1.59	0.006774	0.05029
FALSE	High	Sequest HT (A2)	Unambiguous	GLKEGIPAL		1	1	P13639	P13639	0	2	0.0296	0	1	1	449.274	897.54	-0.34	-0.00015	170653	HCD (High Energy Collision Dissociation)	MS2	42.1016	150	59.6723	15313	FR_BRIN1351_PX601_AB_1.raw	0/0	2.03	0.006774	0.0505
FALSE	High	Sequest HT (A2)	Unambiguous	VEVPETPKA		1	1	Q9UNF1	Q9UNF1	0	2	0.1492	0	1	1	485.267	969.526	0.62	0.0003	525502	HCD (High Energy Collision Dissociation)	MS2	2.71534	150	41.8474	8883	FR_BRIN1351_PX601_AB_2.raw	0/0	2.48	0.006774	0.05066
FALSE	High	Sequest HT (A2)	Unambiguous	VAVGVIKAVDKKAAGAGKVT		1	3	P68104	P68104-2; P68104; Q5VTE0	0	3	0.3698	0	1	1	628.055	1882.15	1.56	0.00098	128274	HCD (High Energy Collision Dissociation)	MS2	4.29451	150	41.8857	9291	FR_BRIN1351_PX601_AB_1.raw	0/0	4.84	0.006774	0.0494
FALSE	High	Sequest HT (A2)	Unambiguous	TLIDLPGITKV		1	10	Q9UQ16-4	Q9UQ16-2; P50570-2; Q9UQ16-3; Q9UQ16-5; P50570-3; P50570-1; P50570-5; Q9UQ16-4; P50570-4; Q9UQ16	0	2	0.2698	0	1	1	585.36	1169.71	-0.91	-0.00053	310958	HCD (High Energy Collision Dissociation)	MS2	71.9939	150	86.7297	24527	FR_BRIN1351_PX601_AB_1.raw	0/0	2.52	0.006774	0.05131
FALSE	High	Sequest HT (A2)	Unambiguous	QIIAFFAHL		1	5	Q96L91	Q96L91-3; Q96L91-5; Q96L91; Q96L91-2; Q96L91-4	0	2	0.296	0	1	1	530.304	1059.6	1.13	0.0006	93918.6	HCD (High Energy Collision Dissociation)	MS2	54.2426	150	97.5334	27713	FR_BRIN1351_PX601_AB_2.raw	0/0	2.23	0.006774	0.04931
FALSE	High	Sequest HT (A2)	Unambiguous	MLPKDIAKL		1	1	P61024	P61024	0	3	0.1439	0	1	1	343.544	1028.62	0.37	0.00013	1.76579e+06	HCD (High Energy Collision Dissociation)	MS2	9.17847	64.22	53.5536	12779	FR_BRIN1351_PX601_AB_2.raw	0/0	2.78	0.006774	0.05072
FALSE	High	Sequest HT (A2)	Unambiguous	PLMNPHIRVGPS		1	1	O95159	O95159	0	3	0.4542	0	1	1	439.908	1317.71	0.97	0.00043	74985	HCD (High Energy Collision Dissociation)	MS2	39.6479	150	49.0301	11059	FR_BRIN1351_PX601_AB_3.raw	0/0	2.95	0.006774	0.04894
FALSE	High	Sequest HT (A2)	Unambiguous	YLIPLLERL		1	1	P26196	P26196	0	2	0.0395	0	1	1	565.353	1129.7	1.37	0.00078	243955	HCD (High Energy Collision Dissociation)	MS2	15.9719	150	103.441	29455	FR_BRIN1351_PX601_AB_3.raw	0/0	1.77	0.006774	0.05104
FALSE	High	Sequest HT (A2)	Unambiguous	ALPEIFTEL		1	3	P41091	P41091; Q2VIR3-1; Q2VIR3-2	0	1	0.1143	0	1	1	1032.56	1032.56	0.09	9e-05	874211	HCD (High Energy Collision Dissociation)	MS2	0	150	112.355	33057	FR_BRIN1351_PX601_AB_1.raw	0/0	2.1	0.006774	0.04981
FALSE	High	Sequest HT (A2)	Unambiguous	YLPEDFIRV		1	1	O43187	O43187	0	2	0.2386	0	1	1	576.309	1151.61	0.22	0.00013	3594256	HCD (High Energy Collision Dissociation)	MS2	2.91272	24.925	85.5015	23672	FR_BRIN1351_PX601_AB_2.raw	0/0	1.76	0.006774	0.05064
FALSE	High	Sequest HT (A2)	Unambiguous	SVVESVFKL		1	2	P56537-1	P56537-2; P56537-1	0	2	0.2607	0	1	1	504.291	1007.57	-2.46	-0.00124	164318	HCD (High Energy Collision Dissociation)	MS2	64.4134	150	78.1536	21174	FR_BRIN1351_PX601_AB_2.raw	0/0	2.11	0.006774	0.0499
FALSE	High	Sequest HT (A2)	Unambiguous	LLPDQPPYHL		1	1	O14933	O14933	0	2	0.3086	0	1	1	596.823	1192.64	2.52	0.0015	1.37444e+06	HCD (High Energy Collision Dissociation)	MS2	31.6474	150	68.6102	17753	FR_BRIN1351_PX601_AB_3.raw	0/0	1.62	0.006774	0.0513
FALSE	High	Sequest HT (A2)	Unambiguous	SIIDEFLHI		1	3	O43432-3	O43432; O43432-3; O43432-4	0	2	0.315	0	1	1	543.795	1086.58	-0.39	-0.00021	121162	HCD (High Energy Collision Dissociation)	MS2	33.5946	150	114.713	33352	FR_BRIN1351_PX601_AB_2.raw	0/0	2	0.006774	0.05073
FALSE	High	Sequest HT (A2)	Unambiguous	ALVDQLWKL		1	1	Q6P1X5	Q6P1X5	0	2	0.0866	0	1	1	543.322	1085.64	2.09	0.00113	103336	HCD (High Energy Collision Dissociation)	MS2	61.1879	150	95.9291	26974	FR_BRIN1351_PX601_AB_3.raw	0/0	2.31	0.006774	0.04936
FALSE	High	Sequest HT (A2)	Unambiguous	NLPDEMHSL		1	3	Q53T94	Q53T94-2; Q53T94; Q53T94-3	0	2	0.3291	0	1	1	528.245	1055.48	0.43	0.00023	1.72841e+06	HCD (High Energy Collision Dissociation)	MS2	33.138	69.495	57.8351	14060	FR_BRIN1351_PX601_AB_3.raw	0/0	1.58	0.006774	0.04917
FALSE	High	Sequest HT (A2)	Unambiguous	TLPAITLKL		1	1	P07339	P07339	0	2	0.351	0	1	1	485.321	969.635	0.54	0.00026	167848	HCD (High Energy Collision Dissociation)	MS2	38.8233	150	82.0156	22933	FR_BRIN1351_PX601_AB_1.raw	0/0	2.45	0.006774	0.05039
FALSE	High	Sequest HT (A2)	Unambiguous	ALLELLHEL		1	1	Q8NC56-1	Q8NC56-1	0	2	0.2043	0	1	1	525.813	1050.62	-1.34	-0.0007	1.38048e+06	HCD (High Energy Collision Dissociation)	MS2	41.6532	150	102.415	29121	FR_BRIN1351_PX601_AB_3.raw	0/0	2.3	0.006774	0.04896
FALSE	High	Sequest HT (A2)	Unambiguous	YLPEDFIRV		1	1	O43187	O43187	0	2	0.1481	0	1	1	576.309	1151.61	1.17	0.00068	3.96507e+06	HCD (High Energy Collision Dissociation)	MS2	7.03436	22.756	85.3632	23414	FR_BRIN1351_PX601_AB_3.raw	0/0	1.62	0.006774	0.05061
FALSE	High	Sequest HT (A2)	Unambiguous	FLLDPVKGERL		1	9	Q15149-1	Q15149-4; Q15149-1; Q15149-6; Q15149-9; Q15149-3; Q15149-8; Q15149-5; Q15149-7; Q15149-2	0	3	0.4157	0	1	1	429.588	1286.75	1.95	0.00084	265231	HCD (High Energy Collision Dissociation)	MS2	28.8158	150	66.7158	17311	FR_BRIN1351_PX601_AB_2.raw	0/0	3.44	0.006774	0.05067
FALSE	High	Sequest HT (A2)	Unambiguous	ALPVKLIGM		1	2	P31350-2	P31350-2; P31350-1	0	2	0.2857	0	1	1	471.297	941.586	0.99	0.00047	222127	HCD (High Energy Collision Dissociation)	MS2	31.2953	150	77.1082	20822	FR_BRIN1351_PX601_AB_2.raw	0/0	1.68	0.006774	0.05145
FALSE	High	Sequest HT (A2)	Unambiguous	SIEEVTKNL		1	9	Q15149-1	Q15149-4; Q15149-1; Q15149-6; Q15149-9; Q15149-3; Q15149-8; Q15149-5; Q15149-7; Q15149-2	0	2	0.0704	0	1	1	516.781	1032.56	-1.65	-0.00085	124988	HCD (High Energy Collision Dissociation)	MS2	56.2337	150	54.867	13658	FR_BRIN1351_PX601_AB_1.raw	0/0	2.13	0.006774	0.05018
FALSE	High	Sequest HT (A2)	Unambiguous	ADVSVPKL		1	1	Q09666-1	Q09666-1	0	2	0.1549	0	1	1	414.745	828.482	-0.16	-7e-05	216842	HCD (High Energy Collision Dissociation)	MS2	37.841	150	54.3602	13060	FR_BRIN1351_PX601_AB_2.raw	0/0	2.26	0.007308	0.05211
FALSE	High	Sequest HT (A2)	Unambiguous	GLLENIRQL		1	1	Q9Y496	Q9Y496	0	2	0.1057	0	1	1	528.316	1055.63	4.52	0.00238	165659	HCD (High Energy Collision Dissociation)	MS2	53.9746	150	76.5177	20418	FR_BRIN1351_PX601_AB_3.raw	0/0	2.46	0.007308	0.0535
FALSE	High	Sequest HT (A2)	Unambiguous	VDVSVPKL		1	1	Q09666-1	Q09666-1	0	2	0.075	0	1	1	428.761	856.514	0.42	0.00018	299072	HCD (High Energy Collision Dissociation)	MS2	44.8152	150	61.7059	16007	FR_BRIN1351_PX601_AB_1.raw	0/0	2	0.007308	0.0526
FALSE	High	Sequest HT (A2)	Unambiguous	FFLDIYHNV		1	1	Q14204	Q14204	0	2	0.3822	0	1	1	584.295	1167.58	-1.06	-0.00062	370492	HCD (High Energy Collision Dissociation)	MS2	28.6284	150	91.4946	26139	FR_BRIN1351_PX601_AB_1.raw	0/0	1.91	0.007308	0.05408
FALSE	High	Sequest HT (A2)	Unambiguous	KKAAGAGKVTKSAQKAQKA		1	3	P68104	P68104-2; P68104; Q5VTE0	0	4	0.4286	0	1	1	468.535	1871.12	0.22	0.0001	191435	HCD (High Energy Collision Dissociation)	MS2	3.24679	150	14.7829	1262	FR_BRIN1351_PX601_AB_2.raw	0/0	5.46	0.007308	0.05166
FALSE	High	Sequest HT (A2)	Unambiguous	SILEIYNHI		1	4	Q4L235-1	Q4L235-3; Q4L235-2; Q4L235-1; Q4L235-4	0	2	0.0928	0	1	1	551.3	1101.59	-0.19	-0.00011	262830	HCD (High Energy Collision Dissociation)	MS2	71.781	150	78.833	21404	FR_BRIN1351_PX601_AB_2.raw	0/0	1.94	0.007308	0.05268
FALSE	High	Sequest HT (A2)	Unambiguous	QLLDLMHTL		1	2	Q92538-2	Q92538-2; Q92538-3	0	2	0.0838	0	1	1	542.297	1083.59	0.25	0.00013	234664	HCD (High Energy Collision Dissociation)	MS2	34.1422	150	94.2255	26616	FR_BRIN1351_PX601_AB_2.raw	0/0	1.79	0.007308	0.0517
FALSE	High	Sequest HT (A2)	Unambiguous	TLPAITLKL		1	1	P07339	P07339	0	2	0.3537	0	1	1	485.323	969.638	3.62	0.00175	249394	HCD (High Energy Collision Dissociation)	MS2	33.8996	150	82.1126	22317	FR_BRIN1351_PX601_AB_3.raw	0/0	2.46	0.007308	0.05394
FALSE	High	Sequest HT (A2)	Unambiguous	YLLDLHSYL		1	3	O60337	O60337-5; O60337; O60337-6	0	2	0.1394	0	1	1	568.804	1136.6	1.11	0.00063	92024.5	HCD (High Energy Collision Dissociation)	MS2	72.3343	150	95.6478	26877	FR_BRIN1351_PX601_AB_3.raw	0/0	2.08	0.007308	0.05265
FALSE	High	Sequest HT (A2)	Unambiguous	FIVDPVSNL		1	3	P15924-1	P15924-1; P15924-3; P15924-2	0	1	0.3796	0	1	1	1003.55	1003.55	1.61	0.00161	999308	HCD (High Energy Collision Dissociation)	MS2	14.6912	150	91.5988	25728	FR_BRIN1351_PX601_AB_2.raw	0/0	3.24	0.007308	0.05365
FALSE	High	Sequest HT (A2)	Unambiguous	SLLGFVYKL		1	2	P09914	P09914; P09914-2	0	2	0.3361	0	1	1	520.314	1039.62	1.81	0.00094	572528	HCD (High Energy Collision Dissociation)	MS2	41.603	150	97.5465	27509	FR_BRIN1351_PX601_AB_3.raw	0/0	2.44	0.007308	0.05308
FALSE	High	Sequest HT (A2)	Unambiguous	AIIEEYLHL		1	8	Q04637-9	Q04637-6; Q04637-9; Q04637; Q04637-3; Q04637-8; Q04637-4; Q04637-5; Q04637-7	0	2	0.2396	0	1	1	550.804	1100.6	1.92	0.00106	984765	HCD (High Energy Collision Dissociation)	MS2	50.5815	62.597	89.0116	24852	FR_BRIN1351_PX601_AB_2.raw	0/0	1.92	0.007308	0.05328
FALSE	High	Sequest HT (A2)	Selected	TLFDYEVRL		1	2	Q96T88-2	Q96T88-2; Q96T88	0	2		0.0053	2	2	578.306	1155.61	0.71	0.00041	594698	HCD (High Energy Collision Dissociation)	MS2	48.4004	138.968	87.5029	24787	FR_BRIN1351_PX601_AB_1.raw	0/0	1.87	0.007308	0.05372
FALSE	High	Sequest HT (A2)	Unambiguous	GEFGGFGSV		1	6	Q16576-2	Q16576-1; Q09028-2; Q09028-3; Q09028-4; Q09028; Q16576-2	0	1	0.188	0	1	1	856.387	856.387	3.69	0.00316	126295	HCD (High Energy Collision Dissociation)	MS2	44.8766	150	74.7995	19844	FR_BRIN1351_PX601_AB_3.raw	0/0	2.5	0.007308	0.05423
FALSE	High	Sequest HT (A2)	Unambiguous	NLLQVLEKV		1	3	Q6KB66-3	Q6KB66-3; Q6KB66; Q6KB66-2	0	2	0.234	0	1	1	528.327	1055.65	0	0	204231	HCD (High Energy Collision Dissociation)	MS2	41.2386	150	94.6452	27202	FR_BRIN1351_PX601_AB_1.raw	0/0	2.65	0.007308	0.05289
FALSE	High	Sequest HT (A2)	Unambiguous	NMVAKVDEV		1	1	P62906	P62906	0	2	0.2731	0	1	1	502.758	1004.51	0.06	3e-05	525501	HCD (High Energy Collision Dissociation)	MS2	42.3425	150	45.3893	9842	FR_BRIN1351_PX601_AB_3.raw	0/0	2.27	0.007308	0.05402
FALSE	High	Sequest HT (A2)	Unambiguous	NMPEILHHL		1	4	Q96SD1	Q96SD1-3; Q96SD1-4; Q96SD1-2; Q96SD1	0	3	0.3732	0	1	1	368.527	1103.57	-0.72	-0.00027	261452	HCD (High Energy Collision Dissociation)	MS2	30.7243	150	58.7197	14563	FR_BRIN1351_PX601_AB_2.raw	0/0	2.09	0.007308	0.05418
FALSE	High	Sequest HT (A2)	Unambiguous	QLIDIIHTA		1	2	Q9NXF1	Q9NXF1-2; Q9NXF1	0	2	0.1238	0	1	1	512.296	1023.58	0.93	0.00048	236449	HCD (High Energy Collision Dissociation)	MS2	48.7152	150	71.2461	18848	FR_BRIN1351_PX601_AB_2.raw	0/0	2.1	0.007308	0.05232
FALSE	High	Sequest HT (A2)	Unambiguous	QLDNQYAVLENQKSSHSQYN		1	1	Q9UKY7	Q9UKY7	0	3	0.4127	0	1	1	789.373	2366.1	1.16	0.00092	122385	HCD (High Energy Collision Dissociation)	MS2	0	150	48.5328	11085	FR_BRIN1351_PX601_AB_2.raw	0/0	3.32	0.007308	0.05364
FALSE	High	Sequest HT (A2)	Unambiguous	GQKDSYVGDEAQSKRGILTL		1	6	P60709	P63267-1; P60709; P62736; P68133; P68032; P63261	0	4	0.439	0	1	1	542.036	2165.12	1.73	0.00094	293712	HCD (High Energy Collision Dissociation)	MS2	29.9131	150	53.0596	12414	FR_BRIN1351_PX601_AB_3.raw	0/0	3.85	0.007308	0.0519
FALSE	High	Sequest HT (A2)	Unambiguous	VAVGVIKAV		1	3	P68104	P68104-2; P68104; Q5VTE0	0	2	0.282	0	1	1	428.287	855.566	0.21	9e-05	597558	HCD (High Energy Collision Dissociation)	MS2	30.1559	150	52.1056	12090	FR_BRIN1351_PX601_AB_3.raw	0/0	2.66	0.007308	0.05243
FALSE	High	Sequest HT (A2)	Unambiguous	ADVSVPKL		1	1	Q09666-1	Q09666-1	0	2	0.1561	0	1	1	414.745	828.482	-0.31	-0.00013	396429	HCD (High Energy Collision Dissociation)	MS2	22.7623	150	53.9027	12707	FR_BRIN1351_PX601_AB_3.raw	0/0	2.37	0.007308	0.05389
FALSE	High	Sequest HT (A2)	Unambiguous	AAAGSPVFL		1	2	O15427	O15427; O95907	0	1	0.1934	0	1	1	832.457	832.457	1.14	0.00095	346713	HCD (High Energy Collision Dissociation)	MS2	0	150	72.7515	19798	FR_BRIN1351_PX601_AB_1.raw	0/0	2.43	0.007308	0.05204
FALSE	High	Sequest HT (A2)	Unambiguous	SLLDEFYKL		1	2	Q14444-1	Q14444-1; Q14444-2	0	2	0.3455	0	1	1	564.303	1127.6	-0.31	-0.00018	712407	HCD (High Energy Collision Dissociation)	MS2	15.0805	150	104.492	30458	FR_BRIN1351_PX601_AB_1.raw	0/0	1.91	0.007308	0.05219
FALSE	High	Sequest HT (A2)	Unambiguous	YLPVGSHNL		1	1	Q07864	Q07864	0	2	0.3049	0	1	1	500.267	999.527	0.91	0.00046	254166	HCD (High Energy Collision Dissociation)	MS2	37.126	150	49.5408	11422	FR_BRIN1351_PX601_AB_2.raw	0/0	1.64	0.007308	0.05232
FALSE	High	Sequest HT (A2)	Unambiguous	QLVDIIEKV		1	3	P61289-2	P61289-2; P61289-3; P61289-1	0	2	0.2478	0	1	1	528.819	1056.63	0.69	0.00036	895812	HCD (High Energy Collision Dissociation)	MS2	30.1682	73.257	79.0141	21898	FR_BRIN1351_PX601_AB_1.raw	0/0	3.35	0.007308	0.05312
FALSE	High	Sequest HT (A2)	Unambiguous	VVFNDPEKV		1	1	Q9H3M7	Q9H3M7	0	2	0.1237	0	1	1	523.78	1046.55	1.86	0.00097	205071	HCD (High Energy Collision Dissociation)	MS2	62.6622	150	49.7699	11919	FR_BRIN1351_PX601_AB_1.raw	0/0	1.94	0.007308	0.05311
FALSE	High	Sequest HT (A2)	Unambiguous	KLIPQLPTL		1	3	Q9NQL2-1	Q9NQL2-2; Q9HB90; Q9NQL2-1	0	2	0.4082	0	1	1	511.833	1022.66	-2.24	-0.00114	626169	HCD (High Energy Collision Dissociation)	MS2	40.6016	150	81.2153	22218	FR_BRIN1351_PX601_AB_2.raw	0/0	2.67	0.007308	0.05313
FALSE	High	Sequest HT (A2)	Unambiguous	VLADLKVQL		1	1	Q9NQP4	Q9NQP4	0	2	0.1544	0	1	1	499.818	998.628	3.59	0.00179	161181	HCD (High Energy Collision Dissociation)	MS2	45.0235	150	73.3154	19988	FR_BRIN1351_PX601_AB_1.raw	0/0	2.59	0.007308	0.05412
FALSE	High	Sequest HT (A2)	Unambiguous	VEVPETPKA		1	1	Q9UNF1	Q9UNF1	0	2	0.206	0	1	1	485.266	969.525	0.12	6e-05	891914	HCD (High Energy Collision Dissociation)	MS2	1.33779	150	41.9593	9315	FR_BRIN1351_PX601_AB_1.raw	0/0	2.33	0.007308	0.05353
FALSE	High	Sequest HT (A2)	Unambiguous	LLIPGLATA		1	1	O15239	O15239	0	1	0.1892	0	1	1	868.551	868.551	1.2	0.00104	855030	HCD (High Energy Collision Dissociation)	MS2	48.5433	150	93.6407	26862	FR_BRIN1351_PX601_AB_1.raw	0/0	1.85	0.007308	0.05383
FALSE	High	Sequest HT (A2)	Unambiguous	SLFGGSVKL		1	3	Q8WUM4-2	Q8WUM4-3; Q8WUM4-2; Q8WUM4	0	2	0.2098	0	1	1	454.267	907.526	1.64	0.00074	7084824	HCD (High Energy Collision Dissociation)	MS2	0.416624	14.771	69.4127	18023	FR_BRIN1351_PX601_AB_3.raw	0/0	2.05	0.007308	0.05156
FALSE	High	Sequest HT (A2)	Unambiguous	EDLALYLK		1	5	Q9HBD1-1	Q9HBD1-5; Q9HBD1-2; Q9HBD1-1; Q9HBD1-3; Q9HBD1-4	0	1	0.0779	0	1	1	964.538	964.538	3.48	0.00336	112510	HCD (High Energy Collision Dissociation)	MS2	0	150	73.6101	20086	FR_BRIN1351_PX601_AB_1.raw	0/0	2.44	0.007308	0.05412
FALSE	High	Sequest HT (A2)	Unambiguous	SLAEGLRTV		1	1	Q9Y6K5	Q9Y6K5	0	2	0.1656	0	1	1	473.272	945.536	0.06	3e-05	822415	HCD (High Energy Collision Dissociation)	MS2	6.82134	141.586	50.2612	11473	FR_BRIN1351_PX601_AB_3.raw	0/0	3.02	0.007308	0.05294
FALSE	High	Sequest HT (A2)	Unambiguous	ILMEHIHKL		1	1	P84098	P84098	0	3	0.4407	0	1	1	378.555	1133.65	0.09	3e-05	165555	HCD (High Energy Collision Dissociation)	MS2	47.9265	150	44.999	9713	FR_BRIN1351_PX601_AB_3.raw	0/0	2.95	0.007308	0.05407
FALSE	High	Sequest HT (A2)	Unambiguous	AVIEHLERL		1	1	O43716	O43716	0	3	0.1429	0	1	1	360.545	1079.62	-0.35	-0.00012	387171	HCD (High Energy Collision Dissociation)	MS2	23.0311	150	50.505	11746	FR_BRIN1351_PX601_AB_2.raw	0/0	2.45	0.007308	0.05167
FALSE	High	Sequest HT (A2)	Unambiguous	FLGPWPAAS		1	1	P30533	P30533	0	1	0.2446	0	1	1	945.484	945.484	1.52	0.00143	89378.1	HCD (High Energy Collision Dissociation)	MS2	54.922	150	86.0942	23872	FR_BRIN1351_PX601_AB_2.raw	0/0	2.33	0.007308	0.05357
FALSE	High	Sequest HT (A2)	Unambiguous	GLISVDVRI		1	2	Q12789-2	Q12789-3; Q12789-2	0	2	0.3565	0	1	1	486.297	971.586	-2.12	-0.00103	150302	HCD (High Energy Collision Dissociation)	MS2	46.3964	150	77.6972	21451	FR_BRIN1351_PX601_AB_1.raw	0/0	2.3	0.008014	0.05448
FALSE	High	Sequest HT (A2)	Unambiguous	SVLGKIWKL		1	2	Q9H223	Q9H223; Q9NZN3	0	2	0.3793	0	1	1	522.335	1043.66	1.29	0.00067	261441	HCD (High Energy Collision Dissociation)	MS2	48.8768	150	69.6213	18732	FR_BRIN1351_PX601_AB_1.raw	0/0	2.32	0.008014	0.05443
FALSE	High	Sequest HT (A2)	Unambiguous	LLIPGLATA		1	1	O15239	O15239	0	1	0.1587	0	1	1	868.552	868.552	1.62	0.00141	597096	HCD (High Energy Collision Dissociation)	MS2	36.8875	150	93.4251	26132	FR_BRIN1351_PX601_AB_3.raw	0/0	1.89	0.008014	0.05455
FALSE	High	Sequest HT (A2)	Unambiguous	FEIGGTIHP		1	1	Q53EU6	Q53EU6	0	2	0.2376	0	1	1	485.754	970.501	1.63	0.00079	234981	HCD (High Energy Collision Dissociation)	MS2	47.0543	150	61.165	15823	FR_BRIN1351_PX601_AB_1.raw	0/0	1.81	0.008014	0.05436
FALSE	High	Sequest HT (A2)	Unambiguous	TIVKPFNL		1	2	Q9ULW0-2	Q9ULW0; Q9ULW0-2	0	2	0.2611	0	1	1	466.285	931.562	0.67	0.00031	2.79846e+06	HCD (High Energy Collision Dissociation)	MS2	8.66569	33.213	66.7131	17741	FR_BRIN1351_PX601_AB_1.raw	0/0	2.26	0.008182	0.05876
FALSE	High	Sequest HT (A2)	Unambiguous	GVPDDIFKL		1	3	Q13045-1	Q13045-1; Q13045-3; Q13045-2	0	2	0.1748	0	1	1	502.277	1003.55	1.35	0.00068	4575633	HCD (High Energy Collision Dissociation)	MS2	3.50446	23.082	84.0986	23196	FR_BRIN1351_PX601_AB_2.raw	0/0	1.43	0.008182	0.06449
FALSE	High	Sequest HT (A2)	Unambiguous	FVNDIFERI		1	15	Q5QNW6-2	Q16778; Q5QNW6-1; Q99879; P33778; P58876; Q93079; O60814; Q99880; Q5QNW6-2; P62807; P57053; Q8N257; P06899; P23527; Q99877	0	2	0.4007	0	1	1	576.805	1152.6	-0.95	-0.00055	5.26608e+06	HCD (High Energy Collision Dissociation)	MS2	9.52505	15.689	84.9077	23468	FR_BRIN1351_PX601_AB_2.raw	0/0	2.67	0.008182	0.06535
FALSE	High	Sequest HT (A2)	Unambiguous	ILTDITKGV		1	1	P13639	P13639	0	2	0.198	0	1	1	480.292	959.578	0.41	0.00019	600797	HCD (High Energy Collision Dissociation)	MS2	11.3055	150	59.0613	14680	FR_BRIN1351_PX601_AB_2.raw	0/0	1.97	0.008182	0.07069
FALSE	High	Sequest HT (A2)	Unambiguous	HLPSSIYRL		1	2	Q9HCE1	Q9HCE1; Q9HCE1-2	0	2	0.065	0	1	1	543.309	1085.61	0.85	0.00046	1.1285e+06	HCD (High Energy Collision Dissociation)	MS2	11.7318	78.868	52.5778	12862	FR_BRIN1351_PX601_AB_1.raw	0/0	2	0.008182	0.06642
FALSE	High	Sequest HT (A2)	Unambiguous	ALLGDLTKA		1	5	Q92973-1	O14787-2; Q92973-3; Q92973-1; Q92973-2; O14787	0	2	0.2222	0	1	1	451.271	901.535	-0.86	-0.00039	500518	HCD (High Energy Collision Dissociation)	MS2	13.47	150	60.6755	15231	FR_BRIN1351_PX601_AB_2.raw	0/0	2.07	0.008182	0.05489
FALSE	High	Sequest HT (A2)	Unambiguous	TLDGLPPLRL		1	1	Q8TAP8	Q8TAP8	0	2	0.2525	0	1	1	547.832	1094.66	0.75	0.00041	584705	HCD (High Energy Collision Dissociation)	MS2	38.6099	150	85.2038	23360	FR_BRIN1351_PX601_AB_3.raw	0/0	2.97	0.008182	0.07065
FALSE	High	Sequest HT (A2)	Unambiguous	ALLNIKVKL		1	1	P05783	P05783	0	3	0.2912	0	1	1	337.902	1011.69	-1.27	-0.00043	1.16602e+06	HCD (High Energy Collision Dissociation)	MS2	3.26446	66.202	66.1446	17545	FR_BRIN1351_PX601_AB_1.raw	0/0	2.61	0.008182	0.06552
FALSE	High	Sequest HT (A2)	Unambiguous	MLPKDIAKL		1	1	P61024	P61024	0	3	0.116	0	1	1	343.544	1028.62	-0.87	-0.0003	226167	HCD (High Energy Collision Dissociation)	MS2	55.2736	150	53.0831	12422	FR_BRIN1351_PX601_AB_3.raw	0/0	1.81	0.008182	0.05779
FALSE	High	Sequest HT (A2)	Unambiguous	GVPDDIFKL		1	3	Q13045-1	Q13045-1; Q13045-3; Q13045-2	0	2	0.0276	0	1	1	502.276	1003.55	-0.66	-0.00033	3.86808e+06	HCD (High Energy Collision Dissociation)	MS2	3.1198	25.188	84.8143	23436	FR_BRIN1351_PX601_AB_2.raw	0/0	1.45	0.008182	0.0675
FALSE	High	Sequest HT (A2)	Unambiguous	VAVGVIKAV		1	3	P68104	P68104-2; P68104; Q5VTE0	0	2	0.078	0	1	1	428.287	855.567	0.64	0.00027	285942	HCD (High Energy Collision Dissociation)	MS2	50.7549	150	52.4682	12212	FR_BRIN1351_PX601_AB_3.raw	0/0	2.05	0.008182	0.07324
FALSE	High	Sequest HT (A2)	Unambiguous	YLPEDFIRV		1	1	O43187	O43187	0	2	0.1988	0	1	1	576.308	1151.61	-0.84	-0.00048	2.87094e+06	HCD (High Energy Collision Dissociation)	MS2	7.8252	35.322	85.1575	23554	FR_BRIN1351_PX601_AB_2.raw	0/0	1.66	0.008182	0.05462
FALSE	High	Sequest HT (A2)	Unambiguous	TLDGLPPLRL		1	1	Q8TAP8	Q8TAP8	0	2	0.1652	0	1	1	547.832	1094.66	0.08	4e-05	367176	HCD (High Energy Collision Dissociation)	MS2	46.4802	150	84.8581	23241	FR_BRIN1351_PX601_AB_3.raw	0/0	2.3	0.008182	0.06472
FALSE	High	Sequest HT (A2)	Unambiguous	MIPPKIFKL		1	1	O94898	O94898	0	3	0.131	0	1	1	362.896	1086.67	0.14	5e-05	410928	HCD (High Energy Collision Dissociation)	MS2	54.186	134.951	65.4392	17301	FR_BRIN1351_PX601_AB_1.raw	0/0	1.68	0.008182	0.06444
FALSE	High	Sequest HT (A2)	Unambiguous	YLPDIIKDQKA		1	1	O15355	O15355	0	3	0.3	0	1	1	435.247	1303.73	0.44	0.00019	643336	HCD (High Energy Collision Dissociation)	MS2	9.30375	150	53.324	13119	FR_BRIN1351_PX601_AB_1.raw	0/0	2.5	0.008182	0.07198
FALSE	High	Sequest HT (A2)	Unambiguous	GLNDFIQKI		1	5	O00141-2	O00141-5; O00141-2; O00141-1; O00141-4; O00141-3	0	2	0.3417	0	1	1	524.293	1047.58	-3.52	-0.00184	622414	HCD (High Energy Collision Dissociation)	MS2	54.7207	150	81.8049	22421	FR_BRIN1351_PX601_AB_2.raw	0/0	2.4	0.008182	0.07401
FALSE	High	Sequest HT (A2)	Unambiguous	LLPPPPCPA		1	4	Q9BTY2	Q9NYG8-2; Q9BTY2-2; Q9BTY2; Q9NYG8-1	0	1	0.4645	0	1	1	904.498	904.498	1.7	0.00153	238010	HCD (High Energy Collision Dissociation)	MS2	0	150	65.6104	17358	FR_BRIN1351_PX601_AB_1.raw	0/0	1.83	0.008182	0.05878
FALSE	High	Sequest HT (A2)	Unambiguous	VDISLPKL		1	1	Q09666-1	Q09666-1	0	2	0.2022	0	1	1	442.776	884.545	-0.61	-0.00027	266064	HCD (High Energy Collision Dissociation)	MS2	18.0425	150	77.802	21054	FR_BRIN1351_PX601_AB_2.raw	0/0	1.78	0.008182	0.06066
FALSE	High	Sequest HT (A2)	Unambiguous	YVIDPIKGLKL		1	9	Q15149-1	Q15149-4; Q15149-1; Q15149-6; Q15149-9; Q15149-3; Q15149-8; Q15149-5; Q15149-7; Q15149-2	0	2	0.4056	0	1	1	629.891	1258.77	-1.67	-0.00105	254290	HCD (High Energy Collision Dissociation)	MS2	34.1758	150	78.036	21134	FR_BRIN1351_PX601_AB_2.raw	0/0	2.49	0.008182	0.06008
FALSE	High	Sequest HT (A2)	Unambiguous	SLDVSAPKV		1	2	Q8IVF2-1	Q8IVF2-3; Q8IVF2-1	0	2	0.3594	0	1	1	458.261	915.515	-0.07	-3e-05	133914	HCD (High Energy Collision Dissociation)	MS2	38.2026	150	50.1461	11434	FR_BRIN1351_PX601_AB_3.raw	0/0	1.92	0.008182	0.06625
FALSE	High	Sequest HT (A2)	Unambiguous	YLPEDFIRV		1	1	O43187	O43187	0	2	0.3429	0	1	1	576.31	1151.61	1.92	0.0011	1.30648e+06	HCD (High Energy Collision Dissociation)	MS2	8.866	70.326	85.8614	23794	FR_BRIN1351_PX601_AB_2.raw	0/0	1.75	0.008182	0.06631
FALSE	High	Sequest HT (A2)	Unambiguous	FLPEGVNKL		1	1	Q5VWP2	Q5VWP2	0	2	0.2474	0	1	1	508.792	1016.58	0.11	6e-05	2.5904e+06	HCD (High Energy Collision Dissociation)	MS2	12.9087	28.48	59.8646	14953	FR_BRIN1351_PX601_AB_2.raw	0/0	1.9	0.008182	0.06015
FALSE	High	Sequest HT (A2)	Unambiguous	KRFSFKKSFKLSGF		1	1	P29966	P29966	0	4	0.2941	0	1	1	427.499	1706.98	0.83	0.00035	278011	HCD (High Energy Collision Dissociation)	MS2	46.3969	150	50.8001	11656	FR_BRIN1351_PX601_AB_3.raw	0/0	4.25	0.008182	0.06628
FALSE	High	Sequest HT (A2)	Unambiguous	SVVESVFKL		1	2	P56537-1	P56537-2; P56537-1	0	2	0.303	0	1	1	504.292	1007.58	-0.1	-5e-05	14227432	HCD (High Energy Collision Dissociation)	MS2	0.811442	6.377	78.5344	21303	FR_BRIN1351_PX601_AB_2.raw	0/0	2.31	0.008182	0.0704
FALSE	High	Sequest HT (A2)	Unambiguous	PHLALRL		1	1	P37023	P37023	0	2	0.0764	0	1	1	410.263	819.519	-1.03	-0.00042	73964.9	HCD (High Energy Collision Dissociation)	MS2	32.915	150	59.4709	14818	FR_BRIN1351_PX601_AB_2.raw	0/0	1.57	0.008182	0.0717
FALSE	High	Sequest HT (A2)	Unambiguous	RLQEELEKL		1	3	Q9P2E9-1	Q9P2E9-3; Q9P2E9-1; Q9P2E9-2	0	3	0.2759	0	1	1	386.555	1157.65	-0.65	-0.00025	309357	HCD (High Energy Collision Dissociation)	MS2	31.4052	150	50.7055	11624	FR_BRIN1351_PX601_AB_3.raw	0/0	2.9	0.008182	0.05544
FALSE	High	Sequest HT (A2)	Unambiguous	QLIDIIHTA		1	2	Q9NXF1	Q9NXF1-2; Q9NXF1	0	2	0.2103	0	1	1	512.295	1023.58	0.1	5e-05	180274	HCD (High Energy Collision Dissociation)	MS2	30.6704	150	71.2845	19298	FR_BRIN1351_PX601_AB_1.raw	0/0	1.95	0.008182	0.06363
FALSE	High	Sequest HT (A2)	Unambiguous	VYIPSKTDL		1	1	Q9NX24	Q9NX24	0	2	0.2038	0	1	1	518.29	1035.57	0.45	0.00023	1.81979e+06	HCD (High Energy Collision Dissociation)	MS2	22.2979	73.126	53.7385	13266	FR_BRIN1351_PX601_AB_1.raw	0/0	2.11	0.008182	0.06888
FALSE	High	Sequest HT (A2)	Unambiguous	MLPYHIPHL		1	2	O94822-3	O94822-3; O94822	0	3	0.3645	0	1	1	374.205	1120.6	1.64	0.00061	152404	HCD (High Energy Collision Dissociation)	MS2	25.8784	150	66.9165	17379	FR_BRIN1351_PX601_AB_2.raw	0/0	2.03	0.008182	0.05933
FALSE	High	Sequest HT (A2)	Unambiguous	FVPEIFHRI		1	3	Q13472-1	Q13472-3; Q13472-1; Q13472-2	0	2	0.1437	0	1	1	579.327	1157.65	0.16	9e-05	177615	HCD (High Energy Collision Dissociation)	MS2	47.0612	150	66.9754	17399	FR_BRIN1351_PX601_AB_2.raw	0/0	1.67	0.008182	0.05826
FALSE	High	Sequest HT (A2)	Unambiguous	ILTDITKGV		1	1	P13639	P13639	0	2	0.1836	0	1	1	480.292	959.577	0.15	7e-05	686728	HCD (High Energy Collision Dissociation)	MS2	10.4306	150	58.4144	14883	FR_BRIN1351_PX601_AB_1.raw	0/0	2.07	0.008182	0.06398
FALSE	High	Sequest HT (A2)	Unambiguous	SLAGLGAYQL		1	2	Q9NUH8-1	Q9NUH8-1; Q9P0S9	0	1	0.1408	0	1	1	992.542	992.542	1	0.00099	859296	HCD (High Energy Collision Dissociation)	MS2	0	150	86.6665	23854	FR_BRIN1351_PX601_AB_3.raw	0/0	3.48	0.008182	0.06109
FALSE	High	Sequest HT (A2)	Unambiguous	STLHLVLRL		1	4	P62979	P62987; P62979; P0CG47; P0CG48	0	3	0.4853	0	1	1	351.226	1051.66	2.49	0.00087	478508	HCD (High Energy Collision Dissociation)	MS2	21.0543	150	67.2585	17495	FR_BRIN1351_PX601_AB_2.raw	0/0	2.72	0.008182	0.06966
FALSE	High	Sequest HT (A2)	Unambiguous	SLVEIILHV		1	2	Q9UNM6-2	Q9UNM6-2; Q9UNM6	0	2	0.3934	0	1	1	511.817	1022.63	2.31	0.00118	148115	HCD (High Energy Collision Dissociation)	MS2	31.3291	150	104.437	29990	FR_BRIN1351_PX601_AB_2.raw	0/0	2.11	0.008182	0.0626
FALSE	High	Sequest HT (A2)	Unambiguous	FLLPMFERL		1	2	Q8TDD1-2	Q8TDD1; Q8TDD1-2	0	2	0.106	0	1	1	583.325	1165.64	-0.5	-0.00029	126057	HCD (High Energy Collision Dissociation)	MS2	59.4427	150	106.596	30702	FR_BRIN1351_PX601_AB_2.raw	0/0	1.51	0.008182	0.07014
FALSE	High	Sequest HT (A2)	Unambiguous	ALPHAILRL		1	3	P60709	P60709; Q562R1; P63261	0	3	0.2788	0	1	1	335.218	1003.64	-0.78	-0.00026	344881	HCD (High Energy Collision Dissociation)	MS2	0	150	60.2964	15527	FR_BRIN1351_PX601_AB_1.raw	0/0	2.08	0.008182	0.06753
FALSE	High	Sequest HT (A2)	Unambiguous	SIPGFVERL		1	3	Q8TEL6	Q8TEL6; Q8TEL6-3; Q8TEL6-2	0	2	0.1676	0	1	1	509.291	1017.57	1.96	0.001	485533	HCD (High Energy Collision Dissociation)	MS2	28.6654	150	72.6247	19317	FR_BRIN1351_PX601_AB_2.raw	0/0	1.85	0.008182	0.05537
FALSE	High	Sequest HT (A2)	Unambiguous	KLPAPLPGL		1	2	Q8N1F7-1	Q8N1F7-2; Q8N1F7-1	0	2	0.344	0	1	1	453.295	905.583	0.71	0.00032	969342	HCD (High Energy Collision Dissociation)	MS2	11.5068	137.201	70.117	18901	FR_BRIN1351_PX601_AB_1.raw	0/0	2.82	0.008182	0.0688
FALSE	High	Sequest HT (A2)	Unambiguous	VEVPETPKA		1	1	Q9UNF1	Q9UNF1	0	2	0.2174	0	1	1	485.266	969.525	0.37	0.00018	902691	HCD (High Energy Collision Dissociation)	MS2	11.7087	150	42.4433	8878	FR_BRIN1351_PX601_AB_3.raw	0/0	2.3	0.008182	0.0608
FALSE	High	Sequest HT (A2)	Unambiguous	VEVPETPKA		1	1	Q9UNF1	Q9UNF1	0	2	0.1145	0	1	1	485.266	969.525	-0.07	-3e-05	2.53926e+06	HCD (High Energy Collision Dissociation)	MS2	2.28847	40.954	42.1061	8769	FR_BRIN1351_PX601_AB_3.raw	0/0	2.27	0.008182	0.06919
FALSE	High	Sequest HT (A2)	Unambiguous	FLLPLRIAL		1	1	Q86UL3	Q86UL3	0	2	0.3764	0	1	1	528.352	1055.7	0.11	6e-05	102748	HCD (High Energy Collision Dissociation)	MS2	32.3501	150	108.018	31172	FR_BRIN1351_PX601_AB_2.raw	0/0	1.78	0.008182	0.07394
FALSE	High	Sequest HT (A2)	Selected	SIPGFVERL		1	3	Q8TEL6	Q8TEL6; Q8TEL6-3; Q8TEL6-2	0	2	0.0134	0	1	1	509.291	1017.57	2.08	0.00106	197222	HCD (High Energy Collision Dissociation)	MS2	36.0185	150	72.6063	19748	FR_BRIN1351_PX601_AB_1.raw	0/0	1.49	0.008182	0.0631
FALSE	High	Sequest HT (A2)	Unambiguous	ALNEKLVNL		1	1	O00303	O00303	0	2	0.2597	0	1	1	507.303	1013.6	-0.59	-0.0003	1.56223e+06	HCD (High Energy Collision Dissociation)	MS2	46.4763	39.8	60.1059	15462	FR_BRIN1351_PX601_AB_1.raw	0/0	2.58	0.008182	0.06906
FALSE	High	Sequest HT (A2)	Unambiguous	SLIGHLQTL		1	1	Q16690	Q16690	0	2	0.1544	0	1	1	491.29	981.574	0.92	0.00045	1.01502e+06	HCD (High Energy Collision Dissociation)	MS2	28.3784	117.016	67.8972	17715	FR_BRIN1351_PX601_AB_2.raw	0/0	2.85	0.008182	0.05618
FALSE	High	Sequest HT (A2)	Unambiguous	KRFSFKKSFKL		1	1	P29966	P29966	0	4	0.3301	0	1	1	354.718	1415.85	-0.84	-0.0003	292597	HCD (High Energy Collision Dissociation)	MS2	38.6985	150	40.1732	8155	FR_BRIN1351_PX601_AB_3.raw	0/0	2.06	0.008182	0.06916
FALSE	High	Sequest HT (A2)	Unambiguous	YLYDLNHTL		1	1	Q9H1C4	Q9H1C4	0	2	0.1813	0	1	1	576.291	1151.58	1.71	0.00099	162413	HCD (High Energy Collision Dissociation)	MS2	66.6449	150	71.5731	19398	FR_BRIN1351_PX601_AB_1.raw	0/0	1.71	0.008182	0.05955
FALSE	High	Sequest HT (A2)	Unambiguous	GVPDDIFKL		1	3	Q13045-1	Q13045-1; Q13045-3; Q13045-2	0	2	0.3448	0	1	1	502.278	1003.55	2.93	0.00147	148403	HCD (High Energy Collision Dissociation)	MS2	53.8773	150	83.648	22835	FR_BRIN1351_PX601_AB_3.raw	0/0	1.74	0.008182	0.06326
FALSE	High	Sequest HT (A2)	Unambiguous	IIIPEIQKV		1	3	P55060-1	P55060-4; P55060-3; P55060-1	0	2	0.255	0	1	1	526.84	1052.67	1.88	0.00099	382885	HCD (High Energy Collision Dissociation)	MS2	11.6002	150	71.6003	19407	FR_BRIN1351_PX601_AB_1.raw	0/0	1.49	0.008182	0.05478
FALSE	High	Sequest HT (A2)	Unambiguous	KKAAGAGKVTKSAQKAQKA		1	3	P68104	P68104-2; P68104; Q5VTE0	0	4	0.2849	0	1	1	468.535	1871.12	0.16	7e-05	162236	HCD (High Energy Collision Dissociation)	MS2	2.281	150	11.2675	322	FR_BRIN1351_PX601_AB_3.raw	0/0	3.51	0.008182	0.06235
FALSE	High	Sequest HT (A2)	Unambiguous	TLPEAIHFL		1	3	Q13045-1	Q13045-1; Q13045-3; Q13045-2	0	2	0.2984	0	1	1	520.794	1040.58	4.04	0.0021	2601764	HCD (High Energy Collision Dissociation)	MS2	9.73715	40.948	83.2441	22700	FR_BRIN1351_PX601_AB_3.raw	0/0	1.91	0.008182	0.07219
FALSE	High	Sequest HT (A2)	Unambiguous	SVLGRIWKL		1	2	Q9NZN4	Q9NZN4-2; Q9NZN4	0	3	0.0625	0	1	1	357.894	1071.67	-0.11	-4e-05	3598650	HCD (High Energy Collision Dissociation)	MS2	6.52895	23.664	70.5039	18600	FR_BRIN1351_PX601_AB_2.raw	0/0	2.56	0.008182	0.06848
FALSE	High	Sequest HT (A2)	Unambiguous	MLPSILNQL		1	2	P20290-1	P20290-2; P20290-1	0	1	0.2305	0	1	1	1028.58	1028.58	0.53	0.00054	547454	HCD (High Energy Collision Dissociation)	MS2	44.0329	150	103.677	29532	FR_BRIN1351_PX601_AB_3.raw	0/0	2.69	0.008182	0.06749
FALSE	High	Sequest HT (A2)	Unambiguous	YIIEVNARL		1	1	P27708	P27708	0	2	0.0478	0	1	1	545.82	1090.63	6.06	0.0033	280427	HCD (High Energy Collision Dissociation)	MS2	64.616	150	69.4058	18225	FR_BRIN1351_PX601_AB_2.raw	0/0	2.09	0.008182	0.06836
FALSE	High	Sequest HT (A2)	Unambiguous	SLLESVQKL		1	3	Q13535	Q13535-2; Q13535-3; Q13535	0	2	0.0935	0	1	1	508.804	1016.6	2.92	0.00149	318346	HCD (High Energy Collision Dissociation)	MS2	50.8748	150	69.1688	18146	FR_BRIN1351_PX601_AB_2.raw	0/0	2.46	0.008182	0.05489
FALSE	High	Sequest HT (A2)	Unambiguous	REDSWLKSLFVRKVD		1	2	O75323-1	O75323-1; O75323-2	0	4	0.4098	0	1	1	470.262	1878.03	1.11	0.00052	53423.6	HCD (High Energy Collision Dissociation)	MS2	21.6945	150	68.9251	18064	FR_BRIN1351_PX601_AB_2.raw	0/0	3.66	0.008182	0.06437
FALSE	High	Sequest HT (A2)	Unambiguous	PTGTYHGDSDLQLDRISVY		1	1	P07437	P07437	0	3	0.4866	0	1	1	713.016	2137.03	6.54	0.00466	185852	HCD (High Energy Collision Dissociation)	MS2	66.6427	150	68.2772	17844	FR_BRIN1351_PX601_AB_2.raw	0/0	4.09	0.008182	0.0603
FALSE	High	Sequest HT (A2)	Unambiguous	YLYDLNHTL		1	1	Q9H1C4	Q9H1C4	0	2	0.2934	0	1	1	576.291	1151.57	0.54	0.00031	127448	HCD (High Energy Collision Dissociation)	MS2	69.5417	150	71.4445	18916	FR_BRIN1351_PX601_AB_2.raw	0/0	1.67	0.008182	0.05877
FALSE	High	Sequest HT (A2)	Unambiguous	KRFSFKKSFKLSG		1	1	P29966	P29966	0	4	0.2747	0	1	1	390.732	1559.91	-0.39	-0.00015	274784	HCD (High Energy Collision Dissociation)	MS2	45.3471	150	38.7763	7712	FR_BRIN1351_PX601_AB_3.raw	0/0	3.75	0.008182	0.05948
FALSE	High	Sequest HT (A2)	Unambiguous	GLFQGKTPL		1	2	Q9ULW0-2	Q9ULW0; Q9ULW0-2	0	2	0.3611	0	1	1	480.779	960.551	-0.04	-2e-05	480646	HCD (High Energy Collision Dissociation)	MS2	34.2712	150	59.9181	15396	FR_BRIN1351_PX601_AB_1.raw	0/0	2.52	0.008182	0.05807
FALSE	High	Sequest HT (A2)	Unambiguous	NEFLTREL		1	2	P23396-2	P23396-2; P23396-1	0	2	0.0758	0	1	1	511.269	1021.53	-1	-0.00051	122314	HCD (High Energy Collision Dissociation)	MS2	39.489	150	59.6634	15310	FR_BRIN1351_PX601_AB_1.raw	0/0	1.98	0.008182	0.06371
FALSE	High	Sequest HT (A2)	Unambiguous	KVVDVVRNL		1	2	P20591	P20591; P20591-2	0	3	0.2578	0	1	1	347.885	1041.64	0.15	5e-05	496621	HCD (High Energy Collision Dissociation)	MS2	17.4791	150	48.9577	11035	FR_BRIN1351_PX601_AB_3.raw	0/0	3.22	0.008182	0.06261
FALSE	High	Sequest HT (A2)	Unambiguous	ILMEHIHKL		1	1	P84098	P84098	0	2	0.4522	0	1	1	567.329	1133.65	0.21	0.00012	1.02242e+06	HCD (High Energy Collision Dissociation)	MS2	1.98997	135.069	43.1719	9116	FR_BRIN1351_PX601_AB_3.raw	0/0	2.72	0.008182	0.06871
FALSE	High	Sequest HT (A2)	Unambiguous	VLADLKVQL		1	1	Q9NQP4	Q9NQP4	0	2	0.1518	0	1	1	499.817	998.626	1.81	0.00091	187959	HCD (High Energy Collision Dissociation)	MS2	44.2795	150	73.2268	19522	FR_BRIN1351_PX601_AB_2.raw	0/0	2.24	0.008182	0.06805
FALSE	High	Sequest HT (A2)	Unambiguous	GMPDFLEKL		1	1	Q9NQZ5	Q9NQZ5	0	2	0.3412	0	1	1	525.273	1049.54	3.98	0.00209	279874	HCD (High Energy Collision Dissociation)	MS2	24.2958	150	89.6719	25071	FR_BRIN1351_PX601_AB_2.raw	0/0	1.7	0.008182	0.05979
FALSE	High	Sequest HT (A2)	Unambiguous	KVVDVVRNL		1	2	P20591	P20591; P20591-2	0	2	0.3688	0	1	1	521.325	1041.64	0.37	0.00019	3.18276e+06	HCD (High Energy Collision Dissociation)	MS2	8.98079	31.092	48.6043	10918	FR_BRIN1351_PX601_AB_3.raw	0/0	3.01	0.008182	0.06246
FALSE	High	Sequest HT (A2)	Unambiguous	TLIDLPGITRV		1	2	P20591	P20591; P20591-2	0	2	0.3665	0	1	2	599.366	1197.72	3.66	0.00219	238172	HCD (High Energy Collision Dissociation)	MS2	61.8346	150	87.3795	24094	FR_BRIN1351_PX601_AB_3.raw	0/0	2.51	0.008182	0.06014
FALSE	High	Sequest HT (A2)	Unambiguous	SILSLVTKI		1	1	Q12905	Q12905	0	2	0.1053	0	1	1	487.318	973.628	-1.14	-0.00055	498597	HCD (High Energy Collision Dissociation)	MS2	0	150	91.0714	25544	FR_BRIN1351_PX601_AB_2.raw	0/0	2.85	0.008182	0.06343
FALSE	High	Sequest HT (A2)	Unambiguous	QILDVVREL		1	1	Q9C0D3	Q9C0D3	0	2	0.1884	0	1	1	542.823	1084.64	3.33	0.00181	215119	HCD (High Energy Collision Dissociation)	MS2	68.1014	150	85.4198	23434	FR_BRIN1351_PX601_AB_3.raw	0/0	2.07	0.008182	0.07047
FALSE	High	Sequest HT (A2)	Unambiguous	IVIGVLHQL		1	3	Q9UH92	Q9UH92; Q9UH92-2; Q9UH92-3	0	2	0.1174	0	1	1	496.319	991.632	1.84	0.00091	5517229	HCD (High Energy Collision Dissociation)	MS2	29.599	15.553	74.7377	20464	FR_BRIN1351_PX601_AB_1.raw	0/0	2.3	0.008182	0.0654
FALSE	High	Sequest HT (A2)	Unambiguous	KVVDVVRNL		1	2	P20591	P20591; P20591-2	0	3	0.2952	0	1	1	347.885	1041.64	0.42	0.00015	3.75182e+06	HCD (High Energy Collision Dissociation)	MS2	12.7694	20.827	48.2562	10801	FR_BRIN1351_PX601_AB_3.raw	0/0	3.15	0.008182	0.07219
FALSE	High	Sequest HT (A2)	Unambiguous	KLLLRLPSL		1	4	P10589	P24468-3; P24468; P10589; P24468-2	0	2	0.0899	0	1	1	526.866	1052.73	6.04	0.00318	107612	HCD (High Energy Collision Dissociation)	MS2	63.5631	150	74.7062	20453	FR_BRIN1351_PX601_AB_1.raw	0/0	1.89	0.008182	0.06182
FALSE	High	Sequest HT (A2)	Unambiguous	ALFPGDVDRL		1	1	P11216	P11216	0	2	0.2938	0	1	1	551.799	1102.59	0.58	0.00032	87602.9	HCD (High Energy Collision Dissociation)	MS2	65.8265	150	74.6488	20434	FR_BRIN1351_PX601_AB_1.raw	0/0	1.77	0.008182	0.07021
FALSE	High	Sequest HT (A2)	Unambiguous	YLPYPIHQV		1	2	P49760-1	P49760-3; P49760-1	0	2	0.4362	0	1	1	565.306	1129.6	0.21	0.00012	454540	HCD (High Energy Collision Dissociation)	MS2	31.9955	150	63.3008	16135	FR_BRIN1351_PX601_AB_2.raw	0/0	1.88	0.008182	0.05844
FALSE	High	Sequest HT (A2)	Unambiguous	VILPLISRL		1	2	Q92543	Q92543; Q92543-2	0	2	0.0731	0	1	1	512.35	1023.69	-0.28	-0.00015	177986	HCD (High Energy Collision Dissociation)	MS2	0	150	92.9216	26172	FR_BRIN1351_PX601_AB_2.raw	0/0	2.19	0.008182	0.05923
FALSE	High	Sequest HT (A2)	Unambiguous	TIIDLPGITRV		1	2		P20592; P20592-2	0	2	0.3665	0	1	1	599.366	1197.72	3.66	0.00219	238172	HCD (High Energy Collision Dissociation)	MS2	61.8346	150	87.3795	24094	FR_BRIN1351_PX601_AB_3.raw	0/0	2.51	0.008182	0.06014
FALSE	High	Sequest HT (A2)	Unambiguous	ILYGKIIHL		1	1	P0CG13-1	P0CG13-1	0	3	0.2641	0	1	1	357.23	1069.68	0.02	1e-05	282808	HCD (High Energy Collision Dissociation)	MS2	58.765	150	63.703	16274	FR_BRIN1351_PX601_AB_2.raw	0/0	2.31	0.008182	0.05965
FALSE	High	Sequest HT (A2)	Unambiguous	MLPKDIAKL		1	1	P61024	P61024	0	3	0.0836	0	1	1	343.544	1028.62	-0.25	-9e-05	1.54541e+06	HCD (High Energy Collision Dissociation)	MS2	7.86631	54.238	54.1948	13425	FR_BRIN1351_PX601_AB_1.raw	0/0	2.75	0.008182	0.067
FALSE	High	Sequest HT (A2)	Unambiguous	SAFDPLKNQDEINKNVMSAF		1	4	Q92734-1	Q92734-1; Q92734-4; Q92734-3; Q92734-2	0	3	0.465	0	1	1	756.705	2268.1	1.92	0.00145	110774	HCD (High Energy Collision Dissociation)	MS2	25.5485	150	85.444	23442	FR_BRIN1351_PX601_AB_3.raw	0/0	4.28	0.008182	0.06443
FALSE	High	Sequest HT (A2)	Unambiguous	IIIPEIQKV		1	3	P55060-1	P55060-4; P55060-3; P55060-1	0	2	0.1688	0	1	1	526.839	1052.67	0.26	0.00014	164987	HCD (High Energy Collision Dissociation)	MS2	54.1283	150	71.2513	19287	FR_BRIN1351_PX601_AB_1.raw	0/0	1.6	0.008182	0.06391
FALSE	High	Sequest HT (A2)	Unambiguous	SVIDHIHLI		1	2	O14908-1	O14908-2; O14908-1	0	2	0.3396	0	1	1	523.804	1046.6	0.92	0.00048	1.04556e+06	HCD (High Energy Collision Dissociation)	MS2	24.259	150	68.6768	18413	FR_BRIN1351_PX601_AB_1.raw	0/0	3.18	0.008182	0.06021
FALSE	High	Sequest HT (A2)	Unambiguous	TIVKPFNL		1	2	Q9ULW0-2	Q9ULW0; Q9ULW0-2	0	2	0.1932	0	1	1	466.284	931.561	-0.25	-0.00011	3310063	HCD (High Energy Collision Dissociation)	MS2	5.84721	33.314	66.5592	17258	FR_BRIN1351_PX601_AB_2.raw	0/0	2.07	0.008182	0.05855
FALSE	High	Sequest HT (A2)	Unambiguous	MLPSILNQL		1	2	P20290-1	P20290-2; P20290-1	0	1	0.2132	0	1	1	1028.58	1028.58	2.19	0.00225	955181	HCD (High Energy Collision Dissociation)	MS2	10.5369	150	104.126	29887	FR_BRIN1351_PX601_AB_2.raw	0/0	2.58	0.008182	0.0688
FALSE	High	Sequest HT (A2)	Unambiguous	ILMEHIHKL		1	1	P84098	P84098	0	2	0.4561	0	1	1	567.329	1133.65	0.31	0.00018	496596	HCD (High Energy Collision Dissociation)	MS2	4.38572	150	43.5131	9227	FR_BRIN1351_PX601_AB_3.raw	0/0	2.39	0.008182	0.0666
FALSE	High	Sequest HT (A2)	Selected	YLLIPLLER		1	4	Q68CQ1-7	Q68CQ1-7; Q68CQ1-2; Q68CQ1-9; Q68CQ1-1	0	2	0.0129	0	1	1	565.353	1129.7	-0.14	-8e-05	831711	HCD (High Energy Collision Dissociation)	MS2	27.859	150	104.023	29854	FR_BRIN1351_PX601_AB_2.raw	0/0	2.32	0.008182	0.07169
FALSE	High	Sequest HT (A2)	Unambiguous	TIIPSHPQL		1	3	Q8IWZ3-6	Q8IWZ3-6; Q8IWZ3; Q8IWZ3-4	0	2	0.0671	0	1	1	503.29	1005.57	0.83	0.00042	264982	HCD (High Energy Collision Dissociation)	MS2	45.4152	150	56.8672	14354	FR_BRIN1351_PX601_AB_1.raw	0/0	1.64	0.008182	0.05546
FALSE	High	Sequest HT (A2)	Selected	YLLIPLLER		1	4	Q68CQ1-7	Q68CQ1-7; Q68CQ1-2; Q68CQ1-9; Q68CQ1-1	0	2	0.019	0	1	1	565.352	1129.7	-1	-0.00057	446785	HCD (High Energy Collision Dissociation)	MS2	23.1123	150	103.656	29733	FR_BRIN1351_PX601_AB_2.raw	0/0	2.11	0.008182	0.07267
FALSE	High	Sequest HT (A2)	Unambiguous	AETPDIKLF		1	1	P46782	P46782	0	2	0.1117	0	1	1	517.284	1033.56	3.67	0.0019	500588	HCD (High Energy Collision Dissociation)	MS2	17.5429	150	73.5345	20061	FR_BRIN1351_PX601_AB_1.raw	0/0	2.06	0.008182	0.0698
FALSE	High	Sequest HT (A2)	Unambiguous	ILMEHIHKL		1	1	P84098	P84098	0	3	0.3824	0	1	1	378.555	1133.65	0.41	0.00015	271783	HCD (High Energy Collision Dissociation)	MS2	46.8462	150	44.6426	9595	FR_BRIN1351_PX601_AB_3.raw	0/0	3.4	0.008182	0.05727
FALSE	High	Sequest HT (A2)	Unambiguous	TLYEAVREV		1	1	P62906	P62906	0	2	0.2952	0	1	1	540.29	1079.57	0.13	7e-05	1.89722e+06	HCD (High Energy Collision Dissociation)	MS2	24.5654	53.14	56.8437	14346	FR_BRIN1351_PX601_AB_1.raw	0/0	2.1	0.008182	0.05776
FALSE	High	Sequest HT (A2)	Unambiguous	MLPGFLHRL		1	1	Q9NZ32	Q9NZ32	0	3	0.1924	0	1	1	361.876	1083.61	-0.24	-9e-05	470566	HCD (High Energy Collision Dissociation)	MS2	5.33656	150	65.8859	17028	FR_BRIN1351_PX601_AB_2.raw	0/0	2.91	0.008182	0.06691
FALSE	High	Sequest HT (A2)	Unambiguous	FLFGYPKRL		1	1	Q9HAY2	Q9HAY2	0	2	0.2689	0	1	1	570.832	1140.66	0.53	0.0003	166951	HCD (High Energy Collision Dissociation)	MS2	50.3663	150	65.777	16990	FR_BRIN1351_PX601_AB_2.raw	0/0	2.12	0.008182	0.06627
FALSE	High	Sequest HT (A2)	Unambiguous	SIYPSPTGV		1	1	Q6P2Q9	Q6P2Q9	0	1	0.2435	0	1	1	920.474	920.474	1.96	0.00181	456880	HCD (High Energy Collision Dissociation)	MS2	0	150	61.5961	15970	FR_BRIN1351_PX601_AB_1.raw	0/0	2.3	0.008182	0.06435
FALSE	High	Sequest HT (A2)	Unambiguous	KLLEKLYKV		1	1	Q15034	Q15034	0	3	0.3333	0	1	1	378.581	1133.73	-0.09	-3e-05	145876	HCD (High Energy Collision Dissociation)	MS2	47.4324	150	45.6544	9931	FR_BRIN1351_PX601_AB_3.raw	0/0	3.54	0.008182	0.06304
FALSE	High	Sequest HT (A2)	Unambiguous	MIPPKIFKL		1	1	O94898	O94898	0	3	0.1604	0	1	1	362.897	1086.67	0.56	0.0002	349707	HCD (High Energy Collision Dissociation)	MS2	49.723	150	65.3204	16833	FR_BRIN1351_PX601_AB_2.raw	0/0	1.87	0.008182	0.06074
FALSE	High	Sequest HT (A2)	Unambiguous	VLNEYFHNV		1	2	P53680	P53680-2; P53680	0	2	0.378	0	1	1	567.784	1134.56	2.22	0.00126	253547	HCD (High Energy Collision Dissociation)	MS2	34.9943	150	61.0087	15770	FR_BRIN1351_PX601_AB_1.raw	0/0	2.46	0.008182	0.06613
FALSE	High	Sequest HT (A2)	Unambiguous	GVPETISKL		1	2	O60312	O43520; O60312	0	2	0.2903	0	1	1	472.277	943.547	0.98	0.00046	254586	HCD (High Energy Collision Dissociation)	MS2	52.8434	150	53.42	12539	FR_BRIN1351_PX601_AB_3.raw	0/0	1.55	0.008182	0.06546
FALSE	High	Sequest HT (A2)	Unambiguous	GVPDDIFKL		1	3	Q13045-1	Q13045-1; Q13045-3; Q13045-2	0	2	0.3455	0	1	1	502.277	1003.55	1.59	0.0008	92242	HCD (High Energy Collision Dissociation)	MS2	45.0903	150	83.7482	23079	FR_BRIN1351_PX601_AB_2.raw	0/0	1.65	0.008182	0.06627
FALSE	High	Sequest HT (A2)	Unambiguous	SLAGLGAYQL		1	2	Q9NUH8-1	Q9NUH8-1; Q9P0S9	0	1	0.1763	0	1	1	992.541	992.541	0.14	0.00014	198293	HCD (High Energy Collision Dissociation)	MS2	0	150	87.0901	24648	FR_BRIN1351_PX601_AB_1.raw	0/0	3.29	0.008182	0.06306
FALSE	High	Sequest HT (A2)	Unambiguous	NLAENISRV		1	5	P11216	P11217-2; P11216; P06737-2; P06737-1; P11217	0	2	0.1452	0	1	1	508.281	1015.55	0.66	0.00034	1.71233e+06	HCD (High Energy Collision Dissociation)	MS2	5.54942	59.643	50.8559	12287	FR_BRIN1351_PX601_AB_1.raw	0/0	2.48	0.008182	0.05667
FALSE	High	Sequest HT (A2)	Unambiguous	ALPVKLIGM		1	2	P31350-2	P31350-2; P31350-1	0	2	0.2486	0	1	1	471.298	941.588	3.26	0.00153	95470.2	HCD (High Energy Collision Dissociation)	MS2	37.4807	150	76.9176	20552	FR_BRIN1351_PX601_AB_3.raw	0/0	1.81	0.008182	0.06249
FALSE	High	Sequest HT (A2)	Unambiguous	AAAWPLLL		1	4	P15151-1	P15151-3; P15151-4; P15151-1; P15151-2	0	1	0.0852	0	1	1	854.52	854.52	7.33	0.00626	68724.3	HCD (High Energy Collision Dissociation)	MS2	39.1169	150	114.606	33122	FR_BRIN1351_PX601_AB_3.raw	0/0	1.76	0.008182	0.06052
FALSE	High	Sequest HT (A2)	Unambiguous	GVPDDIFKL		1	3	Q13045-1	Q13045-1; Q13045-3; Q13045-2	0	2	0.1136	0	1	1	502.277	1003.55	0.74	0.00037	567733	HCD (High Energy Collision Dissociation)	MS2	34.4491	150	83.9581	23591	FR_BRIN1351_PX601_AB_1.raw	0/0	1.32	0.008182	0.07093
FALSE	High	Sequest HT (A2)	Unambiguous	ILPIKFPHL		1	2	O75351	O75351; Q9UN37	0	3	0.3532	0	1	1	359.899	1077.68	1.73	0.00062	238085	HCD (High Energy Collision Dissociation)	MS2	27.1151	150	77.132	20623	FR_BRIN1351_PX601_AB_3.raw	0/0	2.52	0.008182	0.05477
FALSE	High	Sequest HT (A2)	Unambiguous	KLLDIRSYL		1	1	P51665	P51665	0	2	0.27	0	1	1	560.844	1120.68	7.46	0.00418	200038	HCD (High Energy Collision Dissociation)	MS2	70.8004	150	77.4659	20734	FR_BRIN1351_PX601_AB_3.raw	0/0	2.37	0.008182	0.05953
FALSE	High	Sequest HT (A2)	Unambiguous	PVQPAVLQVHQTS		1	1	O95810	O95810	0	2	0.2727	0	1	1	702.388	1403.77	2.66	0.00187	69757	HCD (High Energy Collision Dissociation)	MS2	0	150	48.5887	11525	FR_BRIN1351_PX601_AB_1.raw	0/0	2.09	0.008182	0.06909
FALSE	High	Sequest HT (A2)	Unambiguous	HVLDVIHEV		1	4	O75962-1	O75962-4; O75962-5; O75962-2; O75962-1	0	2	0.4428	0	1	1	530.794	1060.58	1.12	0.00059	367231	HCD (High Energy Collision Dissociation)	MS2	40.3527	150	57.7379	14026	FR_BRIN1351_PX601_AB_3.raw	0/0	2.71	0.008182	0.06922
FALSE	High	Sequest HT (A2)	Unambiguous	GIIENTYRL		1	2	Q9H920	Q9H920-2; Q9H920	0	2	0.106	0	1	1	539.799	1078.59	1.15	0.00062	113163	HCD (High Energy Collision Dissociation)	MS2	63.8322	150	61.9234	15453	FR_BRIN1351_PX601_AB_3.raw	0/0	1.51	0.008182	0.05826
FALSE	High	Sequest HT (A2)	Unambiguous	KRFSFKKSFKLSGF		1	1	P29966	P29966	0	4	0.3396	0	1	1	427.499	1706.97	0.11	5e-05	908092	HCD (High Energy Collision Dissociation)	MS2	23.2572	141.938	50.5685	11767	FR_BRIN1351_PX601_AB_2.raw	0/0	5.86	0.008182	0.06466
FALSE	High	Sequest HT (A2)	Unambiguous	QLDNQYAVLENQKSSHSQYN		1	1	Q9UKY7	Q9UKY7	0	3	0.4346	0	1	1	789.371	2366.1	-0.77	-0.00061	50428.9	HCD (High Energy Collision Dissociation)	MS2	0	150	48.67	11552	FR_BRIN1351_PX601_AB_1.raw	0/0	2.37	0.008182	0.06605
FALSE	High	Sequest HT (A2)	Unambiguous	KRFSFKKSFKLSGF		1	1	P29966	P29966	0	4	0.4205	0	1	1	427.499	1706.97	-0.39	-0.00017	424385	HCD (High Energy Collision Dissociation)	MS2	44.9894	150	50.9466	11896	FR_BRIN1351_PX601_AB_2.raw	0/0	4.4	0.008182	0.06224
FALSE	High	Sequest HT (A2)	Unambiguous	KLISELQKL		1	2	Q5UIP0	Q5UIP0-2; Q5UIP0	0	3	0.2238	0	1	1	357.897	1071.68	-0.71	-0.00026	660709	HCD (High Energy Collision Dissociation)	MS2	14.779	150	54.1118	12972	FR_BRIN1351_PX601_AB_2.raw	0/0	2.77	0.008182	0.07046
FALSE	High	Sequest HT (A2)	Unambiguous	FLDITNPKA		1	3	Q92890-1	Q92890-1; Q92890; Q92890-3	0	2	0.2749	0	1	1	509.782	1018.56	0.64	0.00032	168575	HCD (High Energy Collision Dissociation)	MS2	34.1687	150	57.1831	13839	FR_BRIN1351_PX601_AB_3.raw	0/0	1.71	0.008182	0.06716
FALSE	High	Sequest HT (A2)	Unambiguous	TLADLVHHV		1	2	Q9Y4A5	Q9Y4A5; Q9Y4A5-2	0	2	0.3268	0	1	1	502.779	1004.55	-1.52	-0.00076	251426	HCD (High Energy Collision Dissociation)	MS2	38.1898	150	57.0241	13785	FR_BRIN1351_PX601_AB_3.raw	0/0	2.05	0.008182	0.05711
FALSE	High	Sequest HT (A2)	Unambiguous	AIMDLLLRL		1	7		Q5H9R7-3; Q5H9R7-5; Q5H9R7-4; Q5H9R7-6; Q5H9R7-2; Q5H9R7-1; Q9UPN7	0	2	0.5183	0	1	1	529.329	1057.65	7.42	0.00392	89803	HCD (High Energy Collision Dissociation)	MS2	28.7546	150	117.091	33935	FR_BRIN1351_PX601_AB_3.raw	0/0	1.91	0.008182	0.06147
FALSE	High	Sequest HT (A2)	Unambiguous	TLADLVHHV		1	2	Q9Y4A5	Q9Y4A5; Q9Y4A5-2	0	3	0.4184	0	1	1	335.522	1004.55	-0.71	-0.00024	165199	HCD (High Energy Collision Dissociation)	MS2	55.9446	150	56.9571	13762	FR_BRIN1351_PX601_AB_3.raw	0/0	2.94	0.008182	0.06261
FALSE	High	Sequest HT (A2)	Unambiguous	NLAENISRV		1	5	P11216	P11217-2; P11216; P06737-2; P06737-1; P11217	0	2	0.1148	0	1	1	508.28	1015.55	0.12	6e-05	1.26238e+06	HCD (High Energy Collision Dissociation)	MS2	7.23659	77.609	51.2026	12404	FR_BRIN1351_PX601_AB_1.raw	0/0	2.44	0.008182	0.05769
FALSE	High	Sequest HT (A2)	Unambiguous	MLPKDIAKL		1	1	P61024	P61024	0	2	0.15	0	1	1	514.812	1028.62	-0.86	-0.00044	190295	HCD (High Energy Collision Dissociation)	MS2	72.874	150	54.4675	13098	FR_BRIN1351_PX601_AB_2.raw	0/0	1.6	0.008182	0.07038
FALSE	High	Sequest HT (A2)	Unambiguous	ILMEHIHKL		1	1	P84098	P84098	0	3	0.234	0	1	1	378.555	1133.65	0.01	0	415496	HCD (High Energy Collision Dissociation)	MS2	56.8137	112.2	44.9374	10297	FR_BRIN1351_PX601_AB_1.raw	0/0	2.82	0.008182	0.0712
FALSE	High	Sequest HT (A2)	Unambiguous	PDDIFKL		1	3	Q13045-1	Q13045-1; Q13045-3; Q13045-2	0	2	0.2586	0	1	1	424.231	847.455	-1.31	-0.00056	88358.6	HCD (High Energy Collision Dissociation)	MS2	66.5042	150	84.4464	23753	FR_BRIN1351_PX601_AB_1.raw	0/0	2.63	0.008182	0.07414
FALSE	High	Sequest HT (A2)	Unambiguous	AIIDKYIKL		1	2	Q6NUM9-1	Q6NUM9-1; Q6NUM9-2	0	3	0.1212	0	1	1	359.562	1076.67	0.66	0.00024	147018	HCD (High Energy Collision Dissociation)	MS2	18.9025	150	66.5043	17034	FR_BRIN1351_PX601_AB_3.raw	0/0	1.65	0.008182	0.05795
FALSE	High	Sequest HT (A2)	Unambiguous	KIIETTGVHF		1	2	Q2M389	Q2M389; Q2M389-2	0	2	0.324	0	1	1	572.823	1144.64	1.98	0.00113	132827	HCD (High Energy Collision Dissociation)	MS2	57.6155	150	50.5001	12166	FR_BRIN1351_PX601_AB_1.raw	0/0	2.87	0.008182	0.06417
FALSE	High	Sequest HT (A2)	Unambiguous	ALMDLLLRL		1	6	O75170	O75170-2; O75170-6; O75170; O75170-5; O75170-3; O75170-4	0	2	0.5183	0	1	2	529.329	1057.65	7.42	0.00392	89803	HCD (High Energy Collision Dissociation)	MS2	28.7546	150	117.091	33935	FR_BRIN1351_PX601_AB_3.raw	0/0	1.91	0.008182	0.06147
FALSE	High	Sequest HT (A2)	Unambiguous	SLYEMVSRV		1	1	Q08945	Q08945	0	2	0.3613	0	1	1	542.28	1083.55	2.74	0.00148	345770	HCD (High Energy Collision Dissociation)	MS2	46.1781	150	70.5181	18402	FR_BRIN1351_PX601_AB_3.raw	0/0	2.38	0.008182	0.06944
FALSE	High	Sequest HT (A2)	Unambiguous	ILMEHIHKL		1	1	P84098	P84098	0	2	0.4333	0	1	1	567.33	1133.65	2.25	0.00128	130723	HCD (High Energy Collision Dissociation)	MS2	7.62287	150	43.1934	9720	FR_BRIN1351_PX601_AB_1.raw	0/0	2.1	0.008182	0.06886
FALSE	High	Sequest HT (A2)	Unambiguous	NLAENISRV		1	5	P11216	P11217-2; P11216; P06737-2; P06737-1; P11217	0	2	0.1446	0	1	1	508.28	1015.55	0.36	0.00018	909763	HCD (High Energy Collision Dissociation)	MS2	12.8566	88.975	51.1545	11965	FR_BRIN1351_PX601_AB_2.raw	0/0	2.49	0.008182	0.07125
FALSE	High	Sequest HT (A2)	Unambiguous	VEVPETPKA		1	1	Q9UNF1	Q9UNF1	0	2	0.2387	0	1	1	485.266	969.526	0.44	0.00021	1.08471e+06	HCD (High Energy Collision Dissociation)	MS2	1.13912	137.585	42.6722	9549	FR_BRIN1351_PX601_AB_1.raw	0/0	2.43	0.008182	0.05499
FALSE	High	Sequest HT (A2)	Unambiguous	IIFVPVPQL		1	1	P62081	P62081	0	1	0.2448	0	1	1	1025.64	1025.64	5.38	0.00552	133753	HCD (High Energy Collision Dissociation)	MS2	26.7162	150	112.992	32597	FR_BRIN1351_PX601_AB_3.raw	0/0	1.92	0.008182	0.06103
FALSE	High	Sequest HT (A2)	Unambiguous	IVIGVLHQL		1	3	Q9UH92	Q9UH92; Q9UH92-2; Q9UH92-3	0	2	0.1209	0	1	1	496.32	991.633	2.7	0.00134	5456642	HCD (High Energy Collision Dissociation)	MS2	29.4462	15.368	74.4382	19724	FR_BRIN1351_PX601_AB_3.raw	0/0	2.15	0.008182	0.05571
FALSE	High	Sequest HT (A2)	Unambiguous	FGSDQSENVDRGAGSIR		1	3	Q9UII2-1	Q9UII2-2; Q9UII2-3; Q9UII2-1	0	3	0.0872	0	1	1	598.952	1794.84	3.09	0.00185	58760	HCD (High Energy Collision Dissociation)	MS2	37.2163	150	39.8659	8640	FR_BRIN1351_PX601_AB_1.raw	0/0	1.72	0.008182	0.06701
FALSE	High	Sequest HT (A2)	Unambiguous	FVYDEPGHAV		1	7	Q9NZM1	Q9NZM1-8; Q9NZM1; Q9NZM1-6; Q9NZM1-2; Q9NZM1-7; Q9NZM1-5; Q9NZM1-3	0	2	0.296	0	1	1	567.268	1133.53	1.48	0.00084	90116.3	HCD (High Energy Collision Dissociation)	MS2	20.7905	150	50.4471	12147	FR_BRIN1351_PX601_AB_1.raw	0/0	1.25	0.008182	0.05559
FALSE	High	Sequest HT (A2)	Unambiguous	VDVSLPKL		1	1	Q09666-1	Q09666-1	0	2	0.25	0	1	1	435.769	870.531	1.65	0.00072	189492	HCD (High Energy Collision Dissociation)	MS2	21.146	150	70.3414	18341	FR_BRIN1351_PX601_AB_3.raw	0/0	2.36	0.008182	0.06763
FALSE	High	Sequest HT (A2)	Unambiguous	GLFQGKTPL		1	2	Q9ULW0-2	Q9ULW0; Q9ULW0-2	0	2	0.3765	0	1	1	480.779	960.551	-0.17	-8e-05	1.58461e+06	HCD (High Energy Collision Dissociation)	MS2	18.0993	59.376	59.7285	14705	FR_BRIN1351_PX601_AB_3.raw	0/0	2.55	0.008182	0.0682
FALSE	High	Sequest HT (A2)	Unambiguous	FINEKKYHL		1	1	P49585	P49585	0	3	0.0361	0	1	1	397.889	1191.65	-0.43	-0.00017	138897	HCD (High Energy Collision Dissociation)	MS2	29.6965	150	39.1682	8414	FR_BRIN1351_PX601_AB_1.raw	0/0	1.94	0.008182	0.05522
FALSE	High	Sequest HT (A2)	Unambiguous	LLLEILHEI		1	1	Q96HE7	Q96HE7	0	2	0.2467	0	1	1	546.84	1092.67	6.58	0.00359	212010	HCD (High Energy Collision Dissociation)	MS2	18.857	150	107.533	30801	FR_BRIN1351_PX601_AB_3.raw	0/0	1.5	0.008182	0.0624
FALSE	High	Sequest HT (A2)	Unambiguous	ALAEKFKEL		1	2	Q96EU6	Q96EU6-2; Q96EU6	0	2	0.2946	0	1	1	524.805	1048.6	-0.38	-0.0002	150857	HCD (High Energy Collision Dissociation)	MS2	61.632	150	47.7597	10826	FR_BRIN1351_PX601_AB_2.raw	0/0	2.41	0.008182	0.06358
FALSE	High	Sequest HT (A2)	Unambiguous	SILSLVTKI		1	1	Q12905	Q12905	0	2	0.1453	0	1	1	487.318	973.629	-0.58	-0.00028	332500	HCD (High Energy Collision Dissociation)	MS2	0	150	91.1765	26029	FR_BRIN1351_PX601_AB_1.raw	0/0	2.96	0.008182	0.06505
FALSE	High	Sequest HT (A2)	Unambiguous	ILMEHIHKL		1	1	P84098	P84098	0	3	0.3667	0	1	1	378.555	1133.65	0.17	6e-05	259172	HCD (High Energy Collision Dissociation)	MS2	48.718	150	45.3098	10421	FR_BRIN1351_PX601_AB_1.raw	0/0	3	0.008182	0.0556
FALSE	High	Sequest HT (A2)	Unambiguous	ALLGDLTKA		1	5	Q92973-1	O14787-2; Q92973-3; Q92973-1; Q92973-2; O14787	0	2	0.2593	0	1	1	451.271	901.534	-1.2	-0.00054	569938	HCD (High Energy Collision Dissociation)	MS2	4.96545	150	60.4954	14964	FR_BRIN1351_PX601_AB_3.raw	0/0	2.16	0.008182	0.05756
FALSE	High	Sequest HT (A2)	Unambiguous	FIPKFITHL		1	3	Q5VIR6-4	Q5VIR6-4; Q5VIR6-1; Q5VIR6-2	0	3	0.2816	0	1	1	372.559	1115.66	1.52	0.00057	1.3841e+06	HCD (High Energy Collision Dissociation)	MS2	19.1435	78.63	69.9826	18218	FR_BRIN1351_PX601_AB_3.raw	0/0	2.45	0.008182	0.06999
FALSE	High	Sequest HT (A2)	Unambiguous	VAVGVIKAV		1	3	P68104	P68104-2; P68104; Q5VTE0	0	2	0.2669	0	1	1	428.287	855.566	-0.01	0	561863	HCD (High Energy Collision Dissociation)	MS2	36.7541	150	52.2518	12333	FR_BRIN1351_PX601_AB_2.raw	0/0	2.66	0.008182	0.06541
FALSE	High	Sequest HT (A2)	Unambiguous	SVLGSLSSV		1	2	Q9UKX7	Q9UKX7; Q9UKX7-2	0	1	0.2054	0	1	1	848.476	848.476	3.93	0.00333	174645	HCD (High Energy Collision Dissociation)	MS2	32.5565	150	75.8337	20187	FR_BRIN1351_PX601_AB_3.raw	0/0	2.58	0.008182	0.05873
FALSE	High	Sequest HT (A2)	Unambiguous	NLAENISRV		1	5	P11216	P11217-2; P11216; P06737-2; P06737-1; P11217	0	2	0.2383	0	1	1	508.281	1015.55	0.78	0.0004	440719	HCD (High Energy Collision Dissociation)	MS2	45.5305	150	51.5197	12087	FR_BRIN1351_PX601_AB_2.raw	0/0	2.56	0.008182	0.05535
FALSE	High	Sequest HT (A2)	Unambiguous	FVCDIRPEI		1	1	O75348	O75348	0	2	0.2361	0	1	1	546.283	1091.56	3.31	0.00181	105216	HCD (High Energy Collision Dissociation)	MS2	72.951	150	76.1415	20291	FR_BRIN1351_PX601_AB_3.raw	0/0	1.44	0.008182	0.07161
FALSE	High	Sequest HT (A2)	Unambiguous	AILDHTYKM		1	2	O96019-1	O96019-2; O96019-1	0	3	0.2806	0	1	1	364.523	1091.55	-1.01	-0.00037	76023.7	HCD (High Energy Collision Dissociation)	MS2	63.0334	150	47.5372	10753	FR_BRIN1351_PX601_AB_2.raw	0/0	1.39	0.008182	0.05506
FALSE	High	Sequest HT (A2)	Unambiguous	TIVKPFNL		1	2	Q9ULW0-2	Q9ULW0; Q9ULW0-2	0	2	0.2585	0	1	1	466.285	931.562	0.8	0.00037	1.44886e+06	HCD (High Energy Collision Dissociation)	MS2	29.334	48.157	66.0557	16882	FR_BRIN1351_PX601_AB_3.raw	0/0	2.05	0.008182	0.06017
FALSE	High	Sequest HT (A2)	Unambiguous	ALASHLIEA		1	2	Q9NZN4	Q9NZN4-2; Q9NZN4	0	2	0.1245	0	1	1	462.761	924.515	-0.29	-0.00014	1.25345e+06	HCD (High Energy Collision Dissociation)	MS2	50.7038	61.705	50.6876	12230	FR_BRIN1351_PX601_AB_1.raw	0/0	2.33	0.008182	0.06539
FALSE	High	Sequest HT (A2)	Selected	ALPEIFTEL		1	3	P41091	P41091; Q2VIR3-1; Q2VIR3-2	0	1	0.0052	0	1	1	1032.56	1032.56	1.86	0.00192	706631	HCD (High Energy Collision Dissociation)	MS2	5.83711	150	112.257	32355	FR_BRIN1351_PX601_AB_3.raw	0/0	1.94	0.008182	0.06016
FALSE	High	Sequest HT (A2)	Unambiguous	VEVPETPKA		1	1	Q9UNF1	Q9UNF1	0	2	0.2125	0	1	1	485.266	969.525	0.37	0.00018	2.77927e+06	HCD (High Energy Collision Dissociation)	MS2	0	38.552	42.3186	9431	FR_BRIN1351_PX601_AB_1.raw	0/0	2.4	0.008182	0.05839
FALSE	High	Sequest HT (A2)	Unambiguous	NMVAKVDEV		1	1	P62906	P62906	0	2	0.2982	0	1	1	502.758	1004.51	0.18	9e-05	589928	HCD (High Energy Collision Dissociation)	MS2	32.1167	150	45.5694	10508	FR_BRIN1351_PX601_AB_1.raw	0/0	2.18	0.008182	0.06149
FALSE	High	Sequest HT (A2)	Unambiguous	KLMELYERL		1	2	Q9UG63-2	Q9UG63-2; Q9UG63	0	2	0.3496	0	1	1	597.833	1194.66	3.04	0.00182	116580	HCD (High Energy Collision Dissociation)	MS2	34.7982	150	61.145	15184	FR_BRIN1351_PX601_AB_3.raw	0/0	2.46	0.008182	0.06307
FALSE	High	Sequest HT (A2)	Unambiguous	TLFPGKVHSL		1	1	Q9NNW5	Q9NNW5	0	3	0.0718	0	1	1	366.882	1098.63	-0.18	-7e-05	173111	HCD (High Energy Collision Dissociation)	MS2	33.5179	150	50.8001	12268	FR_BRIN1351_PX601_AB_1.raw	0/0	1.95	0.008182	0.06149
FALSE	High	Sequest HT (A2)	Unambiguous	SLPSEVERL		1	3	Q02224	Q02224-2; Q02224-3; Q02224	0	2	0.0491	0	1	1	515.282	1029.56	-0.43	-0.00022	183203	HCD (High Energy Collision Dissociation)	MS2	48.8896	150	56.4957	13605	FR_BRIN1351_PX601_AB_3.raw	0/0	1.63	0.008182	0.0623
FALSE	High	Sequest HT (A2)	Unambiguous	VEVPETPKA		1	1	Q9UNF1	Q9UNF1	0	2	0.2087	0	1	1	485.266	969.525	0	0	2.16872e+06	HCD (High Energy Collision Dissociation)	MS2	2.26258	52.774	42.2	8996	FR_BRIN1351_PX601_AB_2.raw	0/0	2.54	0.008182	0.06063
FALSE	High	Sequest HT (A2)	Unambiguous	QLDDLKVEL		1	1	P42766	P42766	0	2	0.027	0	1	1	536.799	1072.59	1.78	0.00096	1.78232e+06	HCD (High Energy Collision Dissociation)	MS2	45.2443	35.505	72.109	18938	FR_BRIN1351_PX601_AB_3.raw	0/0	2.22	0.008182	0.06518
FALSE	High	Sequest HT (A2)	Unambiguous	YVLDLAAKV		1	2	P53396-1	P53396-1; P53396-2	0	2	0.1623	0	1	1	496.297	991.586	4.07	0.00202	104747	HCD (High Energy Collision Dissociation)	MS2	49.3672	150	70.9401	18542	FR_BRIN1351_PX601_AB_3.raw	0/0	1.54	0.008182	0.06949
FALSE	High	Sequest HT (A2)	Unambiguous	TLADLVHHV		1	2	Q9Y4A5	Q9Y4A5; Q9Y4A5-2	0	2	0.4089	0	1	1	502.78	1004.55	-0.24	-0.00012	332998	HCD (High Energy Collision Dissociation)	MS2	25.1217	150	57.4991	14146	FR_BRIN1351_PX601_AB_2.raw	0/0	2.03	0.008182	0.06076
FALSE	High	Sequest HT (A2)	Unambiguous	HVLDVIHEV		1	4	O75962-1	O75962-4; O75962-5; O75962-2; O75962-1	0	2	0.4015	0	1	1	530.793	1060.58	0.66	0.00035	518017	HCD (High Energy Collision Dissociation)	MS2	58.4363	150	57.839	14262	FR_BRIN1351_PX601_AB_2.raw	0/0	2.74	0.008182	0.06832
FALSE	High	Sequest HT (A2)	Unambiguous	GVPETISKL		1	2	O60312	O43520; O60312	0	2	0.2296	0	1	1	472.277	943.546	-0.05	-2e-05	269092	HCD (High Energy Collision Dissociation)	MS2	29.0132	150	53.8726	12697	FR_BRIN1351_PX601_AB_3.raw	0/0	1.96	0.008182	0.06897
FALSE	High	Sequest HT (A2)	Unambiguous	ILPIKFPHL		1	2	O75351	O75351; Q9UN37	0	3	0.4688	0	1	1	359.899	1077.68	1.22	0.00044	140055	HCD (High Energy Collision Dissociation)	MS2	55.0344	150	77.5456	21400	FR_BRIN1351_PX601_AB_1.raw	0/0	2.24	0.008182	0.05649
FALSE	High	Sequest HT (A2)	Unambiguous	VLIPKLPQL		1	2	Q8N138	Q8N138; Q8N138-4	0	2	0.2455	0	1	1	510.845	1020.68	1.06	0.00054	4833148	HCD (High Energy Collision Dissociation)	MS2	1.34346	19.217	85.8178	24219	FR_BRIN1351_PX601_AB_1.raw	0/0	2.24	0.008182	0.06884
FALSE	High	Sequest HT (A2)	Unambiguous	FVVDHVIKI		1	4	Q86UV5-8	Q86UV5-8; Q86UV5-5; Q86UV5-2; Q86UV5	0	3	0.3454	0	1	1	357.219	1069.64	0.92	0.00033	833807	HCD (High Energy Collision Dissociation)	MS2	27.4013	150	63.3271	15941	FR_BRIN1351_PX601_AB_3.raw	0/0	2.49	0.008182	0.07312
FALSE	High	Sequest HT (A2)	Unambiguous	QLVDIIEKV		1	3	P61289-2	P61289-2; P61289-3; P61289-1	0	2	0.2212	0	1	1	528.82	1056.63	2.19	0.00116	381791	HCD (High Energy Collision Dissociation)	MS2	46.4011	150	78.4466	21066	FR_BRIN1351_PX601_AB_3.raw	0/0	3.3	0.008182	0.06039
FALSE	High	Sequest HT (A2)	Unambiguous	SLLGFVYKL		1	2	P09914	P09914; P09914-2	0	2	0.4	0	1	1	520.313	1039.62	-0.77	-0.0004	811697	HCD (High Energy Collision Dissociation)	MS2	34.5476	143.921	97.9032	28283	FR_BRIN1351_PX601_AB_1.raw	0/0	2.5	0.008182	0.06141
FALSE	High	Sequest HT (A2)	Unambiguous	TLIGLSIKV		1	1	Q9Y3D0	Q9Y3D0	0	2	0.1677	0	1	1	472.314	943.621	2.58	0.00122	236589	HCD (High Energy Collision Dissociation)	MS2	55.534	150	78.5411	21098	FR_BRIN1351_PX601_AB_3.raw	0/0	1.61	0.008182	0.07315
FALSE	High	Sequest HT (A2)	Unambiguous	ILMEHIHKL		1	1	P84098	P84098	0	3	0.4407	0	1	1	378.555	1133.65	0.81	0.00031	227956	HCD (High Energy Collision Dissociation)	MS2	31.8698	150	45.0609	9925	FR_BRIN1351_PX601_AB_2.raw	0/0	3.29	0.008182	0.06898
FALSE	High	Sequest HT (A2)	Unambiguous	MLPKDIAKL		1	1	P61024	P61024	0	3	0.082	0	1	1	343.544	1028.62	0.02	1e-05	2.10652e+06	HCD (High Energy Collision Dissociation)	MS2	6.01784	43.201	53.8061	12674	FR_BRIN1351_PX601_AB_3.raw	0/0	2.56	0.008182	0.0719
FALSE	High	Sequest HT (A2)	Unambiguous	RVQPIKLARVTKVLG		1	1	P62857	P62857	0	4	0.4585	0	1	1	420.277	1678.08	-0.17	-7e-05	307966	HCD (High Energy Collision Dissociation)	MS2	14.0836	150	48.2761	11420	FR_BRIN1351_PX601_AB_1.raw	0/0	4.1	0.008182	0.06651
FALSE	High	Sequest HT (A2)	Unambiguous	ILYGKIIHL		1	1	P0CG13-1	P0CG13-1	0	3	0.298	0	1	1	357.23	1069.68	-0.06	-2e-05	464787	HCD (High Energy Collision Dissociation)	MS2	41.7176	150	63.5112	16004	FR_BRIN1351_PX601_AB_3.raw	0/0	2.45	0.008182	0.05529
FALSE	High	Sequest HT (A2)	Unambiguous	YLYDLNHTL		1	1	Q9H1C4	Q9H1C4	0	2	0.2012	0	1	1	576.291	1151.58	1.71	0.00099	146485	HCD (High Energy Collision Dissociation)	MS2	60.9549	150	71.3423	18677	FR_BRIN1351_PX601_AB_3.raw	0/0	1.69	0.008182	0.05756
FALSE	High	Sequest HT (A2)	Unambiguous	ALMDEVVKA		1	2	P00558	P00558-2; P00558	0	2	0.3118	0	1	1	488.261	975.515	-3.08	-0.0015	182688	HCD (High Energy Collision Dissociation)	MS2	46.7099	150	58.071	14341	FR_BRIN1351_PX601_AB_2.raw	0/0	1.86	0.008182	0.06781
FALSE	High	Sequest HT (A2)	Unambiguous	ILPWSTFRL		1	2	P24928	P24928; P24928-2	0	2	0.2222	0	1	1	566.829	1132.65	-0.26	-0.00015	189609	HCD (High Energy Collision Dissociation)	MS2	53.5729	150	98.3047	28416	FR_BRIN1351_PX601_AB_1.raw	0/0	1.71	0.008182	0.05748
FALSE	High	Sequest HT (A2)	Unambiguous	SLPEEIGHL		1	4	Q96II8-2	Q96II8-1; Q96II8-3; Q96II8-2; Q96II8-4	0	2	0.1905	0	1	1	497.765	994.522	1.77	0.00088	904316	HCD (High Energy Collision Dissociation)	MS2	46.1827	134.712	63.6926	16067	FR_BRIN1351_PX601_AB_3.raw	0/0	1.89	0.008182	0.06789
FALSE	High	Sequest HT (A2)	Unambiguous	SELPGAFEA		1	1	P04632	P04632	0	1	0.3317	0	1	1	920.44	920.44	3.9	0.00359	124391	HCD (High Energy Collision Dissociation)	MS2	0	150	67.5402	17388	FR_BRIN1351_PX601_AB_3.raw	0/0	1.99	0.008182	0.07226
FALSE	High	Sequest HT (A2)	Unambiguous	KVVEIVKKL		1	1	O43290	O43290	0	3	0.2872	0	1	1	352.578	1055.72	0.12	4e-05	104925	HCD (High Energy Collision Dissociation)	MS2	50.7425	150	37.8818	7627	FR_BRIN1351_PX601_AB_2.raw	0/0	2.96	0.008182	0.06419
FALSE	High	Sequest HT (A2)	Unambiguous	ILMEHIHKL		1	1	P84098	P84098	0	3	0.3734	0	1	1	378.554	1133.65	-2.82	-0.00107	83231.3	HCD (High Energy Collision Dissociation)	MS2	68.9769	150	49.0631	11262	FR_BRIN1351_PX601_AB_2.raw	0/0	2.33	0.008182	0.06397
FALSE	High	Sequest HT (A2)	Unambiguous	FVLDKVPFL		1	2	Q9NQW6	Q9NQW6; Q9NQW6-2	0	2	0.2764	0	1	1	539.321	1077.63	-0.2	-0.00011	5037291	HCD (High Energy Collision Dissociation)	MS2	3.34006	16.629	100.388	29106	FR_BRIN1351_PX601_AB_1.raw	0/0	2.46	0.008182	0.07171
FALSE	High	Sequest HT (A2)	Unambiguous	QILDVVREL		1	1	Q9C0D3	Q9C0D3	0	2	0.1823	0	1	1	542.822	1084.64	1.42	0.00077	128158	HCD (High Energy Collision Dissociation)	MS2	74.2902	150	85.6411	24158	FR_BRIN1351_PX601_AB_1.raw	0/0	1.81	0.008182	0.0625
FALSE	High	Sequest HT (A2)	Unambiguous	SMLEDVQRA		1	1	Q9NW13-1	Q9NW13-1	0	2	0.2935	0	1	1	524.758	1048.51	-1.25	-0.00066	113116	HCD (High Energy Collision Dissociation)	MS2	42.8392	150	49.1361	11706	FR_BRIN1351_PX601_AB_1.raw	0/0	1.84	0.008182	0.06845
FALSE	High	Sequest HT (A2)	Unambiguous	TLDGLPPLRL		1	1	Q8TAP8	Q8TAP8	0	2	0.227	0	1	1	547.832	1094.66	0.75	0.00041	430422	HCD (High Energy Collision Dissociation)	MS2	53.6607	150	85.5399	24124	FR_BRIN1351_PX601_AB_1.raw	0/0	2.82	0.008182	0.06829
FALSE	High	Sequest HT (A2)	Unambiguous	MLPGFLHRL		1	1	Q9NZ32	Q9NZ32	0	3	0.2526	0	1	1	361.877	1083.62	2.46	0.00089	496629	HCD (High Energy Collision Dissociation)	MS2	14.5186	150	65.2999	16620	FR_BRIN1351_PX601_AB_3.raw	0/0	2.85	0.008182	0.06065
FALSE	High	Sequest HT (A2)	Unambiguous	KESTLHLVLRLRGG		1	4	P62979	P62987; P62979; P0CG47; P0CG48	0	4	0.3274	0	1	1	395.491	1578.94	0.02	1e-05	104709	HCD (High Energy Collision Dissociation)	MS2	44.6149	150	50.0793	11603	FR_BRIN1351_PX601_AB_2.raw	0/0	2.23	0.008182	0.0652
FALSE	High	Sequest HT (A2)	Unambiguous	VLPWSIHEL		1	1	O15050	O15050	0	2	0.0415	0	1	1	547.303	1093.6	-4.92	-0.00269	100107	HCD (High Energy Collision Dissociation)	MS2	82.092	150	84.0396	23618	FR_BRIN1351_PX601_AB_1.raw	0/0	1.93	0.008182	0.06375
FALSE	High	Sequest HT (A2)	Unambiguous	SIINFFERL		1	2	Q9UMS5-1	Q9UMS5-1; Q9UMS5-2	0	2	0.2901	0	1	1	569.816	1138.63	0.01	1e-05	226540	HCD (High Energy Collision Dissociation)	MS2	53.5507	150	104.642	30508	FR_BRIN1351_PX601_AB_1.raw	0/0	2.62	0.008182	0.06034
FALSE	High	Sequest HT (A2)	Unambiguous	SELTQPKL		1	1	Q8WVX9	Q8WVX9	0	2	0.0535	0	1	1	458.261	915.515	0.4	0.00018	105930	HCD (High Energy Collision Dissociation)	MS2	45.0733	150	46.4776	10815	FR_BRIN1351_PX601_AB_1.raw	0/0	1.87	0.008182	0.06719
FALSE	High	Sequest HT (A2)	Unambiguous	ALFPGVALL		1	1	P30101	P30101	0	1	0.1939	0	1	1	900.556	900.556	1.27	0.00114	425953	HCD (High Energy Collision Dissociation)	MS2	0	150	117.371	34026	FR_BRIN1351_PX601_AB_3.raw	0/0	1.96	0.008182	0.06559
FALSE	High	Sequest HT (A2)	Unambiguous	GMPDFLEKL		1	1	Q9NQZ5	Q9NQZ5	0	2	0.3911	0	1	1	525.272	1049.54	2.58	0.00135	748132	HCD (High Energy Collision Dissociation)	MS2	21.3386	103.892	89.8738	24929	FR_BRIN1351_PX601_AB_3.raw	0/0	1.79	0.008182	0.05935
FALSE	High	Sequest HT (A2)	Unambiguous	LLPDIISRL		1	1	Q15021	Q15021	0	2	0.2941	0	1	1	520.33	1039.65	1.68	0.00088	959134	HCD (High Energy Collision Dissociation)	MS2	25.2239	150	91.5615	25503	FR_BRIN1351_PX601_AB_3.raw	0/0	2.04	0.008182	0.07049
FALSE	High	Sequest HT (A2)	Unambiguous	MLPKDIAKL		1	1	P61024	P61024	0	3	0.0323	0	1	1	343.544	1028.62	-0.34	-0.00012	216465	HCD (High Energy Collision Dissociation)	MS2	37.5138	150	54.539	12927	FR_BRIN1351_PX601_AB_3.raw	0/0	2.17	0.008182	0.05849
FALSE	High	Sequest HT (A2)	Unambiguous	SVLGAITSV		1	2	P62495	P62495; P62495-2	0	1	0.1953	0	1	1	846.493	846.493	-0.01	-1e-05	380927	HCD (High Energy Collision Dissociation)	MS2	0	150	81.3467	22055	FR_BRIN1351_PX601_AB_3.raw	0/0	2.56	0.008182	0.05673
FALSE	High	Sequest HT (A2)	Unambiguous	YLPEDFIRV		1	1	O43187	O43187	0	2	0.1429	0	1	1	576.309	1151.61	1.39	0.0008	679641	HCD (High Energy Collision Dissociation)	MS2	24.4252	150	86.1155	24318	FR_BRIN1351_PX601_AB_1.raw	0/0	1.68	0.008182	0.05611
FALSE	High	Sequest HT (A2)	Unambiguous	QLVDIIEKV		1	3	P61289-2	P61289-2; P61289-3; P61289-1	0	2	0.2667	0	1	1	528.819	1056.63	0.69	0.00036	672133	HCD (High Energy Collision Dissociation)	MS2	30.1761	150	78.673	21782	FR_BRIN1351_PX601_AB_1.raw	0/0	3.45	0.008182	0.06473
FALSE	High	Sequest HT (A2)	Unambiguous	ILMEHIHKL		1	1	P84098	P84098	0	3	0.3698	0	1	1	378.555	1133.65	-0.4	-0.00015	748033	HCD (High Energy Collision Dissociation)	MS2	18.7839	93.163	44.5186	10158	FR_BRIN1351_PX601_AB_1.raw	0/0	3.11	0.008182	0.0618
FALSE	High	Sequest HT (A2)	Unambiguous	ILMEHIHKL		1	1	P84098	P84098	0	2	0.4167	0	1	1	567.329	1133.65	0.21	0.00012	564733	HCD (High Energy Collision Dissociation)	MS2	7.40611	150	43.6315	9457	FR_BRIN1351_PX601_AB_2.raw	0/0	2.76	0.008182	0.058
FALSE	High	Sequest HT (A2)	Unambiguous	SILEIYNHI		1	4	Q4L235-1	Q4L235-3; Q4L235-2; Q4L235-1; Q4L235-4	0	2	0.099	0	1	1	551.302	1101.6	3.47	0.00191	246161	HCD (High Energy Collision Dissociation)	MS2	74.0374	150	78.9337	21871	FR_BRIN1351_PX601_AB_1.raw	0/0	1.92	0.008182	0.06115
FALSE	High	Sequest HT (A2)	Unambiguous	GVPDDIFKL		1	3	Q13045-1	Q13045-1; Q13045-3; Q13045-2	0	2	0.1479	0	1	1	502.277	1003.55	0.32	0.00016	7084979	HCD (High Energy Collision Dissociation)	MS2	2.48747	13.444	84.6833	23832	FR_BRIN1351_PX601_AB_1.raw	0/0	1.42	0.008182	0.07323
FALSE	High	Sequest HT (A2)	Unambiguous	VEVPETPKA		1	1	Q9UNF1	Q9UNF1	0	2	0.2294	0	1	1	485.266	969.525	-0.07	-3e-05	938466	HCD (High Energy Collision Dissociation)	MS2	11.918	123.393	42.5444	9110	FR_BRIN1351_PX601_AB_2.raw	0/0	2.31	0.008182	0.05698
FALSE	High	Sequest HT (A2)	Unambiguous	TLADLVHHV		1	2	Q9Y4A5	Q9Y4A5; Q9Y4A5-2	0	2	0.3138	0	1	1	502.781	1004.55	1.52	0.00076	102711	HCD (High Energy Collision Dissociation)	MS2	50.8244	150	57.1305	14020	FR_BRIN1351_PX601_AB_2.raw	0/0	1.88	0.008182	0.06038
FALSE	High	Sequest HT (A2)	Unambiguous	GLMEDLLKL		1	3	Q8WYP5-2	Q8WYP5-3; Q8WYP5-2; Q8WYP5	0	2	0.445	0	1	1	516.296	1031.58	3.85	0.00199	99642.1	HCD (High Energy Collision Dissociation)	MS2	31.4635	150	108.018	30960	FR_BRIN1351_PX601_AB_3.raw	0/0	2.09	0.008182	0.07211
FALSE	High	Sequest HT (A2)	Unambiguous	ALLAGSEYL		1	3	O15371	O15371-3; O15371; O15371-2	0	1	0.2364	0	1	1	936.504	936.504	0.38	0.00035	122387	HCD (High Energy Collision Dissociation)	MS2	40.3338	150	81.9591	22912	FR_BRIN1351_PX601_AB_1.raw	0/0	2.2	0.008182	0.07367
FALSE	High	Sequest HT (A2)	Unambiguous	GKLVSESSDVLPK		1	2	P05787-2	P05787-2; P05787	0	3	0.3935	0	1	1	453.588	1358.75	-1.73	-0.00078	123394	HCD (High Energy Collision Dissociation)	MS2	37.068	150	43.6407	9460	FR_BRIN1351_PX601_AB_2.raw	0/0	2.77	0.008182	0.05759
FALSE	High	Sequest HT (A2)	Unambiguous	IIIPEIQKV		1	3	P55060-1	P55060-4; P55060-3; P55060-1	0	2	0.0828	0	1	1	526.843	1052.68	6.29	0.00331	72981.2	HCD (High Energy Collision Dissociation)	MS2	70.493	150	70.9855	18557	FR_BRIN1351_PX601_AB_3.raw	0/0	1.57	0.008182	0.06933
FALSE	High	Sequest HT (A2)	Unambiguous	SLLDLHTKV		1	1	O75691	O75691	0	3	0.1807	0	1	1	342.538	1025.6	0.27	9e-05	447759	HCD (High Energy Collision Dissociation)	MS2	29.3723	150	55.4573	13864	FR_BRIN1351_PX601_AB_1.raw	0/0	2.38	0.008568	0.0773
FALSE	High	Sequest HT (A2)	Unambiguous	GAGAPVYL		1	12	Q9BTM1-2	Q7L7L0; Q96QV6; Q8IUE6; P04908; Q93077; Q99878; Q96KK5; Q9BTM1-2; Q9BTM1-1; P16104; P20671; P0C0S8	0	1	0.2284	0	1	1	747.402	747.402	-1.64	-0.00122	1495903	HCD (High Energy Collision Dissociation)	MS2	0	150	62.8315	16400	FR_BRIN1351_PX601_AB_1.raw	0/0	2.32	0.008568	0.0771
FALSE	High	Sequest HT (A2)	Unambiguous	KLPDGYEFKF		1	1	P09382	P09382	0	2	0.3829	0	1	1	622.325	1243.64	5.53	0.00344	173113	HCD (High Energy Collision Dissociation)	MS2	41.5752	150	67.3526	17528	FR_BRIN1351_PX601_AB_2.raw	0/0	2.22	0.008568	0.07715
FALSE	High	Sequest HT (A2)	Unambiguous	ALLDKLYAL		1	1	Q9NV31	Q9NV31	0	2	0.176	0	1	1	510.311	1019.61	0.73	0.00037	6.82041e+06	HCD (High Energy Collision Dissociation)	MS2	21.565	10.829	89.3647	25412	FR_BRIN1351_PX601_AB_1.raw	0/0	2.5	0.008568	0.07705
FALSE	High	Sequest HT (A2)	Unambiguous	ILMEHIHKL		1	1	P84098	P84098	0	2	0.4674	0	1	1	567.329	1133.65	0.21	0.00012	1.30206e+06	HCD (High Energy Collision Dissociation)	MS2	3.96061	81.795	43.5504	9838	FR_BRIN1351_PX601_AB_1.raw	0/0	2.76	0.008568	0.07918
FALSE	High	Sequest HT (A2)	Unambiguous	AAAGSPVFL		1	2	O15427	O15427; O95907	0	1	0.2	0	1	1	832.459	832.459	3.48	0.0029	1.06587e+06	HCD (High Energy Collision Dissociation)	MS2	7.56758	149.082	73.4685	20039	FR_BRIN1351_PX601_AB_1.raw	0/0	2.35	0.008568	0.07941
FALSE	High	Sequest HT (A2)	Unambiguous	FLLDGFPRTV		1	6	P54819	P54819-2; P54819; P54819-6; P54819-4; P54819-5; P54819-3	0	2	0.3053	0	1	1	582.828	1164.65	5.97	0.00347	103835	HCD (High Energy Collision Dissociation)	MS2	57.8318	150	89.6142	24843	FR_BRIN1351_PX601_AB_3.raw	0/0	1.9	0.008568	0.07619
FALSE	High	Sequest HT (A2)	Unambiguous	YLDLSENRL		1	2	Q13045-1	Q13045-1; Q13045-3	0	2	0.23	0	1	1	561.794	1122.58	1.36	0.00076	838624	HCD (High Energy Collision Dissociation)	MS2	8.78635	150	62.8561	15777	FR_BRIN1351_PX601_AB_3.raw	0/0	2.13	0.008568	0.07445
FALSE	High	Sequest HT (A2)	Unambiguous	LLPDQPPYHL		1	1	O14933	O14933	0	2	0.3784	0	1	1	596.822	1192.64	0.98	0.00058	2.5076e+06	HCD (High Energy Collision Dissociation)	MS2	26.6563	69.987	68.96	18509	FR_BRIN1351_PX601_AB_1.raw	0/0	1.85	0.008568	0.0768
FALSE	High	Sequest HT (A2)	Unambiguous	VIILNHPGQISAGYAPVLD		1	3	P68104	P68104-2; P68104; Q5VTE0	0	2	0.6044	0	1	1	989.041	1977.07	-2.79	-0.00276	186536	HCD (High Energy Collision Dissociation)	MS2	0	150	83.4833	23432	FR_BRIN1351_PX601_AB_1.raw	0/0	3.64	0.008568	0.07706
FALSE	High	Sequest HT (A2)	Unambiguous	KVLDFEHFL		1	2	P60660	P60660; P60660-2	0	3	0.4424	0	1	1	383.21	1147.61	-0.26	-0.0001	1.25997e+06	HCD (High Energy Collision Dissociation)	MS2	11.2785	119.434	80.8503	21880	FR_BRIN1351_PX601_AB_3.raw	0/0	2.78	0.008568	0.07799
FALSE	High	Sequest HT (A2)	Unambiguous	ALQEMVHQV		1	2	Q14511-1	Q14511-3; Q14511-1	0	2	0.233	0	1	1	527.772	1054.54	2.17	0.00114	125169	HCD (High Energy Collision Dissociation)	MS2	50.5702	150	50.0807	12024	FR_BRIN1351_PX601_AB_1.raw	0/0	1.76	0.008568	0.0789
FALSE	High	Sequest HT (A2)	Unambiguous	HVLDVIHEV		1	4	O75962-1	O75962-4; O75962-5; O75962-2; O75962-1	0	2	0.4258	0	1	1	530.794	1060.58	1.93	0.00102	499313	HCD (High Energy Collision Dissociation)	MS2	46.4519	150	57.9978	14742	FR_BRIN1351_PX601_AB_1.raw	0/0	2.56	0.008568	0.07991
FALSE	High	Sequest HT (A2)	Unambiguous	SLFAGGMLRV		1	1	Q9BVK6	Q9BVK6	0	2	0.2429	0	1	1	525.792	1050.58	-0.7	-0.00037	461317	HCD (High Energy Collision Dissociation)	MS2	33.1698	150	80.5827	21788	FR_BRIN1351_PX601_AB_3.raw	0/0	2.47	0.008568	0.07623
FALSE	High	Sequest HT (A2)	Unambiguous	AIIDKYIKL		1	2	Q6NUM9-1	Q6NUM9-1; Q6NUM9-2	0	3	0.0818	0	1	1	359.563	1076.67	1.6	0.00057	330758	HCD (High Energy Collision Dissociation)	MS2	18.7384	150	67.0551	17426	FR_BRIN1351_PX601_AB_2.raw	0/0	2.2	0.008568	0.07906
FALSE	High	Sequest HT (A2)	Unambiguous	ALMDEVVKA		1	2	P00558	P00558-2; P00558	0	2	0.4583	0	1	1	488.262	975.517	-1.39	-0.00068	415102	HCD (High Energy Collision Dissociation)	MS2	4.89168	150	58.5491	14930	FR_BRIN1351_PX601_AB_1.raw	0/0	2.4	0.008568	0.07478
FALSE	High	Sequest HT (A2)	Unambiguous	KVVDVVRNL		1	2	P20591	P20591; P20591-2	0	2	0.332	0	1	1	521.325	1041.64	0.26	0.00013	1.01891e+06	HCD (High Energy Collision Dissociation)	MS2	52.3208	75.275	48.9547	11034	FR_BRIN1351_PX601_AB_3.raw	0/0	2.5	0.008568	0.07476
FALSE	High	Sequest HT (A2)	Unambiguous	GIVGVFVKL		1	1	O00151	O00151	0	2	0.3569	0	1	1	466.304	931.602	4.33	0.00202	550468	HCD (High Energy Collision Dissociation)	MS2	13.4292	150	84.2361	23031	FR_BRIN1351_PX601_AB_3.raw	0/0	2.55	0.008568	0.07419
FALSE	High	Sequest HT (A2)	Unambiguous	SVLGAITSV		1	2	P62495	P62495; P62495-2	0	1	0.1222	0	1	1	846.492	846.492	-1.59	-0.00135	283102	HCD (High Energy Collision Dissociation)	MS2	0	150	81.4662	22305	FR_BRIN1351_PX601_AB_2.raw	0/0	2.7	0.008568	0.07588
FALSE	High	Sequest HT (A2)	Unambiguous	SLFAGGMLRV		1	1	Q9BVK6	Q9BVK6	0	2	0.2836	0	1	1	525.791	1050.57	-2.44	-0.00128	478570	HCD (High Energy Collision Dissociation)	MS2	60.9007	150	80.7978	22075	FR_BRIN1351_PX601_AB_2.raw	0/0	2.68	0.008568	0.07718
FALSE	High	Sequest HT (A2)	Unambiguous	VLGPDLKSV		1	6	Q04912-1	Q04912-3; Q04912-4; Q04912-1; Q04912-5; Q04912-6; Q04912-2	0	2	0.0617	0	1	1	464.28	927.553	2.16	0.001	111147	HCD (High Energy Collision Dissociation)	MS2	62.3787	150	54.5286	13119	FR_BRIN1351_PX601_AB_2.raw	0/0	1.62	0.008568	0.07608
FALSE	High	Sequest HT (A2)	Unambiguous	SEYLRYEDTL		1	1	Q9H3M7	Q9H3M7	0	2	0.2753	0	1	1	644.807	1288.61	1	0.00064	481674	HCD (High Energy Collision Dissociation)	MS2	31.9869	150	61.642	15560	FR_BRIN1351_PX601_AB_2.raw	0/0	3.16	0.008568	0.07455
FALSE	High	Sequest HT (A2)	Unambiguous	FVLDKVPFL		1	2	Q9NQW6	Q9NQW6; Q9NQW6-2	0	2	0.2731	0	1	1	539.321	1077.63	0.03	2e-05	521601	HCD (High Energy Collision Dissociation)	MS2	22.9682	150	100.755	29228	FR_BRIN1351_PX601_AB_1.raw	0/0	2.16	0.008568	0.07681
FALSE	High	Sequest HT (A2)	Unambiguous	KLPAPLPGL		1	2	Q8N1F7-1	Q8N1F7-2; Q8N1F7-1	0	2	0.2626	0	1	1	453.294	905.581	-0.44	-0.0002	193310	HCD (High Energy Collision Dissociation)	MS2	38.532	150	70.4197	18570	FR_BRIN1351_PX601_AB_2.raw	0/0	1.98	0.008568	0.07544
FALSE	High	Sequest HT (A2)	Unambiguous	KKAAGAGKVTKSAQKAQKA		1	3	P68104	P68104-2; P68104; Q5VTE0	0	4	0.2335	0	1	1	468.535	1871.12	0.22	0.0001	116509	HCD (High Energy Collision Dissociation)	MS2	5.88207	150	13.0107	771	FR_BRIN1351_PX601_AB_3.raw	0/0	2.57	0.008568	0.07798
FALSE	High	Sequest HT (A2)	Unambiguous	KILEELQKV		1	5	O75179-1	O75179-3; O75179-1; O75179-4; O75179-7; O75179-2	0	2	0.0941	0	1	1	550.34	1099.67	0.92	0.0005	109349	HCD (High Energy Collision Dissociation)	MS2	62.5648	150	51.0519	12353	FR_BRIN1351_PX601_AB_1.raw	0/0	2.55	0.008568	0.07505
FALSE	High	Sequest HT (A2)	Selected	SVLNVLHSL		1	2	Q9Y262	Q9Y262-2; Q9Y262	0	2	0.0083	0	1	1	491.289	981.572	-1.14	-0.00056	660814	HCD (High Energy Collision Dissociation)	MS2	35.6745	150	80.6958	22472	FR_BRIN1351_PX601_AB_1.raw	0/0	2.4	0.008568	0.07887
FALSE	High	Sequest HT (A2)	Unambiguous	YQFTGIKKY		1	1	Q96IX5	Q96IX5	0	3	0.3802	0	1	1	383.21	1147.61	-0.18	-7e-05	325311	HCD (High Energy Collision Dissociation)	MS2	15.3344	150	45.334	10016	FR_BRIN1351_PX601_AB_2.raw	0/0	2.42	0.008568	0.07812
FALSE	High	Sequest HT (A2)	Unambiguous	ALPHAILRL		1	3	P60709	P60709; Q562R1; P63261	0	2	0.2917	0	1	1	502.324	1003.64	0.05	2e-05	2.1849e+06	HCD (High Energy Collision Dissociation)	MS2	6.47665	50.012	59.2343	15164	FR_BRIN1351_PX601_AB_1.raw	0/0	1.68	0.008568	0.08015
FALSE	High	Sequest HT (A2)	Unambiguous	HLPDFVKQL		1	1	Q5VT06	Q5VT06	0	2	0.4219	0	1	1	548.81	1096.61	-1.37	-0.00075	673672	HCD (High Energy Collision Dissociation)	MS2	21.1008	150	62.6127	15897	FR_BRIN1351_PX601_AB_2.raw	0/0	2.56	0.008568	0.07786
FALSE	High	Sequest HT (A2)	Unambiguous	SELPGAFEA		1	1	P04632	P04632	0	1	0.2341	0	1	1	920.44	920.44	3.9	0.00359	288518	HCD (High Energy Collision Dissociation)	MS2	0	150	67.5665	17601	FR_BRIN1351_PX601_AB_2.raw	0/0	2.05	0.008568	0.07839
FALSE	High	Sequest HT (A2)	Unambiguous	MLPPVLTHL		1	2	Q9UGV2	Q9UGV2-2; Q9UGV2	0	2	0.345	0	1	1	510.8	1020.59	1.74	0.00089	939572	HCD (High Energy Collision Dissociation)	MS2	25.5894	150	81.2535	22021	FR_BRIN1351_PX601_AB_3.raw	0/0	2	0.008568	0.07813
FALSE	High	Sequest HT (A2)	Unambiguous	GLFQGKTPL		1	2	Q9ULW0-2	Q9ULW0; Q9ULW0-2	0	2	0.3975	0	1	1	480.779	960.55	-0.99	-0.00048	1.02949e+06	HCD (High Energy Collision Dissociation)	MS2	12.1446	76.785	60.2633	15516	FR_BRIN1351_PX601_AB_1.raw	0/0	2.44	0.008568	0.07576
FALSE	High	Sequest HT (A2)	Unambiguous	SLYEMVSRV		1	1	Q08945	Q08945	0	2	0.3964	0	1	1	542.28	1083.55	1.95	0.00105	343416	HCD (High Energy Collision Dissociation)	MS2	43.1633	150	70.7648	19122	FR_BRIN1351_PX601_AB_1.raw	0/0	2.22	0.008568	0.07593
FALSE	High	Sequest HT (A2)	Unambiguous	ALPHAILRL		1	3	P60709	P60709; Q562R1; P63261	0	2	0.3503	0	1	1	502.324	1003.64	0.05	2e-05	833688	HCD (High Energy Collision Dissociation)	MS2	23.3264	117.701	58.9562	14442	FR_BRIN1351_PX601_AB_3.raw	0/0	1.77	0.008568	0.0745
FALSE	High	Sequest HT (A2)	Unambiguous	YLSPDLSKV		1	1	P15056	P15056	0	2	0.2405	0	1	1	511.283	1021.56	1.98	0.00101	191877	HCD (High Energy Collision Dissociation)	MS2	22.2882	150	58.9527	15068	FR_BRIN1351_PX601_AB_1.raw	0/0	1.58	0.008568	0.07825
FALSE	High	Sequest HT (A2)	Unambiguous	ILMEHIHKL		1	1	P84098	P84098	0	3	0.4122	0	1	1	378.555	1133.65	0.01	0	118372	HCD (High Energy Collision Dissociation)	MS2	52.4916	150	48.144	11375	FR_BRIN1351_PX601_AB_1.raw	0/0	2.62	0.008568	0.0766
FALSE	High	Sequest HT (A2)	Unambiguous	ALDEVFTKV		1	1	Q9UMX5	Q9UMX5	0	2	0.3315	0	1	1	511.282	1021.56	0.84	0.00043	336502	HCD (High Energy Collision Dissociation)	MS2	8.30179	150	66.5602	17689	FR_BRIN1351_PX601_AB_1.raw	0/0	1.78	0.008568	0.07825
FALSE	High	Sequest HT (A2)	Unambiguous	LPHAILRL		1	3	P60709	P60709; Q562R1; P63261	0	2	0.2432	0	1	1	466.806	932.605	0.58	0.00027	474765	HCD (High Energy Collision Dissociation)	MS2	27.8017	150	58.5662	14512	FR_BRIN1351_PX601_AB_2.raw	0/0	1.85	0.008568	0.07504
FALSE	High	Sequest HT (A2)	Unambiguous	GLIEILKKV		1	1	O14737	O14737	0	2	0.1245	0	1	1	506.842	1012.68	0.61	0.00031	119738	HCD (High Energy Collision Dissociation)	MS2	67.6691	150	73.991	19777	FR_BRIN1351_PX601_AB_2.raw	0/0	2.41	0.008568	0.07423
FALSE	High	Sequest HT (A2)	Unambiguous	GEITGEVHM		1	9	O75369-8	O75369-9; O75369-5; O75369-2; O75369-8; O75369-7; O75369-4; O75369-6; O75369-1; O75369-3	0	2	0.2798	0	1	1	486.726	972.445	-0.72	-0.00035	129397	HCD (High Energy Collision Dissociation)	MS2	52.9583	150	47.9705	10705	FR_BRIN1351_PX601_AB_3.raw	0/0	2.18	0.008568	0.07902
FALSE	High	Sequest HT (A2)	Unambiguous	YVPETVYRV		1	3	P49840	P49841-2; P49840; P49841-1	0	2	0.2157	0	1	1	563.301	1125.59	0.79	0.00044	190046	HCD (High Energy Collision Dissociation)	MS2	23.3779	150	54.8316	13224	FR_BRIN1351_PX601_AB_2.raw	0/0	1.53	0.008568	0.07667
FALSE	High	Sequest HT (A2)	Unambiguous	ILMEHIHKL		1	1	P84098	P84098	0	3	0.3502	0	1	1	378.555	1133.65	-0.8	-0.0003	71793.7	HCD (High Energy Collision Dissociation)	MS2	67.2908	150	48.5009	11495	FR_BRIN1351_PX601_AB_1.raw	0/0	2.77	0.009043	0.08068
FALSE	High	Sequest HT (A2)	Unambiguous	NLAENISRV		1	5	P11216	P11217-2; P11216; P06737-2; P06737-1; P11217	0	2	0.1304	0	1	1	508.28	1015.55	-0.24	-0.00012	945733	HCD (High Energy Collision Dissociation)	MS2	15.2936	107.089	51.0433	11738	FR_BRIN1351_PX601_AB_3.raw	0/0	2.53	0.009043	0.08224
FALSE	High	Sequest HT (A2)	Unambiguous	IIFVPVPQL		1	1	P62081	P62081	0	1	0.2083	0	1	1	1025.64	1025.64	2.29	0.00234	86996	HCD (High Energy Collision Dissociation)	MS2	25.6591	150	113.032	32801	FR_BRIN1351_PX601_AB_2.raw	0/0	2.16	0.009043	0.08136
FALSE	High	Sequest HT (A2)	Unambiguous	FILQPIHNL		1	1	P21964-1	P21964-1	0	2	0.3563	0	1	1	547.822	1094.64	1.54	0.00084	168321	HCD (High Energy Collision Dissociation)	MS2	72.9813	150	77.425	21360	FR_BRIN1351_PX601_AB_1.raw	0/0	1.74	0.009043	0.08139
FALSE	High	Sequest HT (A2)	Unambiguous	SLPEELNRV		1	1	Q92541	Q92541	0	2	0.1341	0	1	1	528.788	1056.57	0.47	0.00025	376217	HCD (High Energy Collision Dissociation)	MS2	24.809	150	54.6239	12957	FR_BRIN1351_PX601_AB_3.raw	0/0	1.64	0.009043	0.08153
FALSE	High	Sequest HT (A2)	Unambiguous	ILTDITKGV		1	1	P13639	P13639	0	2	0.2361	0	1	1	480.292	959.577	-0.04	-2e-05	891670	HCD (High Energy Collision Dissociation)	MS2	14.5251	150	58.349	14436	FR_BRIN1351_PX601_AB_2.raw	0/0	2.16	0.009043	0.08149
FALSE	High	Sequest HT (A2)	Unambiguous	YVIDPIKGLKL		1	9	Q15149-1	Q15149-4; Q15149-1; Q15149-6; Q15149-9; Q15149-3; Q15149-8; Q15149-5; Q15149-7; Q15149-2	0	3	0.3844	0	1	1	420.264	1258.78	0.5	0.00021	623490	HCD (High Energy Collision Dissociation)	MS2	9.53125	135.245	78.0892	20945	FR_BRIN1351_PX601_AB_3.raw	0/0	2.94	0.009043	0.08062
FALSE	High	Sequest HT (A2)	Unambiguous	VAVGVIKAV		1	3	P68104	P68104-2; P68104; Q5VTE0	0	2	0.3063	0	1	1	428.287	855.566	0.14	6e-05	559803	HCD (High Energy Collision Dissociation)	MS2	36.0816	150	52.4496	12818	FR_BRIN1351_PX601_AB_1.raw	0/0	2.71	0.009043	0.08069
FALSE	High	Sequest HT (A2)	Unambiguous	AVIEHLERL		1	1	O43716	O43716	0	3	0.1336	0	1	1	360.544	1079.62	-2.04	-0.00074	58113.2	HCD (High Energy Collision Dissociation)	MS2	84.0144	150	49.9814	11380	FR_BRIN1351_PX601_AB_3.raw	0/0	2.17	0.009043	0.08038
FALSE	High	Sequest HT (A2)	Unambiguous	FVCDIRPEI		1	1	O75348	O75348	0	2	0.4182	0	1	1	546.284	1091.56	5.44	0.00297	274377	HCD (High Energy Collision Dissociation)	MS2	69.6242	150	75.1933	19974	FR_BRIN1351_PX601_AB_3.raw	0/0	2.2	0.009043	0.08166
FALSE	High	Sequest HT (A2)	Unambiguous	SVVESVFKL		1	2	P56537-1	P56537-2; P56537-1	0	1	0.3302	0	1	1	1007.58	1007.58	-0.51	-0.00051	212528	HCD (High Energy Collision Dissociation)	MS2	0	150	78.4177	21263	FR_BRIN1351_PX601_AB_2.raw	0/0	2.12	0.009043	0.08214
[truncated: 1,556 more rows]
