# Supplementary material for: Rational engineering of minimally immunogenic nucleases for gene therapy
Source: Nat Commun. 2025 Jan 2;16:105. doi: 10.1038/s41467-024-55522-1 (PMC11696374; doi:10.1038/s41467-024-55522-1)
Supplement: Supplementary file 4 — Supplementary Data 2 [file 41467_2024_55522_MOESM4_ESM.xlsx]

## Sheet: PSMs
Checked	Confidence	Identifying Node	PSM Ambiguity	Annotated Sequence	Modifications	# Protein Groups	# Proteins	Master Protein Accessions	Protein Accessions	# Missed Cleavages	Charge	DeltaScore	DeltaCn	Rank	Search Engine Rank	m/z [Da]	MH+ [Da]	DeltaM [ppm]	Deltam/z [Da]	Intensity	Activation Type	MS Order	Isolation Interference [%]	Ion Inject Time [ms]	RT [min]	First Scan	Spectrum File	Ions Matched	XCorr	Percolator q-Value	Percolator PEP
FALSE	High	Sequest HT (A2)	Unambiguous	FLNDIFERI		1	2	Q6DN03	Q6DN03; Q6DRA6	0	2	0.172	0	1	1	583.815	1166.62	2.59	0.00151	89644	HCD (High Energy Collision Dissociation)	MS2	65.3161	150	95.7587	26911	FR_BRIN1351_PX601_CD_3.raw	0/0	1.86	0	0.01255
FALSE	High	Sequest HT (A2)	Unambiguous	NLLEIAPHL		1	2	P43304	P43304; P43304-2	0	2	0.3318	0	1	1	510.298	1019.59	0.56	0.00028	164098	HCD (High Energy Collision Dissociation)	MS2	57.732	150	81.7936	22270	FR_BRIN1351_PX601_CD_1.raw	0/0	2.23	0	0.01588
FALSE	High	Sequest HT (A2)	Unambiguous	KLIEVDDERKL		1	1	P62753	P62753	0	3	0.3458	0	1	1	453.261	1357.77	0.23	0.0001	293874	HCD (High Energy Collision Dissociation)	MS2	21.7046	150	41.9393	8813	FR_BRIN1351_PX601_CD_3.raw	0/0	5.06	0	0.0008376
FALSE	High	Sequest HT (A2)	Unambiguous	AMIELVERL		1	1	Q96DX7	Q96DX7	0	2	0.2528	0	1	1	537.305	1073.6	0.68	0.00037	621496	HCD (High Energy Collision Dissociation)	MS2	34.9628	150	82.1981	22405	FR_BRIN1351_PX601_CD_1.raw	0/0	2.65	0	0.009016
FALSE	High	Sequest HT (A2)	Unambiguous	TLSDLRVYL		1	1	Q9BYN0	Q9BYN0	0	2	0.2518	0	1	1	540.309	1079.61	0.8	0.00043	1.78301e+06	HCD (High Energy Collision Dissociation)	MS2	6.42499	64.613	82.2906	22436	FR_BRIN1351_PX601_CD_1.raw	0/0	2.78	0	0.005413
FALSE	High	Sequest HT (A2)	Unambiguous	FVIDLQTRL		1	2	Q14498-1	Q14498-3; Q14498-1	0	2	0.2587	0	1	1	552.824	1104.64	0.1	6e-05	221006	HCD (High Energy Collision Dissociation)	MS2	54.4425	150	82.3346	22451	FR_BRIN1351_PX601_CD_1.raw	0/0	2.59	0	0.002452
FALSE	High	Sequest HT (A2)	Unambiguous	FVIDLQTRL		1	2	Q14498-1	Q14498-3; Q14498-1	0	2	0.2669	0	1	1	552.825	1104.64	2.09	0.00115	368089	HCD (High Energy Collision Dissociation)	MS2	32.8848	150	82.6714	22567	FR_BRIN1351_PX601_CD_1.raw	0/0	2.36	0	0.003644
FALSE	High	Sequest HT (A2)	Unambiguous	QLNGILLHL		1	1	P05783	P05783	0	2	0.3013	0	1	1	510.817	1020.63	5.62	0.00287	189234	HCD (High Energy Collision Dissociation)	MS2	19.9326	150	83.2928	22775	FR_BRIN1351_PX601_CD_1.raw	0/0	2.39	0	0.008508
FALSE	High	Sequest HT (A2)	Unambiguous	QILPTLVRL		1	1	P52292	P52292	0	2	0.2564	0	1	1	526.845	1052.68	0.83	0.00044	111984	HCD (High Energy Collision Dissociation)	MS2	67.3683	150	83.323	22785	FR_BRIN1351_PX601_CD_1.raw	0/0	2.34	0	0.005421
FALSE	High	Sequest HT (A2)	Unambiguous	KLIEVDDERKL		1	1	P62753	P62753	0	3	0.3408	0	1	1	453.261	1357.77	-0.45	-0.0002	729971	HCD (High Energy Collision Dissociation)	MS2	5.80258	118.994	41.5897	8698	FR_BRIN1351_PX601_CD_3.raw	0/0	5.37	0	0.001792
FALSE	High	Sequest HT (A2)	Unambiguous	QLNGILLHL		1	1	P05783	P05783	0	2	0.1551	0	1	1	510.815	1020.62	2.15	0.0011	151328	HCD (High Energy Collision Dissociation)	MS2	36.7739	150	83.6432	22893	FR_BRIN1351_PX601_CD_1.raw	0/0	1.87	0	0.009008
FALSE	High	Sequest HT (A2)	Unambiguous	KNKLRRGDLPFVVPR		1	2	P35579-1	P35579-1; P35579-2	0	4	0.4199	0	1	1	449.525	1795.08	-1.09	-0.00049	98751.6	HCD (High Energy Collision Dissociation)	MS2	31.2749	150	42.1737	8886	FR_BRIN1351_PX601_CD_3.raw	0/0	3.81	0	0.005763
FALSE	High	Sequest HT (A2)	Unambiguous	FVNDIFERI		1	15	Q5QNW6-2	Q16778; Q5QNW6-1; Q99879; P33778; P58876; Q93079; O60814; Q99880; Q5QNW6-2; P62807; P57053; Q8N257; P06899; P23527; Q99877	0	2	0.3248	0	1	1	576.808	1152.61	3.71	0.00214	238589	HCD (High Energy Collision Dissociation)	MS2	57.9267	150	83.8988	22978	FR_BRIN1351_PX601_CD_1.raw	0/0	2.34	0	0.008767
FALSE	High	Sequest HT (A2)	Unambiguous	VAVGVIKAVDKKAAGAGKVT		1	3	P68104	P68104-2; P68104; Q5VTE0	0	3	0.4865	0	1	1	628.053	1882.14	-2.04	-0.00128	254174	HCD (High Energy Collision Dissociation)	MS2	27.1457	150	41.1291	8552	FR_BRIN1351_PX601_CD_3.raw	0/0	5.92	0	0.0001035
FALSE	High	Sequest HT (A2)	Unambiguous	FVNDIFERI		1	15	Q5QNW6-2	Q16778; Q5QNW6-1; Q99879; P33778; P58876; Q93079; O60814; Q99880; Q5QNW6-2; P62807; P57053; Q8N257; P06899; P23527; Q99877	0	2	0.4007	0	1	1	576.807	1152.61	2.01	0.00116	3529782	HCD (High Energy Collision Dissociation)	MS2	8.7913	25.374	84.2502	23095	FR_BRIN1351_PX601_CD_1.raw	0/0	2.72	0	0.01438
FALSE	High	Sequest HT (A2)	Unambiguous	FGSDQSENVDRGAGSIR		1	3	Q9UII2-1	Q9UII2-2; Q9UII2-3; Q9UII2-1	0	3	0.3618	0	1	1	598.951	1794.84	1.87	0.00112	95199.8	HCD (High Energy Collision Dissociation)	MS2	67.0315	150	39.4575	8027	FR_BRIN1351_PX601_CD_3.raw	0/0	2.46	0	0.003001
FALSE	High	Sequest HT (A2)	Unambiguous	KKAAGAGKVTKSAQKAQKA		1	3	P68104	P68104-2; P68104; Q5VTE0	0	4	0.4167	0	1	1	468.532	1871.11	-6.76	-0.00316	47668.7	HCD (High Energy Collision Dissociation)	MS2	74.9179	150	37.9822	7558	FR_BRIN1351_PX601_CD_3.raw	0/0	7.68	0	2.178e-05
FALSE	High	Sequest HT (A2)	Unambiguous	KLVDFVIHF		1	3	P59998-3	P59998; P59998-3; P59998-4	0	2	0.4897	0	1	1	559.326	1117.64	3.15	0.00176	109734	HCD (High Energy Collision Dissociation)	MS2	57.2582	150	84.782	23272	FR_BRIN1351_PX601_CD_1.raw	0/0	3.41	0	0.01515
FALSE	High	Sequest HT (A2)	Unambiguous	VLIPKLPQL		1	2	Q8N138	Q8N138; Q8N138-4	0	2	0.28	0	1	1	510.845	1020.68	0.76	0.00039	3.17012e+06	HCD (High Energy Collision Dissociation)	MS2	1.3286	39.103	84.8927	23310	FR_BRIN1351_PX601_CD_1.raw	0/0	2.25	0	0.009708
FALSE	High	Sequest HT (A2)	Unambiguous	LLPSVVLKL		1	1	Q99075	Q99075	0	2	0.2874	0	1	1	491.339	981.671	0.77	0.00038	345480	HCD (High Energy Collision Dissociation)	MS2	22.1237	150	85.3736	23473	FR_BRIN1351_PX601_CD_1.raw	0/0	1.67	0	0.01324
FALSE	High	Sequest HT (A2)	Unambiguous	TIKPDVQKSKEYFSKQK		1	1	Q06830	Q06830	0	4	0.4067	0	1	1	514.288	2054.13	1.43	0.00073	236249	HCD (High Energy Collision Dissociation)	MS2	10.3892	150	32.9552	5989	FR_BRIN1351_PX601_CD_3.raw	0/0	4.5	0	0.0002736
FALSE	High	Sequest HT (A2)	Unambiguous	GDGQVNYEEFVQMMTAK		1	1	P62158	P62158	0	2	0.5028	0	1	1	973.936	1946.86	1.36	0.00132	171096	HCD (High Energy Collision Dissociation)	MS2	43.0617	150	98.3015	27753	FR_BRIN1351_PX601_CD_3.raw	0/0	3.56	0	1.398e-05
FALSE	High	Sequest HT (A2)	Unambiguous	LLPSVVLKL		1	1	Q99075	Q99075	0	2	0.2882	0	1	1	491.34	981.672	1.39	0.00068	769792	HCD (High Energy Collision Dissociation)	MS2	13.2208	133.333	85.72	23590	FR_BRIN1351_PX601_CD_1.raw	0/0	1.7	0	0.01109
FALSE	High	Sequest HT (A2)	Unambiguous	SLLENLEKI		1	7	P07910-1	P07910-4; P07910-2; O60812; P07910-1; B7ZW38; P07910-3; B2RXH8	0	2	0.0338	0	1	1	529.809	1058.61	0.9	0.00048	259691	HCD (High Energy Collision Dissociation)	MS2	45.0113	150	84.1644	23066	FR_BRIN1351_PX601_CD_1.raw	0/0	2.66	0	0.004381
FALSE	High	Sequest HT (A2)	Unambiguous	KVLDFEHFL		1	2	P60660	P60660; P60660-2	0	2	0.272	0	1	1	574.31	1147.61	-0.91	-0.00052	211840	HCD (High Energy Collision Dissociation)	MS2	54.9864	150	80.5903	21860	FR_BRIN1351_PX601_CD_1.raw	0/0	2.61	0	0.006518
FALSE	High	Sequest HT (A2)	Unambiguous	KVLDFEHFL		1	2	P60660	P60660; P60660-2	0	2	0.3736	0	1	1	574.311	1147.61	0.26	0.00015	1.15951e+06	HCD (High Energy Collision Dissociation)	MS2	12.8227	96.822	80.2181	21735	FR_BRIN1351_PX601_CD_1.raw	0/0	3.56	0	0.01335
FALSE	High	Sequest HT (A2)	Unambiguous	KNKLRRGDLPFVVPR		1	2	P35579-1	P35579-1; P35579-2	0	4	0.4358	0	1	1	449.526	1795.08	-0.48	-0.00022	206353	HCD (High Energy Collision Dissociation)	MS2	13.9217	150	42.5162	8997	FR_BRIN1351_PX601_CD_3.raw	0/0	4.75	0	0.002248
FALSE	High	Sequest HT (A2)	Unambiguous	KLIPFLEKL		1	2	Q05D32	Q05D32-2; Q05D32	0	2	0.0923	0	1	1	550.859	1100.71	3.23	0.00178	294599	HCD (High Energy Collision Dissociation)	MS2	38.6828	150	76.4718	20481	FR_BRIN1351_PX601_CD_1.raw	0/0	2.71	0	0.006124
FALSE	High	Sequest HT (A2)	Unambiguous	LVENFDEASKNEAN		1	4	P20290-1	P20290-2; Q96K17-1; Q96K17-2; P20290-1	0	2	0.5868	0	1	1	790.364	1579.72	-1.94	-0.00154	146679	HCD (High Energy Collision Dissociation)	MS2	0	150	45.0879	9825	FR_BRIN1351_PX601_CD_3.raw	0/0	3.34	0	0.007272
FALSE	High	Sequest HT (A2)	Unambiguous	SPTIKPSPAASKEYFQKVNQ		1	2	P30048	P30048; P30048-2	0	3	0.5256	0	1	1	740.725	2220.16	-1.83	-0.00136	104546	HCD (High Energy Collision Dissociation)	MS2	29.8631	150	44.9146	9767	FR_BRIN1351_PX601_CD_3.raw	0/0	4.89	0	0.0004047
FALSE	High	Sequest HT (A2)	Unambiguous	LVENFDEASKNEAN		1	4	P20290-1	P20290-2; Q96K17-1; Q96K17-2; P20290-1	0	2	0.6149	0	1	1	790.362	1579.72	-3.8	-0.003	72526.7	HCD (High Energy Collision Dissociation)	MS2	0	150	44.7472	9712	FR_BRIN1351_PX601_CD_3.raw	0/0	2.96	0	0.003293
FALSE	High	Sequest HT (A2)	Unambiguous	VLTGLSIRL		1	1	Q6SPF0	Q6SPF0	0	2	0.1423	0	1	1	486.317	971.628	2.84	0.00138	138881	HCD (High Energy Collision Dissociation)	MS2	55.4547	150	76.8935	20621	FR_BRIN1351_PX601_CD_1.raw	0/0	2.6	0	0.006476
FALSE	High	Sequest HT (A2)	Unambiguous	YVTSVILHI		1	4	Q5VIR6-4	Q5VIR6-4; Q5VIR6-1; Q5VIR6-3; Q5VIR6-2	0	2	0.4	0	1	1	522.809	1044.61	1.87	0.00098	362938	HCD (High Energy Collision Dissociation)	MS2	49.2916	150	76.9327	20634	FR_BRIN1351_PX601_CD_1.raw	0/0	2.45	0	0.003415
FALSE	High	Sequest HT (A2)	Unambiguous	SYFPEITHI		1	1	P23458	P23458	0	2	0.4061	0	1	1	553.781	1106.56	3.64	0.00201	105369	HCD (High Energy Collision Dissociation)	MS2	59.1388	150	77.0081	20659	FR_BRIN1351_PX601_CD_1.raw	0/0	1.97	0	0.009859
FALSE	High	Sequest HT (A2)	Unambiguous	AVRDMRQTVAVGVIK		1	4	P68104	Q05639; P68104-2; P68104; Q5VTE0	0	4	0.4067	0	1	1	411.491	1642.94	-0.57	-0.00023	141591	HCD (High Energy Collision Dissociation)	MS2	36.1025	150	44.3923	9596	FR_BRIN1351_PX601_CD_3.raw	0/0	3	0	0.01522
FALSE	High	Sequest HT (A2)	Unambiguous	SYFPEITHI		1	1	P23458	P23458	0	2	0.3421	0	1	1	553.781	1106.55	2.64	0.00146	138497	HCD (High Energy Collision Dissociation)	MS2	58.1	150	77.3522	20773	FR_BRIN1351_PX601_CD_1.raw	0/0	1.9	0	0.01453
FALSE	High	Sequest HT (A2)	Unambiguous	YVINVTTHL		1	2	Q9Y6W6	Q9Y6W6-2; Q9Y6W6	0	2	0.3095	0	1	1	530.297	1059.59	3.32	0.00176	887773	HCD (High Energy Collision Dissociation)	MS2	19.4849	100.476	65.2651	16604	FR_BRIN1351_PX601_CD_2.raw	0/0	2.52	0	0.004091
FALSE	High	Sequest HT (A2)	Unambiguous	FLASESLIKQI		1	1	P62906	P62906	0	2	0.3177	0	1	1	624.863	1248.72	-0.72	-0.00045	821361	HCD (High Energy Collision Dissociation)	MS2	55.2165	125.337	77.8075	20927	FR_BRIN1351_PX601_CD_1.raw	0/0	2.99	0	0.002245
FALSE	High	Sequest HT (A2)	Unambiguous	PPVKTKFGYHIIMVEGRK		1	2	Q9Y237-2	Q9Y237-2; Q9Y237	0	4	0.1595	0	1	1	525.8	2100.18	-0.37	-0.0002	63592	HCD (High Energy Collision Dissociation)	MS2	38.0714	150	44.0986	9501	FR_BRIN1351_PX601_CD_3.raw	0/0	3.95	0	0.01077
FALSE	High	Sequest HT (A2)	Unambiguous	GKLVSESSDVLPK		1	2	P05787-2	P05787-2; P05787	0	3	0.4484	0	1	1	453.589	1358.75	0.29	0.00013	202170	HCD (High Energy Collision Dissociation)	MS2	12.5519	150	43.3122	9250	FR_BRIN1351_PX601_CD_3.raw	0/0	3.68	0	0.007011
FALSE	High	Sequest HT (A2)	Unambiguous	FLQPELVKL		1	2	Q14997	Q14997-2; Q14997	0	2	0.2424	0	1	1	543.833	1086.66	2.29	0.00125	271493	HCD (High Energy Collision Dissociation)	MS2	57.018	150	78.6189	21197	FR_BRIN1351_PX601_CD_1.raw	0/0	1.98	0	0.007324
FALSE	High	Sequest HT (A2)	Unambiguous	PAGKLKYFDKLN		1	1	Q13162	Q13162	0	3	0.3684	0	1	1	465.266	1393.78	-0.35	-0.00016	170995	HCD (High Energy Collision Dissociation)	MS2	50.8223	150	43.2678	9236	FR_BRIN1351_PX601_CD_3.raw	0/0	2.85	0	0.01469
FALSE	High	Sequest HT (A2)	Unambiguous	RQTVAVGVIKAVDKKAAGAG		1	3	P68104	P68104-2; P68104; Q5VTE0	0	4	0.4431	0	1	1	485.541	1939.14	-0.65	-0.00032	53874.7	HCD (High Energy Collision Dissociation)	MS2	28.2892	150	42.9851	9147	FR_BRIN1351_PX601_CD_3.raw	0/0	4.13	0	0.00346
FALSE	High	Sequest HT (A2)	Unambiguous	PQGPSLEWLKKL		1	1	O95167	O95167	0	3	0.6164	0	1	1	465.938	1395.8	0.16	7e-05	539790	HCD (High Energy Collision Dissociation)	MS2	22.1018	150	79.3293	21434	FR_BRIN1351_PX601_CD_1.raw	0/0	5.24	0	0.001248
FALSE	High	Sequest HT (A2)	Unambiguous	LIAEPFYHL		1	9	Q86U86-1	Q86U86-5; Q86U86-7; Q86U86-4; Q86U86-1; Q86U86-6; Q86U86-9; Q86U86-8; Q86U86-2; Q86U86-3	0	2	0.2598	0	1	1	551.8	1102.59	-0.53	-0.00029	490764	HCD (High Energy Collision Dissociation)	MS2	42.1454	150	79.428	21466	FR_BRIN1351_PX601_CD_1.raw	0/0	2.04	0	0.017
FALSE	High	Sequest HT (A2)	Unambiguous	YVQDFLNHL		1	3	Q9H074	Q9H074; Q9H074-3; Q9H074-2	0	2	0.416	0	1	1	574.79	1148.57	-0.17	-0.0001	524503	HCD (High Energy Collision Dissociation)	MS2	54.3778	150	79.6733	21550	FR_BRIN1351_PX601_CD_1.raw	0/0	2.38	0	0.004059
FALSE	High	Sequest HT (A2)	Unambiguous	PAGKLKYFDKLN		1	1	Q13162	Q13162	0	3	0.3955	0	1	1	465.267	1393.79	2.41	0.00112	80684.2	HCD (High Energy Collision Dissociation)	MS2	43.8601	150	42.5805	9018	FR_BRIN1351_PX601_CD_3.raw	0/0	2.68	0	0.01038
FALSE	High	Sequest HT (A2)	Unambiguous	QLLDFERTL		1	4	Q16829	Q16828-1; Q16829; Q16829-2; Q16828-2	0	2	0.1613	0	1	1	567.811	1134.62	0.16	9e-05	247892	HCD (High Energy Collision Dissociation)	MS2	58.0263	150	79.7128	21564	FR_BRIN1351_PX601_CD_1.raw	0/0	2.48	0	0.01154
FALSE	High	Sequest HT (A2)	Unambiguous	ALMDLLLRL		1	6	O75170	O75170-2; O75170-6; O75170; O75170-5; O75170-3; O75170-4	0	2	0.3315	0	1	2	529.326	1057.64	0.38	0.0002	68899.6	HCD (High Energy Collision Dissociation)	MS2	62.2554	150	116.025	33582	FR_BRIN1351_PX601_CD_3.raw	0/0	1.84	0	0.005979
FALSE	High	Sequest HT (A2)	Unambiguous	KVLDFEHFL		1	2	P60660	P60660; P60660-2	0	2	0.3535	0	1	1	574.311	1147.62	0.36	0.00021	1.78744e+06	HCD (High Energy Collision Dissociation)	MS2	35.5042	45.833	79.8665	21616	FR_BRIN1351_PX601_CD_1.raw	0/0	3.14	0	0.01712
FALSE	High	Sequest HT (A2)	Unambiguous	YLHDFLKYL		1	4	Q9UBU8-1	Q9UBU8-2; Q15014; Q9UBU8-3; Q9UBU8-1	0	3	0.3046	0	1	1	404.554	1211.65	1.3	0.00052	155903	HCD (High Energy Collision Dissociation)	MS2	42.9565	150	85.8196	23623	FR_BRIN1351_PX601_CD_1.raw	0/0	3.25	0	0.01132
FALSE	High	Sequest HT (A2)	Unambiguous	RVPELLHRL		1	3	Q14997	Q14997-3; Q14997-2; Q14997	0	3	0.4253	0	1	1	378.236	1132.69	-1.5	-0.00057	222434	HCD (High Energy Collision Dissociation)	MS2	45.6514	150	45.5601	9980	FR_BRIN1351_PX601_CD_3.raw	0/0	3.48	0	0.01639
FALSE	High	Sequest HT (A2)	Unambiguous	SVFGFSFKL		1	2	P26639-2	P26639-1; P26639-2	0	2	0.2484	0	1	1	516.282	1031.56	1.45	0.00075	94203.6	HCD (High Energy Collision Dissociation)	MS2	54.5286	150	98.8088	27921	FR_BRIN1351_PX601_CD_3.raw	0/0	1.53	0	0.01751
FALSE	High	Sequest HT (A2)	Unambiguous	FVLDKVPFL		1	2	Q9NQW6	Q9NQW6; Q9NQW6-2	0	2	0.2672	0	1	1	539.322	1077.64	1.84	0.00099	309746	HCD (High Energy Collision Dissociation)	MS2	46.3284	150	99.1281	28025	FR_BRIN1351_PX601_CD_3.raw	0/0	2.47	0	0.01752
FALSE	High	Sequest HT (A2)	Unambiguous	YLITLLEHL		1	3	O43683	O43683; O43683-3; O43683-2	0	2	0.1861	0	1	1	557.829	1114.65	0.88	0.00049	140094	HCD (High Energy Collision Dissociation)	MS2	66.5656	150	103.987	29547	FR_BRIN1351_PX601_CD_2.raw	0/0	2.31	0	0.001115
FALSE	High	Sequest HT (A2)	Unambiguous	AIMDLLLRL		1	7		Q5H9R7-3; Q5H9R7-5; Q5H9R7-4; Q5H9R7-6; Q5H9R7-2; Q5H9R7-1; Q9UPN7	0	2	0.3315	0	1	1	529.326	1057.64	0.38	0.0002	68899.6	HCD (High Energy Collision Dissociation)	MS2	62.2554	150	116.025	33582	FR_BRIN1351_PX601_CD_3.raw	0/0	1.84	0	0.005979
FALSE	High	Sequest HT (A2)	Unambiguous	YLLPAIVHI		1	5	Q92841	Q92841-3; Q92841-1; Q92841; Q92841-2; P17844	0	2	0.2732	0	1	1	519.821	1038.63	0.18	9e-05	638444	HCD (High Energy Collision Dissociation)	MS2	35.2733	147.394	91.7812	25607	FR_BRIN1351_PX601_CD_1.raw	0/0	2.05	0	0.006125
FALSE	High	Sequest HT (A2)	Unambiguous	YLLPAIVHI		1	5	Q92841	Q92841-3; Q92841-1; Q92841; Q92841-2; P17844	0	2	0.3402	0	1	1	519.821	1038.63	-0.29	-0.00015	18047134	HCD (High Energy Collision Dissociation)	MS2	1.65213	4.537	92.1376	25726	FR_BRIN1351_PX601_CD_1.raw	0/0	2.41	0	0.006699
FALSE	High	Sequest HT (A2)	Unambiguous	YLLPAIVHI		1	5	Q92841	Q92841-3; Q92841-1; Q92841; Q92841-2; P17844	0	2	0.2996	0	1	1	519.823	1038.64	3.35	0.00174	1.10342e+06	HCD (High Energy Collision Dissociation)	MS2	12.2936	150	92.5055	25849	FR_BRIN1351_PX601_CD_1.raw	0/0	2.37	0	0.006219
FALSE	High	Sequest HT (A2)	Unambiguous	YLADIFTKL		1	1	Q49AG3	Q49AG3	0	2	0.0538	0	1	1	542.309	1083.61	2.9	0.00157	39417.7	HCD (High Energy Collision Dissociation)	MS2	88.9141	150	93.3565	26134	FR_BRIN1351_PX601_CD_1.raw	0/0	1.86	0	0.002243
FALSE	High	Sequest HT (A2)	Unambiguous	YLITLLEHL		1	3	O43683	O43683; O43683-3; O43683-2	0	2	0.1872	0	1	1	557.828	1114.65	-2.51	-0.0014	258290	HCD (High Energy Collision Dissociation)	MS2	60.0859	150	103.641	29435	FR_BRIN1351_PX601_CD_2.raw	0/0	2.35	0	0.00367
FALSE	High	Sequest HT (A2)	Unambiguous	TLVDEVFRI		1	3	P15927-3	P15927-3; P15927-2; P15927-1	0	2	0.3934	0	1	1	546.309	1091.61	1.8	0.00098	87712.4	HCD (High Energy Collision Dissociation)	MS2	66.0909	150	93.8927	26312	FR_BRIN1351_PX601_CD_1.raw	0/0	1.83	0	0.005028
FALSE	High	Sequest HT (A2)	Unambiguous	ALITTILHL		1	3		Q6R327-4; Q6R327-1; Q6R327-3	0	2	0.2579	0	1	1	497.818	994.629	-0.47	-0.00023	179982	HCD (High Energy Collision Dissociation)	MS2	53.442	150	95.4876	26838	FR_BRIN1351_PX601_CD_1.raw	0/0	2.21	0	0.01844
FALSE	High	Sequest HT (A2)	Unambiguous	AILTTLIHL		1	2	Q9UI26-2	Q9UI26-2; Q9UI26	0	2	0.2579	0	1	2	497.818	994.629	-0.47	-0.00023	179982	HCD (High Energy Collision Dissociation)	MS2	53.442	150	95.4876	26838	FR_BRIN1351_PX601_CD_1.raw	0/0	2.21	0	0.01844
FALSE	High	Sequest HT (A2)	Unambiguous	FLLPMFERL		1	2	Q8TDD1-2	Q8TDD1; Q8TDD1-2	0	2	0.0952	0	1	1	583.326	1165.64	0.24	0.00014	115318	HCD (High Energy Collision Dissociation)	MS2	55.4946	150	105.78	30136	FR_BRIN1351_PX601_CD_2.raw	0/0	1.47	0	0.01637
FALSE	High	Sequest HT (A2)	Unambiguous	FLMDFIHQV		1	1	Q8WUM0	Q8WUM0	0	2	0.0574	0	1	1	575.294	1149.58	4.12	0.00237	190491	HCD (High Energy Collision Dissociation)	MS2	53.6886	150	95.691	26905	FR_BRIN1351_PX601_CD_1.raw	0/0	2.09	0	0.008588
FALSE	High	Sequest HT (A2)	Unambiguous	FLNDIFERI		1	2	Q6DN03	Q6DN03; Q6DRA6	0	2	0.2664	0	1	1	583.816	1166.62	3.33	0.00194	118400	HCD (High Energy Collision Dissociation)	MS2	51.7515	150	96.0578	27026	FR_BRIN1351_PX601_CD_1.raw	0/0	2.14	0	0.001291
FALSE	High	Sequest HT (A2)	Unambiguous	YLPTLWVKL		1	5	Q5JPE7	Q5JPE7; Q5JPE7-2; Q5JPE7-3; Q15155; P69849	0	2	0.1838	0	1	1	566.842	1132.68	0.28	0.00016	146383	HCD (High Energy Collision Dissociation)	MS2	50.884	150	96.3848	27134	FR_BRIN1351_PX601_CD_1.raw	0/0	1.36	0	0.01596
FALSE	High	Sequest HT (A2)	Unambiguous	FLIQNVLRL		1	1	P41252	P41252	0	2	0.2071	0	1	1	558.349	1115.69	-2.09	-0.00117	135846	HCD (High Energy Collision Dissociation)	MS2	67.1314	150	96.7503	27255	FR_BRIN1351_PX601_CD_1.raw	0/0	1.98	0	0.005292
FALSE	High	Sequest HT (A2)	Rejected	YLLIPLLER		1	4	Q68CQ1-7	Q68CQ1-7; Q68CQ1-2; Q68CQ1-9; Q68CQ1-1	0	2		0.0047	2	2	565.353	1129.7	1.05	0.00059	313506	HCD (High Energy Collision Dissociation)	MS2	22.1682	150	102.99	29219	FR_BRIN1351_PX601_CD_2.raw	0/0	2.1	0	0.002476
FALSE	High	Sequest HT (A2)	Unambiguous	LIIDEIHLL		1	1	Q8N3C0	Q8N3C0	0	2	0.2268	0	1	1	539.829	1078.65	-0.22	-0.00012	219735	HCD (High Energy Collision Dissociation)	MS2	11.3286	150	97.7154	27575	FR_BRIN1351_PX601_CD_1.raw	0/0	1.94	0	0.00444
FALSE	High	Sequest HT (A2)	Unambiguous	IILDEIHLL		1	1		O75643-1	0	2	0.2268	0	1	2	539.829	1078.65	-0.22	-0.00012	219735	HCD (High Energy Collision Dissociation)	MS2	11.3286	150	97.7154	27575	FR_BRIN1351_PX601_CD_1.raw	0/0	1.94	0	0.00444
FALSE	High	Sequest HT (A2)	Unambiguous	YIVDLLTHL		1	2	Q3B7J2-1	Q3B7J2-1; Q3B7J2-2	0	2	0.3739	0	1	1	543.813	1086.62	-1.29	-0.0007	528599	HCD (High Energy Collision Dissociation)	MS2	20.7352	150	101.851	28846	FR_BRIN1351_PX601_CD_2.raw	0/0	2.3	0	0.004008
FALSE	High	Sequest HT (A2)	Unambiguous	LIIDEIHLL		1	1	Q8N3C0	Q8N3C0	0	2	0.2564	0	1	1	539.829	1078.65	-0.22	-0.00012	328902	HCD (High Energy Collision Dissociation)	MS2	44.7293	150	98.075	27694	FR_BRIN1351_PX601_CD_1.raw	0/0	1.56	0	0.008014
FALSE	High	Sequest HT (A2)	Unambiguous	IILDEIHLL		1	1		O75643-1	0	2	0.2564	0	1	2	539.829	1078.65	-0.22	-0.00012	328902	HCD (High Energy Collision Dissociation)	MS2	44.7293	150	98.075	27694	FR_BRIN1351_PX601_CD_1.raw	0/0	1.56	0	0.008014
FALSE	High	Sequest HT (A2)	Unambiguous	YLPELLQTVRL		1	2	O14682	O14682; O14682-2	0	2	0.4375	0	1	1	672.897	1344.79	-1.32	-0.00089	168128	HCD (High Energy Collision Dissociation)	MS2	65.5647	150	98.182	27730	FR_BRIN1351_PX601_CD_1.raw	0/0	1.92	0	0.007309
FALSE	High	Sequest HT (A2)	Unambiguous	YGAEALERMFL		1	1	P69905	P69905	0	2	0.527	0	1	1	650.326	1299.64	2.91	0.00189	250410	HCD (High Energy Collision Dissociation)	MS2	47.7368	150	95.8577	26960	FR_BRIN1351_PX601_CD_1.raw	0/0	3.7	0	0.009348
FALSE	High	Sequest HT (A2)	Unambiguous	LLPDIISRL		1	1	Q15021	Q15021	0	2	0.3392	0	1	1	520.331	1039.66	4.15	0.00216	1.6689e+06	HCD (High Energy Collision Dissociation)	MS2	13.3309	77.158	91.347	25462	FR_BRIN1351_PX601_CD_1.raw	0/0	1.71	0	0.003856
FALSE	High	Sequest HT (A2)	Unambiguous	FVLPILQKL		1	1	Q9Y6V7	Q9Y6V7	0	2	0.4632	0	1	1	535.852	1070.7	-1.06	-0.00057	1.26987e+06	HCD (High Energy Collision Dissociation)	MS2	33.7256	150	101.352	28754	FR_BRIN1351_PX601_CD_3.raw	0/0	2.31	0	0.01049
FALSE	High	Sequest HT (A2)	Unambiguous	FVLPILQKL		1	1	Q9Y6V7	Q9Y6V7	0	2	0.4579	0	1	1	535.852	1070.7	-1.18	-0.00063	1.09553e+06	HCD (High Energy Collision Dissociation)	MS2	36.6359	150	100.946	28622	FR_BRIN1351_PX601_CD_3.raw	0/0	1.9	0	0.01043
FALSE	High	Sequest HT (A2)	Unambiguous	TLFDYEVRL		1	2	Q96T88-2	Q96T88-2; Q96T88	0	2	0.1744	0	1	1	578.308	1155.61	3.56	0.00206	318917	HCD (High Energy Collision Dissociation)	MS2	57.0827	150	86.497	23849	FR_BRIN1351_PX601_CD_1.raw	0/0	1.95	0	0.01551
FALSE	High	Sequest HT (A2)	Unambiguous	DKKAAGAGKVTKSAQKAQKA		1	3	P68104	P68104-2; P68104; Q5VTE0	0	4	0.5507	0	1	1	497.292	1986.15	-0.21	-0.0001	442267	HCD (High Energy Collision Dissociation)	MS2	0	150	15.6707	1468	FR_BRIN1351_PX601_CD_3.raw	0/0	5.72	0	0.01829
FALSE	High	Sequest HT (A2)	Unambiguous	KKAAGAGKVTKSAQKAQKA		1	3	P68104	P68104-2; P68104; Q5VTE0	0	4	0.4268	0	1	1	468.535	1871.12	-0.04	-2e-05	141203	HCD (High Energy Collision Dissociation)	MS2	0	150	14.5406	1169	FR_BRIN1351_PX601_CD_3.raw	0/0	3.96	0	0.009299
FALSE	High	Sequest HT (A2)	Unambiguous	FLDENVHFF		1	3	Q86TI2-2	Q86TI2-2; Q86TI2; Q86TI2-4	0	2	0.26	0	1	1	584.277	1167.55	-0.33	-0.00019	171183	HCD (High Energy Collision Dissociation)	MS2	62.2362	150	86.9063	23986	FR_BRIN1351_PX601_CD_1.raw	0/0	1.5	0	0.004568
FALSE	High	Sequest HT (A2)	Unambiguous	KKAAGAGKVTKSAQKAQKA		1	3	P68104	P68104-2; P68104; Q5VTE0	0	4	0.4048	0	1	1	468.535	1871.12	0.02	1e-05	178342	HCD (High Energy Collision Dissociation)	MS2	0	150	13.8608	989	FR_BRIN1351_PX601_CD_3.raw	0/0	4.2	0	0.00895
FALSE	High	Sequest HT (A2)	Unambiguous	KKAAGAGKVTKSAQKAQKA		1	3	P68104	P68104-2; P68104; Q5VTE0	0	4	0.4009	0	1	1	468.535	1871.12	-0.11	-5e-05	110364	HCD (High Energy Collision Dissociation)	MS2	5.80898	150	12.8398	729	FR_BRIN1351_PX601_CD_3.raw	0/0	4.64	0	0.0184
FALSE	High	Sequest HT (A2)	Unambiguous	KKAAGAGKVTKSAQKAQKA		1	3	P68104	P68104-2; P68104; Q5VTE0	0	4	0.4383	0	1	1	468.535	1871.12	0.68	0.00032	206049	HCD (High Energy Collision Dissociation)	MS2	1.07882	150	10.4372	115	FR_BRIN1351_PX601_CD_3.raw	0/0	4.86	0	0.009505
FALSE	High	Sequest HT (A2)	Unambiguous	LVLDPPTDLKF		1	2	Q9P0L0-2	Q9P0L0; Q9P0L0-2	0	2	0.1822	0	1	1	629.36	1257.71	3.39	0.00213	142443	HCD (High Energy Collision Dissociation)	MS2	48.1986	150	87.7617	24271	FR_BRIN1351_PX601_CD_1.raw	0/0	2.25	0	0.001946
FALSE	High	Sequest HT (A2)	Unambiguous	WILEQLTRL		1	2	P53671-3	P53671-3; Q96C90	0	2	0.0905	0	1	1	586.345	1171.68	-1.02	-0.0006	259006	HCD (High Energy Collision Dissociation)	MS2	52.5985	150	100.23	28391	FR_BRIN1351_PX601_CD_3.raw	0/0	1.99	0	0.01071
FALSE	High	Sequest HT (A2)	Unambiguous	ALMDLLLRL		1	6	O75170	O75170-2; O75170-6; O75170; O75170-5; O75170-3; O75170-4	0	2	0.3198	0	1	2	529.326	1057.64	0.72	0.00038	162092	HCD (High Energy Collision Dissociation)	MS2	28.3197	150	116.463	33651	FR_BRIN1351_PX601_CD_2.raw	0/0	2.22	0	0.01064
FALSE	High	Sequest HT (A2)	Unambiguous	LLIDELNKL		1	2	Q9NQW6	Q9NQW6; Q9NQW6-2	0	2	0.2936	0	1	1	535.827	1070.65	0.2	0.00011	1.86737e+06	HCD (High Energy Collision Dissociation)	MS2	18.7477	67.135	88.0661	24372	FR_BRIN1351_PX601_CD_1.raw	0/0	2.35	0	0.01139
FALSE	High	Sequest HT (A2)	Unambiguous	LVLDPPTDLKF		1	2	Q9P0L0-2	Q9P0L0; Q9P0L0-2	0	2	0.2235	0	1	1	629.358	1257.71	0.29	0.00018	409012	HCD (High Energy Collision Dissociation)	MS2	27.2504	150	88.1276	24393	FR_BRIN1351_PX601_CD_1.raw	0/0	2.64	0	0.0005875
FALSE	High	Sequest HT (A2)	Unambiguous	AIIEEYLHL		1	8	Q04637-9	Q04637-6; Q04637-9; Q04637; Q04637-3; Q04637-8; Q04637-4; Q04637-5; Q04637-7	0	2	0.2695	0	1	1	550.804	1100.6	1.92	0.00106	203620	HCD (High Energy Collision Dissociation)	MS2	68.1741	150	88.296	24450	FR_BRIN1351_PX601_CD_1.raw	0/0	1.67	0	0.01724
FALSE	High	Sequest HT (A2)	Unambiguous	AIMDLLLRL		1	7		Q5H9R7-3; Q5H9R7-5; Q5H9R7-4; Q5H9R7-6; Q5H9R7-2; Q5H9R7-1; Q9UPN7	0	2	0.3198	0	1	1	529.326	1057.64	0.72	0.00038	162092	HCD (High Energy Collision Dissociation)	MS2	28.3197	150	116.463	33651	FR_BRIN1351_PX601_CD_2.raw	0/0	2.22	0	0.01064
FALSE	High	Sequest HT (A2)	Unambiguous	NILDPRLLIAF		1	2	O00257-1	O00257-1; O00257-3	0	2	0.6181	0	1	2	642.888	1284.77	0.24	0.00016	755485	HCD (High Energy Collision Dissociation)	MS2	26.3481	150	116.457	33649	FR_BRIN1351_PX601_CD_2.raw	0/0	3.64	0	0.004666
FALSE	High	Sequest HT (A2)	Unambiguous	TLLTAIVKL		1	3	P63010-2	P63010-3; P63010-2; P63010-1	0	2	0.0773	0	1	1	486.329	971.65	-0.18	-9e-05	135998	HCD (High Energy Collision Dissociation)	MS2	0	150	88.5468	24534	FR_BRIN1351_PX601_CD_1.raw	0/0	2.2	0	0.01596
FALSE	High	Sequest HT (A2)	Unambiguous	ALLDKLYAL		1	1	Q9NV31	Q9NV31	0	2	0.233	0	1	1	510.311	1019.62	1.75	0.00089	4.68688e+06	HCD (High Energy Collision Dissociation)	MS2	19.7821	18.409	88.6952	24583	FR_BRIN1351_PX601_CD_1.raw	0/0	2.79	0	0.01712
FALSE	High	Sequest HT (A2)	Unambiguous	NILDPRLLLAF		1	2		Q14781-2; Q14781-1	0	2	0.6181	0	1	1	642.888	1284.77	0.24	0.00016	755485	HCD (High Energy Collision Dissociation)	MS2	26.3481	150	116.457	33649	FR_BRIN1351_PX601_CD_2.raw	0/0	3.64	0	0.004666
FALSE	High	Sequest HT (A2)	Unambiguous	LLGELPRLLLL		1	7	P08174-7	P08174-5; P08174-6; P08174-4; P08174-2; P08174-7; P08174-1; P08174-3	0	2	0.5188	0	1	1	625.416	1249.83	1.11	0.00069	219126	HCD (High Energy Collision Dissociation)	MS2	50.8792	150	114.972	33160	FR_BRIN1351_PX601_CD_2.raw	0/0	2.93	0	0.01479
FALSE	High	Sequest HT (A2)	Unambiguous	GLPIFILRL		1	3	P40692-1	P40692-3; P40692-2; P40692-1	0	2	0.0375	0	1	1	521.345	1041.68	0.96	0.0005	109396	HCD (High Energy Collision Dissociation)	MS2	67.2186	150	109.722	31432	FR_BRIN1351_PX601_CD_2.raw	0/0	1.6	0	0.01881
FALSE	High	Sequest HT (A2)	Unambiguous	LLPSVVLKLF		1	1	Q99075	Q99075	0	2	0.3155	0	1	1	564.873	1128.74	-0.35	-0.0002	126720	HCD (High Energy Collision Dissociation)	MS2	81.2944	150	108.826	31136	FR_BRIN1351_PX601_CD_2.raw	0/0	1.87	0	0.004456
FALSE	High	Sequest HT (A2)	Unambiguous	VILGIFNHL		1	1	Q9Y487	Q9Y487	0	2	0.2353	0	1	1	513.31	1025.61	-0.76	-0.00039	117308	HCD (High Energy Collision Dissociation)	MS2	67.2565	150	90.8196	25287	FR_BRIN1351_PX601_CD_1.raw	0/0	1.53	0	0.003971
FALSE	High	Sequest HT (A2)	Unambiguous	TGPNLHGLFGR		1	1	P99999	P99999	0	3	0.4158	0	1	1	390.213	1168.62	2.22	0.00086	1.19369e+06	HCD (High Energy Collision Dissociation)	MS2	25.4565	60.602	107.976	30859	FR_BRIN1351_PX601_CD_2.raw	0/0	3.03	0	0.005739
FALSE	High	Sequest HT (A2)	Unambiguous	ILVSWLPRL		1	2	Q7Z628	Q7Z628-2; Q7Z628	0	2	0.3478	0	1	1	548.847	1096.69	-0.72	-0.00039	139921	HCD (High Energy Collision Dissociation)	MS2	71.8463	150	99.0947	28014	FR_BRIN1351_PX601_CD_3.raw	0/0	2.3	0	0.001502
FALSE	High	Sequest HT (A2)	Unambiguous	FVLPILQKL		1	1	Q9Y6V7	Q9Y6V7	0	2	0.4454	0	1	1	535.851	1070.7	-1.86	-0.001	845749	HCD (High Energy Collision Dissociation)	MS2	26.1173	150	101.185	28634	FR_BRIN1351_PX601_CD_2.raw	0/0	2.29	0	0.0128
FALSE	High	Sequest HT (A2)	Unambiguous	VVSEVDIAKAD		1	2	P20591	P20591; P20591-2	0	2	0.4932	0	1	1	573.306	1145.6	-0.37	-0.00021	196724	HCD (High Energy Collision Dissociation)	MS2	20.3337	150	45.6298	10003	FR_BRIN1351_PX601_CD_3.raw	0/0	2.96	0	0.002534
FALSE	High	Sequest HT (A2)	Unambiguous	YLINEIDRI		1	5	Q03001-7	Q03001-14; Q03001-8; Q03001-9; Q03001-7; Q03001-3	0	2	0.2237	0	1	1	574.819	1148.63	0.03	1e-05	213069	HCD (High Energy Collision Dissociation)	MS2	60.6648	150	76.28	20417	FR_BRIN1351_PX601_CD_1.raw	0/0	2.19	0	0.006648
FALSE	High	Sequest HT (A2)	Unambiguous	LLPSHPLEL		1	1	Q9Y244	Q9Y244	0	2	0.1333	0	1	1	509.801	1018.6	2.01	0.00102	1.1379e+06	HCD (High Energy Collision Dissociation)	MS2	13.5801	113.098	66.996	17292	FR_BRIN1351_PX601_CD_1.raw	0/0	1.8	0	0.01287
FALSE	High	Sequest HT (A2)	Unambiguous	TGPNLHGLFGR		1	1	P99999	P99999	0	3	0.4489	0	1	1	390.212	1168.62	0.03	1e-05	86275672	HCD (High Energy Collision Dissociation)	MS2	0.0623311	0.947	55.4385	13307	FR_BRIN1351_PX601_CD_3.raw	0/0	3.52	0	0.00984
FALSE	High	Sequest HT (A2)	Unambiguous	TGPNLHGLFGR		1	1	P99999	P99999	0	2	0.4242	0	1	1	584.815	1168.62	1.11	0.00065	785204	HCD (High Energy Collision Dissociation)	MS2	19.0992	150	55.2399	13241	FR_BRIN1351_PX601_CD_3.raw	0/0	3.56	0	0.003849
FALSE	High	Sequest HT (A2)	Unambiguous	TGPNLHGLFGR		1	1	P99999	P99999	0	3	0.4161	0	1	1	390.212	1168.62	-0.29	-0.00011	271988	HCD (High Energy Collision Dissociation)	MS2	18.4949	150	55.087	13188	FR_BRIN1351_PX601_CD_3.raw	0/0	3.1	0	0.009989
FALSE	High	Sequest HT (A2)	Unambiguous	LLPERPPYL		1	1	Q9UJM3	Q9UJM3	0	2	0.2484	0	1	1	549.322	1097.64	1.73	0.00095	2974533	HCD (High Energy Collision Dissociation)	MS2	21.6302	35.3	67.436	17445	FR_BRIN1351_PX601_CD_1.raw	0/0	1.61	0	0.009488
FALSE	High	Sequest HT (A2)	Unambiguous	ALNEQIARL		1	1	O14777	O14777	0	2	0.25	0	1	1	514.299	1027.59	1.72	0.00088	204442	HCD (High Energy Collision Dissociation)	MS2	63.4944	150	54.901	13124	FR_BRIN1351_PX601_CD_3.raw	0/0	2.08	0	0.007066
FALSE	High	Sequest HT (A2)	Unambiguous	TGPNLHGLFGR		1	1	P99999	P99999	0	3	0.3946	0	1	1	390.213	1168.62	0.81	0.00032	219224	HCD (High Energy Collision Dissociation)	MS2	37.5427	150	54.6822	13048	FR_BRIN1351_PX601_CD_3.raw	0/0	2.99	0	0.006429
FALSE	High	Sequest HT (A2)	Unambiguous	ALNEQIARL		1	1	O14777	O14777	0	2	0.1896	0	1	1	514.298	1027.59	0.05	3e-05	365912	HCD (High Energy Collision Dissociation)	MS2	52.0661	150	54.4779	12976	FR_BRIN1351_PX601_CD_3.raw	0/0	2.11	0	0.008098
FALSE	High	Sequest HT (A2)	Unambiguous	PRKIEEIKDFLLTARRKD		1	1	P63173	P63173	0	4	0.2541	0	1	1	557.827	2228.29	0.06	3e-05	292364	HCD (High Energy Collision Dissociation)	MS2	53.2645	150	54.3813	12944	FR_BRIN1351_PX601_CD_3.raw	0/0	3.03	0	0.0088
FALSE	High	Sequest HT (A2)	Unambiguous	KLLNLISKL		1	1	Q13794	Q13794	0	2	0.3528	0	1	1	521.356	1041.7	1.18	0.00061	367202	HCD (High Energy Collision Dissociation)	MS2	45.95	150	68.2364	17716	FR_BRIN1351_PX601_CD_1.raw	0/0	3.09	0	0.004922
FALSE	High	Sequest HT (A2)	Unambiguous	KIIEDLGVHF		1	1	O75691	O75691	0	2	0.5082	0	1	1	585.831	1170.65	1.92	0.00112	211278	HCD (High Energy Collision Dissociation)	MS2	50.6023	150	66.9057	17263	FR_BRIN1351_PX601_CD_1.raw	0/0	3.64	0	0.003997
FALSE	High	Sequest HT (A2)	Unambiguous	LLPDQPPYHL		1	1	O14933	O14933	0	2	0.3274	0	1	1	596.822	1192.64	1.08	0.00065	2.63355e+06	HCD (High Energy Collision Dissociation)	MS2	24.5082	55.102	68.3925	17770	FR_BRIN1351_PX601_CD_1.raw	0/0	1.68	0	0.003876
FALSE	High	Sequest HT (A2)	Unambiguous	MLPKDIAKL		1	1	P61024	P61024	0	2	0.1921	0	1	1	514.812	1028.62	-0.74	-0.00038	238969	HCD (High Energy Collision Dissociation)	MS2	46.5181	150	53.5201	12647	FR_BRIN1351_PX601_CD_3.raw	0/0	2.03	0	0.01407
FALSE	High	Sequest HT (A2)	Unambiguous	LLPDQPPYHL		1	1	O14933	O14933	0	2	0.2342	0	1	1	596.824	1192.64	3.74	0.00223	322388	HCD (High Energy Collision Dissociation)	MS2	67.567	150	68.7487	17890	FR_BRIN1351_PX601_CD_1.raw	0/0	1.58	0	0.01417
FALSE	High	Sequest HT (A2)	Unambiguous	SLFGGSVKL		1	3	Q8WUM4-2	Q8WUM4-3; Q8WUM4-2; Q8WUM4	0	2	0.1266	0	1	1	454.267	907.526	1.77	0.0008	5437988	HCD (High Energy Collision Dissociation)	MS2	1.74581	21.057	68.8837	17935	FR_BRIN1351_PX601_CD_1.raw	0/0	1.58	0	0.01512
FALSE	High	Sequest HT (A2)	Unambiguous	LLPEEIGKL		1	2	Q9UNH6-3	Q9UNH6; Q9UNH6-3	0	2	0.224	0	1	1	506.309	1011.61	2.27	0.00115	1.16991e+06	HCD (High Energy Collision Dissociation)	MS2	16.8744	150	68.9214	17948	FR_BRIN1351_PX601_CD_1.raw	0/0	1.92	0	0.01074
FALSE	High	Sequest HT (A2)	Unambiguous	ALLSAVTRL		1	6	P26232	P26232-3; P35221; P26232; P26232-2; P26232-5; P35221-2	0	2	0.211	0	1	1	472.301	943.595	2.01	0.00095	227169	HCD (High Energy Collision Dissociation)	MS2	30.5482	150	68.9305	17951	FR_BRIN1351_PX601_CD_1.raw	0/0	2.37	0	0.0156
FALSE	High	Sequest HT (A2)	Unambiguous	SGFSGVIRL		1	2	P11309	P11309; P11309-2	0	2	0.309	0	1	1	468.268	935.529	-1.92	-0.0009	136280	HCD (High Energy Collision Dissociation)	MS2	62.7659	150	68.9425	17955	FR_BRIN1351_PX601_CD_1.raw	0/0	1.78	0	0.0164
FALSE	High	Sequest HT (A2)	Unambiguous	KLISELQKL		1	2	Q5UIP0	Q5UIP0-2; Q5UIP0	0	2	0.1444	0	1	1	536.343	1071.68	0.86	0.00046	703861	HCD (High Energy Collision Dissociation)	MS2	61.5387	150	53.2048	12540	FR_BRIN1351_PX601_CD_3.raw	0/0	2.77	0	0.01179
FALSE	High	Sequest HT (A2)	Unambiguous	MLPKDIAKL		1	1	P61024	P61024	0	2	0.2654	0	1	1	514.813	1028.62	0.8	0.00041	719172	HCD (High Energy Collision Dissociation)	MS2	25.1903	150	53.1672	12526	FR_BRIN1351_PX601_CD_3.raw	0/0	2.11	0	0.01486
FALSE	High	Sequest HT (A2)	Unambiguous	VDWLTEKM		1	5	P38919	P60842-2; P60842; Q14240-2; P38919; Q14240-1	0	2	0.3805	0	1	1	511.257	1021.51	3.78	0.00193	88986.6	HCD (High Energy Collision Dissociation)	MS2	60.3319	150	69.1584	18027	FR_BRIN1351_PX601_CD_1.raw	0/0	2.05	0	0.01308
FALSE	High	Sequest HT (A2)	Unambiguous	SLFGGSVKL		1	3	Q8WUM4-2	Q8WUM4-3; Q8WUM4-2; Q8WUM4	0	2	0.2513	0	1	1	454.267	907.527	2.58	0.00117	615492	HCD (High Energy Collision Dissociation)	MS2	32.2977	144.751	69.2334	18052	FR_BRIN1351_PX601_CD_1.raw	0/0	1.87	0	0.007324
FALSE	High	Sequest HT (A2)	Unambiguous	SLFGGSVKL		1	3	Q8WUM4-2	Q8WUM4-3; Q8WUM4-2; Q8WUM4	0	2	0.1064	0	1	1	454.267	907.526	1.37	0.00062	941019	HCD (High Energy Collision Dissociation)	MS2	6.82531	144.82	68.5239	17815	FR_BRIN1351_PX601_CD_1.raw	0/0	1.88	0	0.01002
FALSE	High	Sequest HT (A2)	Unambiguous	LLPERPPYL		1	1	Q9UJM3	Q9UJM3	0	2	0.183	0	1	1	549.323	1097.64	2.51	0.00138	380424	HCD (High Energy Collision Dissociation)	MS2	22.65	150	66.7214	17200	FR_BRIN1351_PX601_CD_1.raw	0/0	1.53	0	0.008731
FALSE	High	Sequest HT (A2)	Unambiguous	LLPDQIEKL		1	6	Q8N573-1	Q8N573-1; Q8N573-4; Q8N573-8; Q8N573-5; Q8N573-7; Q8N573-2	0	2	0.1513	0	1	1	534.819	1068.63	1.02	0.00055	929205	HCD (High Energy Collision Dissociation)	MS2	14.8002	86.522	66.6858	17187	FR_BRIN1351_PX601_CD_1.raw	0/0	1.52	0	0.01079
FALSE	High	Sequest HT (A2)	Unambiguous	TVLGKIWKL		1	1	Q9H4M9	Q9H4M9	0	2	0.192	0	1	1	529.343	1057.68	1.25	0.00066	1.4279e+06	HCD (High Energy Collision Dissociation)	MS2	12.3082	66.426	66.6839	17186	FR_BRIN1351_PX601_CD_1.raw	0/0	2.5	0	0.01123
FALSE	High	Sequest HT (A2)	Unambiguous	TGPNLHGLFGR		1	1	P99999	P99999	0	3	0.3414	0	1	1	390.212	1168.62	0.26	0.0001	322117	HCD (High Energy Collision Dissociation)	MS2	38.5052	150	59.4773	14682	FR_BRIN1351_PX601_CD_3.raw	0/0	2.49	0	0.006411
FALSE	High	Sequest HT (A2)	Unambiguous	ILTESEIKL		1	1	Q99598	Q99598	0	2	0.2588	0	1	1	523.312	1045.62	2.44	0.00127	215568	HCD (High Energy Collision Dissociation)	MS2	59.2182	150	64.2008	16339	FR_BRIN1351_PX601_CD_1.raw	0/0	2.28	0	0.005023
FALSE	High	Sequest HT (A2)	Unambiguous	TGPNLHGLFGR		1	1	P99999	P99999	0	3	0.3008	0	1	1	390.212	1168.62	0.03	1e-05	275744	HCD (High Energy Collision Dissociation)	MS2	40.6167	150	59.1102	14559	FR_BRIN1351_PX601_CD_3.raw	0/0	2.46	0	0.006499
FALSE	High	Sequest HT (A2)	Unambiguous	FLPRKFPSL		1	2	Q14137	Q14137; Q14137-2	0	2	0.087	0	1	1	552.832	1104.66	-0.56	-0.00031	466658	HCD (High Energy Collision Dissociation)	MS2	44.0948	150	59.077	14548	FR_BRIN1351_PX601_CD_3.raw	0/0	2.07	0	0.007933
FALSE	High	Sequest HT (A2)	Unambiguous	FLPEGVNKL		1	1	Q5VWP2	Q5VWP2	0	2	0.3009	0	1	1	508.792	1016.58	-0.19	-9e-05	3.29318e+06	HCD (High Energy Collision Dissociation)	MS2	10.2687	23.212	59.0118	14525	FR_BRIN1351_PX601_CD_3.raw	0/0	2.16	0	0.0125
FALSE	High	Sequest HT (A2)	Unambiguous	TGPNLHGLFGR		1	1	P99999	P99999	0	3	0.3042	0	1	1	390.212	1168.62	0.1	4e-05	324545	HCD (High Energy Collision Dissociation)	MS2	36.4175	150	58.7363	14433	FR_BRIN1351_PX601_CD_3.raw	0/0	2.63	0	0.009718
FALSE	High	Sequest HT (A2)	Unambiguous	MLANDIARL		1	1	Q9H4M9	Q9H4M9	0	2	0.3101	0	1	1	508.783	1016.56	3.41	0.00173	449179	HCD (High Energy Collision Dissociation)	MS2	34.6845	150	64.7468	16526	FR_BRIN1351_PX601_CD_1.raw	0/0	2.58	0	0.003776
FALSE	High	Sequest HT (A2)	Unambiguous	TGPNLHGLFGR		1	1	P99999	P99999	0	3	0.3106	0	1	1	390.212	1168.62	-0.21	-8e-05	355656	HCD (High Energy Collision Dissociation)	MS2	39.3712	150	58.356	14305	FR_BRIN1351_PX601_CD_3.raw	0/0	2.93	0	0.006807
FALSE	High	Sequest HT (A2)	Unambiguous	FLFGYPKRL		1	1	Q9HAY2	Q9HAY2	0	3	0.3252	0	1	1	380.891	1140.66	1.67	0.00063	226548	HCD (High Energy Collision Dissociation)	MS2	17.0211	150	64.78	16537	FR_BRIN1351_PX601_CD_1.raw	0/0	2.46	0	0.01518
FALSE	High	Sequest HT (A2)	Unambiguous	FLDPNNIPKA		1	2	Q9BVK2-1	Q9BVK2-1; Q9BVK2-2	0	2	0.2857	0	1	1	564.806	1128.61	0.32	0.00018	936742	HCD (High Energy Collision Dissociation)	MS2	20.9383	111.57	58.1094	14222	FR_BRIN1351_PX601_CD_3.raw	0/0	2.17	0	0.009907
FALSE	High	Sequest HT (A2)	Unambiguous	TGPNLHGLFGR		1	1	P99999	P99999	0	3	0.2264	0	1	1	390.212	1168.62	0.26	0.0001	485210	HCD (High Energy Collision Dissociation)	MS2	45.7734	127.46	57.9868	14180	FR_BRIN1351_PX601_CD_3.raw	0/0	2.65	0	0.01253
FALSE	High	Sequest HT (A2)	Unambiguous	FLDPNNIPKA		1	2	Q9BVK2-1	Q9BVK2-1; Q9BVK2-2	0	2	0.3836	0	1	1	564.807	1128.61	1.08	0.00061	719575	HCD (High Energy Collision Dissociation)	MS2	29.9067	150	57.7606	14103	FR_BRIN1351_PX601_CD_3.raw	0/0	2.32	0	0.01353
FALSE	High	Sequest HT (A2)	Unambiguous	QVTQPTVGMNFKTPRGPV		1	1	P08708	P08708	0	3	0.4935	0	1	1	653.017	1957.04	1.65	0.00108	154093	HCD (High Energy Collision Dissociation)	MS2	35.4044	150	57.7412	14096	FR_BRIN1351_PX601_CD_3.raw	0/0	4.62	0	0.001392
FALSE	High	Sequest HT (A2)	Unambiguous	YVINVTTHL		1	2	Q9Y6W6	Q9Y6W6-2; Q9Y6W6	0	2	0.2899	0	1	1	530.297	1059.59	3.78	0.002	601647	HCD (High Energy Collision Dissociation)	MS2	24.7328	150	65.3365	16728	FR_BRIN1351_PX601_CD_1.raw	0/0	2.38	0	0.00647
FALSE	High	Sequest HT (A2)	Unambiguous	PLLEAVPKTGDEKDVSV		1	1	Q16543	Q16543	0	3	0.451	0	1	1	599.659	1796.96	-0.88	-0.00053	401197	HCD (High Energy Collision Dissociation)	MS2	26.2259	150	57.3413	13960	FR_BRIN1351_PX601_CD_3.raw	0/0	3.88	0	0.01791
FALSE	High	Sequest HT (A2)	Unambiguous	ILSESLHSL		1	1	O43156	O43156	0	2	0.1579	0	1	1	499.78	998.552	0.12	6e-05	183166	HCD (High Energy Collision Dissociation)	MS2	65.2547	150	57.0634	13866	FR_BRIN1351_PX601_CD_3.raw	0/0	1.52	0	0.005864
FALSE	High	Sequest HT (A2)	Unambiguous	ALPGDNVGFNVK		1	3	P68104	Q05639; P68104-2; P68104	0	2	0.6084	0	1	1	615.828	1230.65	0.03	2e-05	719879	HCD (High Energy Collision Dissociation)	MS2	10.9301	150	56.8755	13802	FR_BRIN1351_PX601_CD_3.raw	0/0	2.86	0	0.004292
FALSE	High	Sequest HT (A2)	Unambiguous	ALPGDNVGFNVK		1	3	P68104	Q05639; P68104-2; P68104	0	2	0.5417	0	1	1	615.827	1230.65	-0.66	-0.00041	273681	HCD (High Energy Collision Dissociation)	MS2	54.8944	150	56.5017	13674	FR_BRIN1351_PX601_CD_3.raw	0/0	2.64	0	0.001108
FALSE	High	Sequest HT (A2)	Unambiguous	TGPNLHGLFGR		1	1	P99999	P99999	0	2	0.4048	0	1	1	584.815	1168.62	0.38	0.00022	613264	HCD (High Energy Collision Dissociation)	MS2	13.341	150	56.2911	13600	FR_BRIN1351_PX601_CD_3.raw	0/0	3.36	0	0.001215
FALSE	High	Sequest HT (A2)	Unambiguous	TGPNLHGLFGR		1	1	P99999	P99999	0	3	0.3972	0	1	1	390.212	1168.62	0.26	0.0001	5.74566e+06	HCD (High Energy Collision Dissociation)	MS2	32.817	12.043	56.1367	13547	FR_BRIN1351_PX601_CD_3.raw	0/0	2.87	0	0.006706
FALSE	High	Sequest HT (A2)	Unambiguous	TGPNLHGLFGR		1	1	P99999	P99999	0	2	0.4806	0	1	1	584.814	1168.62	-0.88	-0.00051	2.3827e+06	HCD (High Energy Collision Dissociation)	MS2	18.0473	123.481	55.9434	13479	FR_BRIN1351_PX601_CD_3.raw	0/0	3.87	0	0.00177
FALSE	High	Sequest HT (A2)	Unambiguous	TGPNLHGLFGR		1	1	P99999	P99999	0	3	0.407	0	1	1	390.212	1168.62	0.1	4e-05	19490090	HCD (High Energy Collision Dissociation)	MS2	0	4.259	55.7889	13428	FR_BRIN1351_PX601_CD_3.raw	0/0	3.44	0	0.01019
FALSE	High	Sequest HT (A2)	Unambiguous	TGPNLHGLFGR		1	1	P99999	P99999	0	2	0.4986	0	1	1	584.815	1168.62	0.27	0.00016	9518309	HCD (High Energy Collision Dissociation)	MS2	1.37048	9.865	55.5854	13358	FR_BRIN1351_PX601_CD_3.raw	0/0	3.51	0	0.006714
FALSE	High	Sequest HT (A2)	Unambiguous	FAPVNVTTEVK		1	3	P68104	P68104-2; P68104; Q5VTE0	0	2	0.4895	0	1	1	602.832	1204.66	-0.56	-0.00034	263821	HCD (High Energy Collision Dissociation)	MS2	19.8827	150	52.8405	12411	FR_BRIN1351_PX601_CD_3.raw	0/0	1.9	0	0.01584
FALSE	High	Sequest HT (A2)	Unambiguous	FILQPIHNL		1	1	P21964-1	P21964-1	0	2	0.372	0	1	1	547.824	1094.64	3.99	0.00219	119990	HCD (High Energy Collision Dissociation)	MS2	66.2945	150	76.3252	20432	FR_BRIN1351_PX601_CD_1.raw	0/0	1.64	0	0.001945
FALSE	High	Sequest HT (A2)	Unambiguous	MLPKDIAKL		1	1	P61024	P61024	0	2	0.1158	0	1	1	514.812	1028.62	-1.21	-0.00062	148148	HCD (High Energy Collision Dissociation)	MS2	59.1024	150	52.4777	12286	FR_BRIN1351_PX601_CD_3.raw	0/0	1.9	0	0.01589
FALSE	High	Sequest HT (A2)	Unambiguous	SKDNEGSWFRSLFVHKVD		1	1	Q9BPW8	Q9BPW8	0	4	0.5426	0	1	1	538.522	2151.07	1.99	0.00107	282825	HCD (High Energy Collision Dissociation)	MS2	44.9834	150	70.0206	18319	FR_BRIN1351_PX601_CD_1.raw	0/0	4.11	0	0.01832
FALSE	High	Sequest HT (A2)	Unambiguous	IVIGVLHQL		1	3	Q9UH92	Q9UH92; Q9UH92-2; Q9UH92-3	0	2	0.1337	0	1	1	496.32	991.634	3.68	0.00183	433399	HCD (High Energy Collision Dissociation)	MS2	38.2104	150	74.1863	19721	FR_BRIN1351_PX601_CD_1.raw	0/0	2.02	0	0.003469
FALSE	High	Sequest HT (A2)	Unambiguous	PVQPAVLQVHQTS		1	1	O95810	O95810	0	2	0.315	0	1	1	702.385	1403.76	-0.56	-0.00039	332539	HCD (High Energy Collision Dissociation)	MS2	25.0628	150	48.4084	10930	FR_BRIN1351_PX601_CD_3.raw	0/0	2.73	0	0.007272
FALSE	High	Sequest HT (A2)	Unambiguous	RRGDLPFVVPR		1	2	P35579-1	P35579-1; P35579-2	0	3	0.4236	0	1	1	437.926	1311.76	-0.82	-0.00036	185975	HCD (High Energy Collision Dissociation)	MS2	39.4943	150	48.3368	10906	FR_BRIN1351_PX601_CD_3.raw	0/0	3.47	0	0.01553
FALSE	High	Sequest HT (A2)	Unambiguous	KKAAGAGKVTKSAQKAQKA		1	3	P68104	P68104-2; P68104; Q5VTE0	0	4	0.3383	0	1	1	468.533	1871.11	-3.43	-0.00161	71110.6	HCD (High Energy Collision Dissociation)	MS2	80.0258	150	48.0646	10815	FR_BRIN1351_PX601_CD_3.raw	0/0	6.77	0	0.0005808
FALSE	High	Sequest HT (A2)	Unambiguous	YVIDPIKGL		1	9	Q15149-1	Q15149-4; Q15149-1; Q15149-6; Q15149-9; Q15149-3; Q15149-8; Q15149-5; Q15149-7; Q15149-2	0	2	0.3541	0	1	1	509.305	1017.6	5.02	0.00255	2.29759e+06	HCD (High Energy Collision Dissociation)	MS2	2.05795	37.528	74.7627	19913	FR_BRIN1351_PX601_CD_1.raw	0/0	2.09	0	0.0119
FALSE	High	Sequest HT (A2)	Unambiguous	FVCDIRPEI		1	1	O75348	O75348	0	2	0.2626	0	1	1	546.282	1091.56	1.75	0.00095	253395	HCD (High Energy Collision Dissociation)	MS2	79.3042	150	74.8371	19938	FR_BRIN1351_PX601_CD_1.raw	0/0	1.79	0	0.009644
FALSE	High	Sequest HT (A2)	Unambiguous	PGDSDIIRSMPEQTGEK		1	1	P62888	P62888	0	3	0.5466	0	1	1	620.632	1859.88	1.2	0.00075	139089	HCD (High Energy Collision Dissociation)	MS2	18.7349	150	47.7539	10713	FR_BRIN1351_PX601_CD_3.raw	0/0	3.86	0	0.01714
FALSE	High	Sequest HT (A2)	Unambiguous	YVIDPIKGL		1	9	Q15149-1	Q15149-4; Q15149-1; Q15149-6; Q15149-9; Q15149-3; Q15149-8; Q15149-5; Q15149-7; Q15149-2	0	2	0.3904	0	1	1	509.303	1017.6	1.24	0.00063	4525731	HCD (High Energy Collision Dissociation)	MS2	2.93305	18.001	75.1186	20032	FR_BRIN1351_PX601_CD_1.raw	0/0	2.51	0	0.01159
FALSE	High	Sequest HT (A2)	Unambiguous	FVCDIRPEI		1	1	O75348	O75348	0	2	0.1489	0	1	1	546.281	1091.56	0.07	4e-05	112872	HCD (High Energy Collision Dissociation)	MS2	69.5576	150	75.2501	20076	FR_BRIN1351_PX601_CD_1.raw	0/0	1.41	0	0.01089
FALSE	High	Sequest HT (A2)	Unambiguous	NLLAYIKHL		1	1	O14879	O14879	0	2	0.209	0	1	1	542.831	1084.65	2.66	0.00144	180968	HCD (High Energy Collision Dissociation)	MS2	69.0104	150	75.3158	20098	FR_BRIN1351_PX601_CD_1.raw	0/0	2.44	0	0.01069
FALSE	High	Sequest HT (A2)	Unambiguous	KLLLRLPSL		1	4	P10589	P24468-3; P24468; P10589; P24468-2	0	2	0.2741	0	1	1	526.864	1052.72	2.33	0.00123	340867	HCD (High Energy Collision Dissociation)	MS2	45.627	150	74.0229	19667	FR_BRIN1351_PX601_CD_1.raw	0/0	3.21	0	0.01102
FALSE	High	Sequest HT (A2)	Unambiguous	NLLAYLKHL		1	1		P09913	0	2	0.209	0	1	2	542.831	1084.65	2.66	0.00144	180968	HCD (High Energy Collision Dissociation)	MS2	69.0104	150	75.3158	20098	FR_BRIN1351_PX601_CD_1.raw	0/0	2.44	0	0.01069
FALSE	High	Sequest HT (A2)	Unambiguous	PGDSDIIRSMPEQTGEK		1	1	P62888	P62888	0	3	0.5763	0	1	1	620.632	1859.88	-0.08	-5e-05	1366853	HCD (High Energy Collision Dissociation)	MS2	1.13629	86.931	47.3893	10591	FR_BRIN1351_PX601_CD_3.raw	0/0	5.9	0	8.019e-05
FALSE	High	Sequest HT (A2)	Unambiguous	YVIDPIKGL		1	9	Q15149-1	Q15149-4; Q15149-1; Q15149-6; Q15149-9; Q15149-3; Q15149-8; Q15149-5; Q15149-7; Q15149-2	0	2	0.3412	0	1	1	509.305	1017.6	4.12	0.00209	373438	HCD (High Energy Collision Dissociation)	MS2	32.9728	150	75.4702	20149	FR_BRIN1351_PX601_CD_1.raw	0/0	2.11	0	0.002557
FALSE	High	Sequest HT (A2)	Unambiguous	PGDSDIIRSMPEQTGEK		1	1	P62888	P62888	0	3	0.4457	0	1	1	620.63	1859.87	-2.93	-0.00182	141013	HCD (High Energy Collision Dissociation)	MS2	69.0605	150	47.0437	10475	FR_BRIN1351_PX601_CD_3.raw	0/0	3.5	0	0.006166
FALSE	High	Sequest HT (A2)	Unambiguous	GSHSMRYFFTSVSRPGR		1	7	P01892	P01892; P30455; P30443; P10314; Q09160; P04439; P30459	0	4	0.0734	0	1	1	493.748	1971.97	4.56	0.00225	196457	HCD (High Energy Collision Dissociation)	MS2	42.1583	150	46.9188	10433	FR_BRIN1351_PX601_CD_3.raw	0/0	2.59	0	0.01717
FALSE	High	Sequest HT (A2)	Unambiguous	ILPIKFPHL		1	2	O75351	O75351; Q9UN37	0	2	0.5087	0	1	1	539.347	1077.69	3.87	0.00208	65156.5	HCD (High Energy Collision Dissociation)	MS2	65.7114	150	75.6976	20223	FR_BRIN1351_PX601_CD_1.raw	0/0	1.73	0	0.01708
FALSE	High	Sequest HT (A2)	Unambiguous	PMFIVNTNVPRASVPD		1	1	P14174	P14174	0	2	0.5875	0	1	1	878.959	1756.91	3.34	0.00294	178853	HCD (High Energy Collision Dissociation)	MS2	0	150	75.7159	20229	FR_BRIN1351_PX601_CD_1.raw	0/0	5.26	0	5.123e-05
FALSE	High	Sequest HT (A2)	Unambiguous	ALLDSAHLL		1	5	O14617-5	O14617-1; O14617-3; O14617-2; O14617-4; O14617-5	0	2	0.275	0	1	1	476.777	952.547	0.3	0.00014	446002	HCD (High Energy Collision Dissociation)	MS2	40.6489	150	75.9751	20315	FR_BRIN1351_PX601_CD_1.raw	0/0	1.6	0	0.008672
FALSE	High	Sequest HT (A2)	Unambiguous	VVSEVDIAKAD		1	2	P20591	P20591; P20591-2	0	2	0.3321	0	1	1	573.306	1145.6	-0.05	-3e-05	330240	HCD (High Energy Collision Dissociation)	MS2	12.4013	150	45.9951	10123	FR_BRIN1351_PX601_CD_3.raw	0/0	2.71	0	0.001429
FALSE	High	Sequest HT (A2)	Unambiguous	RVPELLHRL		1	3	Q14997	Q14997-3; Q14997-2; Q14997	0	3	0.5105	0	1	1	378.236	1132.69	-0.69	-0.00026	404969	HCD (High Energy Collision Dissociation)	MS2	24.2322	150	45.9202	10098	FR_BRIN1351_PX601_CD_3.raw	0/0	3.8	0	0.00211
FALSE	High	Sequest HT (A2)	Unambiguous	PMFIVNTNVPRASVPD		1	1	P14174	P14174	0	2	0.5149	0	1	1	878.957	1756.91	0.98	0.00086	679024	HCD (High Energy Collision Dissociation)	MS2	0	150	76.0686	20346	FR_BRIN1351_PX601_CD_1.raw	0/0	5.36	0	0.0001346
FALSE	High	Sequest HT (A2)	Unambiguous	FLNGEVIRL		1	2	Q99714-1	Q99714-1; Q99714-2	0	2	0.283	0	1	1	530.812	1060.62	2.49	0.00132	175627	HCD (High Energy Collision Dissociation)	MS2	64.8446	150	75.4126	20130	FR_BRIN1351_PX601_CD_1.raw	0/0	2.65	0	0.001996
FALSE	High	Sequest HT (A2)	Unambiguous	YLPVGSHNL		1	1	Q07864	Q07864	0	2	0.3578	0	1	1	500.267	999.526	0	0	1.27636e+06	HCD (High Energy Collision Dissociation)	MS2	4.44069	91.864	49.2196	11200	FR_BRIN1351_PX601_CD_3.raw	0/0	2.04	0	0.01843
FALSE	High	Sequest HT (A2)	Unambiguous	KLLLRLPSL		1	4	P10589	P24468-3; P24468; P10589; P24468-2	0	2	0.268	0	1	1	526.864	1052.72	2.33	0.00123	269940	HCD (High Energy Collision Dissociation)	MS2	50.1684	150	73.6702	19550	FR_BRIN1351_PX601_CD_1.raw	0/0	2.5	0	0.00631
FALSE	High	Sequest HT (A2)	Unambiguous	TELLIRKL		1	5	P68431	P84243; Q16695; Q6NXT2; P68431; Q71DI3	0	2	0.141	0	1	1	493.324	985.64	-0.08	-4e-05	193254	HCD (High Energy Collision Dissociation)	MS2	62.8497	150	49.516	11297	FR_BRIN1351_PX601_CD_3.raw	0/0	2.34	0	0.008828
FALSE	High	Sequest HT (A2)	Unambiguous	GQKDSYVGDEAQSKRGILTL		1	6	P60709	P63267-1; P60709; P62736; P68133; P68032; P63261	0	3	0.5491	0	1	1	722.378	2165.12	0.55	0.0004	118025	HCD (High Energy Collision Dissociation)	MS2	24.818	150	52.4173	12265	FR_BRIN1351_PX601_CD_3.raw	0/0	4.48	0	0.002328
FALSE	High	Sequest HT (A2)	Unambiguous	KILEINPKL		1	2	Q9H892-2	Q9H892-2; Q9H892	0	2	0.3826	0	1	1	534.345	1067.68	0.68	0.00036	306721	HCD (High Energy Collision Dissociation)	MS2	55.4313	150	52.3055	12228	FR_BRIN1351_PX601_CD_3.raw	0/0	3.45	0	0.005399
FALSE	High	Sequest HT (A2)	Unambiguous	VPDLVENFDEASKNEAN		1	4	P20290-1	P20290-2; Q96K17-1; Q96K17-2; P20290-1	0	2	0.6005	0	1	1	945.94	1890.87	0.8	0.00076	132242	HCD (High Energy Collision Dissociation)	MS2	49.2973	150	70.3128	18419	FR_BRIN1351_PX601_CD_1.raw	0/0	3.93	0	0.001278
FALSE	High	Sequest HT (A2)	Unambiguous	FIMEAGVKL		1	3	P0C7Q3	Q8N1B3-1; P0C7Q3; Q8N1B3-2	0	2	0.1818	0	1	1	504.284	1007.56	1.11	0.00056	288349	HCD (High Energy Collision Dissociation)	MS2	22.3394	150	70.339	18428	FR_BRIN1351_PX601_CD_1.raw	0/0	1.87	0	0.01617
FALSE	High	Sequest HT (A2)	Unambiguous	VLNNVVIHL		1	1	P42858	P42858	0	2	0.0227	0	1	1	510.813	1020.62	-0.48	-0.00024	121170	HCD (High Energy Collision Dissociation)	MS2	59.5555	150	70.525	18490	FR_BRIN1351_PX601_CD_1.raw	0/0	1.32	0	0.01337
FALSE	High	Sequest HT (A2)	Unambiguous	ILLNIIERL		1	7	P49815	P49815-5; P49815-7; P49815-4; P49815; P49815-3; P49815-2; P49815-6	0	2	0.1532	0	1	1	548.859	1096.71	0.83	0.00045	104578	HCD (High Energy Collision Dissociation)	MS2	69.2831	150	97.518	27493	FR_BRIN1351_PX601_CD_3.raw	0/0	2.22	0	0.002361
FALSE	High	Sequest HT (A2)	Unambiguous	LIIDEIHLL		1	1	Q8N3C0	Q8N3C0	0	2	0.2803	0	1	1	539.83	1078.65	1.25	0.00068	240003	HCD (High Energy Collision Dissociation)	MS2	39.7223	150	97.5512	27504	FR_BRIN1351_PX601_CD_3.raw	0/0	1.57	0	0.008467
FALSE	High	Sequest HT (A2)	Unambiguous	IILDEIHLL		1	1		O75643-1	0	2	0.2803	0	1	2	539.83	1078.65	1.25	0.00068	240003	HCD (High Energy Collision Dissociation)	MS2	39.7223	150	97.5512	27504	FR_BRIN1351_PX601_CD_3.raw	0/0	1.57	0	0.008467
FALSE	High	Sequest HT (A2)	Unambiguous	YLYDLNHTL		1	1	Q9H1C4	Q9H1C4	0	2	0.3706	0	1	1	576.292	1151.58	2.45	0.00141	206661	HCD (High Energy Collision Dissociation)	MS2	64.396	150	70.9781	18641	FR_BRIN1351_PX601_CD_1.raw	0/0	1.7	0	0.004928
FALSE	High	Sequest HT (A2)	Unambiguous	VLMTEDIKL		1	8	Q04637-9	Q04637-6; Q04637-9; Q04637; Q04637-3; Q04637-8; Q04637-4; Q04637-5; Q04637-7	0	2	0.3367	0	1	1	531.3	1061.59	2.3	0.00122	617326	HCD (High Energy Collision Dissociation)	MS2	39.2109	91.684	71.101	18682	FR_BRIN1351_PX601_CD_1.raw	0/0	1.96	0	0.00736
FALSE	High	Sequest HT (A2)	Unambiguous	DMRQTVAVGVIK		1	4	P68104	Q05639; P68104-2; P68104; Q5VTE0	0	3	0.5119	0	1	1	439.584	1316.74	0.34	0.00015	104730	HCD (High Energy Collision Dissociation)	MS2	22.4707	150	50.6096	11664	FR_BRIN1351_PX601_CD_3.raw	0/0	2.95	0	0.01646
FALSE	High	Sequest HT (A2)	Unambiguous	FIFSDTHEL		1	1	Q9UKK3	Q9UKK3	0	2	0.2912	0	1	1	554.77	1108.53	1.74	0.00097	352759	HCD (High Energy Collision Dissociation)	MS2	45.1793	150	71.6454	18869	FR_BRIN1351_PX601_CD_1.raw	0/0	1.82	0	0.003995
FALSE	High	Sequest HT (A2)	Unambiguous	KVLDILQHI		1	2	O94952-2	O94952-1; O94952-2	0	2	0.2784	0	1	1	539.837	1078.67	3.97	0.00214	139430	HCD (High Energy Collision Dissociation)	MS2	43.2903	150	71.7105	18891	FR_BRIN1351_PX601_CD_1.raw	0/0	3.34	0	0.005331
FALSE	High	Sequest HT (A2)	Unambiguous	SVIVVLRNPLIAGK		1	2	P62316	P62316; P62316-2	0	2	0.6058	0	1	1	739.974	1478.94	-0.26	-0.00019	100295	HCD (High Energy Collision Dissociation)	MS2	38.1845	150	71.8554	18939	FR_BRIN1351_PX601_CD_1.raw	0/0	4.49	0	0.01765
FALSE	High	Sequest HT (A2)	Unambiguous	FLHGIFERL		1	2	Q9UI26-2	Q9UI26-2; Q9UI26	0	2	0.2343	0	1	1	566.318	1131.63	-1.54	-0.00087	108140	HCD (High Energy Collision Dissociation)	MS2	64.6404	150	71.8766	18946	FR_BRIN1351_PX601_CD_1.raw	0/0	1.75	0	0.005787
FALSE	High	Sequest HT (A2)	Unambiguous	FIFSDTHEL		1	1	Q9UKK3	Q9UKK3	0	2	0.3422	0	1	1	554.77	1108.53	2.29	0.00127	756398	HCD (High Energy Collision Dissociation)	MS2	25.7029	125.595	72.0042	18989	FR_BRIN1351_PX601_CD_1.raw	0/0	1.87	0	0.004314
FALSE	High	Sequest HT (A2)	Unambiguous	LIIDEIHLL		1	1	Q8N3C0	Q8N3C0	0	2	0.2781	0	1	1	539.829	1078.65	0.8	0.00043	402626	HCD (High Energy Collision Dissociation)	MS2	29.5728	150	97.9094	27623	FR_BRIN1351_PX601_CD_3.raw	0/0	1.87	0	0.009466
FALSE	High	Sequest HT (A2)	Unambiguous	IILDEIHLL		1	1		O75643-1	0	2	0.2781	0	1	2	539.829	1078.65	0.8	0.00043	402626	HCD (High Energy Collision Dissociation)	MS2	29.5728	150	97.9094	27623	FR_BRIN1351_PX601_CD_3.raw	0/0	1.87	0	0.009466
FALSE	High	Sequest HT (A2)	Unambiguous	GLPSLVTKL		1	1	Q99424	Q99424	0	2	0.2148	0	1	1	464.3	927.593	5.9	0.00274	101526	HCD (High Energy Collision Dissociation)	MS2	67.0256	150	72.1106	19025	FR_BRIN1351_PX601_CD_1.raw	0/0	1.49	0	0.01597
FALSE	High	Sequest HT (A2)	Unambiguous	VLADLKVQL		1	1	Q9NQP4	Q9NQP4	0	2	0.1391	0	1	1	499.816	998.625	0.96	0.00048	165603	HCD (High Energy Collision Dissociation)	MS2	66.1159	150	72.2235	19063	FR_BRIN1351_PX601_CD_1.raw	0/0	2.66	0	0.008914
FALSE	High	Sequest HT (A2)	Unambiguous	LLLPGSHYL		1	1	Q63HM2	Q63HM2	0	2	0.1786	0	1	1	506.795	1012.58	1.06	0.00054	348364	HCD (High Energy Collision Dissociation)	MS2	23.3079	150	72.8377	19270	FR_BRIN1351_PX601_CD_1.raw	0/0	1.68	0	0.01154
FALSE	High	Sequest HT (A2)	Unambiguous	YVFPGVTRL		1	2	Q9H0A9-1	Q9H0A9-2; Q9H0A9-1	0	2	0.4404	0	1	1	526.3	1051.59	-0.52	-0.00027	241013	HCD (High Energy Collision Dissociation)	MS2	33.1863	150	72.9369	19304	FR_BRIN1351_PX601_CD_1.raw	0/0	1.93	0	0.007394
FALSE	High	Sequest HT (A2)	Unambiguous	YVFPGVTRL		1	2	Q9H0A9-1	Q9H0A9-2; Q9H0A9-1	0	2	0.4615	0	1	1	526.301	1051.6	2.03	0.00107	511751	HCD (High Energy Collision Dissociation)	MS2	28.5154	150	73.2999	19427	FR_BRIN1351_PX601_CD_1.raw	0/0	2.08	0	0.003273
FALSE	High	Sequest HT (A2)	Unambiguous	ALMDLLLRL		1	6	O75170	O75170-2; O75170-6; O75170; O75170-5; O75170-3; O75170-4	0	2	0.3548	0	1	1	529.325	1057.64	-1.12	-0.00059	143578	HCD (High Energy Collision Dissociation)	MS2	25.7885	150	116.376	33698	FR_BRIN1351_PX601_CD_3.raw	0/0	2.17	0	0.01833
FALSE	High	Sequest HT (A2)	Unambiguous	FVLDKVPFL		1	2	Q9NQW6	Q9NQW6; Q9NQW6-2	0	2	0.3317	0	1	1	539.321	1077.64	1.16	0.00063	130388	HCD (High Energy Collision Dissociation)	MS2	51.8368	150	99.2766	28090	FR_BRIN1351_PX601_CD_1.raw	0/0	2.02	0	0.01561
FALSE	High	Sequest HT (A2)	Unambiguous	FVLDKVPFL		1	2	Q9NQW6	Q9NQW6; Q9NQW6-2	0	2	0.3392	0	1	1	539.32	1077.63	-1.9	-0.00102	5.8331e+06	HCD (High Energy Collision Dissociation)	MS2	0.958924	15.129	99.6337	28206	FR_BRIN1351_PX601_CD_1.raw	0/0	2.27	0	0.01297
FALSE	High	Sequest HT (A2)	Unambiguous	FVLDKVPFL		1	2	Q9NQW6	Q9NQW6; Q9NQW6-2	0	2	0.3494	0	1	1	539.32	1077.63	-1.1	-0.0006	5.11482e+06	HCD (High Energy Collision Dissociation)	MS2	3.38287	17.649	99.5343	28095	FR_BRIN1351_PX601_CD_2.raw	0/0	2.49	0	0.005757
FALSE	High	Sequest HT (A2)	Unambiguous	IVIGVLHQL		1	3	Q9UH92	Q9UH92; Q9UH92-2; Q9UH92-3	0	2	0.1044	0	1	1	496.32	991.633	3.01	0.00149	110109	HCD (High Energy Collision Dissociation)	MS2	60.1491	150	74.4787	19717	FR_BRIN1351_PX601_CD_2.raw	0/0	1.82	0	0.004658
FALSE	High	Sequest HT (A2)	Unambiguous	IVIGVLHQL		1	3	Q9UH92	Q9UH92; Q9UH92-2; Q9UH92-3	0	2	0.133	0	1	1	496.32	991.632	2.58	0.00128	528423	HCD (High Energy Collision Dissociation)	MS2	36.1221	150	74.1061	19593	FR_BRIN1351_PX601_CD_2.raw	0/0	2.18	0	0.005558
FALSE	High	Sequest HT (A2)	Unambiguous	KRFSFKKSFKLSGFSFK		1	1	P29966	P29966	0	4	0.5663	0	1	1	518.048	2069.17	-0.54	-0.00028	214144	HCD (High Energy Collision Dissociation)	MS2	40.9336	150	53.9244	12743	FR_BRIN1351_PX601_CD_2.raw	0/0	6.11	0	3.148e-05
FALSE	High	Sequest HT (A2)	Unambiguous	KLLLRLPSL		1	4	P10589	P24468-3; P24468; P10589; P24468-2	0	2	0.2833	0	1	1	526.864	1052.72	0.83	0.00043	335610	HCD (High Energy Collision Dissociation)	MS2	37.921	150	73.8148	19496	FR_BRIN1351_PX601_CD_2.raw	0/0	3	0	0.01179
FALSE	High	Sequest HT (A2)	Unambiguous	PRKIEEIKDFLLTARRKD		1	1	P63173	P63173	0	4	0.3252	0	1	1	557.827	2228.29	0.06	3e-05	134742	HCD (High Energy Collision Dissociation)	MS2	65.3344	150	54.4486	12924	FR_BRIN1351_PX601_CD_2.raw	0/0	2.86	0	0.00697
FALSE	High	Sequest HT (A2)	Unambiguous	ALNEQIARL		1	1	O14777	O14777	0	2	0.213	0	1	1	514.3	1027.59	2.31	0.00119	374083	HCD (High Energy Collision Dissociation)	MS2	30.3391	150	54.6048	12978	FR_BRIN1351_PX601_CD_2.raw	0/0	2.16	0	0.01359
FALSE	High	Sequest HT (A2)	Unambiguous	AILELDEHL		1	1	P60510	P60510	0	2	0.0851	0	1	1	526.787	1052.57	3.88	0.00204	142586	HCD (High Energy Collision Dissociation)	MS2	65.5053	150	73.4336	19368	FR_BRIN1351_PX601_CD_2.raw	0/0	1.41	0	0.01594
FALSE	High	Sequest HT (A2)	Unambiguous	SMPDVDLHL		1	1	Q09666-1	Q09666-1	0	2	0.1701	0	1	1	513.753	1026.5	5.25	0.0027	122412	HCD (High Energy Collision Dissociation)	MS2	61.2464	150	73.2616	19311	FR_BRIN1351_PX601_CD_2.raw	0/0	1.47	0	0.01631
FALSE	High	Sequest HT (A2)	Unambiguous	TGPNLHGLFGR		1	1	P99999	P99999	0	3	0.3531	0	1	1	390.212	1168.62	-0.37	-0.00014	291511	HCD (High Energy Collision Dissociation)	MS2	33.2642	150	55.0723	13139	FR_BRIN1351_PX601_CD_2.raw	0/0	3.2	0	0.008476
FALSE	High	Sequest HT (A2)	Unambiguous	THSLGGGTGSGMGTLLLSK		1	1		Q3ZCM7	0	3	0.6362	0	1	1	591.976	1773.91	-2.14	-0.00126	484740	HCD (High Energy Collision Dissociation)	MS2	63.074	150	55.2773	13210	FR_BRIN1351_PX601_CD_2.raw	0/0	5.03	0	9.033e-05
FALSE	High	Sequest HT (A2)	Unambiguous	YVIDPIKGL		1	9	Q15149-1	Q15149-4; Q15149-1; Q15149-6; Q15149-9; Q15149-3; Q15149-8; Q15149-5; Q15149-7; Q15149-2	0	2	0.3696	0	1	1	509.306	1017.6	6.58	0.00335	1563489	HCD (High Energy Collision Dissociation)	MS2	3.82553	43.446	74.6677	19780	FR_BRIN1351_PX601_CD_2.raw	0/0	1.84	0	0.01209
FALSE	High	Sequest HT (A2)	Unambiguous	THSLGGGTGSGMGTLLISK		1	9	P07437	Q13885; Q13509; P04350; A6NNZ2; Q9BUF5; Q13509-2; P07437; P68371; Q9BVA1	0	3	0.6362	0	1	2	591.976	1773.91	-2.14	-0.00126	484740	HCD (High Energy Collision Dissociation)	MS2	63.074	150	55.2773	13210	FR_BRIN1351_PX601_CD_2.raw	0/0	5.03	0	9.033e-05
FALSE	High	Sequest HT (A2)	Unambiguous	TGPNLHGLFGR		1	1	P99999	P99999	0	3	0.4141	0	1	1	390.213	1168.62	1.2	0.00047	43377344	HCD (High Energy Collision Dissociation)	MS2	0.505497	1.961	55.4185	13258	FR_BRIN1351_PX601_CD_2.raw	0/0	3.26	0	0.004092
FALSE	High	Sequest HT (A2)	Unambiguous	TGPNLHGLFGR		1	1	P99999	P99999	0	2	0.5365	0	1	1	584.815	1168.62	0.38	0.00022	8.04284e+06	HCD (High Energy Collision Dissociation)	MS2	2.28545	12.676	55.6665	13346	FR_BRIN1351_PX601_CD_2.raw	0/0	3.84	0	0.001105
FALSE	High	Sequest HT (A2)	Unambiguous	TGPNLHGLFGR		1	1	P99999	P99999	0	3	0.4349	0	1	1	390.212	1168.62	0.26	0.0001	27691518	HCD (High Energy Collision Dissociation)	MS2	0	2.653	55.7615	13378	FR_BRIN1351_PX601_CD_2.raw	0/0	3.38	0	0.01231
FALSE	High	Sequest HT (A2)	Unambiguous	TGPNLHGLFGR		1	1	P99999	P99999	0	2	0.4378	0	1	1	584.815	1168.62	0.59	0.00034	2.2517e+06	HCD (High Energy Collision Dissociation)	MS2	4.97736	148.446	56.0388	13471	FR_BRIN1351_PX601_CD_2.raw	0/0	3.7	0	0.002298
FALSE	High	Sequest HT (A2)	Unambiguous	YVFPGVTRL		1	2	Q9H0A9-1	Q9H0A9-2; Q9H0A9-1	0	2	0.3762	0	1	1	526.301	1051.59	0.41	0.00021	747080	HCD (High Energy Collision Dissociation)	MS2	16.1986	150	73.1893	19287	FR_BRIN1351_PX601_CD_2.raw	0/0	2.02	0	0.00759
FALSE	High	Sequest HT (A2)	Unambiguous	TGPNLHGLFGR		1	1	P99999	P99999	0	3	0.4194	0	1	1	390.212	1168.62	-0.13	-5e-05	8413140	HCD (High Energy Collision Dissociation)	MS2	12.0081	10.586	56.1027	13493	FR_BRIN1351_PX601_CD_2.raw	0/0	3.41	0	0.005917
FALSE	High	Sequest HT (A2)	Unambiguous	NHPGQISAGYAPVLDCHTA		1	2	P68104	P68104-2; P68104	0	3	0.4561	0	1	1	650.977	1950.92	2.39	0.00155	164570	HCD (High Energy Collision Dissociation)	MS2	55.5963	150	56.3354	13570	FR_BRIN1351_PX601_CD_2.raw	0/0	3.53	0	0.00676
FALSE	High	Sequest HT (A2)	Unambiguous	TGPNLHGLFGR		1	1	P99999	P99999	0	2	0.4659	0	1	1	584.816	1168.62	1.63	0.00095	489092	HCD (High Energy Collision Dissociation)	MS2	12.7093	150	56.3854	13588	FR_BRIN1351_PX601_CD_2.raw	0/0	3.37	0	0.003275
FALSE	High	Sequest HT (A2)	Unambiguous	ALPGDNVGFNVK		1	3	P68104	Q05639; P68104-2; P68104	0	2	0.6331	0	1	1	615.828	1230.65	0.53	0.00033	340645	HCD (High Energy Collision Dissociation)	MS2	40.8994	150	56.5563	13646	FR_BRIN1351_PX601_CD_2.raw	0/0	2.78	0	0.001562
FALSE	High	Sequest HT (A2)	Unambiguous	LLLPGSHYL		1	1	Q63HM2	Q63HM2	0	2	0.1726	0	1	1	506.795	1012.58	-0.51	-0.00026	244927	HCD (High Energy Collision Dissociation)	MS2	49.7175	150	72.7133	19126	FR_BRIN1351_PX601_CD_2.raw	0/0	1.68	0	0.008157
FALSE	High	Sequest HT (A2)	Unambiguous	TGPNLHGLFGR		1	1	P99999	P99999	0	2	0.415	0	1	1	584.814	1168.62	-0.56	-0.00033	923273	HCD (High Energy Collision Dissociation)	MS2	28.6085	150	55.3249	13227	FR_BRIN1351_PX601_CD_2.raw	0/0	3.59	0	0.002968
FALSE	High	Sequest HT (A2)	Unambiguous	FVCDIRPEI		1	1	O75348	O75348	0	2	0.2442	0	1	1	546.282	1091.56	1.08	0.00059	135508	HCD (High Energy Collision Dissociation)	MS2	70.8836	150	74.8325	19835	FR_BRIN1351_PX601_CD_2.raw	0/0	1.72	0	0.01661
FALSE	High	Sequest HT (A2)	Unambiguous	KLISELQKL		1	2	Q5UIP0	Q5UIP0-2; Q5UIP0	0	2	0.1649	0	1	1	536.343	1071.68	0.52	0.00028	818147	HCD (High Energy Collision Dissociation)	MS2	57.6916	103.895	53.2913	12525	FR_BRIN1351_PX601_CD_2.raw	0/0	2.79	0	0.005394
FALSE	High	Sequest HT (A2)	Unambiguous	MLPKDIAKL		1	1	P61024	P61024	0	2	0.2167	0	1	1	514.812	1028.62	0.09	5e-05	953976	HCD (High Energy Collision Dissociation)	MS2	27.6714	123.445	53.251	12511	FR_BRIN1351_PX601_CD_2.raw	0/0	2.03	0	0.01645
FALSE	High	Sequest HT (A2)	Unambiguous	FLQPELVKL		1	2	Q14997	Q14997-2; Q14997	0	2	0.2	0	1	1	543.833	1086.66	2.29	0.00125	349130	HCD (High Energy Collision Dissociation)	MS2	54.8841	150	78.5441	21077	FR_BRIN1351_PX601_CD_2.raw	0/0	2.05	0	0.008985
FALSE	High	Sequest HT (A2)	Unambiguous	SVVESVFKL		1	2	P56537-1	P56537-2; P56537-1	0	2	0.2963	0	1	1	504.293	1007.58	1.84	0.00093	833645	HCD (High Energy Collision Dissociation)	MS2	33.6632	114.698	78.0822	20922	FR_BRIN1351_PX601_CD_2.raw	0/0	2.43	0	0.01302
FALSE	High	Sequest HT (A2)	Unambiguous	FLASESLIKQI		1	1	P62906	P62906	0	2	0.3284	0	1	1	624.862	1248.72	-2.48	-0.00155	548925	HCD (High Energy Collision Dissociation)	MS2	46.3489	150	77.6719	20784	FR_BRIN1351_PX601_CD_2.raw	0/0	3.35	0	0.0004847
FALSE	High	Sequest HT (A2)	Unambiguous	SVVESVFKL		1	2	P56537-1	P56537-2; P56537-1	0	2	0.3231	0	1	1	504.293	1007.58	1.96	0.00099	265213	HCD (High Energy Collision Dissociation)	MS2	71.1718	150	77.3781	20685	FR_BRIN1351_PX601_CD_2.raw	0/0	2.29	0	0.01363
FALSE	High	Sequest HT (A2)	Unambiguous	SYFPEITHI		1	1	P23458	P23458	0	2	0.3492	0	1	1	553.781	1106.55	2.53	0.0014	216531	HCD (High Energy Collision Dissociation)	MS2	53.1828	150	77.2756	20651	FR_BRIN1351_PX601_CD_2.raw	0/0	1.89	0	0.01238
FALSE	High	Sequest HT (A2)	Unambiguous	ALIPVINKL		1	7	O00429-6	O00429-4; O00429; O00429-6; O00429-8; O00429-3; O00429-5; O00429-2	0	2	0.2865	0	1	1	490.831	980.654	3.9	0.00191	87013.7	HCD (High Energy Collision Dissociation)	MS2	72.194	150	77.0434	20574	FR_BRIN1351_PX601_CD_2.raw	0/0	1.71	0	0.009722
FALSE	High	Sequest HT (A2)	Unambiguous	SYFPEITHI		1	1	P23458	P23458	0	2	0.3051	0	1	1	553.781	1106.55	2.31	0.00128	121042	HCD (High Energy Collision Dissociation)	MS2	77.5502	150	76.9144	20531	FR_BRIN1351_PX601_CD_2.raw	0/0	1.77	0	0.00617
FALSE	High	Sequest HT (A2)	Unambiguous	YVTSVILHI		1	4	Q5VIR6-4	Q5VIR6-4; Q5VIR6-1; Q5VIR6-3; Q5VIR6-2	0	2	0.405	0	1	1	522.809	1044.61	1.17	0.00061	570329	HCD (High Energy Collision Dissociation)	MS2	39.9317	150	76.8631	20514	FR_BRIN1351_PX601_CD_2.raw	0/0	2.42	0	0.005686
FALSE	High	Sequest HT (A2)	Unambiguous	VLTGLSIRL		1	1	Q6SPF0	Q6SPF0	0	2	0.1092	0	1	1	486.316	971.626	0.83	0.0004	129697	HCD (High Energy Collision Dissociation)	MS2	49.8475	150	76.8116	20497	FR_BRIN1351_PX601_CD_2.raw	0/0	2.29	0	0.005909
FALSE	High	Sequest HT (A2)	Unambiguous	VDISLPKL		1	1	Q09666-1	Q09666-1	0	2	0.2356	0	1	1	442.778	884.548	2.98	0.00132	95422.9	HCD (High Energy Collision Dissociation)	MS2	54.9265	150	76.7828	20487	FR_BRIN1351_PX601_CD_2.raw	0/0	1.74	0	0.01247
FALSE	High	Sequest HT (A2)	Unambiguous	KLIPFLEKL		1	2	Q05D32	Q05D32-2; Q05D32	0	2	0.306	0	1	1	550.86	1100.71	4.56	0.00251	189829	HCD (High Energy Collision Dissociation)	MS2	53.6148	150	76.3638	20347	FR_BRIN1351_PX601_CD_2.raw	0/0	2.81	0	0.002126
FALSE	High	Sequest HT (A2)	Unambiguous	FILQPIHNL		1	1	P21964-1	P21964-1	0	2	0.4211	0	1	1	547.823	1094.64	1.87	0.00103	153043	HCD (High Energy Collision Dissociation)	MS2	58.2191	150	76.2373	20305	FR_BRIN1351_PX601_CD_2.raw	0/0	1.71	0	0.003434
FALSE	High	Sequest HT (A2)	Unambiguous	SIISIHPKI		1	2	Q13530	Q13530; Q13530-2	0	3	0.3557	0	1	1	336.546	1007.62	-1.91	-0.00064	75584.4	HCD (High Energy Collision Dissociation)	MS2	67.8431	150	52.016	12090	FR_BRIN1351_PX601_CD_2.raw	0/0	1.94	0	0.008622
FALSE	High	Sequest HT (A2)	Unambiguous	YLINEIDRI		1	5	Q03001-7	Q03001-14; Q03001-8; Q03001-9; Q03001-7; Q03001-3	0	2	0.2891	0	1	1	574.817	1148.63	-4.54	-0.00261	128461	HCD (High Energy Collision Dissociation)	MS2	60.6552	150	76.1714	20283	FR_BRIN1351_PX601_CD_2.raw	0/0	2.11	0	0.01504
FALSE	High	Sequest HT (A2)	Unambiguous	SAQGSDVSLTACKV		1	12	P01892	P05534; P01892; P13746; P01891; P30455; P30443; P30447; P16188; Q09160; P13746-2; P04439; P10316	0	2	0.5364	0	1	1	683.339	1365.67	2.26	0.00155	102022	HCD (High Energy Collision Dissociation)	MS2	47.2197	150	52.3973	12218	FR_BRIN1351_PX601_CD_2.raw	0/0	2.61	0	0.004083
FALSE	High	Sequest HT (A2)	Unambiguous	PMFIVNTNVPRASVPD		1	1	P14174	P14174	0	2	0.5569	0	1	1	878.957	1756.91	0.98	0.00086	893069	HCD (High Energy Collision Dissociation)	MS2	0	150	75.9907	20222	FR_BRIN1351_PX601_CD_2.raw	0/0	5.1	0	3.953e-05
FALSE	High	Sequest HT (A2)	Unambiguous	ALLDSAHLL		1	5	O14617-5	O14617-1; O14617-3; O14617-2; O14617-4; O14617-5	0	2	0.2278	0	1	1	476.777	952.547	1.33	0.00063	650279	HCD (High Energy Collision Dissociation)	MS2	51.6566	106.866	75.9635	20213	FR_BRIN1351_PX601_CD_2.raw	0/0	1.58	0	0.01126
FALSE	High	Sequest HT (A2)	Unambiguous	ILPIKFPHL		1	2	O75351	O75351; Q9UN37	0	2	0.4036	0	1	1	539.346	1077.69	3.19	0.00172	92453.7	HCD (High Energy Collision Dissociation)	MS2	71.4697	150	75.6187	20098	FR_BRIN1351_PX601_CD_2.raw	0/0	1.66	0	0.01411
FALSE	High	Sequest HT (A2)	Unambiguous	YVIDPIKGL		1	9	Q15149-1	Q15149-4; Q15149-1; Q15149-6; Q15149-9; Q15149-3; Q15149-8; Q15149-5; Q15149-7; Q15149-2	0	2	0.3978	0	1	1	509.305	1017.6	4.54	0.00231	427565	HCD (High Energy Collision Dissociation)	MS2	29.3382	150	75.3766	20017	FR_BRIN1351_PX601_CD_2.raw	0/0	1.86	0	0.006723
FALSE	High	Sequest HT (A2)	Unambiguous	MLPKDIAKL		1	1	P61024	P61024	0	2	0.2371	0	1	1	514.813	1028.62	0.57	0.00029	866472	HCD (High Energy Collision Dissociation)	MS2	22.6318	150	52.8826	12383	FR_BRIN1351_PX601_CD_2.raw	0/0	1.94	0	0.009138
FALSE	High	Sequest HT (A2)	Unambiguous	FLNGEVIRL		1	2	Q99714-1	Q99714-1; Q99714-2	0	2	0.2846	0	1	1	530.809	1060.61	-3.49	-0.00185	181605	HCD (High Energy Collision Dissociation)	MS2	54.7561	150	75.3523	20009	FR_BRIN1351_PX601_CD_2.raw	0/0	2.53	0	0.005582
FALSE	High	Sequest HT (A2)	Unambiguous	FLPTTGTKL		1	1	P48556	P48556	0	2	0.2624	0	1	1	489.287	977.568	1.03	0.0005	453447	HCD (High Energy Collision Dissociation)	MS2	47.5182	150	52.9808	12416	FR_BRIN1351_PX601_CD_2.raw	0/0	2.02	0	0.006906
FALSE	High	Sequest HT (A2)	Unambiguous	YVIDPIKGL		1	9	Q15149-1	Q15149-4; Q15149-1; Q15149-6; Q15149-9; Q15149-3; Q15149-8; Q15149-5; Q15149-7; Q15149-2	0	2	0.3532	0	1	1	509.303	1017.6	0.58	0.00029	6098751	HCD (High Energy Collision Dissociation)	MS2	0.970437	14.063	75.0167	19897	FR_BRIN1351_PX601_CD_2.raw	0/0	2.18	0	0.01158
FALSE	High	Sequest HT (A2)	Unambiguous	TGPNLHGLFGR		1	1	P99999	P99999	0	2	0.3198	0	1	1	584.815	1168.62	0.06	4e-05	275205	HCD (High Energy Collision Dissociation)	MS2	53.6049	150	56.7456	13711	FR_BRIN1351_PX601_CD_2.raw	0/0	1.97	0	0.003876
FALSE	High	Sequest HT (A2)	Unambiguous	GFTAQVIILNHPGQISAG		1	3	P68104	P68104-2; P68104; Q5VTE0	0	2	0.4914	0	1	1	911.994	1822.98	0.27	0.00024	121785	HCD (High Energy Collision Dissociation)	MS2	0	150	79.1714	21286	FR_BRIN1351_PX601_CD_2.raw	0/0	4.07	0	0.007266
FALSE	High	Sequest HT (A2)	Unambiguous	ALPGDNVGFNVK		1	3	P68104	Q05639; P68104-2; P68104	0	2	0.5971	0	1	1	615.828	1230.65	0.13	8e-05	679166	HCD (High Energy Collision Dissociation)	MS2	13.9982	150	56.9078	13765	FR_BRIN1351_PX601_CD_2.raw	0/0	2.73	0	0.003019
FALSE	High	Sequest HT (A2)	Unambiguous	GLPSLVTKL		1	1	Q99424	Q99424	0	2	0.1938	0	1	1	464.3	927.593	5.84	0.00271	89587.1	HCD (High Energy Collision Dissociation)	MS2	70.9778	150	72.033	18898	FR_BRIN1351_PX601_CD_2.raw	0/0	1.6	0	0.01411
FALSE	High	Sequest HT (A2)	Unambiguous	KLLETKWTL		1	1	P08729	P08729	0	2	0.2459	0	1	1	566.343	1131.68	1.79	0.00101	130166	HCD (High Energy Collision Dissociation)	MS2	55.0925	150	61.1093	15182	FR_BRIN1351_PX601_CD_2.raw	0/0	2.44	0	0.01235
FALSE	High	Sequest HT (A2)	Unambiguous	KLLNLISKL		1	1	Q13794	Q13794	0	2	0.265	0	1	1	521.356	1041.7	0.83	0.00043	203860	HCD (High Energy Collision Dissociation)	MS2	49.8566	150	68.0711	17560	FR_BRIN1351_PX601_CD_2.raw	0/0	3.17	0	0.01143
FALSE	High	Sequest HT (A2)	Unambiguous	ALLETVNRL		1	1	Q8IWJ2	Q8IWJ2	0	2	0.2385	0	1	1	514.81	1028.61	1.82	0.00094	346183	HCD (High Energy Collision Dissociation)	MS2	34.8191	150	61.4758	15307	FR_BRIN1351_PX601_CD_2.raw	0/0	2.39	0	0.003305
FALSE	High	Sequest HT (A2)	Unambiguous	REDSWLKSLFVRKVD		1	2	O75323-1	O75323-1; O75323-2	0	4	0.5797	0	1	1	470.262	1878.03	1.24	0.00058	186861	HCD (High Energy Collision Dissociation)	MS2	16.9423	150	67.9467	17518	FR_BRIN1351_PX601_CD_2.raw	0/0	4.64	0	0.001848
FALSE	High	Sequest HT (A2)	Unambiguous	ALLQSDVRL		1	9	Q15149-1	Q15149-4; Q15149-1; Q15149-6; Q15149-9; Q15149-3; Q15149-8; Q15149-5; Q15149-7; Q15149-2	0	2	0.3412	0	1	1	507.802	1014.6	2.59	0.00131	334180	HCD (High Energy Collision Dissociation)	MS2	30.3913	150	61.733	15394	FR_BRIN1351_PX601_CD_2.raw	0/0	2.55	0	0.01848
FALSE	High	Sequest HT (A2)	Unambiguous	HLPDFVKQL		1	1	Q5VT06	Q5VT06	0	2	0.4131	0	1	1	548.813	1096.62	2.97	0.00163	372998	HCD (High Energy Collision Dissociation)	MS2	28.0567	150	61.7862	15412	FR_BRIN1351_PX601_CD_2.raw	0/0	2.59	0	0.008821
FALSE	High	Sequest HT (A2)	Unambiguous	SVIDHIHLI		1	2	O14908-1	O14908-2; O14908-1	0	2	0.3211	0	1	1	523.805	1046.6	3.83	0.00201	606315	HCD (High Energy Collision Dissociation)	MS2	40.2769	150	67.6211	17408	FR_BRIN1351_PX601_CD_2.raw	0/0	2.99	0	0.01761
FALSE	High	Sequest HT (A2)	Unambiguous	ALLQSDVRL		1	9	Q15149-1	Q15149-4; Q15149-1; Q15149-6; Q15149-9; Q15149-3; Q15149-8; Q15149-5; Q15149-7; Q15149-2	0	2	0.332	0	1	1	507.8	1014.59	-2.1	-0.00107	353521	HCD (High Energy Collision Dissociation)	MS2	59.4331	150	62.0858	15514	FR_BRIN1351_PX601_CD_2.raw	0/0	2.44	0	0.002485
FALSE	High	Sequest HT (A2)	Unambiguous	SVIDEPVRL		1	2	P46013	P46013; P46013-2	0	2	0.3694	0	1	1	514.292	1027.58	-0.89	-0.00046	1.42881e+06	HCD (High Energy Collision Dissociation)	MS2	0	150	62.1746	15544	FR_BRIN1351_PX601_CD_2.raw	0/0	2.68	0	0.006585
FALSE	High	Sequest HT (A2)	Unambiguous	YLDLSENRL		1	2	Q13045-1	Q13045-1; Q13045-3	0	2	0.2599	0	1	1	561.792	1122.58	-2.01	-0.00113	708958	HCD (High Energy Collision Dissociation)	MS2	23.2891	150	62.313	15592	FR_BRIN1351_PX601_CD_2.raw	0/0	2.27	0	0.004983
FALSE	High	Sequest HT (A2)	Unambiguous	KLNDLIQRL		1	2	P53621-2	P53621-2; P53621-1	0	2	0.1733	0	1	1	556.844	1112.68	2.21	0.00123	206560	HCD (High Energy Collision Dissociation)	MS2	64.769	150	60.8626	15097	FR_BRIN1351_PX601_CD_2.raw	0/0	2.25	0	0.004165
FALSE	High	Sequest HT (A2)	Unambiguous	LLPERPPYL		1	1	Q9UJM3	Q9UJM3	0	2	0.2727	0	1	1	549.322	1097.64	2.06	0.00113	2.30033e+06	HCD (High Energy Collision Dissociation)	MS2	11.5311	50.926	67.0845	17226	FR_BRIN1351_PX601_CD_2.raw	0/0	1.65	0	0.01135
FALSE	High	Sequest HT (A2)	Unambiguous	YGAEALERMFL		1	1	P69905	P69905	0	2	0.5413	0	1	1	650.323	1299.64	-0.66	-0.00043	402058	HCD (High Energy Collision Dissociation)	MS2	55.0616	150	95.6891	26888	FR_BRIN1351_PX601_CD_3.raw	0/0	3.75	0	0.002234
FALSE	High	Sequest HT (A2)	Unambiguous	KIIEDLGVHF		1	1	O75691	O75691	0	2	0.5253	0	1	1	585.833	1170.66	5.15	0.00301	176743	HCD (High Energy Collision Dissociation)	MS2	68.772	150	66.8007	17128	FR_BRIN1351_PX601_CD_2.raw	0/0	3.75	0	0.0006974
FALSE	High	Sequest HT (A2)	Unambiguous	LLPERPPYL		1	1	Q9UJM3	Q9UJM3	0	2	0.2176	0	1	1	549.322	1097.64	1.06	0.00058	553610	HCD (High Energy Collision Dissociation)	MS2	30.1297	150	66.6942	17092	FR_BRIN1351_PX601_CD_2.raw	0/0	1.7	0	0.01078
FALSE	High	Sequest HT (A2)	Unambiguous	LLPDQIEKL		1	6	Q8N573-1	Q8N573-1; Q8N573-4; Q8N573-8; Q8N573-5; Q8N573-7; Q8N573-2	0	2	0.2249	0	1	1	534.819	1068.63	1.02	0.00055	960206	HCD (High Energy Collision Dissociation)	MS2	19.2889	150	66.5618	17047	FR_BRIN1351_PX601_CD_2.raw	0/0	1.69	0	0.01428
FALSE	High	Sequest HT (A2)	Unambiguous	LLPSHPLEL		1	1	Q9Y244	Q9Y244	0	2	0.2614	0	1	1	509.801	1018.6	2.13	0.00108	592342	HCD (High Energy Collision Dissociation)	MS2	33.9063	150	66.5172	17031	FR_BRIN1351_PX601_CD_2.raw	0/0	1.76	0	0.007297
FALSE	High	Sequest HT (A2)	Unambiguous	VLPNIHPEL		1	3	O75367-1	O75367-3; O75367-2; O75367-1	0	2	0.3348	0	1	1	516.299	1031.59	1.68	0.00086	896919	HCD (High Energy Collision Dissociation)	MS2	19.1225	130.655	64.1363	16222	FR_BRIN1351_PX601_CD_2.raw	0/0	2.27	0	0.01106
FALSE	High	Sequest HT (A2)	Unambiguous	YLITLLEHL		1	3	O43683	O43683; O43683-3; O43683-2	0	2	0.2042	0	1	1	557.83	1114.65	1.32	0.00074	205399	HCD (High Energy Collision Dissociation)	MS2	30.7524	150	103.542	29471	FR_BRIN1351_PX601_CD_3.raw	0/0	2.4	0	0.00388
FALSE	High	Sequest HT (A2)	Unambiguous	KVLDLKINL		1	4	Q96RL7	Q96RL7-2; Q96RL7-4; Q96RL7-3; Q96RL7	0	2	0.1228	0	1	1	528.345	1055.68	0.11	6e-05	332403	HCD (High Energy Collision Dissociation)	MS2	40.9755	150	65.9661	16845	FR_BRIN1351_PX601_CD_2.raw	0/0	3.42	0	0.01071
FALSE	High	Sequest HT (A2)	Unambiguous	ALLNIKVKL		1	1	P05783	P05783	0	2	0.332	0	1	1	506.351	1011.69	2.31	0.00117	812098	HCD (High Energy Collision Dissociation)	MS2	36.6682	150	64.7008	16414	FR_BRIN1351_PX601_CD_2.raw	0/0	2.5	0	0.01707
FALSE	High	Sequest HT (A2)	Unambiguous	MLANDIARL		1	1	Q9H4M9	Q9H4M9	0	2	0.3095	0	1	1	508.783	1016.56	2.27	0.00115	349370	HCD (High Energy Collision Dissociation)	MS2	41.1013	150	64.7097	16417	FR_BRIN1351_PX601_CD_2.raw	0/0	2.52	0	0.007387
FALSE	High	Sequest HT (A2)	Unambiguous	LLPSHPLEL		1	1	Q9Y244	Q9Y244	0	2	0.2275	0	1	1	509.801	1018.6	1.83	0.00093	1.41591e+06	HCD (High Energy Collision Dissociation)	MS2	7.86267	133.306	66.8769	17154	FR_BRIN1351_PX601_CD_2.raw	0/0	2.11	0	0.0185
FALSE	High	Sequest HT (A2)	Unambiguous	ILLGKVQQL		1	2	Q9UNS2	Q9UNS2; Q9UNS2-2	0	2	0.1721	0	1	1	506.333	1011.66	1.65	0.00084	697415	HCD (High Energy Collision Dissociation)	MS2	47.1045	150	60.8477	15092	FR_BRIN1351_PX601_CD_2.raw	0/0	2.15	0	0.0138
FALSE	High	Sequest HT (A2)	Unambiguous	REDSWLKSLFVRKVD		1	2	O75323-1	O75323-1; O75323-2	0	4	0.5501	0	1	1	470.262	1878.03	1.56	0.00073	143028	HCD (High Energy Collision Dissociation)	MS2	23.7334	150	68.3132	17642	FR_BRIN1351_PX601_CD_2.raw	0/0	4.49	0	0.0008012
FALSE	High	Sequest HT (A2)	Unambiguous	SLFGGSVKL		1	3	Q8WUM4-2	Q8WUM4-3; Q8WUM4-2; Q8WUM4	0	2	0.1077	0	1	1	454.266	907.526	0.9	0.00041	1.43626e+06	HCD (High Energy Collision Dissociation)	MS2	6.99426	69.474	68.4222	17680	FR_BRIN1351_PX601_CD_2.raw	0/0	1.95	0	0.01255
FALSE	High	Sequest HT (A2)	Unambiguous	ILSESLHSL		1	1	O43156	O43156	0	2	0.1864	0	1	1	499.78	998.552	0.55	0.00027	169463	HCD (High Energy Collision Dissociation)	MS2	51.7071	150	57.2381	13878	FR_BRIN1351_PX601_CD_2.raw	0/0	1.77	0	0.006254
FALSE	High	Sequest HT (A2)	Unambiguous	PLLEAVPKTGDEKDVSV		1	1	Q16543	Q16543	0	3	0.3857	0	1	1	599.66	1796.97	0.65	0.00039	452774	HCD (High Energy Collision Dissociation)	MS2	7.56959	150	57.4237	13940	FR_BRIN1351_PX601_CD_2.raw	0/0	4.33	0	0.0004324
FALSE	High	Sequest HT (A2)	Unambiguous	FIFSDTHEL		1	1	Q9UKK3	Q9UKK3	0	2	0.2057	0	1	1	554.771	1108.53	2.62	0.00145	652740	HCD (High Energy Collision Dissociation)	MS2	36.7836	150	71.9454	18869	FR_BRIN1351_PX601_CD_2.raw	0/0	1.75	0	0.00371
FALSE	High	Sequest HT (A2)	Unambiguous	FLNDPGHLL		1	4	Q9H633-2	Q9H633-3; Q9H633-1; Q9H633-4; Q9H633-2	0	2	0.1709	0	1	1	513.274	1025.54	-1.45	-0.00075	132564	HCD (High Energy Collision Dissociation)	MS2	47.9891	150	71.8307	18831	FR_BRIN1351_PX601_CD_2.raw	0/0	1.58	0	0.01062
FALSE	High	Sequest HT (A2)	Unambiguous	SVIVVLRNPLIAGK		1	2	P62316	P62316; P62316-2	0	3	0.3934	0	1	1	493.653	1478.95	2.56	0.00126	287890	HCD (High Energy Collision Dissociation)	MS2	39.9245	150	71.7642	18809	FR_BRIN1351_PX601_CD_2.raw	0/0	2.72	0	0.01003
FALSE	High	Sequest HT (A2)	Unambiguous	FLDPNNIPKA		1	2	Q9BVK2-1	Q9BVK2-1; Q9BVK2-2	0	2	0.3196	0	1	1	564.806	1128.6	-0.22	-0.00012	417074	HCD (High Energy Collision Dissociation)	MS2	39.6686	150	57.8198	14075	FR_BRIN1351_PX601_CD_2.raw	0/0	2.19	0	0.008768
FALSE	High	Sequest HT (A2)	Unambiguous	SLLEKSLGL		1	2	O43324-1	O43324-1; O43324-2	0	2	0.0997	0	1	1	480.293	959.579	1.8	0.00087	1.63477e+06	HCD (High Energy Collision Dissociation)	MS2	4.22555	62.777	71.7612	18808	FR_BRIN1351_PX601_CD_2.raw	0/0	3.31	0	0.009351
FALSE	High	Sequest HT (A2)	Unambiguous	KVLDILQHI		1	2	O94952-2	O94952-1; O94952-2	0	2	0.2743	0	1	1	539.836	1078.66	1.82	0.00098	447792	HCD (High Energy Collision Dissociation)	MS2	42.8023	150	71.6436	18767	FR_BRIN1351_PX601_CD_2.raw	0/0	4.12	0	0.00618
FALSE	High	Sequest HT (A2)	Unambiguous	TGPNLHGLFGR		1	1	P99999	P99999	0	3	0.3459	0	1	1	390.212	1168.62	-0.21	-8e-05	374789	HCD (High Energy Collision Dissociation)	MS2	42.2331	147.295	58.1572	14189	FR_BRIN1351_PX601_CD_2.raw	0/0	2.66	0	0.008329
FALSE	High	Sequest HT (A2)	Unambiguous	FIFSDTHEL		1	1	Q9UKK3	Q9UKK3	0	2	0.2528	0	1	1	554.77	1108.53	2.18	0.00121	656274	HCD (High Energy Collision Dissociation)	MS2	36.507	150	71.5791	18745	FR_BRIN1351_PX601_CD_2.raw	0/0	1.78	0	0.00413
FALSE	High	Sequest HT (A2)	Unambiguous	FLDPNNIPKA		1	2	Q9BVK2-1	Q9BVK2-1; Q9BVK2-2	0	2	0.3202	0	1	1	564.806	1128.61	0.43	0.00024	752266	HCD (High Energy Collision Dissociation)	MS2	34.1427	150	58.1874	14199	FR_BRIN1351_PX601_CD_2.raw	0/0	2.03	0	0.0123
FALSE	High	Sequest HT (A2)	Unambiguous	VLMTEDIKL		1	8	Q04637-9	Q04637-6; Q04637-9; Q04637; Q04637-3; Q04637-8; Q04637-4; Q04637-5; Q04637-7	0	2	0.3394	0	1	1	531.301	1061.59	2.76	0.00147	857454	HCD (High Energy Collision Dissociation)	MS2	44.4445	85.799	71.0525	18565	FR_BRIN1351_PX601_CD_2.raw	0/0	2.18	0	0.007943
FALSE	High	Sequest HT (A2)	Unambiguous	TGPNLHGLFGR		1	1	P99999	P99999	0	3	0.2882	0	1	1	390.212	1168.62	-0.37	-0.00014	347621	HCD (High Energy Collision Dissociation)	MS2	31.3739	150	58.5129	14308	FR_BRIN1351_PX601_CD_2.raw	0/0	2.88	0	0.007087
FALSE	High	Sequest HT (A2)	Unambiguous	TGPNLHGLFGR		1	1	P99999	P99999	0	3	0.2181	0	1	1	390.212	1168.62	0.03	1e-05	306712	HCD (High Energy Collision Dissociation)	MS2	38.9887	150	58.904	14439	FR_BRIN1351_PX601_CD_2.raw	0/0	2.43	0	0.00629
FALSE	High	Sequest HT (A2)	Unambiguous	PAKRPKFDMIVPILEKMQDK		1	3	Q13418	Q13418-2; Q13418-3; Q13418	0	4	0.5189	0	1	1	596.838	2384.33	3.99	0.00238	248600	HCD (High Energy Collision Dissociation)	MS2	64.9493	150	70.0049	18213	FR_BRIN1351_PX601_CD_2.raw	0/0	3.97	0	0.002919
FALSE	High	Sequest HT (A2)	Unambiguous	FLPEGVNKL		1	1	Q5VWP2	Q5VWP2	0	2	0.2624	0	1	1	508.792	1016.58	-0.13	-6e-05	3.24781e+06	HCD (High Energy Collision Dissociation)	MS2	11.8169	23.839	59.0897	14501	FR_BRIN1351_PX601_CD_2.raw	0/0	2.02	0	0.01541
FALSE	High	Sequest HT (A2)	Selected	FLPRKFPSL		1	2	Q14137	Q14137; Q14137-2	0	2		0.0152	2	2	552.832	1104.66	-0.56	-0.00031	515871	HCD (High Energy Collision Dissociation)	MS2	47.8957	150	59.1873	14534	FR_BRIN1351_PX601_CD_2.raw	0/0	1.95	0	0.01402
FALSE	High	Sequest HT (A2)	Unambiguous	TGPNLHGLFGR		1	1	P99999	P99999	0	3	0.3358	0	1	1	390.212	1168.62	0.1	4e-05	359116	HCD (High Energy Collision Dissociation)	MS2	33.8641	150	59.2908	14569	FR_BRIN1351_PX601_CD_2.raw	0/0	2.65	0	0.009976
FALSE	High	Sequest HT (A2)	Unambiguous	TGPNLHGLFGR		1	1	P99999	P99999	0	3	0.3497	0	1	1	390.212	1168.62	-0.13	-5e-05	270304	HCD (High Energy Collision Dissociation)	MS2	30.5516	150	59.6542	14691	FR_BRIN1351_PX601_CD_2.raw	0/0	2.86	0	0.01072
FALSE	High	Sequest HT (A2)	Unambiguous	SLFGGSVKL		1	3	Q8WUM4-2	Q8WUM4-3; Q8WUM4-2; Q8WUM4	0	2	0.1765	0	1	1	454.267	907.527	2.31	0.00105	728580	HCD (High Energy Collision Dissociation)	MS2	38.6843	150	69.1286	17917	FR_BRIN1351_PX601_CD_2.raw	0/0	1.7	0	0.007575
FALSE	High	Sequest HT (A2)	Unambiguous	LLPEEIGKL		1	2	Q9UNH6-3	Q9UNH6; Q9UNH6-3	0	2	0.2473	0	1	1	506.308	1011.61	1.06	0.00054	1.30889e+06	HCD (High Energy Collision Dissociation)	MS2	14.3144	122.067	68.8613	17828	FR_BRIN1351_PX601_CD_2.raw	0/0	1.86	0	0.01429
FALSE	High	Sequest HT (A2)	Unambiguous	SLFGGSVKL		1	3	Q8WUM4-2	Q8WUM4-3; Q8WUM4-2; Q8WUM4	0	2	0.1369	0	1	1	454.267	907.526	1.24	0.00056	6213260	HCD (High Energy Collision Dissociation)	MS2	0.399711	22.592	68.7759	17799	FR_BRIN1351_PX601_CD_2.raw	0/0	1.68	0	0.01403
FALSE	High	Sequest HT (A2)	Unambiguous	KLMELYERL		1	2	Q9UG63-2	Q9UG63-2; Q9UG63	0	2	0.3	0	1	1	597.833	1194.66	2.63	0.00157	172884	HCD (High Energy Collision Dissociation)	MS2	50.0257	150	60.3914	14940	FR_BRIN1351_PX601_CD_2.raw	0/0	2.2	0	0.007349
FALSE	High	Sequest HT (A2)	Unambiguous	VLADLKVQL		1	1	Q9NQP4	Q9NQP4	0	2	0.0935	0	1	1	499.817	998.626	1.39	0.00069	209971	HCD (High Energy Collision Dissociation)	MS2	56.5596	150	72.1219	18928	FR_BRIN1351_PX601_CD_2.raw	0/0	2.14	0	0.006444
FALSE	High	Sequest HT (A2)	Unambiguous	LIAEPFYHL		1	9	Q86U86-1	Q86U86-5; Q86U86-7; Q86U86-4; Q86U86-1; Q86U86-6; Q86U86-9; Q86U86-8; Q86U86-2; Q86U86-3	0	2	0.2579	0	1	1	551.8	1102.59	-0.53	-0.00029	289273	HCD (High Energy Collision Dissociation)	MS2	55.9583	150	79.3064	21330	FR_BRIN1351_PX601_CD_2.raw	0/0	1.9	0	0.005236
FALSE	High	Sequest HT (A2)	Unambiguous	YLPVGSHNL		1	1	Q07864	Q07864	0	2	0.3533	0	1	1	500.267	999.526	-0.06	-3e-05	583318	HCD (High Energy Collision Dissociation)	MS2	19.4804	150	49.709	11323	FR_BRIN1351_PX601_CD_2.raw	0/0	1.67	0	0.01154
FALSE	High	Sequest HT (A2)	Unambiguous	YIVDLLTHL		1	2	Q3B7J2-1	Q3B7J2-1; Q3B7J2-2	0	2	0.3583	0	1	1	543.813	1086.62	-0.28	-0.00015	118237	HCD (High Energy Collision Dissociation)	MS2	70.3909	150	102.083	28994	FR_BRIN1351_PX601_CD_3.raw	0/0	1.87	0	0.002337
FALSE	High	Sequest HT (A2)	Unambiguous	KKAAGAGKVTKSAQKAQKA		1	3	P68104	P68104-2; P68104; Q5VTE0	0	4	0.417	0	1	1	468.535	1871.12	0.16	7e-05	212072	HCD (High Energy Collision Dissociation)	MS2	0	150	10.746	191	FR_BRIN1351_PX601_CD_2.raw	0/0	4.94	0	0.01744
FALSE	High	Sequest HT (A2)	Unambiguous	TLVDEVFRI		1	3	P15927-3	P15927-3; P15927-2; P15927-1	0	2	0.3787	0	1	1	546.31	1091.61	2.02	0.0011	152573	HCD (High Energy Collision Dissociation)	MS2	23.1117	150	93.8662	26221	FR_BRIN1351_PX601_CD_2.raw	0/0	2.35	0	0.003066
FALSE	High	Sequest HT (A2)	Unambiguous	YLADIFTKL		1	1	Q49AG3	Q49AG3	0	2	0.0887	0	1	1	542.309	1083.61	2.57	0.00139	238877	HCD (High Energy Collision Dissociation)	MS2	33.7514	150	92.8901	25893	FR_BRIN1351_PX601_CD_2.raw	0/0	2.48	0	0.005215
FALSE	High	Sequest HT (A2)	Unambiguous	KKAAGAGKVTKSAQKAQKA		1	3	P68104	P68104-2; P68104; Q5VTE0	0	4	0.4794	0	1	1	468.535	1871.12	0.22	0.0001	139212	HCD (High Energy Collision Dissociation)	MS2	2.43634	150	13.1533	815	FR_BRIN1351_PX601_CD_2.raw	0/0	5.09	0	0.01578
FALSE	High	Sequest HT (A2)	Unambiguous	KKAAGAGKVTKSAQKAQKA		1	3	P68104	P68104-2; P68104; Q5VTE0	0	4	0.5026	0	1	1	468.535	1871.12	0.22	0.0001	200125	HCD (High Energy Collision Dissociation)	MS2	3.55538	150	13.4952	904	FR_BRIN1351_PX601_CD_2.raw	0/0	3.84	0	0.003597
FALSE	High	Sequest HT (A2)	Unambiguous	KKAAGAGKVTKSAQKAQKA		1	3	P68104	P68104-2; P68104; Q5VTE0	0	4	0.4087	0	1	1	468.535	1871.12	0.35	0.00016	201853	HCD (High Energy Collision Dissociation)	MS2	2.59851	150	13.8361	993	FR_BRIN1351_PX601_CD_2.raw	0/0	4.82	0	0.01616
FALSE	High	Sequest HT (A2)	Unambiguous	YLLPAIVHI		1	5	Q92841	Q92841-3; Q92841-1; Q92841; Q92841-2; P17844	0	2	0.2857	0	1	1	519.821	1038.64	0.65	0.00034	1.49851e+06	HCD (High Energy Collision Dissociation)	MS2	9.78404	71.593	92.3907	25724	FR_BRIN1351_PX601_CD_2.raw	0/0	2.45	0	0.007831
FALSE	High	Sequest HT (A2)	Unambiguous	YLLPAIVHI		1	5	Q92841	Q92841-3; Q92841-1; Q92841; Q92841-2; P17844	0	2	0.3278	0	1	1	519.821	1038.63	-0.88	-0.00046	32271810	HCD (High Energy Collision Dissociation)	MS2	0.928677	2.897	92.0247	25602	FR_BRIN1351_PX601_CD_2.raw	0/0	2.41	0	0.007045
FALSE	High	Sequest HT (A2)	Unambiguous	DKKAAGAGKVTKSAQKAQKA		1	3	P68104	P68104-2; P68104; Q5VTE0	0	4	0.53	0	1	1	497.292	1986.15	0.29	0.00014	434849	HCD (High Energy Collision Dissociation)	MS2	0	150	15.7642	1501	FR_BRIN1351_PX601_CD_2.raw	0/0	6.17	0	0.005803
FALSE	High	Sequest HT (A2)	Unambiguous	YLLPAIVHI		1	5	Q92841	Q92841-3; Q92841-1; Q92841; Q92841-2; P17844	0	2	0.2843	0	1	1	519.821	1038.63	0.06	3e-05	476520	HCD (High Energy Collision Dissociation)	MS2	74.468	150	91.6784	25487	FR_BRIN1351_PX601_CD_2.raw	0/0	2.04	0	0.003613
FALSE	High	Sequest HT (A2)	Unambiguous	KKAAGAGKVTKSAQKAQKA		1	3	P68104	P68104-2; P68104; Q5VTE0	0	4	0.4231	0	1	1	468.535	1871.12	0.16	7e-05	165412	HCD (High Energy Collision Dissociation)	MS2	0	150	10.3994	104	FR_BRIN1351_PX601_CD_2.raw	0/0	4.94	0	0.009975
FALSE	High	Sequest HT (A2)	Unambiguous	LLPDIISRL		1	1	Q15021	Q15021	0	2	0.3237	0	1	1	520.329	1039.65	-0.78	-0.00041	5554343	HCD (High Energy Collision Dissociation)	MS2	5.06303	16.173	91.2369	25338	FR_BRIN1351_PX601_CD_2.raw	0/0	1.73	0	0.01215
FALSE	High	Sequest HT (A2)	Unambiguous	NLAEDIMRL		1	1	P08670	P08670	0	2	0.3668	0	1	1	537.785	1074.56	1.7	0.00092	232361	HCD (High Energy Collision Dissociation)	MS2	63.8088	150	89.4842	24755	FR_BRIN1351_PX601_CD_2.raw	0/0	1.99	0	0.00399
FALSE	High	Sequest HT (A2)	Unambiguous	ALVAIFTHL		1	1	Q14204	Q14204	0	2	0.3397	0	1	1	492.799	984.591	2.87	0.00141	215432	HCD (High Energy Collision Dissociation)	MS2	17.0389	150	89.454	24745	FR_BRIN1351_PX601_CD_2.raw	0/0	2.62	0	0.00468
FALSE	High	Sequest HT (A2)	Unambiguous	FLLDGFPRTV		1	6	P54819	P54819-2; P54819; P54819-6; P54819-4; P54819-5; P54819-3	0	2	0.3116	0	1	1	582.827	1164.65	5.34	0.00311	155392	HCD (High Energy Collision Dissociation)	MS2	47.5001	150	89.1185	24634	FR_BRIN1351_PX601_CD_2.raw	0/0	1.99	0	0.01186
FALSE	High	Sequest HT (A2)	Unambiguous	NILELLHRL		1	1	Q9BPX3	Q9BPX3	0	2	0.0425	0	1	1	560.849	1120.69	6.92	0.00387	156301	HCD (High Energy Collision Dissociation)	MS2	58.1164	150	88.8283	24538	FR_BRIN1351_PX601_CD_2.raw	0/0	2.59	0	0.01194
FALSE	High	Sequest HT (A2)	Unambiguous	LLLEILHEI		1	1	Q96HE7	Q96HE7	0	2	0.2938	0	1	1	546.84	1092.67	5.35	0.00292	238070	HCD (High Energy Collision Dissociation)	MS2	59.1	150	106.425	30420	FR_BRIN1351_PX601_CD_3.raw	0/0	1.6	0	0.003512
FALSE	High	Sequest HT (A2)	Unambiguous	TLLTAIVKL		1	3	P63010-2	P63010-3; P63010-2; P63010-1	0	2	0.1107	0	1	1	486.33	971.653	2.83	0.00138	396534	HCD (High Energy Collision Dissociation)	MS2	15.4535	150	88.7829	24523	FR_BRIN1351_PX601_CD_2.raw	0/0	2.44	0	0.01099
FALSE	High	Sequest HT (A2)	Unambiguous	TIKPDVQKSKEYFSKQK		1	1	Q06830	Q06830	0	4	0.399	0	1	1	514.287	2054.13	-0.83	-0.00043	129240	HCD (High Energy Collision Dissociation)	MS2	11.4826	150	32.8968	5967	FR_BRIN1351_PX601_CD_2.raw	0/0	3.81	0	0.01816
FALSE	High	Sequest HT (A2)	Unambiguous	TLLTAIVKL		1	3	P63010-2	P63010-3; P63010-2; P63010-1	0	2	0.0711	0	1	1	486.329	971.65	-0.12	-6e-05	291947	HCD (High Energy Collision Dissociation)	MS2	7.53822	150	88.4263	24404	FR_BRIN1351_PX601_CD_2.raw	0/0	2.53	0	0.0161
FALSE	High	Sequest HT (A2)	Unambiguous	LVLDPPTDLKF		1	2	Q9P0L0-2	Q9P0L0; Q9P0L0-2	0	2	0.2129	0	1	1	629.358	1257.71	-0.39	-0.00025	688348	HCD (High Energy Collision Dissociation)	MS2	27.0842	150	88.0643	24282	FR_BRIN1351_PX601_CD_2.raw	0/0	2.63	0	0.001669
FALSE	High	Sequest HT (A2)	Unambiguous	LLIDELNKL		1	2	Q9NQW6	Q9NQW6; Q9NQW6-2	0	2	0.2794	0	1	1	535.827	1070.65	0.65	0.00035	1.80817e+06	HCD (High Energy Collision Dissociation)	MS2	29.0433	58.926	87.9328	24238	FR_BRIN1351_PX601_CD_2.raw	0/0	2.47	0	0.01193
FALSE	High	Sequest HT (A2)	Unambiguous	ALLDIIRSL		1	3	O95864	O95864-2; O95864-4; O95864	0	2	0.3234	0	1	1	507.322	1013.64	0.43	0.00022	286953	HCD (High Energy Collision Dissociation)	MS2	15.5883	150	110.755	31844	FR_BRIN1351_PX601_CD_3.raw	0/0	2.35	0	0.01206
FALSE	High	Sequest HT (A2)	Unambiguous	YGAEALERMFL		1	1	P69905	P69905	0	2	0.497	0	1	1	650.326	1299.64	2.82	0.00183	392548	HCD (High Energy Collision Dissociation)	MS2	64.255	150	95.725	26839	FR_BRIN1351_PX601_CD_2.raw	0/0	3.36	0	0.004057
FALSE	High	Sequest HT (A2)	Unambiguous	NILDPRLLLAF		1	2		Q14781-2; Q14781-1	0	2	0.5938	0	1	2	642.885	1284.76	-3.08	-0.00198	114335	HCD (High Energy Collision Dissociation)	MS2	58.0207	150	116.56	33778	FR_BRIN1351_PX601_CD_1.raw	0/0	3.25	0	0.0003344
FALSE	High	Sequest HT (A2)	Unambiguous	NILDPRLLIAF		1	2	O00257-1	O00257-1; O00257-3	0	2	0.5938	0	1	1	642.885	1284.76	-3.08	-0.00198	114335	HCD (High Energy Collision Dissociation)	MS2	58.0207	150	116.56	33778	FR_BRIN1351_PX601_CD_1.raw	0/0	3.25	0	0.0003344
FALSE	High	Sequest HT (A2)	Unambiguous	FVLPILQKL		1	1	Q9Y6V7	Q9Y6V7	0	2	0.4356	0	1	1	535.852	1070.7	-0.61	-0.00032	1004942	HCD (High Energy Collision Dissociation)	MS2	28.7644	150	101.61	28854	FR_BRIN1351_PX601_CD_1.raw	0/0	2.02	0	0.01369
FALSE	High	Sequest HT (A2)	Unambiguous	YIVDLLTHL		1	2	Q3B7J2-1	Q3B7J2-1; Q3B7J2-2	0	2	0.4249	0	1	1	543.813	1086.62	-0.17	-9e-05	365493	HCD (High Energy Collision Dissociation)	MS2	0	150	101.899	28949	FR_BRIN1351_PX601_CD_1.raw	0/0	2.33	0	0.006432
FALSE	High	Sequest HT (A2)	Unambiguous	SVFGFSFKL		1	2	P26639-2	P26639-1; P26639-2	0	2	0.3059	0	1	1	516.282	1031.56	0.74	0.00038	133277	HCD (High Energy Collision Dissociation)	MS2	60.9821	150	98.7324	27831	FR_BRIN1351_PX601_CD_2.raw	0/0	1.7	0	0.0166
FALSE	High	Sequest HT (A2)	Unambiguous	YLLIPLLER		1	4	Q68CQ1-7	Q68CQ1-7; Q68CQ1-2; Q68CQ1-9; Q68CQ1-1	0	2	0.0219	0	1	1	565.353	1129.7	-0.03	-2e-05	487879	HCD (High Energy Collision Dissociation)	MS2	24.5702	150	102.797	29243	FR_BRIN1351_PX601_CD_1.raw	0/0	2.28	0	0.004695
FALSE	High	Sequest HT (A2)	Unambiguous	ALFVRLLALA		1	1	Q15582	Q15582	0	2	0.4788	0	1	1	543.858	1086.71	4.53	0.00246	261988	HCD (High Energy Collision Dissociation)	MS2	47.4016	150	102.929	29287	FR_BRIN1351_PX601_CD_1.raw	0/0	2.59	0	0.01556
FALSE	High	Sequest HT (A2)	Unambiguous	YLIPLLERL		1	1	P26196	P26196	0	2	0.0228	0	1	1	565.353	1129.7	0.73	0.00041	930984	HCD (High Energy Collision Dissociation)	MS2	12.7291	150	103.164	29362	FR_BRIN1351_PX601_CD_1.raw	0/0	2.19	0	0.01718
FALSE	High	Sequest HT (A2)	Unambiguous	SLLDEFYKL		1	2	Q14444-1	Q14444-1; Q14444-2	0	2	0.33	0	1	1	564.303	1127.6	0.23	0.00013	238656	HCD (High Energy Collision Dissociation)	MS2	30.8777	150	103.418	29446	FR_BRIN1351_PX601_CD_1.raw	0/0	2	0	0.0139
FALSE	High	Sequest HT (A2)	Unambiguous	YLITLLEHL		1	3	O43683	O43683; O43683-3; O43683-2	0	2	0.2174	0	1	1	557.83	1114.65	2.2	0.00123	176426	HCD (High Energy Collision Dissociation)	MS2	44.2164	150	103.745	29554	FR_BRIN1351_PX601_CD_1.raw	0/0	2.3	0	0.01113
FALSE	High	Sequest HT (A2)	Unambiguous	SLLDEFYKL		1	2	Q14444-1	Q14444-1; Q14444-2	0	2	0.4224	0	1	1	564.303	1127.6	1.2	0.00068	717303	HCD (High Energy Collision Dissociation)	MS2	37.751	150	103.766	29561	FR_BRIN1351_PX601_CD_1.raw	0/0	2.32	0	0.004781
FALSE	High	Sequest HT (A2)	Unambiguous	YLITLLEHL		1	3	O43683	O43683; O43683-3; O43683-2	0	2	0.2139	0	1	1	557.83	1114.65	1.54	0.00086	136514	HCD (High Energy Collision Dissociation)	MS2	37.5177	150	104.126	29679	FR_BRIN1351_PX601_CD_1.raw	0/0	2.01	0	0.01855
FALSE	High	Sequest HT (A2)	Unambiguous	GDGQVNYEEFVQMMTAK		1	1	P62158	P62158	0	2	0.5811	0	1	1	973.94	1946.87	5.24	0.0051	127433	HCD (High Energy Collision Dissociation)	MS2	33.8548	150	98.3841	27716	FR_BRIN1351_PX601_CD_2.raw	0/0	4.13	0	1.948e-05
FALSE	High	Sequest HT (A2)	Unambiguous	YLPELLQTVRL		1	2	O14682	O14682; O14682-2	0	2	0.3744	0	1	1	672.897	1344.79	-0.77	-0.00052	330577	HCD (High Energy Collision Dissociation)	MS2	50.6439	150	98.1148	27627	FR_BRIN1351_PX601_CD_2.raw	0/0	2.03	0	0.009901
FALSE	High	Sequest HT (A2)	Unambiguous	LIIDEIHLL		1	1	Q8N3C0	Q8N3C0	0	2	0.2676	0	1	2	539.83	1078.65	1.25	0.00068	239937	HCD (High Energy Collision Dissociation)	MS2	37.5067	150	98.058	27608	FR_BRIN1351_PX601_CD_2.raw	0/0	1.42	0	0.006353
FALSE	High	Sequest HT (A2)	Unambiguous	IILDEIHLL		1	1		O75643-1	0	2	0.2676	0	1	1	539.83	1078.65	1.25	0.00068	239937	HCD (High Energy Collision Dissociation)	MS2	37.5067	150	98.058	27608	FR_BRIN1351_PX601_CD_2.raw	0/0	1.42	0	0.006353
FALSE	High	Sequest HT (A2)	Unambiguous	LIIDEIHLL		1	1	Q8N3C0	Q8N3C0	0	2	0.2814	0	1	2	539.829	1078.65	0.57	0.00031	663562	HCD (High Energy Collision Dissociation)	MS2	20.6551	150	97.6808	27483	FR_BRIN1351_PX601_CD_2.raw	0/0	1.99	0	0.01373
FALSE	High	Sequest HT (A2)	Unambiguous	GLMEDLLKL		1	3	Q8WYP5-2	Q8WYP5-3; Q8WYP5-2; Q8WYP5	0	2	0.397	0	1	1	516.295	1031.58	1.49	0.00077	91411.2	HCD (High Energy Collision Dissociation)	MS2	43.2201	150	107.508	30793	FR_BRIN1351_PX601_CD_1.raw	0/0	1.99	0	0.01545
FALSE	High	Sequest HT (A2)	Unambiguous	FLITILDHL		1	4	Q13613-1	Q13613-2; Q13614-1; Q13613-1; Q13614-2	0	2	0.2811	0	1	1	542.824	1084.64	0.75	0.0004	255316	HCD (High Energy Collision Dissociation)	MS2	22.1109	150	107.729	30866	FR_BRIN1351_PX601_CD_1.raw	0/0	2.49	0	0.004451
FALSE	High	Sequest HT (A2)	Unambiguous	IILDEIHLL		1	1		O75643-1	0	2	0.2814	0	1	1	539.829	1078.65	0.57	0.00031	663562	HCD (High Energy Collision Dissociation)	MS2	20.6551	150	97.6808	27483	FR_BRIN1351_PX601_CD_2.raw	0/0	1.99	0	0.01373
FALSE	High	Sequest HT (A2)	Unambiguous	FLITILDHL		1	4	Q13613-1	Q13613-2; Q13614-1; Q13613-1; Q13614-2	0	2	0.3205	0	1	1	542.826	1084.64	4.23	0.0023	158050	HCD (High Energy Collision Dissociation)	MS2	54.9423	150	108.093	30986	FR_BRIN1351_PX601_CD_1.raw	0/0	2.34	0	0.016
FALSE	High	Sequest HT (A2)	Unambiguous	FLIQNVLRL		1	1	P41252	P41252	0	2	0.284	0	1	1	558.349	1115.69	-2.2	-0.00123	135818	HCD (High Energy Collision Dissociation)	MS2	48.8833	150	96.6737	27151	FR_BRIN1351_PX601_CD_2.raw	0/0	1.69	0	0.003511
FALSE	High	Sequest HT (A2)	Unambiguous	ALMDLLLRL		1	6	O75170	O75170-2; O75170-6; O75170; O75170-5; O75170-3; O75170-4	0	2	0.322	0	1	1	529.326	1057.65	1.42	0.00075	124612	HCD (High Energy Collision Dissociation)	MS2	41.1469	150	116.193	33659	FR_BRIN1351_PX601_CD_1.raw	0/0	2.36	0	0.009873
FALSE	High	Sequest HT (A2)	Unambiguous	AIMDLLLRL		1	7		Q5H9R7-3; Q5H9R7-5; Q5H9R7-4; Q5H9R7-6; Q5H9R7-2; Q5H9R7-1; Q9UPN7	0	2	0.322	0	1	2	529.326	1057.65	1.42	0.00075	124612	HCD (High Energy Collision Dissociation)	MS2	41.1469	150	116.193	33659	FR_BRIN1351_PX601_CD_1.raw	0/0	2.36	0	0.009873
FALSE	High	Sequest HT (A2)	Unambiguous	YLPTLWVKL		1	5	Q5JPE7	Q5JPE7; Q5JPE7-2; Q5JPE7-3; Q15155; P69849	0	2	0.5241	0	1	1	566.845	1132.68	5.13	0.0029	219765	HCD (High Energy Collision Dissociation)	MS2	33	150	96.3102	27031	FR_BRIN1351_PX601_CD_2.raw	0/0	1.87	0	0.01357
FALSE	High	Sequest HT (A2)	Unambiguous	KKAAGAGKVTKSAQKAQKA		1	3	P68104	P68104-2; P68104; Q5VTE0	0	4	0.3838	0	1	1	468.537	1871.13	3.81	0.00178	80785.7	HCD (High Energy Collision Dissociation)	MS2	71.326	150	38.0288	7543	FR_BRIN1351_PX601_CD_2.raw	0/0	8.65	0	6.157e-05
FALSE	High	Sequest HT (A2)	Unambiguous	FGSDQSENVDRGAGSIR		1	3	Q9UII2-1	Q9UII2-2; Q9UII2-3; Q9UII2-1	0	3	0.2812	0	1	1	598.95	1794.83	-0.89	-0.00053	72012.8	HCD (High Energy Collision Dissociation)	MS2	58.3654	150	39.4619	7996	FR_BRIN1351_PX601_CD_2.raw	0/0	2.24	0	0.004784
FALSE	High	Sequest HT (A2)	Unambiguous	LVLDPPTDLKF		1	2	Q9P0L0-2	Q9P0L0; Q9P0L0-2	0	2	0.3224	0	1	1	629.361	1257.72	4.95	0.00311	140150	HCD (High Energy Collision Dissociation)	MS2	61.1308	150	87.6859	24155	FR_BRIN1351_PX601_CD_2.raw	0/0	2.14	0	0.01818
FALSE	High	Sequest HT (A2)	Unambiguous	VAVGVIKAVDKKAAGAGKVT		1	3	P68104	P68104-2; P68104; Q5VTE0	0	3	0.4688	0	1	1	628.052	1882.14	-2.92	-0.00183	123163	HCD (High Energy Collision Dissociation)	MS2	49.44	150	41.0594	8492	FR_BRIN1351_PX601_CD_2.raw	0/0	5.61	0	0.0006378
FALSE	High	Sequest HT (A2)	Unambiguous	VLIPKLPQL		1	2	Q8N138	Q8N138; Q8N138-4	0	2	0.1584	0	1	1	510.845	1020.68	1.42	0.00073	204609	HCD (High Energy Collision Dissociation)	MS2	42.7957	150	84.4577	23069	FR_BRIN1351_PX601_CD_2.raw	0/0	2.02	0	0.01322
FALSE	High	Sequest HT (A2)	Unambiguous	RQTVAVGVIKAVD		1	3	P68104	P68104-2; P68104; Q5VTE0	0	3	0.4653	0	1	1	452.604	1355.8	-1.45	-0.00066	190734	HCD (High Energy Collision Dissociation)	MS2	58.938	150	46.8215	10361	FR_BRIN1351_PX601_CD_2.raw	0/0	4.75	0	0.004726
FALSE	High	Sequest HT (A2)	Rejected	SLLENLEKI		1	7	P07910-1	P07910-4; P07910-2; O60812; P07910-1; B7ZW38; P07910-3; B2RXH8	0	2		0	2	2	529.81	1058.61	3.21	0.0017	103902	HCD (High Energy Collision Dissociation)	MS2	54.0568	150	84.0794	22940	FR_BRIN1351_PX601_CD_2.raw	0/0	2.54	0	0.009786
FALSE	High	Sequest HT (A2)	Selected	LSLENLEKI		1	2	Q9Y2H2-1	Q9Y2H2-1; Q9Y2H2-4	0	2	0	0	1	1	529.81	1058.61	3.21	0.0017	103902	HCD (High Energy Collision Dissociation)	MS2	54.0568	150	84.0794	22940	FR_BRIN1351_PX601_CD_2.raw	0/0	2.54	0	0.009786
FALSE	High	Sequest HT (A2)	Unambiguous	PGDSDIIRSMPEQTGEK		1	1	P62888	P62888	0	3	0.5445	0	1	1	620.632	1859.88	1.3	0.00081	234010	HCD (High Energy Collision Dissociation)	MS2	29.2574	150	47.112	10458	FR_BRIN1351_PX601_CD_2.raw	0/0	4.83	0	0.001629
FALSE	High	Sequest HT (A2)	Unambiguous	TLLVVVPKL		1	1	P21283	P21283	0	2	0.4258	0	1	1	491.34	981.674	3.01	0.00148	119520	HCD (High Energy Collision Dissociation)	MS2	47.0597	150	83.3262	22688	FR_BRIN1351_PX601_CD_2.raw	0/0	2.09	0	0.01516
FALSE	High	Sequest HT (A2)	Unambiguous	QILPTLVRL		1	1	P52292	P52292	0	2	0.2542	0	1	1	526.847	1052.69	4.08	0.00215	156150	HCD (High Energy Collision Dissociation)	MS2	52.1528	150	83.2869	22675	FR_BRIN1351_PX601_CD_2.raw	0/0	2.36	0	0.003645
FALSE	High	Sequest HT (A2)	Unambiguous	PGDSDIIRSMPEQTGEK		1	1	P62888	P62888	0	3	0.602	0	1	1	620.631	1859.88	-0.67	-0.00041	1388856	HCD (High Energy Collision Dissociation)	MS2	1.32567	116.321	47.4666	10576	FR_BRIN1351_PX601_CD_2.raw	0/0	6.03	0	8.69296e-06
FALSE	High	Sequest HT (A2)	Unambiguous	KVVDVVRNL		1	2	P20591	P20591; P20591-2	0	2	0.3311	0	1	1	521.325	1041.64	0.26	0.00013	6613936	HCD (High Energy Collision Dissociation)	MS2	5.25371	15.143	47.7158	10658	FR_BRIN1351_PX601_CD_2.raw	0/0	2.93	0	0.01214
FALSE	High	Sequest HT (A2)	Unambiguous	PGDSDIIRSMPEQTGEK		1	1	P62888	P62888	0	3	0.4896	0	1	1	620.632	1859.88	-0.08	-5e-05	142771	HCD (High Energy Collision Dissociation)	MS2	11.4835	150	47.853	10704	FR_BRIN1351_PX601_CD_2.raw	0/0	3.35	0	0.01112
FALSE	High	Sequest HT (A2)	Unambiguous	KVVDVVRNL		1	2	P20591	P20591; P20591-2	0	2	0.3722	0	1	1	521.325	1041.64	0.26	0.00013	3.96767e+06	HCD (High Energy Collision Dissociation)	MS2	6.36519	26.906	48.07	10776	FR_BRIN1351_PX601_CD_2.raw	0/0	3.17	0	0.01359
FALSE	High	Sequest HT (A2)	Unambiguous	FISEIIHQL		1	2	Q9C040-2	Q9C040-2; Q9C040	0	2	0.3257	0	1	1	550.314	1099.62	5.37	0.00295	399973	HCD (High Energy Collision Dissociation)	MS2	43.5787	150	83.0602	22600	FR_BRIN1351_PX601_CD_2.raw	0/0	2.18	0	0.002358
FALSE	High	Sequest HT (A2)	Unambiguous	FVIDLQTRL		1	2	Q14498-1	Q14498-3; Q14498-1	0	2	0.3248	0	1	1	552.825	1104.64	1.98	0.00109	653634	HCD (High Energy Collision Dissociation)	MS2	30.5295	126.953	82.6216	22453	FR_BRIN1351_PX601_CD_2.raw	0/0	2.74	0	0.003001
FALSE	High	Sequest HT (A2)	Unambiguous	PVQPAVLQVHQTS		1	1	O95810	O95810	0	2	0.3051	0	1	1	702.386	1403.76	0.57	0.0004	455140	HCD (High Energy Collision Dissociation)	MS2	12.3964	150	48.4793	10913	FR_BRIN1351_PX601_CD_2.raw	0/0	2.95	0	0.002076
FALSE	High	Sequest HT (A2)	Unambiguous	FVIDLQTRL		1	2	Q14498-1	Q14498-3; Q14498-1	0	2	0.3234	0	1	1	552.825	1104.64	0.65	0.00036	250856	HCD (High Energy Collision Dissociation)	MS2	66.4374	150	82.2551	22328	FR_BRIN1351_PX601_CD_2.raw	0/0	2.69	0	0.0008736
FALSE	High	Sequest HT (A2)	Unambiguous	AMIELVERL		1	1	Q96DX7	Q96DX7	0	2	0.2209	0	1	1	537.306	1073.6	1.59	0.00085	614109	HCD (High Energy Collision Dissociation)	MS2	36.9038	150	82.1228	22282	FR_BRIN1351_PX601_CD_2.raw	0/0	2.58	0	0.01031
FALSE	High	Sequest HT (A2)	Unambiguous	YLPVGSHNL		1	1	Q07864	Q07864	0	2	0.3196	0	1	1	500.267	999.526	0.24	0.00012	356317	HCD (High Energy Collision Dissociation)	MS2	36.1596	150	48.9893	11083	FR_BRIN1351_PX601_CD_2.raw	0/0	1.94	0	0.01742
FALSE	High	Sequest HT (A2)	Unambiguous	TLPAITLKL		1	1	P07339	P07339	0	2	0.367	0	1	1	485.32	969.633	-1.16	-0.00056	132424	HCD (High Energy Collision Dissociation)	MS2	57.6973	150	81.0021	21904	FR_BRIN1351_PX601_CD_2.raw	0/0	2.18	0	0.01843
FALSE	High	Sequest HT (A2)	Unambiguous	KVLDFEHFL		1	2	P60660	P60660; P60660-2	0	2	0.3376	0	1	1	574.308	1147.61	-5.81	-0.00333	201613	HCD (High Energy Collision Dissociation)	MS2	77.1806	150	80.5274	21742	FR_BRIN1351_PX601_CD_2.raw	0/0	3.14	0	0.003443
FALSE	High	Sequest HT (A2)	Unambiguous	YLYPDITRL		1	1	P31641	P31641	0	2	0.1902	0	1	1	577.316	1153.63	-0.01	-1e-05	563363	HCD (High Energy Collision Dissociation)	MS2	45.038	150	80.4177	21705	FR_BRIN1351_PX601_CD_2.raw	0/0	2.05	0	0.002644
FALSE	High	Sequest HT (A2)	Unambiguous	KVLDFEHFL		1	2	P60660	P60660; P60660-2	0	2	0.4005	0	1	1	574.311	1147.61	-0.06	-4e-05	1.03569e+06	HCD (High Energy Collision Dissociation)	MS2	19.0806	150	80.1624	21620	FR_BRIN1351_PX601_CD_2.raw	0/0	3.72	0	0.01775
FALSE	High	Sequest HT (A2)	Selected	LLYDAEIHL		1	1	P17301	P17301	0	2	0.013	0	1	1	543.795	1086.58	-0.39	-0.00021	247934	HCD (High Energy Collision Dissociation)	MS2	75.713	150	80.0524	21583	FR_BRIN1351_PX601_CD_2.raw	0/0	1.54	0	0.009945
FALSE	High	Sequest HT (A2)	Unambiguous	KVLDFEHFL		1	2	P60660	P60660; P60660-2	0	2	0.3357	0	1	1	574.311	1147.61	-0.28	-0.00016	2.04098e+06	HCD (High Energy Collision Dissociation)	MS2	42.5031	37.254	79.7912	21493	FR_BRIN1351_PX601_CD_2.raw	0/0	2.83	0	0.01655
FALSE	High	Sequest HT (A2)	Unambiguous	RVPELLHRL		1	3	Q14997	Q14997-3; Q14997-2; Q14997	0	3	0.4573	0	1	1	378.236	1132.69	-1.26	-0.00047	505028	HCD (High Energy Collision Dissociation)	MS2	27.5331	150	45.988	10084	FR_BRIN1351_PX601_CD_2.raw	0/0	3.98	0	0.004431
FALSE	High	Sequest HT (A2)	Unambiguous	AIMDLLLRL		1	7		Q5H9R7-3; Q5H9R7-5; Q5H9R7-4; Q5H9R7-6; Q5H9R7-2; Q5H9R7-1; Q9UPN7	0	2	0.3548	0	1	2	529.325	1057.64	-1.12	-0.00059	143578	HCD (High Energy Collision Dissociation)	MS2	25.7885	150	116.376	33698	FR_BRIN1351_PX601_CD_3.raw	0/0	2.17	0	0.01833
FALSE	High	Sequest HT (A2)	Unambiguous	VVSEVDIAKAD		1	2	P20591	P20591; P20591-2	0	2	0.515	0	1	1	573.306	1145.6	-0.48	-0.00027	349397	HCD (High Energy Collision Dissociation)	MS2	21.6652	150	45.9247	10063	FR_BRIN1351_PX601_CD_2.raw	0/0	3.01	0	0.001664
FALSE	High	Sequest HT (A2)	Unambiguous	RVPELLHRL		1	3	Q14997	Q14997-3; Q14997-2; Q14997	0	3	0.4565	0	1	1	378.236	1132.69	-0.2	-8e-05	265492	HCD (High Energy Collision Dissociation)	MS2	44.4312	150	45.6295	9965	FR_BRIN1351_PX601_CD_2.raw	0/0	3.79	0	0.003902
FALSE	High	Sequest HT (A2)	Unambiguous	KLIEVDDERKL		1	1	P62753	P62753	0	3	0.3366	0	1	1	453.261	1357.77	0.56	0.00026	58926.2	HCD (High Energy Collision Dissociation)	MS2	47.4173	150	41.321	8576	FR_BRIN1351_PX601_CD_2.raw	0/0	4.13	0	0.01018
FALSE	High	Sequest HT (A2)	Unambiguous	KLIEVDDERKL		1	1	P62753	P62753	0	3	0.3394	0	1	1	453.261	1357.77	-0.52	-0.00023	747826	HCD (High Energy Collision Dissociation)	MS2	3.42509	126.012	41.6799	8692	FR_BRIN1351_PX601_CD_2.raw	0/0	5.54	0	0.005833
FALSE	High	Sequest HT (A2)	Unambiguous	KLIEVDDERKL		1	1	P62753	P62753	0	3	0.3333	0	1	1	453.261	1357.77	0.5	0.00022	360333	HCD (High Energy Collision Dissociation)	MS2	14.7922	150	42.0198	8800	FR_BRIN1351_PX601_CD_2.raw	0/0	5.43	0	0.001288
FALSE	High	Sequest HT (A2)	Unambiguous	KNKLRRGDLPFVVPR		1	2	P35579-1	P35579-1; P35579-2	0	4	0.424	0	1	1	449.525	1795.08	-1.5	-0.00067	145595	HCD (High Energy Collision Dissociation)	MS2	22.6968	150	42.301	8890	FR_BRIN1351_PX601_CD_2.raw	0/0	4.41	0	0.003286
FALSE	High	Sequest HT (A2)	Unambiguous	FLDENVHFF		1	3	Q86TI2-2	Q86TI2-2; Q86TI2; Q86TI2-4	0	2	0.2321	0	1	1	584.279	1167.55	3.54	0.00207	232265	HCD (High Energy Collision Dissociation)	MS2	45.2763	150	86.6694	23815	FR_BRIN1351_PX601_CD_2.raw	0/0	1.68	0	0.002678
FALSE	High	Sequest HT (A2)	Unambiguous	KNKLRRGDLPFVVPR		1	2	P35579-1	P35579-1; P35579-2	0	4	0.4176	0	1	1	449.526	1795.08	-0.21	-9e-05	218551	HCD (High Energy Collision Dissociation)	MS2	26.348	150	42.658	9005	FR_BRIN1351_PX601_CD_2.raw	0/0	3.76	0	0.003605
FALSE	High	Sequest HT (A2)	Unambiguous	KIETRDGKLVSESSDVLPK		1	2	P05787-2	P05787-2; P05787	0	4	0.5848	0	1	1	526.044	2101.15	2.38	0.00125	102594	HCD (High Energy Collision Dissociation)	MS2	14.0578	150	42.9561	9099	FR_BRIN1351_PX601_CD_2.raw	0/0	4.48	0	0.0002207
FALSE	High	Sequest HT (A2)	Unambiguous	PAGKLKYFDKLN		1	1	Q13162	Q13162	0	3	0.4654	0	1	1	465.266	1393.78	0.11	5e-05	304238	HCD (High Energy Collision Dissociation)	MS2	17.3225	150	43.013	9117	FR_BRIN1351_PX601_CD_2.raw	0/0	4.34	0	0.01158
FALSE	High	Sequest HT (A2)	Unambiguous	RQTVAVGVIKAVDKKAAGAG		1	3	P68104	P68104-2; P68104; Q5VTE0	0	4	0.5096	0	1	1	485.541	1939.14	-0.84	-0.00041	145883	HCD (High Energy Collision Dissociation)	MS2	10.5095	150	43.0869	9140	FR_BRIN1351_PX601_CD_2.raw	0/0	5.22	0	0.01007
FALSE	High	Sequest HT (A2)	Unambiguous	GKLVSESSDVLPK		1	2	P05787-2	P05787-2; P05787	0	3	0.3978	0	1	1	453.589	1358.75	0.22	0.0001	59983.6	HCD (High Energy Collision Dissociation)	MS2	74.3313	150	43.0959	9143	FR_BRIN1351_PX601_CD_2.raw	0/0	2.79	0	0.01463
FALSE	High	Sequest HT (A2)	Unambiguous	GKLVSESSDVLPK		1	2	P05787-2	P05787-2; P05787	0	3	0.4823	0	1	1	453.589	1358.75	-0.25	-0.00011	194162	HCD (High Energy Collision Dissociation)	MS2	37.2926	150	43.4373	9251	FR_BRIN1351_PX601_CD_2.raw	0/0	4.23	0	0.01314
FALSE	High	Sequest HT (A2)	Unambiguous	TLFDYEVRL		1	2	Q96T88-2	Q96T88-2; Q96T88	0	2	0.202	0	1	1	578.307	1155.61	1.56	0.0009	426922	HCD (High Energy Collision Dissociation)	MS2	56.7347	150	86.4305	23735	FR_BRIN1351_PX601_CD_2.raw	0/0	1.98	0	0.0183
FALSE	High	Sequest HT (A2)	Unambiguous	PPVKTKFGYHIIMVEGRK		1	2	Q9Y237-2	Q9Y237-2; Q9Y237	0	4	0.2448	0	1	1	525.801	2100.18	1.14	0.0006	127244	HCD (High Energy Collision Dissociation)	MS2	20.1933	150	44.1693	9483	FR_BRIN1351_PX601_CD_2.raw	0/0	3.88	0	0.004541
FALSE	High	Sequest HT (A2)	Unambiguous	TLIDLPGITKV		1	10	Q9UQ16-4	Q9UQ16-2; P50570-2; Q9UQ16-3; Q9UQ16-5; P50570-3; P50570-1; P50570-5; Q9UQ16-4; P50570-4; Q9UQ16	0	2	0.3112	0	1	1	585.361	1169.71	0.55	0.00032	260331	HCD (High Energy Collision Dissociation)	MS2	53.7298	150	86.0382	23604	FR_BRIN1351_PX601_CD_2.raw	0/0	2.41	0	0.01182
FALSE	High	Sequest HT (A2)	Unambiguous	YIVDLLTHL		1	2	Q3B7J2-1	Q3B7J2-1; Q3B7J2-2	0	2	0.3744	0	1	1	543.813	1086.62	0.17	9e-05	273383	HCD (High Energy Collision Dissociation)	MS2	0	150	101.736	28879	FR_BRIN1351_PX601_CD_3.raw	0/0	2.27	0	0.01085
FALSE	High	Sequest HT (A2)	Unambiguous	VLIPKLPQL		1	2	Q8N138	Q8N138; Q8N138-4	0	2	0.269	0	1	1	510.846	1020.68	2.14	0.00109	172563	HCD (High Energy Collision Dissociation)	MS2	63.267	150	85.6445	23473	FR_BRIN1351_PX601_CD_2.raw	0/0	1.71	0	0.01536
FALSE	High	Sequest HT (A2)	Unambiguous	LLPSVVLKL		1	1	Q99075	Q99075	0	2	0.255	0	1	1	491.34	981.672	1.39	0.00068	1.04125e+06	HCD (High Energy Collision Dissociation)	MS2	5.7575	89.961	85.6356	23470	FR_BRIN1351_PX601_CD_2.raw	0/0	2	0	0.01555
FALSE	High	Sequest HT (A2)	Unambiguous	SPTIKPSPAASKEYFQKVNQ		1	2	P30048	P30048; P30048-2	0	3	0.5385	0	1	1	740.725	2220.16	-2.74	-0.00203	89006.7	HCD (High Energy Collision Dissociation)	MS2	26.7986	150	44.989	9753	FR_BRIN1351_PX601_CD_2.raw	0/0	6.37	0	0.001476
FALSE	High	Sequest HT (A2)	Unambiguous	LVENFDEASKNEAN		1	4	P20290-1	P20290-2; Q96K17-1; Q96K17-2; P20290-1	0	2	0.5518	0	1	1	790.367	1579.73	2.54	0.002	116841	HCD (High Energy Collision Dissociation)	MS2	0	150	45.1235	9798	FR_BRIN1351_PX601_CD_2.raw	0/0	3.57	0	0.005078
FALSE	High	Sequest HT (A2)	Unambiguous	YLSPKLWAL		1	1	Q9BRS8	Q9BRS8	0	2	0.3318	0	1	1	545.818	1090.63	-0.88	-0.00048	257458	HCD (High Energy Collision Dissociation)	MS2	48.9859	150	85.3005	23356	FR_BRIN1351_PX601_CD_2.raw	0/0	2.23	0	0.008947
FALSE	High	Sequest HT (A2)	Unambiguous	LLPSVVLKL		1	1	Q99075	Q99075	0	2	0.2534	0	1	1	491.339	981.671	0.02	1e-05	490085	HCD (High Energy Collision Dissociation)	MS2	25.3827	150	85.2945	23354	FR_BRIN1351_PX601_CD_2.raw	0/0	2.21	0	0.01162
FALSE	High	Sequest HT (A2)	Unambiguous	LVENFDEASKNEAN		1	4	P20290-1	P20290-2; Q96K17-1; Q96K17-2; P20290-1	0	2	0.4719	0	1	1	790.367	1579.73	2.46	0.00194	118744	HCD (High Energy Collision Dissociation)	MS2	0	150	45.5082	9927	FR_BRIN1351_PX601_CD_2.raw	0/0	2.31	0	0.01354
FALSE	High	Sequest HT (A2)	Unambiguous	VLIPKLPQL		1	2	Q8N138	Q8N138; Q8N138-4	0	2	0.2473	0	1	1	510.845	1020.68	0.59	0.0003	3.05099e+06	HCD (High Energy Collision Dissociation)	MS2	17.3064	29.961	85.1591	23307	FR_BRIN1351_PX601_CD_2.raw	0/0	1.86	0	0.009376
FALSE	High	Sequest HT (A2)	Unambiguous	VLIPKLPQL		1	2	Q8N138	Q8N138; Q8N138-4	0	2	0.2851	0	1	1	510.845	1020.68	0.76	0.00039	4.43018e+06	HCD (High Energy Collision Dissociation)	MS2	5.54563	19.328	84.8061	23186	FR_BRIN1351_PX601_CD_2.raw	0/0	2.42	0	0.005725
FALSE	High	Sequest HT (A2)	Unambiguous	GFAGDDAPRAVFPSIVGRPR		1	10	P60709	A5A3E0; P63267-1; P60709; P63267-2; Q6S8J3; P62736; P68133; P0CG38; P68032; P63261	0	4	0.343	0	1	1	522.029	2085.09	-3.07	-0.0016	334004	HCD (High Energy Collision Dissociation)	MS2	7.15009	150	63.261	16017	FR_BRIN1351_PX601_CD_1.raw	0/0	3.44	0	0.01818
FALSE	High	Sequest HT (A2)	Unambiguous	SVVESVFKL		1	2	P56537-1	P56537-2; P56537-1	0	2	0.312	0	1	1	504.294	1007.58	3.96	0.00199	225607	HCD (High Energy Collision Dissociation)	MS2	61.9015	150	77.4519	20806	FR_BRIN1351_PX601_CD_1.raw	0/0	2.34	0	0.009257
FALSE	High	Sequest HT (A2)	Unambiguous	LVLDPPTDLKF		1	2	Q9P0L0-2	Q9P0L0; Q9P0L0-2	0	2	0.2912	0	1	1	629.359	1257.71	1.74	0.0011	586478	HCD (High Energy Collision Dissociation)	MS2	31.4601	150	87.8792	24284	FR_BRIN1351_PX601_CD_3.raw	0/0	2.85	0	0.0008342
FALSE	High	Sequest HT (A2)	Unambiguous	YLLPAIVHI		1	5	Q92841	Q92841-3; Q92841-1; Q92841; Q92841-2; P17844	0	2	0.3511	0	1	1	519.821	1038.63	-0.17	-9e-05	28375566	HCD (High Energy Collision Dissociation)	MS2	1.4634	3.283	91.9267	25636	FR_BRIN1351_PX601_CD_3.raw	0/0	2.25	0	0.01128
FALSE	High	Sequest HT (A2)	Unambiguous	YILKHIPNM		1	2	Q96NE9-1	Q96NE9-2; Q96NE9-1	0	2	0.2941	0	1	1	564.816	1128.62	0.58	0.00033	384167	HCD (High Energy Collision Dissociation)	MS2	35.9662	150	51.9114	12149	FR_BRIN1351_PX601_CD_1.raw	0/0	2.38	0	0.01411
FALSE	High	Sequest HT (A2)	Unambiguous	IVIGVLHQL		1	3	Q9UH92	Q9UH92; Q9UH92-2; Q9UH92-3	0	2	0.1124	0	1	1	496.32	991.632	2.27	0.00112	88485	HCD (High Energy Collision Dissociation)	MS2	56.5697	150	74.3403	19730	FR_BRIN1351_PX601_CD_3.raw	0/0	1.78	0	0.00638
FALSE	High	Sequest HT (A2)	Unambiguous	IVIGVLHQL		1	3	Q9UH92	Q9UH92; Q9UH92-2; Q9UH92-3	0	2	0.125	0	1	1	496.32	991.633	3.13	0.00155	531704	HCD (High Energy Collision Dissociation)	MS2	39.2878	150	73.9938	19615	FR_BRIN1351_PX601_CD_3.raw	0/0	2.32	0	0.005053
FALSE	High	Sequest HT (A2)	Unambiguous	FIWENIHTL		1	3	Q03001-7	Q03001-14; Q03001-8; Q03001-7	0	2	0.4158	0	1	1	586.809	1172.61	-0.07	-4e-05	284518	HCD (High Energy Collision Dissociation)	MS2	47.6558	150	86.5176	23828	FR_BRIN1351_PX601_CD_3.raw	0/0	1.9	0	0.01481
FALSE	High	Sequest HT (A2)	Unambiguous	QLYNQIIKL		1	1	O76094	O76094	0	2	0.2435	0	1	1	566.843	1132.68	5.12	0.0029	115700	HCD (High Energy Collision Dissociation)	MS2	64.8587	150	73.59	19479	FR_BRIN1351_PX601_CD_3.raw	0/0	1.93	0	0.01748
FALSE	High	Sequest HT (A2)	Unambiguous	KNKLRRGDLPFVVPR		1	2	P35579-1	P35579-1; P35579-2	0	4	0.4568	0	1	1	449.526	1795.08	0.61	0.00027	169458	HCD (High Energy Collision Dissociation)	MS2	31.8691	150	42.3447	8987	FR_BRIN1351_PX601_CD_1.raw	0/0	4.05	0	0.001574
FALSE	High	Sequest HT (A2)	Unambiguous	FLPRKFPSL		1	2	Q14137	Q14137; Q14137-2	0	2	0.1135	0	1	1	552.832	1104.66	0.21	0.00012	1554531	HCD (High Energy Collision Dissociation)	MS2	10.4617	63.304	59.1427	14613	FR_BRIN1351_PX601_CD_1.raw	0/0	2.29	0	0.00755
FALSE	High	Sequest HT (A2)	Unambiguous	YLLPAIVHI		1	5	Q92841	Q92841-3; Q92841-1; Q92841; Q92841-2; P17844	0	2	0.2981	0	1	1	519.822	1038.64	1.59	0.00082	737875	HCD (High Energy Collision Dissociation)	MS2	38.0772	150	91.5734	25518	FR_BRIN1351_PX601_CD_3.raw	0/0	2.08	0	0.007081
FALSE	High	Sequest HT (A2)	Unambiguous	FLDENVHFF		1	3	Q86TI2-2	Q86TI2-2; Q86TI2; Q86TI2-4	0	2	0.2714	0	1	1	584.278	1167.55	1.56	0.00091	361002	HCD (High Energy Collision Dissociation)	MS2	25.7259	150	86.6082	23858	FR_BRIN1351_PX601_CD_3.raw	0/0	1.99	0	0.00434
FALSE	High	Sequest HT (A2)	Unambiguous	YVIDPIKGL		1	9	Q15149-1	Q15149-4; Q15149-1; Q15149-6; Q15149-9; Q15149-3; Q15149-8; Q15149-5; Q15149-7; Q15149-2	0	2	0.3054	0	1	1	509.303	1017.6	1	0.00051	476297	HCD (High Energy Collision Dissociation)	MS2	39.3546	88.411	74.5471	19799	FR_BRIN1351_PX601_CD_3.raw	0/0	1.67	0	0.01317
FALSE	High	Sequest HT (A2)	Unambiguous	YVFPGVTRL		1	2	Q9H0A9-1	Q9H0A9-2; Q9H0A9-1	0	2	0.3959	0	1	1	526.301	1051.59	0.52	0.00027	1.17149e+06	HCD (High Energy Collision Dissociation)	MS2	12.994	112.992	73.0856	19309	FR_BRIN1351_PX601_CD_3.raw	0/0	1.97	0	0.007591
FALSE	High	Sequest HT (A2)	Unambiguous	FIFSDTHEL		1	1	Q9UKK3	Q9UKK3	0	2	0.2841	0	1	1	554.771	1108.53	2.62	0.00145	554540	HCD (High Energy Collision Dissociation)	MS2	25.1239	150	71.8407	18893	FR_BRIN1351_PX601_CD_3.raw	0/0	1.76	0	0.006233
FALSE	High	Sequest HT (A2)	Unambiguous	KLIEVDDERKL		1	1	P62753	P62753	0	3	0.3296	0	1	1	453.261	1357.77	-0.58	-0.00026	454492	HCD (High Energy Collision Dissociation)	MS2	10.0484	150	42.0575	8894	FR_BRIN1351_PX601_CD_1.raw	0/0	5.37	0	0.002777
FALSE	High	Sequest HT (A2)	Unambiguous	SLLEKSLGL		1	2	O43324-1	O43324-1; O43324-2	0	2	0.0844	0	1	1	480.293	959.579	1.74	0.00084	1.392e+06	HCD (High Energy Collision Dissociation)	MS2	2.36117	90.15	71.7153	18850	FR_BRIN1351_PX601_CD_3.raw	0/0	3.08	0	0.01104
FALSE	High	Sequest HT (A2)	Unambiguous	SVIVVLRNPLIAGK		1	2	P62316	P62316; P62316-2	0	2	0.6205	0	1	1	739.975	1478.94	0.32	0.00024	155312	HCD (High Energy Collision Dissociation)	MS2	0	150	71.6921	18842	FR_BRIN1351_PX601_CD_3.raw	0/0	4.4	0	0.006058
FALSE	High	Sequest HT (A2)	Unambiguous	SVIVVLRNPLIAGK		1	2	P62316	P62316; P62316-2	0	3	0.4375	0	1	1	493.653	1478.94	1.57	0.00077	284183	HCD (High Energy Collision Dissociation)	MS2	36.2619	150	71.6708	18835	FR_BRIN1351_PX601_CD_3.raw	0/0	3.2	0	0.000267
FALSE	High	Sequest HT (A2)	Unambiguous	FLIQNVLRL		1	1	P41252	P41252	0	2	0.2818	0	1	1	558.35	1115.69	-0.56	-0.00031	103047	HCD (High Energy Collision Dissociation)	MS2	62.2909	150	96.5611	27176	FR_BRIN1351_PX601_CD_3.raw	0/0	1.81	0	0.003218
FALSE	High	Sequest HT (A2)	Unambiguous	TGPNLHGLFGR		1	1	P99999	P99999	0	3	0.3716	0	1	1	390.212	1168.62	0.1	4e-05	313711	HCD (High Energy Collision Dissociation)	MS2	38.5352	150	58.6869	14461	FR_BRIN1351_PX601_CD_1.raw	0/0	2.61	0	0.007036
FALSE	High	Sequest HT (A2)	Unambiguous	FIFSDTHEL		1	1	Q9UKK3	Q9UKK3	0	2	0.2444	0	1	1	554.77	1108.53	1.08	0.0006	808643	HCD (High Energy Collision Dissociation)	MS2	33.5331	150	71.4963	18776	FR_BRIN1351_PX601_CD_3.raw	0/0	1.8	0	0.005154
FALSE	High	Sequest HT (A2)	Unambiguous	SLLEKSLGL		1	2	O43324-1	O43324-1; O43324-2	0	2	0.1325	0	1	1	480.293	959.578	0.98	0.00047	378725	HCD (High Energy Collision Dissociation)	MS2	12.4917	150	71.3416	18722	FR_BRIN1351_PX601_CD_3.raw	0/0	3.17	0	0.01032
FALSE	High	Sequest HT (A2)	Unambiguous	KLIEVDDERKL		1	1	P62753	P62753	0	3	0.3591	0	1	1	453.261	1357.77	-0.52	-0.00023	671136	HCD (High Energy Collision Dissociation)	MS2	8.20607	126.397	41.7123	8782	FR_BRIN1351_PX601_CD_1.raw	0/0	5.43	0	0.001818
FALSE	High	Sequest HT (A2)	Unambiguous	VLADLKVQL		1	1	Q9NQP4	Q9NQP4	0	2	0.1558	0	1	1	499.817	998.627	2.18	0.00109	253329	HCD (High Energy Collision Dissociation)	MS2	45.313	150	72.0479	18962	FR_BRIN1351_PX601_CD_3.raw	0/0	2.76	0	0.01425
FALSE	High	Sequest HT (A2)	Unambiguous	KNKLRRGDLPFVVPR		1	2	P35579-1	P35579-1; P35579-2	0	4	0.4692	0	1	1	449.526	1795.08	-0.55	-0.00025	280007	HCD (High Energy Collision Dissociation)	MS2	12.0852	150	42.7004	9103	FR_BRIN1351_PX601_CD_1.raw	0/0	3.9	0	0.006019
FALSE	High	Sequest HT (A2)	Unambiguous	TGPNLHGLFGR		1	1	P99999	P99999	0	3	0.2892	0	1	1	390.212	1168.62	-0.52	-0.0002	289358	HCD (High Energy Collision Dissociation)	MS2	48.5233	150	59.1576	14618	FR_BRIN1351_PX601_CD_1.raw	0/0	2.49	0	0.005188
FALSE	High	Sequest HT (A2)	Unambiguous	FVCDIRPEI		1	1	O75348	O75348	0	2	0.2356	0	1	1	546.282	1091.56	0.74	0.0004	209542	HCD (High Energy Collision Dissociation)	MS2	77.9268	150	74.7082	19852	FR_BRIN1351_PX601_CD_3.raw	0/0	1.74	0	0.01192
FALSE	High	Sequest HT (A2)	Unambiguous	GLAPLHIQL		1	1	P09131-1	P09131-1	0	2	0.3412	0	1	1	481.296	961.585	2.61	0.00125	147241	HCD (High Energy Collision Dissociation)	MS2	55.4041	150	77.0379	20630	FR_BRIN1351_PX601_CD_3.raw	0/0	2.11	0	0.01768
FALSE	High	Sequest HT (A2)	Unambiguous	KLMELYERL		1	2	Q9UG63-2	Q9UG63-2; Q9UG63	0	2	0.3149	0	1	1	597.834	1194.66	4.68	0.00279	153253	HCD (High Energy Collision Dissociation)	MS2	64.6711	150	60.388	14989	FR_BRIN1351_PX601_CD_3.raw	0/0	2.35	0	0.003732
FALSE	High	Sequest HT (A2)	Unambiguous	ALIPVINKL		1	7	O00429-6	O00429-4; O00429; O00429-6; O00429-8; O00429-3; O00429-5; O00429-2	0	2	0.226	0	1	1	490.83	980.653	2.71	0.00133	139575	HCD (High Energy Collision Dissociation)	MS2	56.372	150	76.9473	20600	FR_BRIN1351_PX601_CD_3.raw	0/0	1.77	0	0.0159
FALSE	High	Sequest HT (A2)	Unambiguous	YVTSVILHI		1	4	Q5VIR6-4	Q5VIR6-4; Q5VIR6-1; Q5VIR6-3; Q5VIR6-2	0	2	0.407	0	1	1	522.809	1044.61	2.34	0.00122	538111	HCD (High Energy Collision Dissociation)	MS2	49.2481	150	76.74	20531	FR_BRIN1351_PX601_CD_3.raw	0/0	2.58	0	0.00468
FALSE	High	Sequest HT (A2)	Unambiguous	KIETRDGKLVSESSDVLPK		1	2	P05787-2	P05787-2; P05787	0	4	0.445	0	1	1	526.044	2101.15	2.27	0.00119	89704.8	HCD (High Energy Collision Dissociation)	MS2	28.1277	150	42.9888	9197	FR_BRIN1351_PX601_CD_1.raw	0/0	3.82	0	0.0003702
FALSE	High	Sequest HT (A2)	Unambiguous	MLANDIARL		1	1	Q9H4M9	Q9H4M9	0	2	0.3397	0	1	1	508.782	1016.56	1.91	0.00097	308069	HCD (High Energy Collision Dissociation)	MS2	47.8978	150	64.6989	16470	FR_BRIN1351_PX601_CD_3.raw	0/0	2.62	0	0.01419
FALSE	High	Sequest HT (A2)	Unambiguous	FILQPIHNL		1	1	P21964-1	P21964-1	0	2	0.3556	0	1	1	547.822	1094.64	1.65	0.0009	173605	HCD (High Energy Collision Dissociation)	MS2	63.8347	150	76.3206	20391	FR_BRIN1351_PX601_CD_3.raw	0/0	1.8	0	0.002834
FALSE	High	Sequest HT (A2)	Unambiguous	VILEGELERA		1	2	P67936-2	P67936-2; P67936	0	2	0.1982	0	1	1	564.815	1128.62	-2.93	-0.00165	186313	HCD (High Energy Collision Dissociation)	MS2	57.865	150	56.7348	13802	FR_BRIN1351_PX601_CD_1.raw	0/0	2.22	0	0.01264
FALSE	High	Sequest HT (A2)	Unambiguous	TLVDEVFRI		1	3	P15927-3	P15927-3; P15927-2; P15927-1	0	2	0.3498	0	1	1	546.309	1091.61	1.69	0.00092	152052	HCD (High Energy Collision Dissociation)	MS2	64.763	150	93.7687	26255	FR_BRIN1351_PX601_CD_3.raw	0/0	2.03	0	0.005588
FALSE	High	Sequest HT (A2)	Unambiguous	YLADIFTKL		1	1	Q49AG3	Q49AG3	0	2	0.1084	0	1	1	542.308	1083.61	0.43	0.00023	178420	HCD (High Energy Collision Dissociation)	MS2	46.4168	150	92.7884	25930	FR_BRIN1351_PX601_CD_3.raw	0/0	2.49	0	0.006093
FALSE	High	Sequest HT (A2)	Unambiguous	PMFIVNTNVPRASVPD		1	1	P14174	P14174	0	2	0.5797	0	1	1	878.957	1756.91	1.47	0.00129	1.12272e+06	HCD (High Energy Collision Dissociation)	MS2	0	150	75.8872	20245	FR_BRIN1351_PX601_CD_3.raw	0/0	5.02	0	5.835e-05
FALSE	High	Sequest HT (A2)	Unambiguous	ALLDSAHLL		1	5	O14617-5	O14617-1; O14617-3; O14617-2; O14617-4; O14617-5	0	2	0.2531	0	1	1	476.777	952.548	1.58	0.00075	677365	HCD (High Energy Collision Dissociation)	MS2	39.9552	91.022	75.8359	20228	FR_BRIN1351_PX601_CD_3.raw	0/0	1.62	0	0.007599
FALSE	High	Sequest HT (A2)	Unambiguous	GLLENIRQL		1	1	Q9Y496	Q9Y496	0	2	0.1486	0	1	1	528.316	1055.62	3.13	0.00165	115622	HCD (High Energy Collision Dissociation)	MS2	71.8004	150	75.7824	20209	FR_BRIN1351_PX601_CD_3.raw	0/0	2.22	0	0.01568
FALSE	High	Sequest HT (A2)	Unambiguous	DKKAAGAGKVTKSAQKAQKA		1	3	P68104	P68104-2; P68104; Q5VTE0	0	4	0.5392	0	1	1	497.292	1986.15	-0.02	-1e-05	517181	HCD (High Energy Collision Dissociation)	MS2	0	142.78	15.8627	1535	FR_BRIN1351_PX601_CD_1.raw	0/0	6.12	0	0.002395
FALSE	High	Sequest HT (A2)	Unambiguous	PMFIVNTNVPRASVPD		1	1	P14174	P14174	0	2	0.5711	0	1	1	878.959	1756.91	3.62	0.00318	104799	HCD (High Energy Collision Dissociation)	MS2	0	150	75.5507	20132	FR_BRIN1351_PX601_CD_3.raw	0/0	4.01	0	7.911e-05
FALSE	High	Sequest HT (A2)	Unambiguous	TLFDYEVRL		1	2	Q96T88-2	Q96T88-2; Q96T88	0	2	0.2385	0	1	1	578.307	1155.61	2.08	0.0012	472038	HCD (High Energy Collision Dissociation)	MS2	58.4649	150	86.3469	23769	FR_BRIN1351_PX601_CD_3.raw	0/0	2.18	0	0.0025
FALSE	High	Sequest HT (A2)	Unambiguous	YVIDPIKGL		1	9	Q15149-1	Q15149-4; Q15149-1; Q15149-6; Q15149-9; Q15149-3; Q15149-8; Q15149-5; Q15149-7; Q15149-2	0	2	0.3843	0	1	1	509.305	1017.6	5.5	0.0028	613138	HCD (High Energy Collision Dissociation)	MS2	20.9868	150	75.2632	20037	FR_BRIN1351_PX601_CD_3.raw	0/0	2.42	0	0.002813
FALSE	High	Sequest HT (A2)	Unambiguous	FLNGEVIRL		1	2	Q99714-1	Q99714-1; Q99714-2	0	2	0.2642	0	1	1	530.811	1060.61	-0.96	-0.00051	146720	HCD (High Energy Collision Dissociation)	MS2	52.2641	150	75.236	20028	FR_BRIN1351_PX601_CD_3.raw	0/0	2.46	0	0.003377
FALSE	High	Sequest HT (A2)	Unambiguous	PAGKLKYFDKLN		1	1	Q13162	Q13162	0	3	0.4311	0	1	1	465.266	1393.78	-0.41	-0.00019	104035	HCD (High Energy Collision Dissociation)	MS2	75.0336	150	42.7492	9119	FR_BRIN1351_PX601_CD_1.raw	0/0	3.41	0	0.0138
FALSE	High	Sequest HT (A2)	Unambiguous	YLLPAIVHI		1	5	Q92841	Q92841-3; Q92841-1; Q92841; Q92841-2; P17844	0	2	0.3417	0	1	1	519.822	1038.64	1.24	0.00064	1.54572e+06	HCD (High Energy Collision Dissociation)	MS2	23.399	65.81	92.29	25758	FR_BRIN1351_PX601_CD_3.raw	0/0	1.99	0	0.006403
FALSE	High	Sequest HT (A2)	Unambiguous	KVLDLKINL		1	4	Q96RL7	Q96RL7-2; Q96RL7-4; Q96RL7-3; Q96RL7	0	2	0.1201	0	1	1	528.345	1055.68	0.57	0.0003	159022	HCD (High Energy Collision Dissociation)	MS2	38.4995	150	65.8507	16862	FR_BRIN1351_PX601_CD_3.raw	0/0	3.58	0	0.01481
FALSE	High	Sequest HT (A2)	Unambiguous	FLPEGVNKL		1	1	Q5VWP2	Q5VWP2	0	2	0.287	0	1	1	508.792	1016.58	0.05	3e-05	2826324	HCD (High Energy Collision Dissociation)	MS2	8.85048	27.732	59.208	14635	FR_BRIN1351_PX601_CD_1.raw	0/0	2.16	0	0.01699
FALSE	High	Sequest HT (A2)	Unambiguous	YVIDPIKGL		1	9	Q15149-1	Q15149-4; Q15149-1; Q15149-6; Q15149-9; Q15149-3; Q15149-8; Q15149-5; Q15149-7; Q15149-2	0	2	0.4435	0	1	1	509.303	1017.6	1.48	0.00075	8.0105e+06	HCD (High Energy Collision Dissociation)	MS2	1.18113	10.49	74.8952	19915	FR_BRIN1351_PX601_CD_3.raw	0/0	2.39	0	0.006978
FALSE	High	Sequest HT (A2)	Unambiguous	QILDGVHYL		1	2	O43293-1	O43293-2; O43293-1	0	2	0.332	0	1	1	529.289	1057.57	2.08	0.0011	410604	HCD (High Energy Collision Dissociation)	MS2	42.3842	150	71.178	18665	FR_BRIN1351_PX601_CD_3.raw	0/0	2.47	0	0.008896
FALSE	High	Sequest HT (A2)	Unambiguous	VLMTEDIKL		1	8	Q04637-9	Q04637-6; Q04637-9; Q04637; Q04637-3; Q04637-8; Q04637-4; Q04637-5; Q04637-7	0	2	0.3289	0	1	1	531.301	1061.59	3.34	0.00177	1.00318e+06	HCD (High Energy Collision Dissociation)	MS2	42.5753	67.181	70.9735	18597	FR_BRIN1351_PX601_CD_3.raw	0/0	2.25	0	0.007061
FALSE	High	Sequest HT (A2)	Unambiguous	LLPDIISRL		1	1	Q15021	Q15021	0	2	0.3294	0	1	1	520.329	1039.65	-0.43	-0.00022	3.85076e+06	HCD (High Energy Collision Dissociation)	MS2	7.2525	24.106	91.1752	25383	FR_BRIN1351_PX601_CD_3.raw	0/0	1.7	0	0.006306
FALSE	High	Sequest HT (A2)	Unambiguous	IIIPEIQKV		1	3	P55060-1	P55060-4; P55060-3; P55060-1	0	2	0.1016	0	1	1	526.842	1052.68	5.01	0.00264	421848	HCD (High Energy Collision Dissociation)	MS2	34.177	150	70.6353	18484	FR_BRIN1351_PX601_CD_3.raw	0/0	1.87	0	0.01751
FALSE	High	Sequest HT (A2)	Unambiguous	THSLGGGTGSGMGTLLISK		1	9	P07437	Q13885; Q13509; P04350; A6NNZ2; Q9BUF5; Q13509-2; P07437; P68371; Q9BVA1	0	3	0.5987	0	1	1	591.976	1773.91	-1.83	-0.00108	357478	HCD (High Energy Collision Dissociation)	MS2	66.3647	150	55.3524	13328	FR_BRIN1351_PX601_CD_1.raw	0/0	4.56	0	6.579e-05
FALSE	High	Sequest HT (A2)	Unambiguous	SVIDHIHLI		1	2	O14908-1	O14908-2; O14908-1	0	2	0.3312	0	1	1	523.805	1046.6	3.13	0.00164	880422	HCD (High Energy Collision Dissociation)	MS2	32.8035	150	67.6797	17485	FR_BRIN1351_PX601_CD_3.raw	0/0	3.08	0	0.004595
FALSE	High	Sequest HT (A2)	Unambiguous	FLDPNNIPKA		1	2	Q9BVK2-1	Q9BVK2-1; Q9BVK2-2	0	2	0.3257	0	1	1	564.806	1128.6	-0.33	-0.00018	258452	HCD (High Energy Collision Dissociation)	MS2	57.5278	150	57.8523	14181	FR_BRIN1351_PX601_CD_1.raw	0/0	2.18	0	0.009813
FALSE	High	Sequest HT (A2)	Unambiguous	THSLGGGTGSGMGTLLLSK		1	1		Q3ZCM7	0	3	0.5987	0	1	2	591.976	1773.91	-1.83	-0.00108	357478	HCD (High Energy Collision Dissociation)	MS2	66.3647	150	55.3524	13328	FR_BRIN1351_PX601_CD_1.raw	0/0	4.56	0	6.579e-05
FALSE	High	Sequest HT (A2)	Unambiguous	TGPNLHGLFGR		1	1	P99999	P99999	0	3	0.3835	0	1	1	390.212	1168.62	0.5	0.00019	878788	HCD (High Energy Collision Dissociation)	MS2	0	118.827	55.3772	13337	FR_BRIN1351_PX601_CD_1.raw	0/0	3.39	0	0.01044
FALSE	High	Sequest HT (A2)	Unambiguous	REDSWLKSLFVRKVD		1	2	O75323-1	O75323-1; O75323-2	0	4	0.472	0	1	1	470.262	1878.02	0.72	0.00034	207690	HCD (High Energy Collision Dissociation)	MS2	28.0606	150	67.8367	17538	FR_BRIN1351_PX601_CD_3.raw	0/0	4.28	0	0.01606
FALSE	High	Sequest HT (A2)	Unambiguous	PLLEAVPKTGDEKDVSV		1	1	Q16543	Q16543	0	3	0.3768	0	1	1	599.659	1796.96	-0.27	-0.00016	410159	HCD (High Energy Collision Dissociation)	MS2	29.6953	150	57.5137	14066	FR_BRIN1351_PX601_CD_1.raw	0/0	4.06	0	0.003453
FALSE	High	Sequest HT (A2)	Unambiguous	NILELLHRL		1	1	Q9BPX3	Q9BPX3	0	3	0.0456	0	1	1	374.234	1120.69	2.63	0.00098	231754	HCD (High Energy Collision Dissociation)	MS2	16.4463	150	88.767	24581	FR_BRIN1351_PX601_CD_3.raw	0/0	2.41	0	0.01423
FALSE	High	Sequest HT (A2)	Unambiguous	TGPNLHGLFGR		1	1	P99999	P99999	0	2	0.4441	0	1	1	584.814	1168.62	-1.61	-0.00094	423773	HCD (High Energy Collision Dissociation)	MS2	29.0301	150	55.4123	13349	FR_BRIN1351_PX601_CD_1.raw	0/0	3.67	0	0.005043
FALSE	High	Sequest HT (A2)	Unambiguous	KDEISTTDAIFVQRDLK		1	2	P05121-1	P05121-1; P05121-2	0	3	0.602	0	1	1	660.352	1979.04	-1.51	-0.00099	98864	HCD (High Energy Collision Dissociation)	MS2	49.3103	150	57.421	14034	FR_BRIN1351_PX601_CD_1.raw	0/0	5.1	0	0.0001467
FALSE	High	Sequest HT (A2)	Unambiguous	KLLNLISKL		1	1	Q13794	Q13794	0	2	0.2754	0	1	1	521.356	1041.7	1.18	0.00061	354553	HCD (High Energy Collision Dissociation)	MS2	53.4774	150	67.9627	17581	FR_BRIN1351_PX601_CD_3.raw	0/0	3.34	0	0.01494
FALSE	High	Sequest HT (A2)	Unambiguous	SILSLVTKI		1	1	Q12905	Q12905	0	2	0.1557	0	1	1	487.318	973.628	-1.01	-0.00049	412802	HCD (High Energy Collision Dissociation)	MS2	27.3429	150	89.9642	24978	FR_BRIN1351_PX601_CD_3.raw	0/0	2.89	0	0.01853
FALSE	High	Sequest HT (A2)	Unambiguous	NLAEDIMRL		1	1	P08670	P08670	0	2	0.3423	0	1	1	537.786	1074.56	3.18	0.00171	327890	HCD (High Energy Collision Dissociation)	MS2	58.6205	150	89.4002	24791	FR_BRIN1351_PX601_CD_3.raw	0/0	2.22	0	0.006166
FALSE	High	Sequest HT (A2)	Unambiguous	ALVAIFTHL		1	1	Q14204	Q14204	0	2	0.3098	0	1	1	492.799	984.591	3.3	0.00163	238723	HCD (High Energy Collision Dissociation)	MS2	25.9003	150	89.3366	24770	FR_BRIN1351_PX601_CD_3.raw	0/0	2.55	0	0.01613
FALSE	High	Sequest HT (A2)	Unambiguous	TGPNLHGLFGR		1	1	P99999	P99999	0	3	0.4561	0	1	1	390.212	1168.62	0.03	1e-05	51297324	HCD (High Energy Collision Dissociation)	MS2	0.0610446	1.418	55.719	13453	FR_BRIN1351_PX601_CD_1.raw	0/0	3.42	0	0.01059
FALSE	High	Sequest HT (A2)	Unambiguous	TGPNLHGLFGR		1	1	P99999	P99999	0	2	0.468	0	1	1	584.815	1168.62	0.48	0.00028	8337623	HCD (High Energy Collision Dissociation)	MS2	1.87562	10.99	55.7673	13469	FR_BRIN1351_PX601_CD_1.raw	0/0	3.44	0	0.006591
FALSE	High	Sequest HT (A2)	Unambiguous	TGPNLHGLFGR		1	1	P99999	P99999	0	3	0.4359	0	1	1	390.212	1168.62	0.03	1e-05	11679610	HCD (High Energy Collision Dissociation)	MS2	0.814723	10.009	56.0724	13575	FR_BRIN1351_PX601_CD_1.raw	0/0	3.51	0	0.006648
FALSE	High	Sequest HT (A2)	Unambiguous	ALPGDNVGFNVK		1	3	P68104	Q05639; P68104-2; P68104	0	2	0.6308	0	1	1	615.828	1230.65	0.33	0.0002	624344	HCD (High Energy Collision Dissociation)	MS2	26.8301	150	56.975	13883	FR_BRIN1351_PX601_CD_1.raw	0/0	2.79	0	0.00207
FALSE	High	Sequest HT (A2)	Unambiguous	SLFGGSVKL		1	3	Q8WUM4-2	Q8WUM4-3; Q8WUM4-2; Q8WUM4	0	2	0.1529	0	1	1	454.266	907.525	0.83	0.00038	1.45559e+06	HCD (High Energy Collision Dissociation)	MS2	10.4485	122.763	68.3149	17700	FR_BRIN1351_PX601_CD_3.raw	0/0	2.42	0	0.01109
FALSE	High	Sequest HT (A2)	Unambiguous	SLFGGSVKL		1	3	Q8WUM4-2	Q8WUM4-3; Q8WUM4-2; Q8WUM4	0	2	0.1063	0	1	1	454.267	907.526	1.3	0.00059	5281148	HCD (High Energy Collision Dissociation)	MS2	1.24071	20.651	68.6782	17824	FR_BRIN1351_PX601_CD_3.raw	0/0	1.6	0	0.01461
FALSE	High	Sequest HT (A2)	Unambiguous	TGPNLHGLFGR		1	1	P99999	P99999	0	2	0.4823	0	1	1	584.815	1168.62	-0.15	-9e-05	2.10195e+06	HCD (High Energy Collision Dissociation)	MS2	8.61563	145.849	56.1358	13596	FR_BRIN1351_PX601_CD_1.raw	0/0	3.96	0	0.001442
FALSE	High	Sequest HT (A2)	Unambiguous	LLPEEIGKL		1	2	Q9UNH6-3	Q9UNH6; Q9UNH6-3	0	2	0.2249	0	1	1	506.309	1011.61	1.66	0.00084	930317	HCD (High Energy Collision Dissociation)	MS2	24.1024	150	68.7294	17841	FR_BRIN1351_PX601_CD_3.raw	0/0	2.09	0	0.009251
FALSE	High	Sequest HT (A2)	Unambiguous	TGPNLHGLFGR		1	1	P99999	P99999	0	2	0.4602	0	1	1	584.814	1168.62	-0.56	-0.00033	454921	HCD (High Energy Collision Dissociation)	MS2	16.5887	150	56.5035	13721	FR_BRIN1351_PX601_CD_1.raw	0/0	3.52	0	0.001512
FALSE	High	Sequest HT (A2)	Unambiguous	SVIDHIHLI		1	2	O14908-1	O14908-2; O14908-1	0	3	0.1873	0	1	1	349.539	1046.6	2.22	0.00077	482786	HCD (High Energy Collision Dissociation)	MS2	47.7858	150	67.5125	17429	FR_BRIN1351_PX601_CD_3.raw	0/0	2.51	0	0.01846
FALSE	High	Sequest HT (A2)	Unambiguous	TELLIRKL		1	5	P68431	P84243; Q16695; Q6NXT2; P68431; Q71DI3	0	2	0.1399	0	1	1	493.324	985.64	-0.63	-0.00031	826721	HCD (High Energy Collision Dissociation)	MS2	45.4543	74.972	50.0551	11531	FR_BRIN1351_PX601_CD_1.raw	0/0	2.43	0	0.01726
FALSE	High	Sequest HT (A2)	Unambiguous	SLFGGSVKL		1	3	Q8WUM4-2	Q8WUM4-3; Q8WUM4-2; Q8WUM4	0	2	0.1307	0	1	1	454.267	907.527	2.58	0.00117	674338	HCD (High Energy Collision Dissociation)	MS2	40.3468	136.37	69.0405	17945	FR_BRIN1351_PX601_CD_3.raw	0/0	1.53	0	0.007488
FALSE	High	Sequest HT (A2)	Unambiguous	LLPERPPYL		1	1	Q9UJM3	Q9UJM3	0	2	0.2198	0	1	1	549.322	1097.64	1.95	0.00107	3.20635e+06	HCD (High Energy Collision Dissociation)	MS2	14.0358	40.312	67.0719	17278	FR_BRIN1351_PX601_CD_3.raw	0/0	1.82	0	0.01058
FALSE	High	Sequest HT (A2)	Unambiguous	IIIPEIQKV		1	3	P55060-1	P55060-4; P55060-3; P55060-1	0	2	0.0945	0	1	1	526.84	1052.67	2.11	0.00111	143353	HCD (High Energy Collision Dissociation)	MS2	67.2481	150	70.2834	18366	FR_BRIN1351_PX601_CD_3.raw	0/0	1.27	0	0.01769
FALSE	High	Sequest HT (A2)	Unambiguous	FVMETFVHL		1	2	Q9BVK8-1	Q9BVK8-2; Q9BVK8-1	0	2	0.3551	0	1	1	561.786	1122.57	0.22	0.00012	479558	HCD (High Energy Collision Dissociation)	MS2	26.2335	150	91.1178	25364	FR_BRIN1351_PX601_CD_3.raw	0/0	2.14	0	0.005571
FALSE	High	Sequest HT (A2)	Unambiguous	LLPDQIEKL		1	6	Q8N573-1	Q8N573-1; Q8N573-4; Q8N573-8; Q8N573-5; Q8N573-7; Q8N573-2	0	2	0.2373	0	1	1	534.819	1068.63	1.02	0.00055	1.09458e+06	HCD (High Energy Collision Dissociation)	MS2	22.2802	122.714	66.499	17083	FR_BRIN1351_PX601_CD_3.raw	0/0	1.77	0	0.01317
FALSE	High	Sequest HT (A2)	Unambiguous	MLPKDIAKL		1	1	P61024	P61024	0	2	0.2667	0	1	1	514.813	1028.62	0.8	0.00041	1.23773e+06	HCD (High Energy Collision Dissociation)	MS2	15.1132	120.727	53.3097	12627	FR_BRIN1351_PX601_CD_1.raw	0/0	2.1	0	0.01455
FALSE	High	Sequest HT (A2)	Unambiguous	LLPDIISRL		1	1	Q15021	Q15021	0	2	0.3202	0	1	1	520.33	1039.65	0.74	0.00039	981058	HCD (High Energy Collision Dissociation)	MS2	26.496	148.651	90.8199	25264	FR_BRIN1351_PX601_CD_3.raw	0/0	2.03	0	0.005033
FALSE	High	Sequest HT (A2)	Unambiguous	FIMEAGVKL		1	3	P0C7Q3	Q8N1B3-1; P0C7Q3; Q8N1B3-2	0	2	0.2294	0	1	1	504.284	1007.56	0.69	0.00035	343808	HCD (High Energy Collision Dissociation)	MS2	28.7418	150	70.1913	18335	FR_BRIN1351_PX601_CD_3.raw	0/0	2.18	0	0.006798
FALSE	High	Sequest HT (A2)	Unambiguous	LLPSHPLEL		1	1	Q9Y244	Q9Y244	0	2	0.1111	0	1	1	509.801	1018.59	1.77	0.0009	1.52971e+06	HCD (High Energy Collision Dissociation)	MS2	3.83906	69.321	66.7601	17171	FR_BRIN1351_PX601_CD_3.raw	0/0	1.89	0	0.01039
FALSE	High	Sequest HT (A2)	Unambiguous	KLISELQKL		1	2	Q5UIP0	Q5UIP0-2; Q5UIP0	0	2	0.1739	0	1	1	536.342	1071.68	0.29	0.00016	888671	HCD (High Energy Collision Dissociation)	MS2	55.7312	102.428	53.3976	12658	FR_BRIN1351_PX601_CD_1.raw	0/0	2.99	0	0.008157
FALSE	High	Sequest HT (A2)	Unambiguous	SLADIAQKL		1	2	O43242	O43242-2; O43242	0	2	0.2612	0	1	1	479.782	958.557	0.23	0.00011	234979	HCD (High Energy Collision Dissociation)	MS2	46.617	150	70.08	18298	FR_BRIN1351_PX601_CD_3.raw	0/0	2.68	0	0.01565
FALSE	High	Sequest HT (A2)	Unambiguous	TLLTAIVKL		1	3	P63010-2	P63010-3; P63010-2; P63010-1	0	2	0.078	0	1	1	486.329	971.65	0.26	0.00012	124988	HCD (High Energy Collision Dissociation)	MS2	28.9855	150	88.2737	24417	FR_BRIN1351_PX601_CD_3.raw	0/0	2.05	0	0.00934
FALSE	High	Sequest HT (A2)	Unambiguous	GVPETISKL		1	2	O60312	O43520; O60312	0	2	0.2129	0	1	1	472.278	943.549	2.79	0.00132	195475	HCD (High Energy Collision Dissociation)	MS2	54.029	150	53.473	12683	FR_BRIN1351_PX601_CD_1.raw	0/0	1.55	0	0.01525
FALSE	High	Sequest HT (A2)	Unambiguous	MLPKDIAKL		1	1	P61024	P61024	0	2	0.1623	0	1	1	514.813	1028.62	1.04	0.00053	493206	HCD (High Energy Collision Dissociation)	MS2	32.3905	150	53.6851	12756	FR_BRIN1351_PX601_CD_1.raw	0/0	1.91	0	0.0134
FALSE	High	Sequest HT (A2)	Unambiguous	PAKRPKFDMIVPILEKMQDK		1	3	Q13418	Q13418-2; Q13418-3; Q13418	0	4	0.4933	0	1	1	596.837	2384.33	3.58	0.00213	169191	HCD (High Energy Collision Dissociation)	MS2	61.2837	150	69.7689	18192	FR_BRIN1351_PX601_CD_3.raw	0/0	3.75	0	0.00332
FALSE	High	Sequest HT (A2)	Unambiguous	TGPNLHGLFGR		1	1	P99999	P99999	0	3	0.3592	0	1	1	390.212	1168.62	-0.37	-0.00014	366059	HCD (High Energy Collision Dissociation)	MS2	47.3039	150	58.3334	14343	FR_BRIN1351_PX601_CD_1.raw	0/0	2.84	0	0.007605
FALSE	High	Sequest HT (A2)	Unambiguous	KRFSFKKSFKLSGFSFK		1	1	P29966	P29966	0	4	0.5212	0	1	1	518.048	2069.17	-0.19	-0.0001	555863	HCD (High Energy Collision Dissociation)	MS2	37.415	150	53.9845	12858	FR_BRIN1351_PX601_CD_1.raw	0/0	6.14	0	4.382e-05
FALSE	High	Sequest HT (A2)	Unambiguous	KKAAGAGKVTKSAQKAQKA		1	3	P68104	P68104-2; P68104; Q5VTE0	0	4	0.393	0	1	1	468.537	1871.13	3.68	0.00172	37505.7	HCD (High Energy Collision Dissociation)	MS2	21.2001	150	38.2058	7676	FR_BRIN1351_PX601_CD_1.raw	0/0	7.43	0	7.157e-05
FALSE	High	Sequest HT (A2)	Unambiguous	ALNEQIARL		1	1	O14777	O14777	0	2	0.2524	0	1	1	514.299	1027.59	0.77	0.00039	370051	HCD (High Energy Collision Dissociation)	MS2	35.8391	150	54.6838	13099	FR_BRIN1351_PX601_CD_1.raw	0/0	2.1	0	0.01454
FALSE	High	Sequest HT (A2)	Unambiguous	KIIEDLGVHF		1	1	O75691	O75691	0	2	0.5135	0	1	1	585.831	1170.65	1.81	0.00106	1.0497e+06	HCD (High Energy Collision Dissociation)	MS2	31.5845	150	66.7951	17183	FR_BRIN1351_PX601_CD_3.raw	0/0	4.07	0	0.002464
FALSE	High	Sequest HT (A2)	Unambiguous	TLLTAIVKL		1	3	P63010-2	P63010-3; P63010-2; P63010-1	0	2	0.0909	0	1	1	486.33	971.653	3.08	0.0015	429150	HCD (High Energy Collision Dissociation)	MS2	19.8015	150	88.6337	24536	FR_BRIN1351_PX601_CD_3.raw	0/0	2.42	0	0.004647
FALSE	High	Sequest HT (A2)	Unambiguous	FLDPNNIPKA		1	2	Q9BVK2-1	Q9BVK2-1; Q9BVK2-2	0	2	0.2995	0	1	1	564.806	1128.6	0.11	6e-05	1.13107e+06	HCD (High Energy Collision Dissociation)	MS2	15.228	99.167	58.2045	14300	FR_BRIN1351_PX601_CD_1.raw	0/0	1.97	0	0.01577
FALSE	High	Sequest HT (A2)	Unambiguous	SILSLVTKI		1	1	Q12905	Q12905	0	2	0.0943	0	1	1	487.318	973.629	-0.14	-7e-05	769432	HCD (High Energy Collision Dissociation)	MS2	19.635	150	90.3207	25097	FR_BRIN1351_PX601_CD_3.raw	0/0	2.97	0	0.01773
FALSE	High	Sequest HT (A2)	Unambiguous	VLLPLRVTL		1	1	Q53EU6	Q53EU6	0	2	0.0309	0	1	1	512.351	1023.7	3.05	0.00156	882798	HCD (High Energy Collision Dissociation)	MS2	14.6408	132.507	88.638	24538	FR_BRIN1351_PX601_CD_3.raw	0/0	2.59	0	0.002534
FALSE	High	Sequest HT (A2)	Unambiguous	NILELLHRL		1	1	Q9BPX3	Q9BPX3	0	2	0.0328	0	1	1	560.847	1120.69	2.67	0.00149	126436	HCD (High Energy Collision Dissociation)	MS2	69.3352	150	88.7004	24559	FR_BRIN1351_PX601_CD_3.raw	0/0	2.44	0	0.01252
FALSE	High	Sequest HT (A2)	Unambiguous	QVTQPTVGMNFKTPRGPV		1	1	P08708	P08708	0	3	0.5061	0	1	1	653.016	1957.03	0.62	0.0004	133620	HCD (High Energy Collision Dissociation)	MS2	42.8598	150	57.9675	14220	FR_BRIN1351_PX601_CD_1.raw	0/0	4.11	0	0.0002703
FALSE	High	Sequest HT (A2)	Unambiguous	PAGKLKYFDKLN		1	1	Q13162	Q13162	0	3	0.3576	0	1	1	465.266	1393.78	0.31	0.00014	315090	HCD (High Energy Collision Dissociation)	MS2	22.3977	150	43.1172	9238	FR_BRIN1351_PX601_CD_1.raw	0/0	4.25	0	0.00614
FALSE	High	Sequest HT (A2)	Unambiguous	FLFEPVVKA		1	3	Q6IN85	Q6IN85-2; Q6IN85; Q6IN85-4	0	2	0.3853	0	1	1	525.307	1049.61	3.22	0.00169	230540	HCD (High Energy Collision Dissociation)	MS2	35.4423	150	76.2578	20370	FR_BRIN1351_PX601_CD_3.raw	0/0	2.31	0	0.0146
FALSE	High	Sequest HT (A2)	Unambiguous	PGDSDIIRSMPEQTGEK		1	1	P62888	P62888	0	3	0.6003	0	1	1	620.632	1859.88	0.02	1e-05	966969	HCD (High Energy Collision Dissociation)	MS2	1.72319	114.355	47.5498	10700	FR_BRIN1351_PX601_CD_1.raw	0/0	5.93	0	8.614e-05
FALSE	High	Sequest HT (A2)	Unambiguous	ALLETVNRL		1	1	Q8IWJ2	Q8IWJ2	0	2	0.2957	0	1	1	514.809	1028.61	1.58	0.00081	286871	HCD (High Energy Collision Dissociation)	MS2	21.7127	150	61.6083	15448	FR_BRIN1351_PX601_CD_1.raw	0/0	2.3	0	0.003769
FALSE	High	Sequest HT (A2)	Unambiguous	QILPTLVRL		1	1	P52292	P52292	0	2	0.257	0	1	1	526.847	1052.69	3.62	0.0019	144064	HCD (High Energy Collision Dissociation)	MS2	58.1549	150	83.1292	22685	FR_BRIN1351_PX601_CD_3.raw	0/0	2.49	0	0.006021
FALSE	High	Sequest HT (A2)	Unambiguous	FISEIIHQL		1	2	Q9C040-2	Q9C040-2; Q9C040	0	2	0.3442	0	1	1	550.313	1099.62	3.93	0.00216	408800	HCD (High Energy Collision Dissociation)	MS2	45.5698	150	83.0919	22672	FR_BRIN1351_PX601_CD_3.raw	0/0	2.15	0	0.002719
FALSE	High	Sequest HT (A2)	Unambiguous	SVIDEPVRL		1	2	P46013	P46013; P46013-2	0	2	0.1582	0	1	1	514.295	1027.58	3.62	0.00186	167382	HCD (High Energy Collision Dissociation)	MS2	52.0544	150	61.7464	15451	FR_BRIN1351_PX601_CD_3.raw	0/0	1.96	0	0.005187
FALSE	High	Sequest HT (A2)	Unambiguous	QLNGILLHL		1	1	P05783	P05783	0	2	0.0703	0	1	1	510.815	1020.62	2.51	0.00128	179374	HCD (High Energy Collision Dissociation)	MS2	50.5054	150	83.0647	22663	FR_BRIN1351_PX601_CD_3.raw	0/0	1.85	0	0.007797
FALSE	High	Sequest HT (A2)	Unambiguous	ALLDKPPFL		1	1	P17252	P17252	0	2	0.1803	0	1	1	507.306	1013.61	2.13	0.00108	98889.8	HCD (High Energy Collision Dissociation)	MS2	63.4141	150	83.0434	22656	FR_BRIN1351_PX601_CD_3.raw	0/0	1.83	0	0.01288
FALSE	High	Sequest HT (A2)	Unambiguous	RQTVAVGVIKAVD		1	3	P68104	P68104-2; P68104; Q5VTE0	0	3	0.4873	0	1	1	452.605	1355.8	-0.37	-0.00017	431900	HCD (High Energy Collision Dissociation)	MS2	22.4759	150	46.9148	10487	FR_BRIN1351_PX601_CD_1.raw	0/0	4.72	0	0.01284
FALSE	High	Sequest HT (A2)	Unambiguous	FVIDLQTRL		1	2	Q14498-1	Q14498-3; Q14498-1	0	2	0.3134	0	1	1	552.825	1104.64	1.87	0.00103	678433	HCD (High Energy Collision Dissociation)	MS2	27.4828	150	82.4994	22473	FR_BRIN1351_PX601_CD_3.raw	0/0	2.68	0	0.001672
FALSE	High	Sequest HT (A2)	Unambiguous	ILMEHIHKL		1	1	P84098	P84098	0	3	0.4018	0	1	1	378.555	1133.65	-0.16	-6e-05	117948	HCD (High Energy Collision Dissociation)	MS2	62.8204	150	44.7459	9770	FR_BRIN1351_PX601_CD_1.raw	0/0	3.31	0	0.01665
FALSE	High	Sequest HT (A2)	Unambiguous	GQVNYEEFVQMMTAK		1	1	P62158	P62158	0	2	0.6364	0	1	1	887.911	1774.81	0.36	0.00032	220126	HCD (High Energy Collision Dissociation)	MS2	21.946	150	95.5343	26837	FR_BRIN1351_PX601_CD_3.raw	0/0	4.29	0	1.317e-05
FALSE	High	Sequest HT (A2)	Unambiguous	PGDSDIIRSMPEQTGEK		1	1	P62888	P62888	0	3	0.5325	0	1	1	620.631	1859.88	-0.27	-0.00017	148474	HCD (High Energy Collision Dissociation)	MS2	52.713	150	47.1803	10576	FR_BRIN1351_PX601_CD_1.raw	0/0	4.62	0	0.0004548
FALSE	High	Sequest HT (A2)	Unambiguous	PPVKTKFGYHIIMVEGRK		1	2	Q9Y237-2	Q9Y237-2; Q9Y237	0	4	0.1581	0	1	1	525.8	2100.18	-0.84	-0.00044	44760.8	HCD (High Energy Collision Dissociation)	MS2	43.0793	150	44.5948	9720	FR_BRIN1351_PX601_CD_1.raw	0/0	3.1	0	0.01308
FALSE	High	Sequest HT (A2)	Unambiguous	QLPESAYMHQL		1	1	P48556	P48556	0	2	0.4062	0	1	1	658.819	1316.63	0.61	0.0004	189173	HCD (High Energy Collision Dissociation)	MS2	44.9092	150	61.7921	15467	FR_BRIN1351_PX601_CD_3.raw	0/0	2.24	0	0.01676
FALSE	High	Sequest HT (A2)	Unambiguous	FVIDLQTRL		1	2	Q14498-1	Q14498-3; Q14498-1	0	2	0.284	0	1	1	552.824	1104.64	-0.34	-0.00019	400068	HCD (High Energy Collision Dissociation)	MS2	54.8336	150	82.1562	22357	FR_BRIN1351_PX601_CD_3.raw	0/0	2.43	0	0.001296
FALSE	High	Sequest HT (A2)	Unambiguous	KVVDVVRNL		1	2	P20591	P20591; P20591-2	0	2	0.2979	0	1	1	521.325	1041.64	0.72	0.00038	358891	HCD (High Energy Collision Dissociation)	MS2	41.7763	150	47.4545	10667	FR_BRIN1351_PX601_CD_1.raw	0/0	2.92	0	0.01005
FALSE	High	Sequest HT (A2)	Unambiguous	GKLVSESSDVLPK		1	2	P05787-2	P05787-2; P05787	0	3	0.3167	0	1	1	453.589	1358.75	-0.86	-0.00039	63783.3	HCD (High Energy Collision Dissociation)	MS2	46.3013	150	43.1658	9254	FR_BRIN1351_PX601_CD_1.raw	0/0	2.81	0	0.01068
FALSE	High	Sequest HT (A2)	Unambiguous	KVVDVVRNL		1	2	P20591	P20591; P20591-2	0	2	0.3431	0	1	1	521.325	1041.64	0.37	0.00019	6.68643e+06	HCD (High Energy Collision Dissociation)	MS2	3.72335	14.654	47.8241	10791	FR_BRIN1351_PX601_CD_1.raw	0/0	3.06	0	0.01827
FALSE	High	Sequest HT (A2)	Unambiguous	FLDDVVHSL		1	3	Q15652	Q15652-3; Q15652-2; Q15652	0	2	0.2989	0	1	1	522.772	1044.54	0.02	1e-05	250232	HCD (High Energy Collision Dissociation)	MS2	60.2931	150	81.1519	22018	FR_BRIN1351_PX601_CD_3.raw	0/0	1.74	0	0.01412
FALSE	High	Sequest HT (A2)	Unambiguous	YLHDFLKYL		1	4	Q9UBU8-1	Q9UBU8-2; Q15014; Q9UBU8-3; Q9UBU8-1	0	3	0.3184	0	1	1	404.553	1211.65	-0.36	-0.00015	428318	HCD (High Energy Collision Dissociation)	MS2	25.673	150	85.3366	23430	FR_BRIN1351_PX601_CD_3.raw	0/0	4.24	0	0.00512
FALSE	High	Sequest HT (A2)	Unambiguous	ILMEHIHKL		1	1	P84098	P84098	0	3	0.4254	0	1	1	378.555	1133.65	0.41	0.00015	139896	HCD (High Energy Collision Dissociation)	MS2	46.4274	150	44.388	9653	FR_BRIN1351_PX601_CD_1.raw	0/0	3.15	0	0.01347
FALSE	High	Sequest HT (A2)	Unambiguous	PVQPAVLQVHQTS		1	1	O95810	O95810	0	2	0.3654	0	1	1	702.386	1403.76	0.14	0.0001	403902	HCD (High Energy Collision Dissociation)	MS2	32.021	150	48.2511	10934	FR_BRIN1351_PX601_CD_1.raw	0/0	3.01	0	0.004064
FALSE	High	Sequest HT (A2)	Unambiguous	ALLQSDVRL		1	9	Q15149-1	Q15149-4; Q15149-1; Q15149-6; Q15149-9; Q15149-3; Q15149-8; Q15149-5; Q15149-7; Q15149-2	0	2	0.3214	0	1	1	507.801	1014.59	-0.18	-9e-05	529902	HCD (High Energy Collision Dissociation)	MS2	35.5966	138.855	62.021	15546	FR_BRIN1351_PX601_CD_3.raw	0/0	2.52	0	0.009926
FALSE	High	Sequest HT (A2)	Unambiguous	KVLDFEHFL		1	2	P60660	P60660; P60660-2	0	2	0.3609	0	1	1	574.311	1147.61	0.26	0.00015	673525	HCD (High Energy Collision Dissociation)	MS2	22.2481	150	80.0806	21655	FR_BRIN1351_PX601_CD_3.raw	0/0	3.63	0	0.01148
FALSE	High	Sequest HT (A2)	Unambiguous	TLLVVVPKL		1	1	P21283	P21283	0	2	0.4267	0	1	1	491.341	981.674	3.32	0.00163	101721	HCD (High Energy Collision Dissociation)	MS2	60.2903	150	83.2289	22718	FR_BRIN1351_PX601_CD_3.raw	0/0	2.32	0	0.009605
FALSE	High	Sequest HT (A2)	Unambiguous	SVIDEPVRL		1	2	P46013	P46013; P46013-2	0	2	0.2594	0	1	1	514.293	1027.58	-0.3	-0.00015	1.11453e+06	HCD (High Energy Collision Dissociation)	MS2	6.11405	89.747	62.1148	15578	FR_BRIN1351_PX601_CD_3.raw	0/0	2.39	0	0.01858
FALSE	High	Sequest HT (A2)	Unambiguous	QLNGILLHL		1	1	P05783	P05783	0	2	0.1642	0	1	1	510.813	1020.62	-0.48	-0.00024	160532	HCD (High Energy Collision Dissociation)	MS2	42.7779	150	83.424	22783	FR_BRIN1351_PX601_CD_3.raw	0/0	2.01	0	0.01357
FALSE	High	Sequest HT (A2)	Unambiguous	ALLETVNRL		1	1	Q8IWJ2	Q8IWJ2	0	2	0.25	0	1	1	514.81	1028.61	1.94	0.001	383736	HCD (High Energy Collision Dissociation)	MS2	36.8792	150	61.4063	15336	FR_BRIN1351_PX601_CD_3.raw	0/0	2.24	0	0.002517
FALSE	High	Sequest HT (A2)	Unambiguous	VLIPKLPQL		1	2	Q8N138	Q8N138; Q8N138-4	0	2	0.2564	0	1	1	510.846	1020.68	2.26	0.00115	2803328	HCD (High Energy Collision Dissociation)	MS2	3.62456	41.52	84.614	23185	FR_BRIN1351_PX601_CD_3.raw	0/0	2.34	0	0.007765
FALSE	High	Sequest HT (A2)	Unambiguous	LVENFDEASKNEAN		1	4	P20290-1	P20290-2; Q96K17-1; Q96K17-2; P20290-1	0	2	0.6274	0	1	1	790.364	1579.72	-2.02	-0.0016	89449.8	HCD (High Energy Collision Dissociation)	MS2	0	150	45.5065	10021	FR_BRIN1351_PX601_CD_1.raw	0/0	3.14	0	0.006128
FALSE	High	Sequest HT (A2)	Unambiguous	KLVDFVIHF		1	3	P59998-3	P59998; P59998-3; P59998-4	0	2	0.4826	0	1	1	559.325	1117.64	1.95	0.00109	201916	HCD (High Energy Collision Dissociation)	MS2	67.6889	150	84.5915	23177	FR_BRIN1351_PX601_CD_3.raw	0/0	3.17	0	0.007068
FALSE	High	Sequest HT (A2)	Unambiguous	SLLENLEKI		1	7	P07910-1	P07910-4; P07910-2; O60812; P07910-1; B7ZW38; P07910-3; B2RXH8	0	2	0.037	0	1	1	529.808	1058.61	-0.02	-1e-05	527058	HCD (High Energy Collision Dissociation)	MS2	65.6686	150	84.3908	23110	FR_BRIN1351_PX601_CD_3.raw	0/0	2.43	0	0.00628
FALSE	High	Sequest HT (A2)	Unambiguous	LVENFDEASKNEAN		1	4	P20290-1	P20290-2; Q96K17-1; Q96K17-2; P20290-1	0	2	0.576	0	1	1	790.366	1579.73	1.38	0.00109	145908	HCD (High Energy Collision Dissociation)	MS2	0	150	45.1599	9908	FR_BRIN1351_PX601_CD_1.raw	0/0	3.42	0	0.001623
FALSE	High	Sequest HT (A2)	Unambiguous	KLNDLIQRL		1	2	P53621-2	P53621-2; P53621-1	0	2	0.1667	0	1	1	556.843	1112.68	0.78	0.00044	59587.5	HCD (High Energy Collision Dissociation)	MS2	90.1782	150	60.7204	15101	FR_BRIN1351_PX601_CD_3.raw	0/0	2.34	0	0.01845
FALSE	High	Sequest HT (A2)	Unambiguous	VLIPKLPQL		1	2	Q8N138	Q8N138; Q8N138-4	0	2	0.2265	0	1	1	510.845	1020.68	0.82	0.00042	4926910	HCD (High Energy Collision Dissociation)	MS2	4.11558	21.081	84.9715	23306	FR_BRIN1351_PX601_CD_3.raw	0/0	2.34	0	0.006952
FALSE	High	Sequest HT (A2)	Unambiguous	ILLGKVQQL		1	2	Q9UNS2	Q9UNS2; Q9UNS2-2	0	2	0.2678	0	1	1	506.332	1011.66	1.41	0.00071	630168	HCD (High Energy Collision Dissociation)	MS2	47.7191	107.619	60.7319	15105	FR_BRIN1351_PX601_CD_3.raw	0/0	1.83	0	0.01482
FALSE	High	Sequest HT (A2)	Unambiguous	YLDLSENRL		1	2	Q13045-1	Q13045-1; Q13045-3	0	2	0.2368	0	1	1	561.791	1122.58	-2.99	-0.00168	650388	HCD (High Energy Collision Dissociation)	MS2	23.7775	150	62.4282	15729	FR_BRIN1351_PX601_CD_1.raw	0/0	2.28	0	0.003102
FALSE	High	Sequest HT (A2)	Unambiguous	FVDDYTVRV		1	1	O00487	O00487	0	2	0.3669	0	1	1	557.283	1113.56	1.79	0.001	1.07217e+06	HCD (High Energy Collision Dissociation)	MS2	35.6545	88.938	60.8587	15149	FR_BRIN1351_PX601_CD_3.raw	0/0	2.48	0	0.01286
FALSE	High	Sequest HT (A2)	Unambiguous	SVIDEPVRL		1	2	P46013	P46013; P46013-2	0	2	0.3585	0	1	1	514.292	1027.58	-1.25	-0.00064	1.43425e+06	HCD (High Energy Collision Dissociation)	MS2	8.716	150	62.2655	15672	FR_BRIN1351_PX601_CD_1.raw	0/0	2.65	0	0.005433
FALSE	High	Sequest HT (A2)	Unambiguous	FVNDIFERI		1	15	Q5QNW6-2	Q16778; Q5QNW6-1; Q99879; P33778; P58876; Q93079; O60814; Q99880; Q5QNW6-2; P62807; P57053; Q8N257; P06899; P23527; Q99877	0	2	0.4094	0	1	1	576.807	1152.61	2.33	0.00134	4416293	HCD (High Energy Collision Dissociation)	MS2	6.86399	23.108	84.0671	22999	FR_BRIN1351_PX601_CD_3.raw	0/0	2.76	0	0.002127
FALSE	High	Sequest HT (A2)	Unambiguous	VVSEVDIAKAD		1	2	P20591	P20591; P20591-2	0	2	0.4587	0	1	1	573.306	1145.61	0.16	9e-05	436318	HCD (High Energy Collision Dissociation)	MS2	16.0718	150	45.9624	10169	FR_BRIN1351_PX601_CD_1.raw	0/0	3.03	0	0.001829
FALSE	High	Sequest HT (A2)	Unambiguous	KKAAGAGKVTKSAQKAQKA		1	3	P68104	P68104-2; P68104; Q5VTE0	0	4	0.4304	0	1	1	468.535	1871.12	0.09	4e-05	302777	HCD (High Energy Collision Dissociation)	MS2	3.18749	150	10.7679	199	FR_BRIN1351_PX601_CD_1.raw	0/0	6.11	0	0.0004516
FALSE	High	Sequest HT (A2)	Unambiguous	ALLQSDVRL		1	9	Q15149-1	Q15149-4; Q15149-1; Q15149-6; Q15149-9; Q15149-3; Q15149-8; Q15149-5; Q15149-7; Q15149-2	0	2	0.351	0	1	1	507.801	1014.59	-0.18	-9e-05	434858	HCD (High Energy Collision Dissociation)	MS2	26.1903	150	62.1781	15642	FR_BRIN1351_PX601_CD_1.raw	0/0	2.45	0	0.008456
FALSE	High	Sequest HT (A2)	Unambiguous	HLPDFVKQL		1	1	Q5VT06	Q5VT06	0	2	0.3689	0	1	1	548.812	1096.62	1.97	0.00108	240447	HCD (High Energy Collision Dissociation)	MS2	35.7707	150	61.8605	15533	FR_BRIN1351_PX601_CD_1.raw	0/0	2.44	0	0.006979
FALSE	High	Sequest HT (A2)	Unambiguous	RVPELLHRL		1	3	Q14997	Q14997-3; Q14997-2; Q14997	0	3	0.5252	0	1	1	378.236	1132.69	-0.45	-0.00017	477362	HCD (High Energy Collision Dissociation)	MS2	12.7528	150	46.0286	10191	FR_BRIN1351_PX601_CD_1.raw	0/0	4.36	0	0.00512
FALSE	High	Sequest HT (A2)	Unambiguous	ALLQSDVRL		1	9	Q15149-1	Q15149-4; Q15149-1; Q15149-6; Q15149-9; Q15149-3; Q15149-8; Q15149-5; Q15149-7; Q15149-2	0	2	0.2519	0	1	1	507.801	1014.59	0.67	0.00034	270117	HCD (High Energy Collision Dissociation)	MS2	17.0262	150	61.8379	15525	FR_BRIN1351_PX601_CD_1.raw	0/0	2.62	0	0.01181
FALSE	High	Sequest HT (A2)	Unambiguous	KKAAGAGKVTKSAQKAQKA		1	3	P68104	P68104-2; P68104; Q5VTE0	0	4	0.3617	0	1	1	468.535	1871.12	0.29	0.00013	221326	HCD (High Energy Collision Dissociation)	MS2	0	150	11.1138	287	FR_BRIN1351_PX601_CD_1.raw	0/0	4.81	0	0.01644
FALSE	High	Sequest HT (A2)	Unambiguous	SPTIKPSPAASKEYFQKVNQ		1	2	P30048	P30048; P30048-2	0	4	0.2561	0	1	1	555.797	2220.16	-0.66	-0.00036	165995	HCD (High Energy Collision Dissociation)	MS2	37.8543	150	45.0814	9882	FR_BRIN1351_PX601_CD_1.raw	0/0	3.28	0	0.01161
FALSE	High	Sequest HT (A2)	Unambiguous	SPTIKPSPAASKEYFQKVNQ		1	2	P30048	P30048; P30048-2	0	3	0.5048	0	1	1	740.728	2220.17	2.13	0.00157	83368.9	HCD (High Energy Collision Dissociation)	MS2	14.6767	150	45.0393	9868	FR_BRIN1351_PX601_CD_1.raw	0/0	5.19	0	5.851e-05
FALSE	High	Sequest HT (A2)	Unambiguous	FVNDIFERI		1	15	Q5QNW6-2	Q16778; Q5QNW6-1; Q99879; P33778; P58876; Q93079; O60814; Q99880; Q5QNW6-2; P62807; P57053; Q8N257; P06899; P23527; Q99877	0	2	0.3974	0	1	1	576.807	1152.61	1.16	0.00067	219368	HCD (High Energy Collision Dissociation)	MS2	52.5488	150	83.7263	22884	FR_BRIN1351_PX601_CD_3.raw	0/0	2.29	0	0.004194
FALSE	High	Sequest HT (A2)	Unambiguous	RVPELLHRL		1	3	Q14997	Q14997-3; Q14997-2; Q14997	0	3	0.4076	0	1	1	378.236	1132.69	-0.04	-2e-05	175659	HCD (High Energy Collision Dissociation)	MS2	31.4401	150	46.3857	10310	FR_BRIN1351_PX601_CD_1.raw	0/0	3.68	0	0.007096
FALSE	High	Sequest HT (A2)	Unambiguous	ALLQSDVRL		1	9	Q15149-1	Q15149-4; Q15149-1; Q15149-6; Q15149-9; Q15149-3; Q15149-8; Q15149-5; Q15149-7; Q15149-2	0	2	0.3453	0	1	1	507.802	1014.6	2.23	0.00113	539827	HCD (High Energy Collision Dissociation)	MS2	18.4253	137.661	61.6812	15429	FR_BRIN1351_PX601_CD_3.raw	0/0	2.78	0	0.004297
FALSE	High	Sequest HT (A2)	Unambiguous	YLDLSENRL		1	2	Q13045-1	Q13045-1; Q13045-3	0	2	0.2304	0	1	1	561.792	1122.58	-1.25	-0.0007	559873	HCD (High Energy Collision Dissociation)	MS2	57.1784	150	62.2244	15617	FR_BRIN1351_PX601_CD_3.raw	0/0	2.3	0	0.00354
FALSE	High	Sequest HT (A2)	Unambiguous	ALPGDNVGFNVK		1	3	P68104	Q05639; P68104-2; P68104	0	2	0.4935	0	1	1	615.828	1230.65	0.83	0.00051	105029	HCD (High Energy Collision Dissociation)	MS2	42.3102	150	56.5978	13755	FR_BRIN1351_PX601_CD_1.raw	0/0	2.31	0	0.001478
FALSE	High	Sequest HT (A2)	Unambiguous	YLPVGSHNL		1	1	Q07864	Q07864	0	2	0.3262	0	1	1	500.266	999.525	-0.31	-0.00015	195855	HCD (High Energy Collision Dissociation)	MS2	38.4933	150	49.0538	11199	FR_BRIN1351_PX601_CD_1.raw	0/0	1.87	0	0.01457
FALSE	High	Sequest HT (A2)	Unambiguous	QLTNVILHL		1	1	Q9NQG6	Q9NQG6	0	2	0.1127	0	1	1	525.82	1050.63	2.15	0.00113	275739	HCD (High Energy Collision Dissociation)	MS2	53.7701	150	78.509	21122	FR_BRIN1351_PX601_CD_3.raw	0/0	2.13	0	0.01477
FALSE	High	Sequest HT (A2)	Unambiguous	KKAAGAGKVTKSAQKAQKA		1	3	P68104	P68104-2; P68104; Q5VTE0	0	4	0.2642	0	1	1	468.535	1871.12	0.42	0.00019	123393	HCD (High Energy Collision Dissociation)	MS2	3.81578	150	12.844	736	FR_BRIN1351_PX601_CD_1.raw	0/0	4.05	0	0.01379
FALSE	High	Sequest HT (A2)	Unambiguous	RQTVAVGVIKAVDKKAAGA		1	3	P68104	P68104-2; P68104; Q5VTE0	0	4	0.3497	0	1	1	471.287	1882.13	2.04	0.00096	44270.7	HCD (High Energy Collision Dissociation)	MS2	40.926	150	43.5233	9372	FR_BRIN1351_PX601_CD_1.raw	0/0	3.66	0	0.01779
FALSE	High	Sequest HT (A2)	Unambiguous	KLPEDIMKL		1	1	P10914	P10914	0	2	0.2707	0	1	1	543.816	1086.62	1.78	0.00097	329687	HCD (High Energy Collision Dissociation)	MS2	41.0745	150	64.2899	16331	FR_BRIN1351_PX601_CD_3.raw	0/0	2.29	0	0.01483
FALSE	High	Sequest HT (A2)	Unambiguous	YLPVGSHNL		1	1	Q07864	Q07864	0	2	0.3591	0	1	1	500.267	999.526	0	0	1.04675e+06	HCD (High Energy Collision Dissociation)	MS2	9.0765	93.839	49.3992	11314	FR_BRIN1351_PX601_CD_1.raw	0/0	1.81	0	0.01837
FALSE	High	Sequest HT (A2)	Unambiguous	VLIPKMPQL		1	1	Q9P0S3	Q9P0S3	0	2	0.1146	0	1	1	519.823	1038.64	1.52	0.00079	420330	HCD (High Energy Collision Dissociation)	MS2	68.9332	150	79.1461	21335	FR_BRIN1351_PX601_CD_3.raw	0/0	1.57	0	0.005079
FALSE	High	Sequest HT (A2)	Unambiguous	LIAEPFYHL		1	9	Q86U86-1	Q86U86-5; Q86U86-7; Q86U86-4; Q86U86-1; Q86U86-6; Q86U86-9; Q86U86-8; Q86U86-2; Q86U86-3	0	2	0.2837	0	1	1	551.8	1102.59	0.25	0.00014	279244	HCD (High Energy Collision Dissociation)	MS2	71.0079	150	79.2203	21360	FR_BRIN1351_PX601_CD_3.raw	0/0	2.15	0	0.00429
FALSE	High	Sequest HT (A2)	Unambiguous	FLASESLIKQI		1	1	P62906	P62906	0	2	0.2395	0	1	1	624.864	1248.72	-0.03	-2e-05	502197	HCD (High Energy Collision Dissociation)	MS2	41.3604	133.681	77.5999	20818	FR_BRIN1351_PX601_CD_3.raw	0/0	3.09	0	0.0003867
FALSE	High	Sequest HT (A2)	Unambiguous	ILLGKVQQL		1	2	Q9UNS2	Q9UNS2; Q9UNS2-2	0	2	0.1134	0	1	1	506.332	1011.66	1.47	0.00074	746492	HCD (High Energy Collision Dissociation)	MS2	48.2397	105.519	60.9016	15206	FR_BRIN1351_PX601_CD_1.raw	0/0	1.94	0	0.01289
FALSE	High	Sequest HT (A2)	Unambiguous	YLHDFLKYL		1	4	Q9UBU8-1	Q9UBU8-2; Q15014; Q9UBU8-3; Q9UBU8-1	0	3	0.3173	0	1	1	404.554	1211.65	1.98	0.0008	367963	HCD (High Energy Collision Dissociation)	MS2	37.7095	150	85.6853	23548	FR_BRIN1351_PX601_CD_3.raw	0/0	3.12	0	0.01121
FALSE	High	Sequest HT (A2)	Unambiguous	YVTELTHRI		1	3	Q9H0R5	Q9H0R5-4; Q9H0R5; P32455	0	2	0.131	0	1	1	566.313	1131.62	2.23	0.00126	109347	HCD (High Energy Collision Dissociation)	MS2	72.8173	150	43.9778	9518	FR_BRIN1351_PX601_CD_1.raw	0/0	1.45	0	0.00843
FALSE	High	Sequest HT (A2)	Unambiguous	TELLIRKL		1	5	P68431	P84243; Q16695; Q6NXT2; P68431; Q71DI3	0	2	0.1579	0	1	1	493.324	985.64	-0.08	-4e-05	187347	HCD (High Energy Collision Dissociation)	MS2	54.4426	150	49.6916	11412	FR_BRIN1351_PX601_CD_1.raw	0/0	2.47	0	0.01764
FALSE	High	Sequest HT (A2)	Unambiguous	SVVESVFKL		1	2	P56537-1	P56537-2; P56537-1	0	2	0.3543	0	1	1	504.293	1007.58	1.96	0.00099	783402	HCD (High Energy Collision Dissociation)	MS2	38.212	122.651	77.9998	20953	FR_BRIN1351_PX601_CD_3.raw	0/0	2.54	0	0.003794
FALSE	High	Sequest HT (A2)	Unambiguous	FLQPELVKL		1	2	Q14997	Q14997-2; Q14997	0	2	0.099	0	1	1	543.832	1086.66	0.05	3e-05	328069	HCD (High Energy Collision Dissociation)	MS2	62.5411	150	78.4402	21099	FR_BRIN1351_PX601_CD_3.raw	0/0	2.02	0	0.005647
FALSE	High	Sequest HT (A2)	Unambiguous	PAGKLKYFDKLN		1	1	Q13162	Q13162	0	3	0.3922	0	1	1	465.267	1393.79	2.41	0.00112	139805	HCD (High Energy Collision Dissociation)	MS2	29.8515	150	43.4597	9351	FR_BRIN1351_PX601_CD_1.raw	0/0	3.34	0	0.008545
FALSE	High	Sequest HT (A2)	Unambiguous	SVVESVFKL		1	2	P56537-1	P56537-2; P56537-1	0	2	0.2675	0	1	1	504.292	1007.58	0.08	4e-05	399302	HCD (High Energy Collision Dissociation)	MS2	57.1489	150	78.3538	21070	FR_BRIN1351_PX601_CD_3.raw	0/0	2.28	0	0.008448
FALSE	High	Sequest HT (A2)	Unambiguous	RQTVAVGVIKAVDKKAAGAG		1	3	P68104	P68104-2; P68104; Q5VTE0	0	4	0.492	0	1	1	485.541	1939.14	-0.72	-0.00035	122638	HCD (High Energy Collision Dissociation)	MS2	41.4738	150	43.1991	9265	FR_BRIN1351_PX601_CD_1.raw	0/0	5.63	0	0.0001799
FALSE	High	Sequest HT (A2)	Unambiguous	KKAAGAGKVTKSAQKAQKA		1	3	P68104	P68104-2; P68104; Q5VTE0	0	4	0.3866	0	1	1	468.535	1871.12	0.16	7e-05	231345	HCD (High Energy Collision Dissociation)	MS2	0	150	14.1999	1090	FR_BRIN1351_PX601_CD_1.raw	0/0	4.94	0	0.0005949
FALSE	High	Sequest HT (A2)	Unambiguous	KKAAGAGKVTKSAQKAQKA		1	3	P68104	P68104-2; P68104; Q5VTE0	0	4	0.4397	0	1	1	468.536	1871.12	1	0.00047	61219.8	HCD (High Energy Collision Dissociation)	MS2	86.9479	150	48.3324	10961	FR_BRIN1351_PX601_CD_1.raw	0/0	6.3	0	8.884e-05
FALSE	High	Sequest HT (A2)	Unambiguous	LLYDAEIHL		1	1	P17301	P17301	0	2	0.1265	0	1	1	543.796	1086.58	0.85	0.00046	400625	HCD (High Energy Collision Dissociation)	MS2	67.319	150	80.0204	21635	FR_BRIN1351_PX601_CD_3.raw	0/0	1.66	0	0.00398
FALSE	High	Sequest HT (A2)	Unambiguous	PPVKTKFGYHIIMVEGRK		1	2	Q9Y237-2	Q9Y237-2; Q9Y237	0	4	0.3344	0	1	1	525.798	2100.17	-3.16	-0.00166	80357.9	HCD (High Energy Collision Dissociation)	MS2	43.0522	150	44.2307	9600	FR_BRIN1351_PX601_CD_1.raw	0/0	3.05	0	0.01049
FALSE	High	Sequest HT (A2)	Unambiguous	YAITTLHNL		1	2	P35222	P14923; P35222	0	2	0.2893	0	1	1	523.291	1045.57	6.66	0.00348	103616	HCD (High Energy Collision Dissociation)	MS2	66.1409	150	61.057	15260	FR_BRIN1351_PX601_CD_1.raw	0/0	1.97	0	0.005184
FALSE	High	Sequest HT (A2)	Unambiguous	TGPNLHGLFGR		1	1	P99999	P99999	0	3	0.3878	0	1	1	390.212	1168.62	0.26	0.0001	278367	HCD (High Energy Collision Dissociation)	MS2	37.8584	150	59.8111	14838	FR_BRIN1351_PX601_CD_1.raw	0/0	2.45	0	0.008871
FALSE	High	Sequest HT (A2)	Unambiguous	SVVESVFKL		1	2	P56537-1	P56537-2; P56537-1	0	2	0.3386	0	1	1	504.293	1007.58	1.84	0.00093	668106	HCD (High Energy Collision Dissociation)	MS2	51.7747	116.671	77.2938	20715	FR_BRIN1351_PX601_CD_3.raw	0/0	2.54	0	0.01507
FALSE	High	Sequest HT (A2)	Unambiguous	TLTNVIHNL		1	1	Q53FV1	Q53FV1	0	2	0.2851	0	1	1	512.793	1024.58	-0.75	-0.00038	507487	HCD (High Energy Collision Dissociation)	MS2	27.0513	150	62.2646	15631	FR_BRIN1351_PX601_CD_3.raw	0/0	2.35	0	0.01058
FALSE	High	Sequest HT (A2)	Unambiguous	YLPVGSHNL		1	1	Q07864	Q07864	0	2	0.2908	0	1	1	500.267	999.526	0	0	767473	HCD (High Energy Collision Dissociation)	MS2	19.3849	150	49.752	11432	FR_BRIN1351_PX601_CD_1.raw	0/0	1.41	0	0.01623
FALSE	High	Sequest HT (A2)	Unambiguous	PVQPAVLQVHQTS		1	1	O95810	O95810	0	2	0.3194	0	1	1	702.385	1403.76	-0.73	-0.00051	341135	HCD (High Energy Collision Dissociation)	MS2	29.3662	150	48.5974	11048	FR_BRIN1351_PX601_CD_1.raw	0/0	2.63	0	0.007367
FALSE	High	Sequest HT (A2)	Unambiguous	ALMELFPKL		1	1	O75691	O75691	0	2	0.3353	0	1	1	531.308	1061.61	1.5	0.0008	82432.4	HCD (High Energy Collision Dissociation)	MS2	71.1294	150	95.1451	26708	FR_BRIN1351_PX601_CD_3.raw	0/0	1.67	0	0.008249
FALSE	High	Sequest HT (A2)	Unambiguous	KVLDFEHFL		1	2	P60660	P60660; P60660-2	0	2	0.4438	0	1	1	574.311	1147.61	0.26	0.00015	2.72784e+06	HCD (High Energy Collision Dissociation)	MS2	30.1084	30.327	79.7049	21526	FR_BRIN1351_PX601_CD_3.raw	0/0	3.29	0	0.01872
FALSE	High	Sequest HT (A2)	Unambiguous	SLAEGLRTV		1	1	Q9Y6K5	Q9Y6K5	0	2	0.1897	0	1	1	473.272	945.536	-0.2	-0.0001	626303	HCD (High Energy Collision Dissociation)	MS2	12.4531	150	49.848	11463	FR_BRIN1351_PX601_CD_1.raw	0/0	3.11	0	0.0142
FALSE	High	Sequest HT (A2)	Unambiguous	VLIPKLPQL		1	2	Q8N138	Q8N138; Q8N138-4	0	2	0.262	0	1	1	510.845	1020.68	1.18	0.0006	180978	HCD (High Energy Collision Dissociation)	MS2	60.2175	150	85.528	23495	FR_BRIN1351_PX601_CD_3.raw	0/0	1.87	0	0.01481
FALSE	High	Sequest HT (A2)	Unambiguous	PAGKLKYFDKLN		1	1	Q13162	Q13162	0	3	0.3605	0	1	1	465.266	1393.78	-0.15	-7e-05	271815	HCD (High Energy Collision Dissociation)	MS2	28.8696	150	42.9244	9127	FR_BRIN1351_PX601_CD_3.raw	0/0	4.05	0.001352	0.01968
FALSE	High	Sequest HT (A2)	Unambiguous	TELLIRKL		1	5	P68431	P84243; Q16695; Q6NXT2; P68431; Q71DI3	0	2	0.1429	0	1	1	493.324	985.64	-0.45	-0.00022	242265	HCD (High Energy Collision Dissociation)	MS2	50.1413	150	49.5972	11286	FR_BRIN1351_PX601_CD_2.raw	0/0	2.52	0.001352	0.01907
FALSE	High	Sequest HT (A2)	Unambiguous	RVPELLHRL		1	3	Q14997	Q14997-3; Q14997-2; Q14997	0	3	0.4575	0	1	1	378.236	1132.69	-2.23	-0.00084	138008	HCD (High Energy Collision Dissociation)	MS2	61.6307	150	45.6634	10073	FR_BRIN1351_PX601_CD_1.raw	0/0	3.06	0.001352	0.02216
FALSE	High	Sequest HT (A2)	Unambiguous	ILMEHIHKL		1	1	P84098	P84098	0	3	0.3705	0	1	1	378.555	1133.65	0.01	0	6482374	HCD (High Energy Collision Dissociation)	MS2	0.571581	11.567	42.9796	9194	FR_BRIN1351_PX601_CD_1.raw	0/0	3.32	0.001352	0.02101
FALSE	High	Sequest HT (A2)	Unambiguous	FFLDIYHNV		1	1	Q14204	Q14204	0	2	0.3583	0	1	1	584.295	1167.58	-1.27	-0.00074	120462	HCD (High Energy Collision Dissociation)	MS2	84.1359	150	90.6472	25230	FR_BRIN1351_PX601_CD_1.raw	0/0	1.87	0.001352	0.01891
FALSE	High	Sequest HT (A2)	Unambiguous	ILMEHIHKL		1	1	P84098	P84098	0	3	0.3971	0	1	1	378.555	1133.65	-0.32	-0.00012	837580	HCD (High Energy Collision Dissociation)	MS2	6.51208	102.186	43.1524	9200	FR_BRIN1351_PX601_CD_3.raw	0/0	3.4	0.001352	0.02002
FALSE	High	Sequest HT (A2)	Unambiguous	VDISLPKL		1	1	Q09666-1	Q09666-1	0	2	0.2316	0	1	1	442.777	884.547	2.49	0.0011	88437.9	HCD (High Energy Collision Dissociation)	MS2	45.235	150	76.6707	20508	FR_BRIN1351_PX601_CD_3.raw	0/0	1.9	0.001352	0.0219
FALSE	High	Sequest HT (A2)	Unambiguous	AILTTLIHL		1	2	Q9UI26-2	Q9UI26-2; Q9UI26	0	2	0.2103	0	1	1	497.817	994.627	-2.43	-0.00121	364120	HCD (High Energy Collision Dissociation)	MS2	38.3337	150	95.3918	26729	FR_BRIN1351_PX601_CD_2.raw	0/0	2.14	0.001352	0.02007
FALSE	High	Sequest HT (A2)	Unambiguous	ALITTILHL		1	3		Q6R327-4; Q6R327-1; Q6R327-3	0	2	0.2103	0	1	2	497.817	994.627	-2.43	-0.00121	364120	HCD (High Energy Collision Dissociation)	MS2	38.3337	150	95.3918	26729	FR_BRIN1351_PX601_CD_2.raw	0/0	2.14	0.001352	0.02007
FALSE	High	Sequest HT (A2)	Unambiguous	SYFPEITHI		1	1	P23458	P23458	0	2	0.322	0	1	1	553.78	1106.55	1.54	0.00085	424684	HCD (High Energy Collision Dissociation)	MS2	26.718	150	76.9413	20598	FR_BRIN1351_PX601_CD_3.raw	0/0	1.77	0.001352	0.02203
FALSE	High	Sequest HT (A2)	Unambiguous	ILPWSTFRL		1	2	P24928	P24928; P24928-2	0	2	0.2139	0	1	1	566.829	1132.65	-1.34	-0.00076	114962	HCD (High Energy Collision Dissociation)	MS2	34.7895	150	97.1811	27318	FR_BRIN1351_PX601_CD_2.raw	0/0	1.87	0.001352	0.02175
FALSE	High	Sequest HT (A2)	Unambiguous	ILPDTYQHL		1	3	Q13191-1	Q13191-3; Q13191-2; Q13191-1	0	2	0.2575	0	1	1	550.293	1099.58	0.28	0.00015	324594	HCD (High Energy Collision Dissociation)	MS2	58.8705	150	58.705	14372	FR_BRIN1351_PX601_CD_2.raw	0/0	1.67	0.001352	0.02179
FALSE	High	Sequest HT (A2)	Unambiguous	QLLDFERTL		1	4	Q16829	Q16828-1; Q16829; Q16829-2; Q16828-2	0	2	0.2129	0	1	1	567.811	1134.62	0.05	3e-05	515334	HCD (High Energy Collision Dissociation)	MS2	40.3484	150	79.7232	21471	FR_BRIN1351_PX601_CD_2.raw	0/0	2.49	0.001352	0.01903
FALSE	High	Sequest HT (A2)	Unambiguous	SVVESVFKL		1	2	P56537-1	P56537-2; P56537-1	0	2	0.1754	0	1	1	504.293	1007.58	0.99	0.0005	138750	HCD (High Energy Collision Dissociation)	MS2	74.158	150	79.6797	21456	FR_BRIN1351_PX601_CD_2.raw	0/0	2.11	0.001352	0.02076
FALSE	High	Sequest HT (A2)	Unambiguous	ALVDQLWKL		1	1	Q6P1X5	Q6P1X5	0	2	0.2724	0	1	1	543.32	1085.63	-2.97	-0.00161	353159	HCD (High Energy Collision Dissociation)	MS2	27.3907	150	95.3948	26730	FR_BRIN1351_PX601_CD_2.raw	0/0	2.68	0.001352	0.02032
FALSE	High	Sequest HT (A2)	Unambiguous	LLPDTYQHL		1	1		P22681	0	2	0.2575	0	1	2	550.293	1099.58	0.28	0.00015	324594	HCD (High Energy Collision Dissociation)	MS2	58.8705	150	58.705	14372	FR_BRIN1351_PX601_CD_2.raw	0/0	1.67	0.001352	0.02179
FALSE	High	Sequest HT (A2)	Unambiguous	SLAEGLRTV		1	1	Q9Y6K5	Q9Y6K5	0	2	0.0359	0	1	1	473.272	945.537	0.83	0.00039	743254	HCD (High Energy Collision Dissociation)	MS2	14.1105	150	50.2316	11497	FR_BRIN1351_PX601_CD_2.raw	0/0	2.51	0.001352	0.02194
FALSE	High	Sequest HT (A2)	Unambiguous	GFTAQVIILNHPGQISAG		1	3	P68104	P68104-2; P68104; Q5VTE0	0	2	0.5123	0	1	1	911.995	1822.98	1.14	0.00104	178234	HCD (High Energy Collision Dissociation)	MS2	0	150	79.1201	21363	FR_BRIN1351_PX601_CD_1.raw	0/0	3.67	0.001352	0.02052
FALSE	High	Sequest HT (A2)	Unambiguous	YLPVGSHNL		1	1	Q07864	Q07864	0	2	0.2	0	1	1	500.267	999.526	0.06	3e-05	1.14897e+06	HCD (High Energy Collision Dissociation)	MS2	4.54256	78.141	49.3577	11206	FR_BRIN1351_PX601_CD_2.raw	0/0	1.6	0.001352	0.02045
FALSE	High	Sequest HT (A2)	Unambiguous	SLLDLEQKL		1	1	P56589	P56589	0	2	0.0714	0	1	1	529.808	1058.61	0.21	0.00011	285071	HCD (High Energy Collision Dissociation)	MS2	40.7823	150	80.9305	21978	FR_BRIN1351_PX601_CD_1.raw	0/0	2.38	0.001352	0.01903
FALSE	High	Sequest HT (A2)	Unambiguous	ILPIKFPHL		1	2	O75351	O75351; Q9UN37	0	3	0.4135	0	1	1	359.899	1077.68	0.29	0.0001	468935	HCD (High Energy Collision Dissociation)	MS2	32.0085	134.732	75.9516	20267	FR_BRIN1351_PX601_CD_3.raw	0/0	2.66	0.001352	0.02
FALSE	High	Sequest HT (A2)	Unambiguous	GLMEDLLKL		1	3	Q8WYP5-2	Q8WYP5-3; Q8WYP5-2; Q8WYP5	0	2	0.4293	0	1	1	516.295	1031.58	1.96	0.00101	116342	HCD (High Energy Collision Dissociation)	MS2	30.8441	150	107.426	30676	FR_BRIN1351_PX601_CD_2.raw	0/0	2.05	0.001352	0.02083
FALSE	High	Sequest HT (A2)	Unambiguous	GLPSLVTKL		1	1	Q99424	Q99424	0	2	0.1987	0	1	1	464.3	927.592	5.18	0.0024	94546.7	HCD (High Energy Collision Dissociation)	MS2	65.0059	150	71.8194	18886	FR_BRIN1351_PX601_CD_3.raw	0/0	1.56	0.001352	0.02158
FALSE	High	Sequest HT (A2)	Unambiguous	FLDEKTHEL		1	1	Q9H0K6	Q9H0K6	0	2	0.1553	0	1	1	566.288	1131.57	-0.13	-7e-05	69825.3	HCD (High Energy Collision Dissociation)	MS2	77.0941	150	43.9167	9403	FR_BRIN1351_PX601_CD_2.raw	0/0	2.06	0.001352	0.0214
FALSE	High	Sequest HT (A2)	Unambiguous	ILMEHIHKL		1	1	P84098	P84098	0	3	0.4311	0	1	1	378.555	1133.65	0.73	0.00028	134058	HCD (High Energy Collision Dissociation)	MS2	27.2645	150	44.3356	9537	FR_BRIN1351_PX601_CD_2.raw	0/0	3.41	0.001352	0.0209
FALSE	High	Sequest HT (A2)	Unambiguous	KLLLRLPSL		1	4	P10589	P24468-3; P24468; P10589; P24468-2	0	2	0.2209	0	1	1	526.865	1052.72	4.19	0.0022	131878	HCD (High Energy Collision Dissociation)	MS2	68.3381	150	73.4007	19416	FR_BRIN1351_PX601_CD_3.raw	0/0	2.58	0.001352	0.02109
FALSE	High	Sequest HT (A2)	Unambiguous	FVLDKVPFL		1	2	Q9NQW6	Q9NQW6; Q9NQW6-2	0	2	0.337	0	1	1	539.32	1077.63	-0.99	-0.00053	6.73932e+06	HCD (High Energy Collision Dissociation)	MS2	3.53134	15.535	99.4826	28143	FR_BRIN1351_PX601_CD_3.raw	0/0	1.84	0.001352	0.02217
FALSE	High	Sequest HT (A2)	Unambiguous	AVRDMRQTVAVGVIK		1	4	P68104	Q05639; P68104-2; P68104; Q5VTE0	0	4	0.4125	0	1	1	411.491	1642.94	-0.35	-0.00014	143466	HCD (High Energy Collision Dissociation)	MS2	29.979	150	44.5493	9705	FR_BRIN1351_PX601_CD_1.raw	0/0	3.2	0.001352	0.02022
FALSE	High	Sequest HT (A2)	Unambiguous	QMLELITRL		1	2	Q9UPY3	Q9UPY3; Q9UPY3-2	0	2	0.2429	0	1	1	558.828	1116.65	4.41	0.00246	135194	HCD (High Energy Collision Dissociation)	MS2	75.3067	150	87.6889	24156	FR_BRIN1351_PX601_CD_2.raw	0/0	2.47	0.001352	0.01911
FALSE	High	Sequest HT (A2)	Unambiguous	FINEKKYHL		1	1	P49585	P49585	0	3	0.1948	0	1	1	397.889	1191.65	-0.13	-5e-05	184179	HCD (High Energy Collision Dissociation)	MS2	35.3294	150	37.6389	7421	FR_BRIN1351_PX601_CD_2.raw	0/0	2.31	0.001352	0.02009
FALSE	High	Sequest HT (A2)	Unambiguous	FVNDIFERI		1	15	Q5QNW6-2	Q16778; Q5QNW6-1; Q99879; P33778; P58876; Q93079; O60814; Q99880; Q5QNW6-2; P62807; P57053; Q8N257; P06899; P23527; Q99877	0	2	0.15	0	1	1	576.808	1152.61	3.6	0.00207	83333.8	HCD (High Energy Collision Dissociation)	MS2	69.357	150	85.9349	23661	FR_BRIN1351_PX601_CD_1.raw	0/0	1.8	0.001352	0.01919
FALSE	High	Sequest HT (A2)	Rejected	SLLENLEKI		1	7	P07910-1	P07910-4; P07910-2; O60812; P07910-1; B7ZW38; P07910-3; B2RXH8	0	2		0	2	2	529.808	1058.61	0.44	0.00023	1.02522e+06	HCD (High Energy Collision Dissociation)	MS2	49.7061	58.625	84.4251	23057	FR_BRIN1351_PX601_CD_2.raw	0/0	2.53	0.001352	0.02035
FALSE	High	Sequest HT (A2)	Unambiguous	EDIISFIK		1	2	Q96JB1-1	Q96JB1-2; Q96JB1-1	0	2	0.1143	0	1	1	482.771	964.536	0.62	0.0003	79841.5	HCD (High Energy Collision Dissociation)	MS2	84.0065	150	76.0209	20290	FR_BRIN1351_PX601_CD_3.raw	0/0	1.75	0.001352	0.01885
FALSE	High	Sequest HT (A2)	Selected	LSLENLEKI		1	2	Q9Y2H2-1	Q9Y2H2-1; Q9Y2H2-4	0	2	0	0	1	1	529.808	1058.61	0.44	0.00023	1.02522e+06	HCD (High Energy Collision Dissociation)	MS2	49.7061	58.625	84.4251	23057	FR_BRIN1351_PX601_CD_2.raw	0/0	2.53	0.001352	0.02035
FALSE	High	Sequest HT (A2)	Unambiguous	AIIEEYLHL		1	8	Q04637-9	Q04637-6; Q04637-9; Q04637; Q04637-3; Q04637-8; Q04637-4; Q04637-5; Q04637-7	0	2	0.1397	0	1	1	550.804	1100.6	1.92	0.00106	286746	HCD (High Energy Collision Dissociation)	MS2	65.3543	150	88.231	24338	FR_BRIN1351_PX601_CD_2.raw	0/0	1.79	0.001352	0.0204
FALSE	High	Sequest HT (A2)	Selected	YLIPLLERL		1	1	P26196	P26196	0	2	0.0047	0	1	1	565.353	1129.7	1.05	0.00059	313506	HCD (High Energy Collision Dissociation)	MS2	22.1682	150	102.99	29219	FR_BRIN1351_PX601_CD_2.raw	0/0	2.11	0.001352	0.01926
FALSE	High	Sequest HT (A2)	Unambiguous	FVCDIRPEI		1	1	O75348	O75348	0	2	0.2868	0	1	1	546.284	1091.56	4.43	0.00242	127529	HCD (High Energy Collision Dissociation)	MS2	79.8657	150	75.2057	20018	FR_BRIN1351_PX601_CD_3.raw	0/0	1.29	0.001352	0.02197
FALSE	High	Sequest HT (A2)	Unambiguous	TLPAITLKL		1	1	P07339	P07339	0	2	0.3333	0	1	1	485.321	969.635	0.22	0.00011	178997	HCD (High Energy Collision Dissociation)	MS2	57.5709	150	81.4398	22150	FR_BRIN1351_PX601_CD_1.raw	0/0	2.04	0.001352	0.02119
FALSE	High	Sequest HT (A2)	Unambiguous	FFLDIYHNV		1	1	Q14204	Q14204	0	2	0.4074	0	1	1	584.294	1167.58	-2.42	-0.00141	357828	HCD (High Energy Collision Dissociation)	MS2	59.0598	150	90.6493	25142	FR_BRIN1351_PX601_CD_2.raw	0/0	2.16	0.001352	0.01904
FALSE	High	Sequest HT (A2)	Unambiguous	FLITILDHL		1	4	Q13613-1	Q13613-2; Q13614-1; Q13613-1; Q13614-2	0	2	0.2383	0	1	1	542.824	1084.64	-0.27	-0.00014	110731	HCD (High Energy Collision Dissociation)	MS2	31.4739	150	107.584	30728	FR_BRIN1351_PX601_CD_2.raw	0/0	1.93	0.001352	0.01979
FALSE	High	Sequest HT (A2)	Unambiguous	MLPPVLTHL		1	2	Q9UGV2	Q9UGV2-2; Q9UGV2	0	2	0.3604	0	1	1	510.799	1020.59	0	0	698167	HCD (High Energy Collision Dissociation)	MS2	22.4913	150	80.5819	21857	FR_BRIN1351_PX601_CD_1.raw	0/0	1.97	0.001352	0.02208
FALSE	High	Sequest HT (A2)	Unambiguous	ILPIKFPHL		1	2	O75351	O75351; Q9UN37	0	2	0.4973	0	1	1	539.346	1077.68	2.62	0.00141	150538	HCD (High Energy Collision Dissociation)	MS2	53.8908	150	75.5537	20133	FR_BRIN1351_PX601_CD_3.raw	0/0	1.87	0.001352	0.02102
FALSE	High	Sequest HT (A2)	Unambiguous	YMAELIERL		1	1	O75496	O75496	0	2	0.4439	0	1	1	569.302	1137.6	-0.57	-0.00033	247162	HCD (High Energy Collision Dissociation)	MS2	45.4853	150	81.4263	22046	FR_BRIN1351_PX601_CD_2.raw	0/0	2.23	0.001352	0.02247
FALSE	High	Sequest HT (A2)	Unambiguous	QILDGVHYL		1	2	O43293-1	O43293-2; O43293-1	0	2	0.2842	0	1	1	529.288	1057.57	0.81	0.00043	458036	HCD (High Energy Collision Dissociation)	MS2	31.0628	150	71.2708	18640	FR_BRIN1351_PX601_CD_2.raw	0/0	2.78	0.001352	0.019
FALSE	High	Sequest HT (A2)	Selected	SLLENLEKI		1	7	P07910-1	P07910-4; P07910-2; O60812; P07910-1; B7ZW38; P07910-3; B2RXH8	0	2		0.0039	2	2	529.809	1058.61	1.25	0.00066	405001	HCD (High Energy Collision Dissociation)	MS2	26.5056	150	84.0127	22981	FR_BRIN1351_PX601_CD_3.raw	0/0	2.55	0.001352	0.02068
FALSE	High	Sequest HT (A2)	Unambiguous	SLLDEFYKL		1	2	Q14444-1	Q14444-1; Q14444-2	0	2	0.3624	0	1	1	564.302	1127.6	-0.96	-0.00054	251860	HCD (High Energy Collision Dissociation)	MS2	42.1286	150	103.366	29344	FR_BRIN1351_PX601_CD_2.raw	0/0	2.18	0.001352	0.02069
FALSE	High	Sequest HT (A2)	Unambiguous	FLYPFPLAL		1	1	Q5BJD5-1	Q5BJD5-1	0	2	0.3679	0	1	1	540.81	1080.61	0.01	0	301427	HCD (High Energy Collision Dissociation)	MS2	23.1323	150	130.88	38489	FR_BRIN1351_PX601_CD_1.raw	0/0	2.99	0.001352	0.01976
FALSE	High	Sequest HT (A2)	Unambiguous	SVVESVFKL		1	2	P56537-1	P56537-2; P56537-1	0	2	0.2821	0	1	1	504.292	1007.58	0.02	1e-05	150228	HCD (High Energy Collision Dissociation)	MS2	60.7677	150	79.0327	21238	FR_BRIN1351_PX601_CD_2.raw	0/0	2.34	0.001352	0.02019
FALSE	High	Sequest HT (A2)	Unambiguous	SLIGHLQTL		1	1	Q16690	Q16690	0	2	0.1087	0	1	1	491.291	981.574	1.1	0.00054	392788	HCD (High Energy Collision Dissociation)	MS2	30.7732	150	66.8483	17244	FR_BRIN1351_PX601_CD_1.raw	0/0	2.3	0.001352	0.02068
FALSE	High	Sequest HT (A2)	Unambiguous	ALLNIKVKL		1	1	P05783	P05783	0	2	0.2398	0	1	1	506.351	1011.69	1.94	0.00098	1.08442e+06	HCD (High Energy Collision Dissociation)	MS2	32.1641	108.841	64.6308	16447	FR_BRIN1351_PX601_CD_3.raw	0/0	2.46	0.001352	0.02025
FALSE	High	Sequest HT (A2)	Unambiguous	ALLNIKVKL		1	1	P05783	P05783	0	2	0.298	0	1	1	506.351	1011.69	2.31	0.00117	848855	HCD (High Energy Collision Dissociation)	MS2	24.6006	150	64.8435	16558	FR_BRIN1351_PX601_CD_1.raw	0/0	2.45	0.001352	0.01908
FALSE	High	Sequest HT (A2)	Unambiguous	TVLGKIWKL		1	1	Q9H4M9	Q9H4M9	0	3	0.1351	0	1	1	353.231	1057.68	1.06	0.00037	575900	HCD (High Energy Collision Dissociation)	MS2	5.08171	150	66.999	17293	FR_BRIN1351_PX601_CD_1.raw	0/0	2.96	0.001352	0.0218
FALSE	High	Sequest HT (A2)	Unambiguous	YLPTLWVKL		1	5	Q5JPE7	Q5JPE7; Q5JPE7-2; Q5JPE7-3; Q15155; P69849	0	2	0.2593	0	1	1	566.841	1132.68	-1.23	-0.0007	83980.6	HCD (High Energy Collision Dissociation)	MS2	51.3427	150	96.1914	27054	FR_BRIN1351_PX601_CD_3.raw	0/0	1.62	0.001352	0.01961
FALSE	High	Sequest HT (A2)	Unambiguous	ILPVHITSL		1	1	Q8NC60	Q8NC60	0	2	0.097	0	1	1	496.811	992.614	0.54	0.00027	255108	HCD (High Energy Collision Dissociation)	MS2	17.0458	150	71.2024	18716	FR_BRIN1351_PX601_CD_1.raw	0/0	1.34	0.001352	0.02141
FALSE	High	Sequest HT (A2)	Unambiguous	ALATLIHQV		1	1	Q9UBW8	Q9UBW8	0	2	0.1955	0	1	1	483.293	965.58	1.8	0.00087	278938	HCD (High Energy Collision Dissociation)	MS2	43.8884	150	60.4516	14960	FR_BRIN1351_PX601_CD_2.raw	0/0	2.2	0.001352	0.02236
FALSE	High	Sequest HT (A2)	Unambiguous	SLLDSCTKL		1	2	P50991	P50991; P50991-2	0	2	0.1761	0	1	1	490.261	979.515	2	0.00098	207759	HCD (High Energy Collision Dissociation)	MS2	28.1176	150	71.0534	18666	FR_BRIN1351_PX601_CD_1.raw	0/0	1.59	0.001352	0.02063
FALSE	High	Sequest HT (A2)	Unambiguous	QILDGVHYL		1	2	O43293-1	O43293-2; O43293-1	0	2	0.3103	0	1	1	529.288	1057.57	1.04	0.00055	420263	HCD (High Energy Collision Dissociation)	MS2	30.6594	150	71.3883	18781	FR_BRIN1351_PX601_CD_1.raw	0/0	2.9	0.001352	0.01913
FALSE	High	Sequest HT (A2)	Unambiguous	YLLPKDIKL		1	1	Q6T310	Q6T310	0	2	0.1915	0	1	1	551.849	1102.69	3.99	0.0022	165413	HCD (High Energy Collision Dissociation)	MS2	45.9787	150	67.1075	17332	FR_BRIN1351_PX601_CD_1.raw	0/0	1.88	0.001352	0.02038
FALSE	High	Sequest HT (A2)	Unambiguous	RQTVAVGVIKAVD		1	3	P68104	P68104-2; P68104; Q5VTE0	0	3	0.4885	0	1	1	452.605	1355.8	0.1	5e-05	285535	HCD (High Energy Collision Dissociation)	MS2	7.19669	150	46.7741	10384	FR_BRIN1351_PX601_CD_3.raw	0/0	5.24	0.001352	0.02117
FALSE	High	Sequest HT (A2)	Unambiguous	SLLESVQKL		1	3	Q13535	Q13535-2; Q13535-3; Q13535	0	2	0.0997	0	1	1	508.804	1016.6	1.48	0.00075	259704	HCD (High Energy Collision Dissociation)	MS2	49.4512	150	68.3985	17772	FR_BRIN1351_PX601_CD_1.raw	0/0	2.91	0.001352	0.02028
FALSE	High	Sequest HT (A2)	Unambiguous	TELLIRKL		1	5	P68431	P84243; Q16695; Q6NXT2; P68431; Q71DI3	0	2	0.1261	0	1	1	493.324	985.641	0.17	8e-05	687315	HCD (High Energy Collision Dissociation)	MS2	51.386	105.893	49.8667	11413	FR_BRIN1351_PX601_CD_3.raw	0/0	2.38	0.001352	0.01904
FALSE	High	Sequest HT (A2)	Unambiguous	TVLGKIWKL		1	1	Q9H4M9	Q9H4M9	0	2	0.2209	0	1	1	529.343	1057.68	0.9	0.00048	1994128	HCD (High Energy Collision Dissociation)	MS2	8.0617	56.31	66.5903	17057	FR_BRIN1351_PX601_CD_2.raw	0/0	2.49	0.001352	0.02118
FALSE	High	Sequest HT (A2)	Unambiguous	LLPDQPPYHL		1	1	O14933	O14933	0	2	0.1888	0	1	1	596.822	1192.64	0.98	0.00058	617104	HCD (High Energy Collision Dissociation)	MS2	64.9283	150	67.9307	17570	FR_BRIN1351_PX601_CD_3.raw	0/0	1.43	0.001352	0.01943
FALSE	High	Sequest HT (A2)	Unambiguous	AILELDEHL		1	1	P60510	P60510	0	2	0.1566	0	1	1	526.787	1052.57	3.64	0.00192	141364	HCD (High Energy Collision Dissociation)	MS2	61.9069	150	73.5081	19496	FR_BRIN1351_PX601_CD_1.raw	0/0	1.66	0.001352	0.02051
FALSE	High	Sequest HT (A2)	Unambiguous	KLMELYERL		1	2	Q9UG63-2	Q9UG63-2; Q9UG63	0	2	0.3605	0	1	1	597.832	1194.66	0.9	0.00053	242883	HCD (High Energy Collision Dissociation)	MS2	26.6884	150	60.556	15089	FR_BRIN1351_PX601_CD_1.raw	0/0	2.58	0.001352	0.02104
FALSE	High	Sequest HT (A2)	Unambiguous	SGFSGVIRL		1	2	P11309	P11309; P11309-2	0	2	0.4274	0	1	1	468.269	935.531	0.5	0.00023	111030	HCD (High Energy Collision Dissociation)	MS2	54.7268	150	68.8945	17839	FR_BRIN1351_PX601_CD_2.raw	0/0	2.41	0.001352	0.01978
FALSE	High	Sequest HT (A2)	Unambiguous	MLPKDIAKL		1	1	P61024	P61024	0	2	0.3088	0	1	1	514.813	1028.62	0.68	0.00035	910156	HCD (High Energy Collision Dissociation)	MS2	23.8785	119.234	52.8181	12403	FR_BRIN1351_PX601_CD_3.raw	0/0	2.17	0.001352	0.0205
FALSE	High	Sequest HT (A2)	Unambiguous	YLPVGSHNL		1	1	Q07864	Q07864	0	2	0.1847	0	1	1	500.267	999.526	0.06	3e-05	727292	HCD (High Energy Collision Dissociation)	MS2	8.44242	150	49.5657	11314	FR_BRIN1351_PX601_CD_3.raw	0/0	1.57	0.001352	0.01938
FALSE	High	Sequest HT (A2)	Unambiguous	KKAAGAGKVTKSAQKAQKA		1	3	P68104	P68104-2; P68104; Q5VTE0	0	4	0.387	0	1	1	468.535	1871.12	0.02	1e-05	258279	HCD (High Energy Collision Dissociation)	MS2	0	150	13.8638	1002	FR_BRIN1351_PX601_CD_1.raw	0/0	4.78	0.001352	0.01998
FALSE	High	Sequest HT (A2)	Unambiguous	KLPEDIMKL		1	1	P10914	P10914	0	2	0.1696	0	1	1	543.815	1086.62	0.32	0.00018	361552	HCD (High Energy Collision Dissociation)	MS2	24.5427	150	63.537	16113	FR_BRIN1351_PX601_CD_1.raw	0/0	2.24	0.001352	0.02108
FALSE	High	Sequest HT (A2)	Unambiguous	KLLSTALHV		1	1	Q15327	Q15327	0	2	0.3246	0	1	1	491.309	981.61	0.72	0.00035	96897.5	HCD (High Energy Collision Dissociation)	MS2	84.0954	150	49.1794	11188	FR_BRIN1351_PX601_CD_3.raw	0/0	2.68	0.001352	0.02126
FALSE	High	Sequest HT (A2)	Unambiguous	TIVKPFNL		1	2	Q9ULW0-2	Q9ULW0; Q9ULW0-2	0	2	0.2233	0	1	1	466.285	931.563	1.59	0.00074	3253916	HCD (High Energy Collision Dissociation)	MS2	12.1534	32.088	65.4523	16668	FR_BRIN1351_PX601_CD_2.raw	0/0	2.15	0.001352	0.02057
FALSE	High	Sequest HT (A2)	Unambiguous	TIVKPFNL		1	2	Q9ULW0-2	Q9ULW0; Q9ULW0-2	0	2	0.1991	0	1	1	466.285	931.563	1.72	0.0008	4.29097e+06	HCD (High Energy Collision Dissociation)	MS2	9.27398	21.814	65.3992	16708	FR_BRIN1351_PX601_CD_3.raw	0/0	2.11	0.001352	0.02116
FALSE	High	Sequest HT (A2)	Unambiguous	MLPGFLHRL		1	1	Q9NZ32	Q9NZ32	0	3	0.2556	0	1	1	361.876	1083.61	1.45	0.00052	843553	HCD (High Energy Collision Dissociation)	MS2	33.9866	150	64.519	16352	FR_BRIN1351_PX601_CD_2.raw	0/0	3.13	0.001352	0.02252
FALSE	High	Sequest HT (A2)	Unambiguous	THSLGGGTGSGMGTLLLSK		1	1		Q3ZCM7	0	3	0.5868	0	1	1	591.976	1773.91	-1.52	-0.0009	453132	HCD (High Energy Collision Dissociation)	MS2	21.0254	150	55.1529	13210	FR_BRIN1351_PX601_CD_3.raw	0/0	4.84	0.001825	0.03689
FALSE	High	Sequest HT (A2)	Unambiguous	GLDNETHFL		1	1	O94915-1	O94915-1	0	2	0.1119	0	1	1	523.252	1045.5	1.54	0.0008	176248	HCD (High Energy Collision Dissociation)	MS2	76.0612	150	60.6148	15109	FR_BRIN1351_PX601_CD_1.raw	0/0	1.43	0.001825	0.0263
FALSE	High	Sequest HT (A2)	Unambiguous	VDISAPKI		1	1	Q09666-1	Q09666-1	0	2	0.2222	0	1	1	421.752	842.497	-1.06	-0.00045	145913	HCD (High Energy Collision Dissociation)	MS2	45.5871	150	54.9335	13136	FR_BRIN1351_PX601_CD_3.raw	0/0	1.8	0.001825	0.03096
FALSE	High	Sequest HT (A2)	Unambiguous	AIIEEYLHL		1	8	Q04637-9	Q04637-6; Q04637-9; Q04637; Q04637-3; Q04637-8; Q04637-4; Q04637-5; Q04637-7	0	2	0.1761	0	1	1	550.804	1100.6	1.7	0.00094	298781	HCD (High Energy Collision Dissociation)	MS2	74.058	150	88.5821	24456	FR_BRIN1351_PX601_CD_2.raw	0/0	1.59	0.001825	0.04027
FALSE	High	Sequest HT (A2)	Unambiguous	SVVESVFKL		1	2	P56537-1	P56537-2; P56537-1	0	2	0.2039	0	1	1	504.292	1007.58	-0.46	-0.00023	225391	HCD (High Energy Collision Dissociation)	MS2	61.2347	150	79.0917	21317	FR_BRIN1351_PX601_CD_3.raw	0/0	2.06	0.001825	0.02365
FALSE	High	Sequest HT (A2)	Unambiguous	FLITILDHL		1	4	Q13613-1	Q13613-2; Q13614-1; Q13613-1; Q13614-2	0	2	0.2553	0	1	1	542.823	1084.64	-0.94	-0.00051	306655	HCD (High Energy Collision Dissociation)	MS2	19.9739	150	107.549	30790	FR_BRIN1351_PX601_CD_3.raw	0/0	2.35	0.001825	0.03503
FALSE	High	Sequest HT (A2)	Unambiguous	GMPDFLEKL		1	1	Q9NQZ5	Q9NQZ5	0	2	0.3609	0	1	1	525.271	1049.53	1.18	0.00062	89145.8	HCD (High Energy Collision Dissociation)	MS2	77.6818	150	88.8646	24550	FR_BRIN1351_PX601_CD_2.raw	0/0	1.69	0.001825	0.02364
FALSE	High	Sequest HT (A2)	Unambiguous	GLPLQLAHL		1	2	Q9NXF1	Q9NXF1-2; Q9NXF1	0	2	0.2806	0	1	1	481.296	961.584	1.34	0.00064	248186	HCD (High Energy Collision Dissociation)	MS2	37.6824	150	78.7103	21189	FR_BRIN1351_PX601_CD_3.raw	0/0	1.96	0.001825	0.04174
FALSE	High	Sequest HT (A2)	Unambiguous	GFAGDDAPRAVFPSIVGRPR		1	10	P60709	A5A3E0; P63267-1; P60709; P63267-2; Q6S8J3; P62736; P68133; P0CG38; P68032; P63261	0	4	0.2594	0	1	1	522.029	2085.1	-1.67	-0.00087	402876	HCD (High Energy Collision Dissociation)	MS2	20.5023	133.42	63.0868	15859	FR_BRIN1351_PX601_CD_2.raw	0/0	2.93	0.001825	0.02902
FALSE	High	Sequest HT (A2)	Unambiguous	TVLGKIWKL		1	1	Q9H4M9	Q9H4M9	0	3	0.1779	0	1	1	353.231	1057.68	1.06	0.00037	655934	HCD (High Energy Collision Dissociation)	MS2	10.9498	124.841	66.8814	17156	FR_BRIN1351_PX601_CD_2.raw	0/0	2.53	0.001825	0.0242
FALSE	High	Sequest HT (A2)	Unambiguous	SVVPYLPRL		1	8	P42684	P42684-6; P42684-3; P42684-10; P42684-4; P42684; P42684-5; P42684-7; P42684-2	0	2	0.2679	0	1	1	522.316	1043.62	-0.81	-0.00042	955281	HCD (High Energy Collision Dissociation)	MS2	18.3954	150	79.2999	21387	FR_BRIN1351_PX601_CD_3.raw	0/0	2.09	0.001825	0.04004
FALSE	High	Sequest HT (A2)	Unambiguous	GLPEITPKL		1	1	Q15596	Q15596	0	2	0.2326	0	1	1	484.295	967.583	0.89	0.00043	238587	HCD (High Energy Collision Dissociation)	MS2	25.7735	150	66.8308	17138	FR_BRIN1351_PX601_CD_2.raw	0/0	1.72	0.001825	0.04221
FALSE	High	Sequest HT (A2)	Unambiguous	LLPERPPYL		1	1	Q9UJM3	Q9UJM3	0	2	0.3495	0	1	1	549.322	1097.64	1.62	0.00089	1.43187e+06	HCD (High Energy Collision Dissociation)	MS2	18.0341	75.265	67.0896	17326	FR_BRIN1351_PX601_CD_1.raw	0/0	1.86	0.001825	0.02748
FALSE	High	Sequest HT (A2)	Unambiguous	YVQDFLNHL		1	3	Q9H074	Q9H074; Q9H074-3; Q9H074-2	0	2	0.3301	0	1	1	574.79	1148.57	-0.7	-0.0004	198642	HCD (High Energy Collision Dissociation)	MS2	59.9035	150	79.4771	21446	FR_BRIN1351_PX601_CD_3.raw	0/0	2.06	0.001825	0.03991
FALSE	High	Sequest HT (A2)	Unambiguous	TLFDYEVRL		1	2	Q96T88-2	Q96T88-2; Q96T88	0	2	0.0789	0	1	1	578.305	1155.6	-0.87	-0.0005	443915	HCD (High Energy Collision Dissociation)	MS2	60.1895	150	86.7876	23855	FR_BRIN1351_PX601_CD_2.raw	0/0	1.9	0.001825	0.02526
FALSE	High	Sequest HT (A2)	Unambiguous	VLIDYQRNV		1	1	O14980	O14980	0	2	0.2326	0	1	1	560.31	1119.61	-1.78	-0.00099	517994	HCD (High Energy Collision Dissociation)	MS2	19.8494	150	52.8557	12374	FR_BRIN1351_PX601_CD_2.raw	0/0	2.58	0.001825	0.03959
FALSE	High	Sequest HT (A2)	Unambiguous	KLPEDIMKL		1	1	P10914	P10914	0	2	0.2254	0	1	1	543.816	1086.62	1.45	0.00079	360823	HCD (High Energy Collision Dissociation)	MS2	55.9184	150	63.6822	16067	FR_BRIN1351_PX601_CD_2.raw	0/0	2.13	0.001825	0.02275
FALSE	High	Sequest HT (A2)	Unambiguous	ILMEHIHKL		1	1	P84098	P84098	0	3	0.3878	0	1	1	378.555	1133.65	-0.4	-0.00015	171617	HCD (High Energy Collision Dissociation)	MS2	14.3615	150	42.2333	8869	FR_BRIN1351_PX601_CD_2.raw	0/0	2.94	0.001825	0.03079
FALSE	High	Sequest HT (A2)	Unambiguous	FVNEIISRI		1	2	P43246-1	P43246-1; P43246-2	0	2	0.2394	0	1	1	545.819	1090.63	4.49	0.00245	92436	HCD (High Energy Collision Dissociation)	MS2	75.5011	150	75.3613	20012	FR_BRIN1351_PX601_CD_2.raw	0/0	2.59	0.001825	0.03031
FALSE	High	Sequest HT (A2)	Unambiguous	VEVPETPKA		1	1	Q9UNF1	Q9UNF1	0	2	0.2535	0	1	1	485.266	969.525	-0.57	-0.00028	231696	HCD (High Energy Collision Dissociation)	MS2	39.2514	150	42.1068	8828	FR_BRIN1351_PX601_CD_2.raw	0/0	2.17	0.001825	0.02625
FALSE	High	Sequest HT (A2)	Unambiguous	FVDDYTVRV		1	1	O00487	O00487	0	2	0.3943	0	1	1	557.283	1113.56	0.91	0.00051	1.04603e+06	HCD (High Energy Collision Dissociation)	MS2	32.0252	80.985	61.0239	15249	FR_BRIN1351_PX601_CD_1.raw	0/0	2.46	0.001825	0.04023
FALSE	High	Sequest HT (A2)	Unambiguous	NIPSFIVRL		1	1	P46781	P46781	0	2	0.1735	0	1	1	529.822	1058.64	0.55	0.00029	399793	HCD (High Energy Collision Dissociation)	MS2	19.4378	150	87.0896	23956	FR_BRIN1351_PX601_CD_2.raw	0/0	1.96	0.001825	0.02521
FALSE	High	Sequest HT (A2)	Unambiguous	VEVPETPKA		1	1	Q9UNF1	Q9UNF1	0	2	0.1825	0	1	1	485.266	969.525	0.12	6e-05	1.0677e+06	HCD (High Energy Collision Dissociation)	MS2	2.91876	130.31	41.7495	8715	FR_BRIN1351_PX601_CD_2.raw	0/0	2.52	0.001825	0.03067
FALSE	High	Sequest HT (A2)	Unambiguous	SLSQVFLHL		1	2	Q9NRL2	Q9NRL2; Q9NRL2-2	0	2	0.2154	0	1	1	522.298	1043.59	0.37	0.00019	295054	HCD (High Energy Collision Dissociation)	MS2	62.639	150	87.1875	23989	FR_BRIN1351_PX601_CD_2.raw	0/0	1.95	0.001825	0.03639
FALSE	High	Sequest HT (A2)	Unambiguous	VEVPETPKA		1	1	Q9UNF1	Q9UNF1	0	2	0.197	0	1	1	485.267	969.526	0.75	0.00036	191152	HCD (High Energy Collision Dissociation)	MS2	29.6479	150	41.4045	8602	FR_BRIN1351_PX601_CD_2.raw	0/0	1.98	0.001825	0.03684
FALSE	High	Sequest HT (A2)	Unambiguous	VAVGVIKAVDKKAAGAGKVT		1	3	P68104	P68104-2; P68104; Q5VTE0	0	4	0.2105	0	1	1	471.292	1882.15	-0.62	-0.00029	111017	HCD (High Energy Collision Dissociation)	MS2	60.4353	150	41.3801	8594	FR_BRIN1351_PX601_CD_2.raw	0/0	3.23	0.001825	0.02857
FALSE	High	Sequest HT (A2)	Unambiguous	AQTAAATAPRIKKFAIYRWD		1	1	P21912	P21912	0	4	0.4204	0	1	1	570.317	2278.25	0.43	0.00025	413822	HCD (High Energy Collision Dissociation)	MS2	42.1095	150	55.3901	13290	FR_BRIN1351_PX601_CD_3.raw	0/0	4.71	0.001825	0.03028
FALSE	High	Sequest HT (A2)	Unambiguous	VAVGVIKAVDKKAAGAGKVT		1	3	P68104	P68104-2; P68104; Q5VTE0	0	4	0.0461	0	1	1	471.293	1882.15	0.22	0.0001	122635	HCD (High Energy Collision Dissociation)	MS2	30.8752	150	41.038	8485	FR_BRIN1351_PX601_CD_2.raw	0/0	3.69	0.001825	0.0316
FALSE	High	Sequest HT (A2)	Unambiguous	QLLDFERTL		1	4	Q16829	Q16828-1; Q16829; Q16829-2; Q16828-2	0	2	0.1528	0	1	1	567.812	1134.62	1.02	0.00058	405748	HCD (High Energy Collision Dissociation)	MS2	51.8189	150	79.5875	21484	FR_BRIN1351_PX601_CD_3.raw	0/0	2.29	0.001825	0.02685
FALSE	High	Sequest HT (A2)	Unambiguous	SVIDHIHLI		1	2	O14908-1	O14908-2; O14908-1	0	2	0.2083	0	1	1	523.803	1046.6	-0.13	-7e-05	169026	HCD (High Energy Collision Dissociation)	MS2	62.5971	150	68.0931	17668	FR_BRIN1351_PX601_CD_1.raw	0/0	2.4	0.001825	0.03599
FALSE	High	Sequest HT (A2)	Unambiguous	THSLGGGTGSGMGTLLISK		1	9	P07437	Q13885; Q13509; P04350; A6NNZ2; Q9BUF5; Q13509-2; P07437; P68371; Q9BVA1	0	3	0.5868	0	1	2	591.976	1773.91	-1.52	-0.0009	453132	HCD (High Energy Collision Dissociation)	MS2	21.0254	150	55.1529	13210	FR_BRIN1351_PX601_CD_3.raw	0/0	4.84	0.001825	0.03689
FALSE	High	Sequest HT (A2)	Unambiguous	KVVEIVKKL		1	1	O43290	O43290	0	3	0.2752	0	1	1	352.578	1055.72	-0.14	-5e-05	146614	HCD (High Energy Collision Dissociation)	MS2	35.6839	150	37.1558	7279	FR_BRIN1351_PX601_CD_2.raw	0/0	3.27	0.001825	0.03823
FALSE	High	Sequest HT (A2)	Unambiguous	SILSLVTKI		1	1	Q12905	Q12905	0	2	0.1512	0	1	1	487.318	973.629	-0.64	-0.00031	302021	HCD (High Energy Collision Dissociation)	MS2	26.2115	150	90.0856	24954	FR_BRIN1351_PX601_CD_2.raw	0/0	3.24	0.001825	0.04013
FALSE	High	Sequest HT (A2)	Unambiguous	SLLEDLSHI		1	1	Q9UHV2	Q9UHV2	0	2	0.1923	0	1	1	513.778	1026.55	1.74	0.00089	166322	HCD (High Energy Collision Dissociation)	MS2	26.3739	150	91.7026	25495	FR_BRIN1351_PX601_CD_2.raw	0/0	2.08	0.001825	0.04243
FALSE	High	Sequest HT (A2)	Unambiguous	KLPEDIMKL		1	1	P10914	P10914	0	2	0.2194	0	1	1	543.815	1086.62	-0.13	-7e-05	251262	HCD (High Energy Collision Dissociation)	MS2	67.7215	150	62.9686	15818	FR_BRIN1351_PX601_CD_2.raw	0/0	1.96	0.001825	0.02301
FALSE	High	Sequest HT (A2)	Unambiguous	YVIDPIKGLKL		1	9	Q15149-1	Q15149-4; Q15149-1; Q15149-6; Q15149-9; Q15149-3; Q15149-8; Q15149-5; Q15149-7; Q15149-2	0	3	0.4179	0	1	1	420.265	1258.78	1.88	0.00079	355012	HCD (High Energy Collision Dissociation)	MS2	17.4348	150	77.222	20691	FR_BRIN1351_PX601_CD_3.raw	0/0	2.8	0.001825	0.03097
FALSE	High	Sequest HT (A2)	Unambiguous	ALQSLLHLL		1	1	P52294	P52294	0	2	0.1651	0	1	1	504.317	1007.63	2.01	0.00101	96717.4	HCD (High Energy Collision Dissociation)	MS2	61.5361	150	96.0809	26955	FR_BRIN1351_PX601_CD_2.raw	0/0	1.09	0.001825	0.02321
FALSE	High	Sequest HT (A2)	Unambiguous	TLFPGKVHSL		1	1	Q9NNW5	Q9NNW5	0	3	0.1313	0	1	1	366.882	1098.63	-0.6	-0.00022	88815.8	HCD (High Energy Collision Dissociation)	MS2	52.3989	150	50.0581	11532	FR_BRIN1351_PX601_CD_1.raw	0/0	1.98	0.001825	0.02524
FALSE	High	Sequest HT (A2)	Unambiguous	GVPETISKL		1	2	O60312	O43520; O60312	0	2	0.2903	0	1	1	472.278	943.548	2.47	0.00117	179840	HCD (High Energy Collision Dissociation)	MS2	57.6149	150	52.9233	12440	FR_BRIN1351_PX601_CD_3.raw	0/0	1.55	0.001825	0.02691
FALSE	High	Sequest HT (A2)	Unambiguous	AVIEHLERL		1	1	O43716	O43716	0	2	0.2634	0	1	1	540.316	1079.62	3.28	0.00177	101257	HCD (High Energy Collision Dissociation)	MS2	67.5863	150	50.1114	11550	FR_BRIN1351_PX601_CD_1.raw	0/0	1.86	0.001825	0.03423
FALSE	High	Sequest HT (A2)	Unambiguous	SVIDHIHLI		1	2	O14908-1	O14908-2; O14908-1	0	3	0.1	0	1	1	349.539	1046.6	2.13	0.00074	324542	HCD (High Energy Collision Dissociation)	MS2	55.4411	150	67.5891	17397	FR_BRIN1351_PX601_CD_2.raw	0/0	1.9	0.001825	0.02713
FALSE	High	Sequest HT (A2)	Unambiguous	KLPAPLPGL		1	2	Q8N1F7-1	Q8N1F7-2; Q8N1F7-1	0	2	0.3973	0	1	1	453.296	905.584	2.06	0.00093	897515	HCD (High Energy Collision Dissociation)	MS2	4.87682	131.287	69.2723	18065	FR_BRIN1351_PX601_CD_1.raw	0/0	2.97	0.001825	0.02995
FALSE	High	Sequest HT (A2)	Unambiguous	SLLGFVYKL		1	2	P09914	P09914; P09914-2	0	2	0.3147	0	1	1	520.313	1039.62	-0.65	-0.00034	600491	HCD (High Energy Collision Dissociation)	MS2	39.4849	150	96.8041	27194	FR_BRIN1351_PX601_CD_2.raw	0/0	2.51	0.001825	0.03427
FALSE	High	Sequest HT (A2)	Unambiguous	ALWDKLFNL		1	2	Q8WXH0-2	Q8WXH0-1; Q8WXH0-2	0	2	0.3177	0	1	1	560.314	1119.62	0.63	0.00035	212907	HCD (High Energy Collision Dissociation)	MS2	48.0276	150	111.908	32243	FR_BRIN1351_PX601_CD_1.raw	0/0	2.77	0.001825	0.03984
FALSE	High	Sequest HT (A2)	Unambiguous	LLPERPPYL		1	1	Q9UJM3	Q9UJM3	0	2	0.3143	0	1	1	549.323	1097.64	2.4	0.00132	1.10076e+06	HCD (High Energy Collision Dissociation)	MS2	32.4146	72.562	67.4345	17345	FR_BRIN1351_PX601_CD_2.raw	0/0	1.75	0.001825	0.02625
FALSE	High	Sequest HT (A2)	Unambiguous	SMPDFDLHL		1	1	Q09666-1	Q09666-1	0	2	0.2968	0	1	1	537.75	1074.49	-0.66	-0.00036	344700	HCD (High Energy Collision Dissociation)	MS2	60.9743	150	86.1321	23697	FR_BRIN1351_PX601_CD_3.raw	0/0	1.55	0.001825	0.02811
FALSE	High	Sequest HT (A2)	Unambiguous	AIIALFHLL		1	2	P61619	P61619; P61619-3	0	2	0.1574	0	1	1	505.824	1010.64	1.31	0.00066	168397	HCD (High Energy Collision Dissociation)	MS2	18.2587	150	109.806	31549	FR_BRIN1351_PX601_CD_1.raw	0/0	1.97	0.001825	0.04137
FALSE	High	Sequest HT (A2)	Unambiguous	VDISLPKL		1	1	Q09666-1	Q09666-1	0	2	0.2697	0	1	1	442.777	884.546	1.46	0.00064	185626	HCD (High Energy Collision Dissociation)	MS2	38.8621	150	76.9962	20655	FR_BRIN1351_PX601_CD_1.raw	0/0	1.78	0.001825	0.03419
FALSE	High	Sequest HT (A2)	Unambiguous	KILEELQKV		1	5	O75179-1	O75179-3; O75179-1; O75179-4; O75179-7; O75179-2	0	2	0.1365	0	1	1	550.343	1099.68	5.69	0.00313	160665	HCD (High Energy Collision Dissociation)	MS2	50.5983	150	50.3321	11624	FR_BRIN1351_PX601_CD_1.raw	0/0	3.59	0.001825	0.03232
FALSE	High	Sequest HT (A2)	Unambiguous	NLAENISRV		1	5	P11216	P11217-2; P11216; P06737-2; P06737-1; P11217	0	2	0.1686	0	1	1	508.281	1015.55	0.72	0.00037	1.4785e+06	HCD (High Energy Collision Dissociation)	MS2	9.80409	77.353	50.3551	11632	FR_BRIN1351_PX601_CD_1.raw	0/0	2.55	0.001825	0.03531
FALSE	High	Sequest HT (A2)	Unambiguous	GLDIDGIYRV		1	4	Q8IWW6-1	Q8IWW6-3; Q8IWW6-2; Q8IWW6-4; Q8IWW6-1	0	2	0.206	0	1	1	560.805	1120.6	3.01	0.00169	352303	HCD (High Energy Collision Dissociation)	MS2	67.0691	150	76.743	20532	FR_BRIN1351_PX601_CD_3.raw	0/0	2.33	0.001825	0.02712
FALSE	High	Sequest HT (A2)	Unambiguous	VDVSLPKL		1	1	Q09666-1	Q09666-1	0	2	0.1958	0	1	1	435.769	870.531	1.58	0.00069	105910	HCD (High Energy Collision Dissociation)	MS2	25.1532	150	69.5537	18160	FR_BRIN1351_PX601_CD_1.raw	0/0	1.89	0.001825	0.02487
FALSE	High	Sequest HT (A2)	Unambiguous	PRKIEEIKDFLLTARRKD		1	1	P63173	P63173	0	4	0.202	0	1	1	557.827	2228.29	-0.16	-9e-05	125434	HCD (High Energy Collision Dissociation)	MS2	68.531	150	54.9006	13080	FR_BRIN1351_PX601_CD_2.raw	0/0	2.03	0.001825	0.03898
FALSE	High	Sequest HT (A2)	Unambiguous	KVVDVVRNLVF		1	2	P20591	P20591; P20591-2	0	2	0.3919	0	1	1	644.394	1287.78	2.21	0.00142	576467	HCD (High Energy Collision Dissociation)	MS2	33.4262	150	76.6829	20512	FR_BRIN1351_PX601_CD_3.raw	0/0	3.47	0.001825	0.03791
FALSE	High	Sequest HT (A2)	Unambiguous	YLLDLLRLP		1	2	Q5U3C3	Q5U3C3-2; Q5U3C3	0	2	0.3103	0	1	1	558.346	1115.68	1.52	0.00085	174953	HCD (High Energy Collision Dissociation)	MS2	73.2597	150	104.85	29917	FR_BRIN1351_PX601_CD_1.raw	0/0	1.74	0.001825	0.03268
FALSE	High	Sequest HT (A2)	Unambiguous	FIPKFITHL		1	3	Q5VIR6-4	Q5VIR6-4; Q5VIR6-1; Q5VIR6-2	0	2	0.2364	0	1	1	558.335	1115.66	1.86	0.00104	488148	HCD (High Energy Collision Dissociation)	MS2	44.6677	150	69.4643	18129	FR_BRIN1351_PX601_CD_1.raw	0/0	2.2	0.001825	0.02691
FALSE	High	Sequest HT (A2)	Unambiguous	SILSLVTKI		1	1	Q12905	Q12905	0	2	0.1599	0	1	1	487.318	973.629	-0.26	-0.00013	761644	HCD (High Energy Collision Dissociation)	MS2	16.3224	150	90.4501	25075	FR_BRIN1351_PX601_CD_2.raw	0/0	2.94	0.001825	0.02531
FALSE	High	Sequest HT (A2)	Unambiguous	FLMGPVKQL		1	2	O95562	Q8WV19; O95562	0	2	0.0769	0	1	1	516.799	1032.59	-0.89	-0.00046	188347	HCD (High Energy Collision Dissociation)	MS2	53.4815	150	67.3859	17329	FR_BRIN1351_PX601_CD_2.raw	0/0	1.82	0.001825	0.03
FALSE	High	Sequest HT (A2)	Unambiguous	QLPESAYMHQL		1	1	P48556	P48556	0	2	0.378	0	1	1	658.819	1316.63	-0.41	-0.00027	243566	HCD (High Energy Collision Dissociation)	MS2	31.3284	150	61.8617	15437	FR_BRIN1351_PX601_CD_2.raw	0/0	2.09	0.001825	0.03486
FALSE	High	Sequest HT (A2)	Unambiguous	FVMETFVHL		1	2	Q9BVK8-1	Q9BVK8-2; Q9BVK8-1	0	2	0.5283	0	1	1	561.786	1122.57	0.22	0.00012	321991	HCD (High Energy Collision Dissociation)	MS2	56.2161	150	91.0901	25289	FR_BRIN1351_PX601_CD_2.raw	0/0	2.12	0.001825	0.03674
FALSE	High	Sequest HT (A2)	Unambiguous	GKLVSESSDVLPK		1	2	P05787-2	P05787-2; P05787	0	3	0.4848	0	1	1	453.589	1358.75	0.69	0.00031	160219	HCD (High Energy Collision Dissociation)	MS2	27.1642	150	43.5173	9370	FR_BRIN1351_PX601_CD_1.raw	0/0	3.63	0.001825	0.02487
FALSE	High	Sequest HT (A2)	Unambiguous	MLPKDIAKL		1	1	P61024	P61024	0	3	0.0895	0	1	1	343.544	1028.62	0.82	0.00028	180593	HCD (High Energy Collision Dissociation)	MS2	64.4689	150	53.995	12810	FR_BRIN1351_PX601_CD_3.raw	0/0	1.9	0.001825	0.03204
FALSE	High	Sequest HT (A2)	Unambiguous	VLNEYFHNV		1	2	P53680	P53680-2; P53680	0	2	0.3585	0	1	1	567.783	1134.56	0.5	0.00028	242675	HCD (High Energy Collision Dissociation)	MS2	36.5082	150	60.3639	15024	FR_BRIN1351_PX601_CD_1.raw	0/0	2.12	0.001825	0.04219
FALSE	High	Sequest HT (A2)	Unambiguous	ILMEHIHKL		1	1	P84098	P84098	0	3	0.3862	0	1	1	378.555	1133.65	0.33	0.00012	11454850	HCD (High Energy Collision Dissociation)	MS2	0.360849	6.43	42.5732	8979	FR_BRIN1351_PX601_CD_2.raw	0/0	3.47	0.001825	0.02775
FALSE	High	Sequest HT (A2)	Unambiguous	ILAQEIVKA		1	1	Q9UBE0-1	Q9UBE0-1	0	2	0.2308	0	1	1	492.808	984.609	-0.06	-3e-05	126725	HCD (High Energy Collision Dissociation)	MS2	57.1938	150	53.3032	12529	FR_BRIN1351_PX601_CD_2.raw	0/0	2.08	0.001825	0.03465
FALSE	High	Sequest HT (A2)	Unambiguous	SILEIYNHI		1	4	Q4L235-1	Q4L235-3; Q4L235-2; Q4L235-1; Q4L235-4	0	2	0.0432	0	1	1	551.302	1101.6	1.91	0.00105	172883	HCD (High Energy Collision Dissociation)	MS2	67.3636	150	77.9785	20946	FR_BRIN1351_PX601_CD_3.raw	0/0	1.62	0.001825	0.02398
FALSE	High	Sequest HT (A2)	Unambiguous	AILTTLIHL		1	2	Q9UI26-2	Q9UI26-2; Q9UI26	0	2	0.2727	0	1	1	497.818	994.628	-1.51	-0.00075	309244	HCD (High Energy Collision Dissociation)	MS2	57.8733	150	92.1456	25642	FR_BRIN1351_PX601_CD_2.raw	0/0	1.98	0.001825	0.0254
FALSE	High	Sequest HT (A2)	Unambiguous	ALITTILHL		1	3		Q6R327-4; Q6R327-1; Q6R327-3	0	2	0.2727	0	1	2	497.818	994.628	-1.51	-0.00075	309244	HCD (High Energy Collision Dissociation)	MS2	57.8733	150	92.1456	25642	FR_BRIN1351_PX601_CD_2.raw	0/0	1.98	0.001825	0.0254
FALSE	High	Sequest HT (A2)	Unambiguous	NLAENISRV		1	5	P11216	P11217-2; P11216; P06737-2; P06737-1; P11217	0	2	0.1652	0	1	1	508.281	1015.55	1.33	0.00067	213503	HCD (High Energy Collision Dissociation)	MS2	40.3142	150	50.0018	11514	FR_BRIN1351_PX601_CD_1.raw	0/0	2.3	0.001825	0.03369
FALSE	High	Sequest HT (A2)	Unambiguous	REDSWLKSLFVRKVD		1	2	O75323-1	O75323-1; O75323-2	0	4	0.5357	0	1	1	470.261	1878.02	0.2	9e-05	200390	HCD (High Energy Collision Dissociation)	MS2	0	150	68.4346	17784	FR_BRIN1351_PX601_CD_1.raw	0/0	3.64	0.001825	0.03639
FALSE	High	Sequest HT (A2)	Unambiguous	SLIGHLQTL		1	1	Q16690	Q16690	0	2	0.1538	0	1	1	491.291	981.575	2.04	0.001	918225	HCD (High Energy Collision Dissociation)	MS2	23.9946	150	67.0899	17228	FR_BRIN1351_PX601_CD_2.raw	0/0	2.6	0.001825	0.0403
FALSE	High	Sequest HT (A2)	Unambiguous	ILMEHIHKL		1	1	P84098	P84098	0	3	0.3542	0	1	1	378.555	1133.65	-0.24	-9e-05	860288	HCD (High Energy Collision Dissociation)	MS2	5.7176	79.319	43.3374	9311	FR_BRIN1351_PX601_CD_1.raw	0/0	3.19	0.001825	0.02952
FALSE	High	Sequest HT (A2)	Unambiguous	KALSIILHL		1	1	Q96JP0	Q96JP0	0	2	0.2959	0	1	1	504.335	1007.66	1.82	0.00092	307330	HCD (High Energy Collision Dissociation)	MS2	15.0955	150	68.7939	17905	FR_BRIN1351_PX601_CD_1.raw	0/0	2.94	0.001825	0.02587
FALSE	High	Sequest HT (A2)	Unambiguous	GLFPWTPKL		1	4	Q8NI35	Q8NI35-4; Q8NI35; Q8NI35-3; Q8NI35-2	0	2	0.1569	0	1	1	529.805	1058.6	-0.82	-0.00043	195547	HCD (High Energy Collision Dissociation)	MS2	62.7664	150	94.4243	26409	FR_BRIN1351_PX601_CD_2.raw	0/0	2.04	0.001825	0.02618
FALSE	High	Sequest HT (A2)	Unambiguous	ADVSVPKL		1	1	Q09666-1	Q09666-1	0	2	0.1538	0	1	1	414.745	828.483	0.57	0.00024	267409	HCD (High Energy Collision Dissociation)	MS2	22.5432	150	53.3328	12583	FR_BRIN1351_PX601_CD_3.raw	0/0	2.34	0.001825	0.0313
FALSE	High	Sequest HT (A2)	Unambiguous	KKAAGAGKVTKSAQKAQKA		1	3	P68104	P68104-2; P68104; Q5VTE0	0	4	0.3856	0	1	1	468.535	1871.12	-0.04	-2e-05	232247	HCD (High Energy Collision Dissociation)	MS2	1.28468	150	13.5253	914	FR_BRIN1351_PX601_CD_1.raw	0/0	4.02	0.001825	0.033
FALSE	High	Sequest HT (A2)	Unambiguous	GVPETISKL		1	2	O60312	O43520; O60312	0	2	0.3211	0	1	1	472.277	943.547	1.24	0.00059	230771	HCD (High Energy Collision Dissociation)	MS2	45.3973	150	53.3042	12573	FR_BRIN1351_PX601_CD_3.raw	0/0	1.9	0.001825	0.02398
FALSE	High	Sequest HT (A2)	Unambiguous	YLLIPLLER		1	4	Q68CQ1-7	Q68CQ1-7; Q68CQ1-2; Q68CQ1-9; Q68CQ1-1	0	2	0.0478	0	1	1	565.353	1129.7	1.37	0.00078	1.34245e+06	HCD (High Energy Collision Dissociation)	MS2	17.4595	99.43	102.867	29249	FR_BRIN1351_PX601_CD_3.raw	0/0	2.09	0.001825	0.02576
FALSE	High	Sequest HT (A2)	Unambiguous	LLGELPRLLLL		1	7	P08174-7	P08174-5; P08174-6; P08174-4; P08174-2; P08174-7; P08174-1; P08174-3	0	2	0.6206	0	1	1	625.417	1249.83	1.4	0.00088	98213.5	HCD (High Energy Collision Dissociation)	MS2	80.5537	150	114.815	33185	FR_BRIN1351_PX601_CD_3.raw	0/0	2.53	0.001825	0.02952
FALSE	High	Sequest HT (A2)	Unambiguous	MLPKDIAKL		1	1	P61024	P61024	0	2	0.2217	0	1	1	514.813	1028.62	0.92	0.00047	497828	HCD (High Energy Collision Dissociation)	MS2	30.3856	150	53.598	12631	FR_BRIN1351_PX601_CD_2.raw	0/0	2.03	0.001825	0.02581
FALSE	High	Sequest HT (A2)	Unambiguous	ALPHAILRL		1	3	P60709	P60709; Q562R1; P63261	0	2	0.1933	0	1	1	502.324	1003.64	0.35	0.00018	194308	HCD (High Energy Collision Dissociation)	MS2	70.3798	150	58.9762	14463	FR_BRIN1351_PX601_CD_2.raw	0/0	1.5	0.001825	0.03617
FALSE	High	Sequest HT (A2)	Unambiguous	SMPDFDLHL		1	1	Q09666-1	Q09666-1	0	2	0.3943	0	1	1	537.75	1074.49	-0.21	-0.00011	986334	HCD (High Energy Collision Dissociation)	MS2	30.0242	82.945	86.6544	23810	FR_BRIN1351_PX601_CD_2.raw	0/0	1.75	0.001825	0.04122
FALSE	High	Sequest HT (A2)	Unambiguous	PAGKLKYFDKLN		1	1	Q13162	Q13162	0	3	0.3854	0	1	1	465.266	1393.78	-0.48	-0.00022	72673.2	HCD (High Energy Collision Dissociation)	MS2	49.8443	150	42.6732	9010	FR_BRIN1351_PX601_CD_2.raw	0/0	3.14	0.001825	0.04242
FALSE	High	Sequest HT (A2)	Unambiguous	SLYGYLRGA		1	1	Q14692	Q14692	0	2	0.3269	0	1	1	500.27	999.532	5.98	0.00299	187911	HCD (High Energy Collision Dissociation)	MS2	55.8	150	61.3331	15311	FR_BRIN1351_PX601_CD_3.raw	0/0	1.56	0.001825	0.02311
FALSE	High	Sequest HT (A2)	Unambiguous	FLPEVIYKM		1	1	Q9NZC3	Q9NZC3	0	2	0.255	0	1	1	570.314	1139.62	3.27	0.00186	154428	HCD (High Energy Collision Dissociation)	MS2	54.2776	150	82.2915	22340	FR_BRIN1351_PX601_CD_2.raw	0/0	1.49	0.001825	0.02346
FALSE	High	Sequest HT (A2)	Unambiguous	GLDIDGIYRV		1	4	Q8IWW6-1	Q8IWW6-3; Q8IWW6-2; Q8IWW6-4; Q8IWW6-1	0	2	0.2322	0	1	1	560.806	1120.6	3.77	0.00211	332766	HCD (High Energy Collision Dissociation)	MS2	71.1262	150	76.8086	20496	FR_BRIN1351_PX601_CD_2.raw	0/0	2.11	0.001825	0.02856
FALSE	High	Sequest HT (A2)	Unambiguous	RRGDLPFVVPR		1	2	P35579-1	P35579-1; P35579-2	0	3	0.4742	0	1	1	437.926	1311.76	-0.19	-8e-05	144719	HCD (High Energy Collision Dissociation)	MS2	36.2002	150	48.3906	10883	FR_BRIN1351_PX601_CD_2.raw	0/0	3.29	0.001825	0.03312
FALSE	High	Sequest HT (A2)	Selected	VLADALKSI		1	1	P62244	P62244	0	2	0.0155	0	1	1	465.287	929.566	-0.43	-0.0002	324868	HCD (High Energy Collision Dissociation)	MS2	52.4456	150	66.3539	16977	FR_BRIN1351_PX601_CD_2.raw	0/0	1.94	0.001825	0.04048
FALSE	High	Sequest HT (A2)	Unambiguous	KVVDVVRNLVF		1	2	P20591	P20591; P20591-2	0	2	0.3988	0	1	1	644.394	1287.78	2.11	0.00136	477301	HCD (High Energy Collision Dissociation)	MS2	42.0878	150	76.7678	20482	FR_BRIN1351_PX601_CD_2.raw	0/0	3.21	0.001825	0.02353
FALSE	High	Sequest HT (A2)	Unambiguous	LDNQYAVLENQKSSHSQYN		1	1	Q9UKY7	Q9UKY7	0	3	0.461	0	1	1	746.684	2238.04	-1.92	-0.00143	104453	HCD (High Energy Collision Dissociation)	MS2	61.0483	150	46.5148	10354	FR_BRIN1351_PX601_CD_1.raw	0/0	2.82	0.001825	0.03028
FALSE	High	Sequest HT (A2)	Unambiguous	KVIDEIYRV		1	1	Q9NVF7-1	Q9NVF7-1	0	2	0.2771	0	1	1	567.829	1134.65	-0.93	-0.00053	165119	HCD (High Energy Collision Dissociation)	MS2	59.185	150	51.9377	12064	FR_BRIN1351_PX601_CD_2.raw	0/0	3.14	0.001825	0.0305
FALSE	High	Sequest HT (A2)	Unambiguous	ALLEDEERVVRL		1	3	A0FGR8-6	A0FGR8-6; A0FGR8-1; A0FGR8-2	0	3	0.2023	0	1	1	481.272	1441.8	0.25	0.00012	195098	HCD (High Energy Collision Dissociation)	MS2	43.8958	150	66.363	16980	FR_BRIN1351_PX601_CD_2.raw	0/0	1.73	0.001825	0.03569
FALSE	High	Sequest HT (A2)	Unambiguous	NLLEIAPHL		1	2	P43304	P43304; P43304-2	0	2	0.1222	0	1	1	510.298	1019.59	0.62	0.00032	150791	HCD (High Energy Collision Dissociation)	MS2	38.0598	150	81.7883	22169	FR_BRIN1351_PX601_CD_2.raw	0/0	1.8	0.001825	0.0345
FALSE	High	Sequest HT (A2)	Unambiguous	GVPDDIFKL		1	3	Q13045-1	Q13045-1; Q13045-3; Q13045-2	0	2	0.1296	0	1	1	502.277	1003.55	0.5	0.00025	276793	HCD (High Energy Collision Dissociation)	MS2	38.5849	150	83.1206	22620	FR_BRIN1351_PX601_CD_2.raw	0/0	1.62	0.001825	0.02806
FALSE	High	Sequest HT (A2)	Unambiguous	QLNGILLHL		1	1	P05783	P05783	0	2	0.1854	0	1	1	510.815	1020.62	1.97	0.00101	73327.5	HCD (High Energy Collision Dissociation)	MS2	65.5123	150	83.1569	22632	FR_BRIN1351_PX601_CD_2.raw	0/0	2.05	0.001825	0.02888
FALSE	High	Sequest HT (A2)	Unambiguous	TIVKPFNL		1	2	Q9ULW0-2	Q9ULW0; Q9ULW0-2	0	2	0.2018	0	1	1	466.285	931.563	1.85	0.00086	2.67608e+06	HCD (High Energy Collision Dissociation)	MS2	13.7003	43.204	65.5553	16802	FR_BRIN1351_PX601_CD_1.raw	0/0	2.18	0.001825	0.02413
FALSE	High	Sequest HT (A2)	Unambiguous	FLLDPVKGERL		1	9	Q15149-1	Q15149-4; Q15149-1; Q15149-6; Q15149-9; Q15149-3; Q15149-8; Q15149-5; Q15149-7; Q15149-2	0	3	0.3529	0	1	1	429.588	1286.75	2.59	0.00111	77763	HCD (High Energy Collision Dissociation)	MS2	69.5473	150	65.5948	16815	FR_BRIN1351_PX601_CD_1.raw	0/0	2.89	0.001825	0.03216
FALSE	High	Sequest HT (A2)	Unambiguous	NLPDEMHSL		1	3	Q53T94	Q53T94-2; Q53T94; Q53T94-3	0	2	0.25	0	1	1	528.245	1055.48	0.78	0.00041	1499054	HCD (High Energy Collision Dissociation)	MS2	51.5768	82.339	56.9624	13832	FR_BRIN1351_PX601_CD_3.raw	0/0	1.24	0.001825	0.04259
FALSE	High	Sequest HT (A2)	Unambiguous	YQFTGIKKY		1	1	Q96IX5	Q96IX5	0	3	0.4596	0	1	1	383.209	1147.61	-0.66	-0.00025	195135	HCD (High Energy Collision Dissociation)	MS2	23.3832	150	44.77	9778	FR_BRIN1351_PX601_CD_1.raw	0/0	2.85	0.001825	0.02966
FALSE	High	Sequest HT (A2)	Unambiguous	QLNGILLHL		1	1	P05783	P05783	0	2	0.1442	0	1	1	510.814	1020.62	1.08	0.00055	437440	HCD (High Energy Collision Dissociation)	MS2	4.78437	150	83.5109	22750	FR_BRIN1351_PX601_CD_2.raw	0/0	2.08	0.001825	0.03682
FALSE	High	Sequest HT (A2)	Unambiguous	TVLGKIWKL		1	1	Q9H4M9	Q9H4M9	0	3	0.1745	0	1	1	353.23	1057.68	-0.5	-0.00017	759216	HCD (High Energy Collision Dissociation)	MS2	4.23733	150	66.5021	17026	FR_BRIN1351_PX601_CD_2.raw	0/0	2.98	0.001825	0.0266
FALSE	High	Sequest HT (A2)	Unambiguous	GVPDDIFKL		1	3	Q13045-1	Q13045-1; Q13045-3; Q13045-2	0	2	0.1871	0	1	1	502.278	1003.55	2.14	0.00107	7.83405e+06	HCD (High Energy Collision Dissociation)	MS2	1.9923	13.691	83.8365	22859	FR_BRIN1351_PX601_CD_2.raw	0/0	1.71	0.001825	0.04053
FALSE	High	Sequest HT (A2)	Unambiguous	ALSDSIHTV		1	1	Q9UKN5	Q9UKN5	0	2	0.1944	0	1	1	471.749	942.491	1.53	0.00072	152324	HCD (High Energy Collision Dissociation)	MS2	48.5476	150	46.9241	10395	FR_BRIN1351_PX601_CD_2.raw	0/0	1.44	0.001825	0.04188
FALSE	High	Sequest HT (A2)	Unambiguous	NLPDEMHSL		1	3	Q53T94	Q53T94-2; Q53T94; Q53T94-3	0	2	0.2807	0	1	1	528.246	1055.48	1.13	0.0006	1.36087e+06	HCD (High Energy Collision Dissociation)	MS2	36.9553	68.18	57.3323	13957	FR_BRIN1351_PX601_CD_3.raw	0/0	1.71	0.001825	0.03317
FALSE	High	Sequest HT (A2)	Unambiguous	GVPDDIFKL		1	3	Q13045-1	Q13045-1; Q13045-3; Q13045-2	0	2	0.3155	0	1	1	502.277	1003.55	0.8	0.0004	367699	HCD (High Energy Collision Dissociation)	MS2	32.536	150	83.0315	22652	FR_BRIN1351_PX601_CD_3.raw	0/0	1.68	0.001825	0.04159
FALSE	High	Sequest HT (A2)	Unambiguous	SLAEKIQAL		1	1	Q9NWX5	Q9NWX5	0	2	0.0335	0	1	1	486.79	972.572	-0.43	-0.00021	239366	HCD (High Energy Collision Dissociation)	MS2	67.7751	150	58.0529	14203	FR_BRIN1351_PX601_CD_3.raw	0/0	2.09	0.001825	0.03635
FALSE	High	Sequest HT (A2)	Unambiguous	NLLEIAPHL		1	2	P43304	P43304; P43304-2	0	2	0.3174	0	1	1	510.297	1019.59	-1.72	-0.00088	283396	HCD (High Energy Collision Dissociation)	MS2	33.3206	150	81.3842	22032	FR_BRIN1351_PX601_CD_2.raw	0/0	2.3	0.001825	0.02907
FALSE	High	Sequest HT (A2)	Unambiguous	RLQEELEKL		1	3	Q9P2E9-1	Q9P2E9-3; Q9P2E9-1; Q9P2E9-2	0	3	0.266	0	1	1	386.556	1157.65	0.06	2e-05	213738	HCD (High Energy Collision Dissociation)	MS2	36.809	150	50.1388	11467	FR_BRIN1351_PX601_CD_2.raw	0/0	2.97	0.001825	0.02572
FALSE	High	Sequest HT (A2)	Unambiguous	TELLIRKL		1	5	P68431	P84243; Q16695; Q6NXT2; P68431; Q71DI3	0	2	0.1434	0	1	1	493.324	985.64	-0.08	-4e-05	815196	HCD (High Energy Collision Dissociation)	MS2	45.7834	112.288	49.9508	11404	FR_BRIN1351_PX601_CD_2.raw	0/0	2.44	0.001825	0.03001
FALSE	High	Sequest HT (A2)	Unambiguous	SLAEGLRTV		1	1	Q9Y6K5	Q9Y6K5	0	2	0.1477	0	1	1	473.272	945.537	0.57	0.00027	789975	HCD (High Energy Collision Dissociation)	MS2	9.31999	150	49.888	11383	FR_BRIN1351_PX601_CD_2.raw	0/0	2.98	0.001825	0.02494
FALSE	High	Sequest HT (A2)	Unambiguous	AVIEHLERL		1	1	O43716	O43716	0	2	0.2747	0	1	1	540.314	1079.62	0.34	0.00019	208756	HCD (High Energy Collision Dissociation)	MS2	61.7403	150	49.8289	11363	FR_BRIN1351_PX601_CD_2.raw	0/0	1.82	0.001825	0.03386
FALSE	High	Sequest HT (A2)	Unambiguous	YVQDFLNHL		1	3	Q9H074	Q9H074; Q9H074-3; Q9H074-2	0	2	0.3944	0	1	1	574.791	1148.57	0.26	0.00015	745984	HCD (High Energy Collision Dissociation)	MS2	37.8303	150	79.6315	21440	FR_BRIN1351_PX601_CD_2.raw	0/0	2.51	0.001825	0.03158
FALSE	High	Sequest HT (A2)	Unambiguous	RLQEELEKL		1	3	Q9P2E9-1	Q9P2E9-3; Q9P2E9-1; Q9P2E9-2	0	3	0.2621	0	1	1	386.555	1157.65	-0.97	-0.00037	276244	HCD (High Energy Collision Dissociation)	MS2	18.4363	150	49.7837	11348	FR_BRIN1351_PX601_CD_2.raw	0/0	3.09	0.001825	0.0318
FALSE	High	Sequest HT (A2)	Unambiguous	KLPEDIMKL		1	1	P10914	P10914	0	2	0.2882	0	1	1	543.816	1086.63	2.46	0.00134	456789	HCD (High Energy Collision Dissociation)	MS2	34.6516	150	63.911	16240	FR_BRIN1351_PX601_CD_1.raw	0/0	2.29	0.001825	0.02336
FALSE	High	Sequest HT (A2)	Unambiguous	ALSGLAVRL		1	2	Q96HG1	P0DMW5; Q96HG1	0	2	0.2688	0	1	1	450.287	899.567	-0.37	-0.00017	168799	HCD (High Energy Collision Dissociation)	MS2	44.3011	150	65.9496	16839	FR_BRIN1351_PX601_CD_2.raw	0/0	1.86	0.001825	0.03185
FALSE	High	Sequest HT (A2)	Unambiguous	AIIDKYIKL		1	2	Q6NUM9-1	Q6NUM9-1; Q6NUM9-2	0	3	0.1299	0	1	1	359.562	1076.67	-0.27	-0.0001	1.11661e+06	HCD (High Energy Collision Dissociation)	MS2	30.2027	80.819	65.9603	16843	FR_BRIN1351_PX601_CD_2.raw	0/0	2.54	0.001825	0.04061
FALSE	High	Sequest HT (A2)	Unambiguous	SLVPHNYGL		1	2	Q96TA1	Q96TA1-2; Q96TA1	0	2	0.3249	0	1	1	500.267	999.526	0.43	0.00021	666831	HCD (High Energy Collision Dissociation)	MS2	41.9122	103.704	58.2084	14255	FR_BRIN1351_PX601_CD_3.raw	0/0	2.37	0.001825	0.03212
FALSE	High	Sequest HT (A2)	Unambiguous	FLMDFIHQV		1	1	Q8WUM0	Q8WUM0	0	2	0.0605	0	1	1	575.292	1149.58	-0.34	-0.0002	501891	HCD (High Energy Collision Dissociation)	MS2	25.1907	150	95.598	26858	FR_BRIN1351_PX601_CD_3.raw	0/0	2.15	0.001825	0.03053
FALSE	High	Sequest HT (A2)	Unambiguous	LLPDTYQHL		1	1		P22681	0	2	0.3158	0	1	2	550.293	1099.58	0.83	0.00046	582274	HCD (High Energy Collision Dissociation)	MS2	44.3113	150	58.6946	14419	FR_BRIN1351_PX601_CD_3.raw	0/0	1.52	0.001825	0.03122
FALSE	High	Sequest HT (A2)	Unambiguous	VDISLPKL		1	1	Q09666-1	Q09666-1	0	2	0.175	0	1	1	442.777	884.546	1.04	0.00046	129829	HCD (High Energy Collision Dissociation)	MS2	31.3564	150	77.1605	20613	FR_BRIN1351_PX601_CD_2.raw	0/0	1.6	0.001825	0.03699
FALSE	High	Sequest HT (A2)	Unambiguous	ILPDTYQHL		1	3	Q13191-1	Q13191-3; Q13191-2; Q13191-1	0	2	0.3158	0	1	1	550.293	1099.58	0.83	0.00046	582274	HCD (High Energy Collision Dissociation)	MS2	44.3113	150	58.6946	14419	FR_BRIN1351_PX601_CD_3.raw	0/0	1.52	0.001825	0.03122
FALSE	High	Sequest HT (A2)	Unambiguous	RLPEVEVPQHL		1	1	Q02818	Q02818	0	3	0.303	0	1	1	439.582	1316.73	0.19	8e-05	126308	HCD (High Energy Collision Dissociation)	MS2	73.9473	150	58.5796	14380	FR_BRIN1351_PX601_CD_3.raw	0/0	2.64	0.001825	0.03649
FALSE	High	Sequest HT (A2)	Unambiguous	ILMEHIHKL		1	1	P84098	P84098	0	3	0.2619	0	1	1	378.555	1133.65	0.01	0	155262	HCD (High Energy Collision Dissociation)	MS2	54.9446	150	45.1056	9890	FR_BRIN1351_PX601_CD_1.raw	0/0	2.52	0.001825	0.03742
FALSE	High	Sequest HT (A2)	Unambiguous	ALPHAILRL		1	3	P60709	P60709; Q562R1; P63261	0	2	0.3494	0	1	1	502.324	1003.64	0.35	0.00018	291526	HCD (High Energy Collision Dissociation)	MS2	55.1673	150	58.4756	14345	FR_BRIN1351_PX601_CD_3.raw	0/0	1.66	0.001825	0.03353
FALSE	High	Sequest HT (A2)	Unambiguous	VDVSVPKL		1	1	Q09666-1	Q09666-1	0	2	0.1333	0	1	1	428.761	856.515	1.64	0.0007	332556	HCD (High Energy Collision Dissociation)	MS2	45.7572	150	60.906	15165	FR_BRIN1351_PX601_CD_3.raw	0/0	2.1	0.001825	0.0372
FALSE	High	Sequest HT (A2)	Unambiguous	YVIDPIKGLKL		1	9	Q15149-1	Q15149-4; Q15149-1; Q15149-6; Q15149-9; Q15149-3; Q15149-8; Q15149-5; Q15149-7; Q15149-2	0	3	0.4346	0	1	1	420.264	1258.78	0.06	3e-05	154640	HCD (High Energy Collision Dissociation)	MS2	52.8294	150	77.0102	20563	FR_BRIN1351_PX601_CD_2.raw	0/0	2.37	0.001825	0.02274
FALSE	High	Sequest HT (A2)	Unambiguous	SLLDLEQKL		1	1	P56589	P56589	0	2	0.1343	0	1	1	529.808	1058.61	-0.25	-0.00013	407321	HCD (High Energy Collision Dissociation)	MS2	39.6868	150	80.9327	21881	FR_BRIN1351_PX601_CD_2.raw	0/0	2.68	0.001825	0.02874
FALSE	High	Sequest HT (A2)	Unambiguous	SLFAGGMLRV		1	1	Q9BVK6	Q9BVK6	0	2	0.3162	0	1	1	525.792	1050.58	0.58	0.00031	293473	HCD (High Energy Collision Dissociation)	MS2	51.7815	150	79.8884	21527	FR_BRIN1351_PX601_CD_2.raw	0/0	2.53	0.001825	0.03359
FALSE	High	Sequest HT (A2)	Unambiguous	FLSTLEHHL		1	2	Q969V3	Q969V3-2; Q969V3	0	3	0.2461	0	1	1	366.198	1096.58	-0.21	-8e-05	211388	HCD (High Energy Collision Dissociation)	MS2	57.5768	150	52.5579	12272	FR_BRIN1351_PX601_CD_2.raw	0/0	2.56	0.001825	0.02566
FALSE	High	Sequest HT (A2)	Unambiguous	VVGGDVEFVCKVYSDAQPH		1	21	P21802-11	P21802-22; P21802-20; P21802-9; P21802-16; P21802-6; P21802-11; P21802-10; P21802-18; P21802-4; P21802-21; P21802-15; P21802-2; P21802-12; P21802-7; P21802-8; P21802-19; P21802-5; P21802-1; P21802-13; P21802-17; P21802-3	0	3	0.2081	0	1	1	683.667	2048.99	5.86	0.004	43532.5	HCD (High Energy Collision Dissociation)	MS2	63.6726	150	61.5004	15412	FR_BRIN1351_PX601_CD_1.raw	0/0	1.73	0.001825	0.03952
FALSE	High	Sequest HT (A2)	Unambiguous	QLIDKVWQL		1	3	Q92503-2	Q92503-1; Q92503-3; Q92503-2	0	2	0.2649	0	1	1	571.833	1142.66	2.11	0.0012	2.64742e+06	HCD (High Energy Collision Dissociation)	MS2	8.90118	33.082	84.1682	22970	FR_BRIN1351_PX601_CD_2.raw	0/0	2.68	0.001825	0.03503
FALSE	High	Sequest HT (A2)	Unambiguous	FAGDDAPRAVFPSIVGRPR		1	10	P60709	A5A3E0; P63267-1; P60709; P63267-2; Q6S8J3; P62736; P68133; P0CG38; P68032; P63261	0	3	0.4012	0	1	1	676.699	2028.08	2.38	0.00161	121798	HCD (High Energy Collision Dissociation)	MS2	24.0465	150	61.2475	15325	FR_BRIN1351_PX601_CD_1.raw	0/0	3.44	0.001825	0.03812
FALSE	High	Sequest HT (A2)	Unambiguous	TLPAITLKL		1	1	P07339	P07339	0	2	0.3333	0	1	1	485.321	969.635	0.35	0.00017	344408	HCD (High Energy Collision Dissociation)	MS2	24.5558	150	80.8975	21932	FR_BRIN1351_PX601_CD_3.raw	0/0	2.19	0.001825	0.03873
FALSE	High	Sequest HT (A2)	Unambiguous	SMPDFDLHL		1	1	Q09666-1	Q09666-1	0	2	0.2759	0	1	1	537.751	1074.49	1.27	0.00068	781422	HCD (High Energy Collision Dissociation)	MS2	36.1231	150	86.2955	23690	FR_BRIN1351_PX601_CD_2.raw	0/0	1.74	0.001825	0.03019
FALSE	High	Sequest HT (A2)	Unambiguous	ALVDQLWKL		1	1	Q6P1X5	Q6P1X5	0	2	0.2656	0	1	1	543.32	1085.63	-1.85	-0.001	239298	HCD (High Energy Collision Dissociation)	MS2	51.1559	150	95.2935	26757	FR_BRIN1351_PX601_CD_3.raw	0/0	2.41	0.001825	0.0343
FALSE	High	Sequest HT (A2)	Unambiguous	MLPPVLTHL		1	2	Q9UGV2	Q9UGV2-2; Q9UGV2	0	2	0.3367	0	1	1	510.8	1020.59	1.02	0.00052	699784	HCD (High Energy Collision Dissociation)	MS2	19.5063	150	80.3671	21751	FR_BRIN1351_PX601_CD_3.raw	0/0	1.96	0.001825	0.03279
FALSE	High	Sequest HT (A2)	Unambiguous	ILMEHIHKL		1	1	P84098	P84098	0	3	0.4638	0	1	1	378.555	1133.65	0.81	0.00031	321486	HCD (High Energy Collision Dissociation)	MS2	39.7208	150	43.9707	9420	FR_BRIN1351_PX601_CD_2.raw	0/0	3.45	0.001825	0.03998
FALSE	High	Sequest HT (A2)	Unambiguous	LLPERPPYL		1	1	Q9UJM3	Q9UJM3	0	2	0.3034	0	1	1	549.322	1097.64	1.17	0.00064	622668	HCD (High Energy Collision Dissociation)	MS2	38.1374	150	66.7153	17099	FR_BRIN1351_PX601_CD_2.raw	0/0	1.78	0.001825	0.02455
FALSE	High	Sequest HT (A2)	Unambiguous	GLLENIRQL		1	1	Q9Y496	Q9Y496	0	2	0.1585	0	1	1	528.314	1055.62	0.01	0	147423	HCD (High Energy Collision Dissociation)	MS2	53.9466	150	75.937	20204	FR_BRIN1351_PX601_CD_2.raw	0/0	2.46	0.001825	0.02759
FALSE	High	Sequest HT (A2)	Unambiguous	ILMEHIHKL		1	1	P84098	P84098	0	3	0.375	0	1	1	378.555	1133.65	-0.08	-3e-05	275518	HCD (High Energy Collision Dissociation)	MS2	62.4502	150	43.625	9312	FR_BRIN1351_PX601_CD_2.raw	0/0	3.36	0.001825	0.03986
FALSE	High	Sequest HT (A2)	Unambiguous	ILMEHIHKL		1	1	P84098	P84098	0	3	0.3851	0	1	1	378.555	1133.65	0.01	0	170740	HCD (High Energy Collision Dissociation)	MS2	32.6891	150	44.6839	9651	FR_BRIN1351_PX601_CD_2.raw	0/0	3.09	0.001825	0.0426
FALSE	High	Sequest HT (A2)	Unambiguous	YVIDPIKGL		1	9	Q15149-1	Q15149-4; Q15149-1; Q15149-6; Q15149-9; Q15149-3; Q15149-8; Q15149-5; Q15149-7; Q15149-2	0	2	0.0985	0	1	1	509.304	1017.6	2.89	0.00147	0	HCD (High Energy Collision Dissociation)	MS2		150	75.7311	20135	FR_BRIN1351_PX601_CD_2.raw	0/0	1.32	0.001825	0.03489
FALSE	High	Sequest HT (A2)	Unambiguous	ALLEDEERVVRL		1	3	A0FGR8-6	A0FGR8-6; A0FGR8-1; A0FGR8-2	0	3	0.0894	0	1	1	481.273	1441.81	3.04	0.00146	179718	HCD (High Energy Collision Dissociation)	MS2	10.3433	150	66.4728	17115	FR_BRIN1351_PX601_CD_1.raw	0/0	1.79	0.001825	0.03824
FALSE	High	Sequest HT (A2)	Unambiguous	MLPKDIAKL		1	1	P61024	P61024	0	2	0.1788	0	1	1	514.813	1028.62	0.57	0.00029	120982	HCD (High Energy Collision Dissociation)	MS2	39.2809	150	52.5223	12260	FR_BRIN1351_PX601_CD_2.raw	0/0	1.79	0.001825	0.03205
FALSE	High	Sequest HT (A2)	Unambiguous	ILMEHIHKL		1	1	P84098	P84098	0	3	0.3988	0	1	1	378.555	1133.65	-0.4	-0.00015	717471	HCD (High Energy Collision Dissociation)	MS2	7.91543	104.031	43.2515	9193	FR_BRIN1351_PX601_CD_2.raw	0/0	3.26	0.001825	0.03099
FALSE	High	Sequest HT (A2)	Unambiguous	TVLGKIWKL		1	1	Q9H4M9	Q9H4M9	0	3	0.1739	0	1	1	353.231	1057.68	0.54	0.00019	625350	HCD (High Energy Collision Dissociation)	MS2	0	150	66.6551	17176	FR_BRIN1351_PX601_CD_1.raw	0/0	2.76	0.001825	0.0391
FALSE	High	Sequest HT (A2)	Unambiguous	FAGDDAPRAVFPSIVGRPR		1	10	P60709	A5A3E0; P63267-1; P60709; P63267-2; Q6S8J3; P62736; P68133; P0CG38; P68032; P63261	0	4	0.1164	0	1	1	507.774	2028.07	-2.14	-0.00109	255184	HCD (High Energy Collision Dissociation)	MS2	33.9357	150	61.1715	15299	FR_BRIN1351_PX601_CD_1.raw	0/0	2.92	0.001825	0.04103
FALSE	High	Sequest HT (A2)	Unambiguous	KNKLRRGDLPFVVPR		1	2	P35579-1	P35579-1; P35579-2	0	4	0.4268	0	1	1	449.526	1795.08	0.33	0.00015	59838.2	HCD (High Energy Collision Dissociation)	MS2	24.6276	150	43.0653	9133	FR_BRIN1351_PX601_CD_2.raw	0/0	3.14	0.001825	0.02712
FALSE	High	Sequest HT (A2)	Unambiguous	STLHLVLRL		1	4	P62979	P62987; P62979; P0CG47; P0CG48	0	2	0.5391	0	1	1	526.336	1051.66	2.13	0.00112	208859	HCD (High Energy Collision Dissociation)	MS2	29.0393	150	66.7576	17212	FR_BRIN1351_PX601_CD_1.raw	0/0	2.43	0.001825	0.033
FALSE	High	Sequest HT (A2)	Unambiguous	GEFADPFKL		1	2	O75694	O75694; O75694-2	0	2	0.3504	0	1	1	512.26	1023.51	-2.15	-0.0011	388603	HCD (High Energy Collision Dissociation)	MS2	63.3421	150	80.0535	21646	FR_BRIN1351_PX601_CD_3.raw	0/0	2.54	0.001825	0.03377
FALSE	High	Sequest HT (A2)	Unambiguous	YLPDIIKDQKA		1	1	O15355	O15355	0	2	0.3726	0	1	1	652.366	1303.72	-1.03	-0.00067	137755	HCD (High Energy Collision Dissociation)	MS2	45.3771	150	52.5434	12267	FR_BRIN1351_PX601_CD_2.raw	0/0	2.12	0.001825	0.03499
FALSE	High	Sequest HT (A2)	Unambiguous	KVVDVVRNL		1	2	P20591	P20591; P20591-2	0	2	0.3553	0	1	1	521.324	1041.64	0.14	7e-05	3900718	HCD (High Energy Collision Dissociation)	MS2	3.7581	27.138	48.1808	10910	FR_BRIN1351_PX601_CD_1.raw	0/0	3.18	0.001825	0.02433
FALSE	High	Sequest HT (A2)	Unambiguous	FVNDIFERI		1	15	Q5QNW6-2	Q16778; Q5QNW6-1; Q99879; P33778; P58876; Q93079; O60814; Q99880; Q5QNW6-2; P62807; P57053; Q8N257; P06899; P23527; Q99877	0	2	0.4094	0	1	1	576.807	1152.61	2.22	0.00128	4.52133e+06	HCD (High Energy Collision Dissociation)	MS2	6.36393	20.665	84.1671	22969	FR_BRIN1351_PX601_CD_2.raw	0/0	2.76	0.001825	0.04081
FALSE	High	Sequest HT (A2)	Unambiguous	YQFTGIKKY		1	1	Q96IX5	Q96IX5	0	3	0.4126	0	1	1	383.209	1147.61	-0.82	-0.00031	299872	HCD (High Energy Collision Dissociation)	MS2	8.71929	150	44.783	9684	FR_BRIN1351_PX601_CD_2.raw	0/0	2.86	0.001825	0.04118
FALSE	High	Sequest HT (A2)	Unambiguous	YLHDFLKYL		1	4	Q9UBU8-1	Q9UBU8-2; Q15014; Q9UBU8-3; Q9UBU8-1	0	3	0.3379	0	1	1	404.554	1211.65	0.24	0.0001	347516	HCD (High Energy Collision Dissociation)	MS2	31.3114	150	85.4223	23397	FR_BRIN1351_PX601_CD_2.raw	0/0	3.64	0.001825	0.02464
FALSE	High	Sequest HT (A2)	Unambiguous	TIVKPFNL		1	2	Q9ULW0-2	Q9ULW0; Q9ULW0-2	0	2	0.2889	0	1	1	466.284	931.562	0.41	0.00019	1.62409e+06	HCD (High Energy Collision Dissociation)	MS2	7.80951	55.788	65.9132	16924	FR_BRIN1351_PX601_CD_1.raw	0/0	2.25	0.001825	0.03498
FALSE	High	Sequest HT (A2)	Unambiguous	AILTTLIHL		1	2	Q9UI26-2	Q9UI26-2; Q9UI26	0	2	0.2466	0	1	2	497.818	994.63	0.08	4e-05	362022	HCD (High Energy Collision Dissociation)	MS2	24.0534	150	95.3269	26768	FR_BRIN1351_PX601_CD_3.raw	0/0	2.19	0.001825	0.03304
FALSE	High	Sequest HT (A2)	Unambiguous	SLLDEFYKL		1	2	Q14444-1	Q14444-1; Q14444-2	0	2	0.3782	0	1	1	564.304	1127.6	1.42	0.0008	435208	HCD (High Energy Collision Dissociation)	MS2	18.5495	150	103.669	29513	FR_BRIN1351_PX601_CD_3.raw	0/0	2.38	0.001825	0.02552
FALSE	High	Sequest HT (A2)	Unambiguous	ALITTILHL		1	3		Q6R327-4; Q6R327-1; Q6R327-3	0	2	0.2466	0	1	1	497.818	994.63	0.08	4e-05	362022	HCD (High Energy Collision Dissociation)	MS2	24.0534	150	95.3269	26768	FR_BRIN1351_PX601_CD_3.raw	0/0	2.19	0.001825	0.03304
FALSE	High	Sequest HT (A2)	Unambiguous	EDIISFIK		1	2	Q96JB1-1	Q96JB1-2; Q96JB1-1	0	2	0.1397	0	1	1	482.771	964.536	0.74	0.00036	107491	HCD (High Energy Collision Dissociation)	MS2	44.3336	150	76.1744	20284	FR_BRIN1351_PX601_CD_2.raw	0/0	1.79	0.001825	0.0428
FALSE	High	Sequest HT (A2)	Unambiguous	KVLDLKINL		1	4	Q96RL7	Q96RL7-2; Q96RL7-4; Q96RL7-3; Q96RL7	0	2	0.1134	0	1	1	528.345	1055.68	-0.01	0	153912	HCD (High Energy Collision Dissociation)	MS2	35.123	150	66.0566	16973	FR_BRIN1351_PX601_CD_1.raw	0/0	3.35	0.001825	0.0284
FALSE	High	Sequest HT (A2)	Unambiguous	KLVDFVIHF		1	3	P59998-3	P59998; P59998-3; P59998-4	0	2	0.4647	0	1	1	559.325	1117.64	1.95	0.00109	323459	HCD (High Energy Collision Dissociation)	MS2	50.9296	150	84.7147	23155	FR_BRIN1351_PX601_CD_2.raw	0/0	3.68	0.001825	0.03265
FALSE	High	Sequest HT (A2)	Unambiguous	FLPEVIYKM		1	1	Q9NZC3	Q9NZC3	0	2	0.1788	0	1	1	570.312	1139.62	0.48	0.00027	174885	HCD (High Energy Collision Dissociation)	MS2	49.6592	150	82.1622	22359	FR_BRIN1351_PX601_CD_3.raw	0/0	1.51	0.001825	0.02973
FALSE	High	Sequest HT (A2)	Unambiguous	ILPIKFPHL		1	2	O75351	O75351; Q9UN37	0	3	0.3893	0	1	1	359.899	1077.68	1.05	0.00038	725919	HCD (High Energy Collision Dissociation)	MS2	38.8537	126.328	75.9984	20225	FR_BRIN1351_PX601_CD_2.raw	0/0	2.62	0.001825	0.03001
FALSE	High	Sequest HT (A2)	Unambiguous	GLIDVHVHL		1	1	P27708	P27708	0	2	0.3469	0	1	1	501.79	1002.57	0.44	0.00022	542834	HCD (High Energy Collision Dissociation)	MS2	45.4543	150	66.2674	17045	FR_BRIN1351_PX601_CD_1.raw	0/0	2.45	0.001825	0.04252
FALSE	High	Sequest HT (A2)	Unambiguous	AIIDKYIKL		1	2	Q6NUM9-1	Q6NUM9-1; Q6NUM9-2	0	2	0.2337	0	1	1	538.84	1076.67	0.59	0.00032	1690779	HCD (High Energy Collision Dissociation)	MS2	13.158	94.565	66.1506	17006	FR_BRIN1351_PX601_CD_1.raw	0/0	2.61	0.001825	0.0238
FALSE	High	Sequest HT (A2)	Unambiguous	IMLEALERV		1	2	A8MWD9	P62308; A8MWD9	0	2	0.2702	0	1	1	537.306	1073.6	2.05	0.0011	855253	HCD (High Energy Collision Dissociation)	MS2	32.3296	100.367	75.9959	20224	FR_BRIN1351_PX601_CD_2.raw	0/0	2.48	0.001825	0.02639
FALSE	High	Sequest HT (A2)	Unambiguous	IVIEIMNRL		1	4	Q9NW15-1	Q9NW15-5; Q9NW15-1; Q9NW15-3; Q9NW15-4	0	2	0.3684	0	1	1	550.828	1100.65	-1.7	-0.00094	181819	HCD (High Energy Collision Dissociation)	MS2	73.5984	150	82.0747	22329	FR_BRIN1351_PX601_CD_3.raw	0/0	2.66	0.001825	0.02746
FALSE	High	Sequest HT (A2)	Unambiguous	GLIDVHVHL		1	1	P27708	P27708	0	3	0.3674	0	1	1	334.863	1002.57	0.73	0.00024	300474	HCD (High Energy Collision Dissociation)	MS2	59.3234	150	66.2009	17023	FR_BRIN1351_PX601_CD_1.raw	0/0	2.64	0.001825	0.04216
FALSE	High	Sequest HT (A2)	Unambiguous	GQKDSYVGDEAQSKRGILTL		1	6	P60709	P63267-1; P60709; P62736; P68133; P68032; P63261	0	3	0.5478	0	1	1	722.378	2165.12	0.21	0.00016	275721	HCD (High Energy Collision Dissociation)	MS2	0	150	52.4862	12248	FR_BRIN1351_PX601_CD_2.raw	0/0	4.29	0.001825	0.02902
FALSE	High	Sequest HT (A2)	Unambiguous	TIVKPFNL		1	2	Q9ULW0-2	Q9ULW0; Q9ULW0-2	0	2	0.1856	0	1	1	466.285	931.563	1.72	0.0008	402754	HCD (High Energy Collision Dissociation)	MS2	14.2558	150	66.2553	17041	FR_BRIN1351_PX601_CD_1.raw	0/0	1.94	0.001825	0.03658
FALSE	High	Sequest HT (A2)	Unambiguous	GVIELYVKL		1	2	O60443	O60443-3; O60443	0	2	0.4402	0	1	1	517.318	1033.63	0.34	0.00018	530539	HCD (High Energy Collision Dissociation)	MS2	35.4291	150	85.3531	23374	FR_BRIN1351_PX601_CD_2.raw	0/0	2.09	0.001825	0.02438
FALSE	High	Sequest HT (A2)	Unambiguous	NLLEIAPHL		1	2	P43304	P43304; P43304-2	0	2	0.2819	0	1	1	510.299	1019.59	1.58	0.0008	207128	HCD (High Energy Collision Dissociation)	MS2	36.7177	150	81.603	22169	FR_BRIN1351_PX601_CD_3.raw	0/0	2.27	0.001825	0.02863
FALSE	High	Sequest HT (A2)	Unambiguous	ILMEHIHKL		1	1	P84098	P84098	0	3	0.3767	0	1	1	378.555	1133.65	1.14	0.00043	79689.1	HCD (High Energy Collision Dissociation)	MS2	46.8562	150	45.0452	9772	FR_BRIN1351_PX601_CD_2.raw	0/0	2.92	0.001825	0.03497
FALSE	High	Sequest HT (A2)	Unambiguous	NLLEIAPHL		1	2	P43304	P43304; P43304-2	0	2	0.3291	0	1	1	510.297	1019.59	-1.78	-0.00091	271350	HCD (High Energy Collision Dissociation)	MS2	47.6781	150	81.2376	22047	FR_BRIN1351_PX601_CD_3.raw	0/0	2.37	0.001825	0.02339
FALSE	High	Sequest HT (A2)	Unambiguous	KLLETKWTL		1	1	P08729	P08729	0	2	0.3464	0	1	1	566.343	1131.68	1.68	0.00095	402673	HCD (High Energy Collision Dissociation)	MS2	26.5403	150	61.2984	15342	FR_BRIN1351_PX601_CD_1.raw	0/0	3.32	0.001825	0.02276
FALSE	High	Sequest HT (A2)	Unambiguous	VDISAPKI		1	1	Q09666-1	Q09666-1	0	2	0.2727	0	1	1	421.752	842.498	-0.77	-0.00032	157804	HCD (High Energy Collision Dissociation)	MS2	47.6029	150	54.9128	13084	FR_BRIN1351_PX601_CD_2.raw	0/0	1.87	0.001825	0.02334
FALSE	High	Sequest HT (A2)	Unambiguous	YLPVGSHNL		1	1	Q07864	Q07864	0	2	0.2432	0	1	1	500.267	999.527	1.28	0.00064	156045	HCD (High Energy Collision Dissociation)	MS2	27.2257	150	50.1238	11554	FR_BRIN1351_PX601_CD_1.raw	0/0	1.48	0.001825	0.0412
FALSE	High	Sequest HT (A2)	Unambiguous	FINEKKYHL		1	1	P49585	P49585	0	3	0.0415	0	1	1	397.889	1191.65	0.72	0.00029	184641	HCD (High Energy Collision Dissociation)	MS2	29.2189	150	37.58	7432	FR_BRIN1351_PX601_CD_3.raw	0/0	2.17	0.001825	0.03827
FALSE	High	Sequest HT (A2)	Unambiguous	VEVPETPKA		1	1	Q9UNF1	Q9UNF1	0	2	0.2353	0	1	1	485.267	969.526	1.13	0.00055	176609	HCD (High Energy Collision Dissociation)	MS2	23.5429	150	41.399	8680	FR_BRIN1351_PX601_CD_1.raw	0/0	2.04	0.001825	0.03555
FALSE	High	Sequest HT (A2)	Unambiguous	TVLGKIWKL		1	1	Q9H4M9	Q9H4M9	0	3	0.1236	0	1	1	353.231	1057.68	0.72	0.00025	627906	HCD (High Energy Collision Dissociation)	MS2	8.7215	137.777	66.765	17173	FR_BRIN1351_PX601_CD_3.raw	0/0	2.59	0.001825	0.02699
FALSE	High	Sequest HT (A2)	Unambiguous	ALPHAILRL		1	3	P60709	P60709; Q562R1; P63261	0	2	0.3155	0	1	1	502.324	1003.64	0.05	2e-05	241661	HCD (High Energy Collision Dissociation)	MS2	51.652	150	57.4326	13943	FR_BRIN1351_PX601_CD_2.raw	0/0	1.87	0.001825	0.0411
FALSE	High	Sequest HT (A2)	Unambiguous	MLPKDIAKL		1	1	P61024	P61024	0	3	0.1221	0	1	1	343.544	1028.62	-0.07	-2e-05	469748	HCD (High Energy Collision Dissociation)	MS2	49.977	150	53.7206	12768	FR_BRIN1351_PX601_CD_1.raw	0/0	2.13	0.001825	0.02515
FALSE	High	Sequest HT (A2)	Unambiguous	ADVSVPKL		1	1	Q09666-1	Q09666-1	0	2	0.0814	0	1	1	414.745	828.483	0.2	8e-05	269567	HCD (High Energy Collision Dissociation)	MS2	43.8188	150	53.8172	12800	FR_BRIN1351_PX601_CD_1.raw	0/0	2.21	0.001825	0.03545
FALSE	High	Sequest HT (A2)	Unambiguous	SLLGFVYKL		1	2	P09914	P09914; P09914-2	0	2	0.366	0	1	1	520.313	1039.62	0.99	0.00052	454901	HCD (High Energy Collision Dissociation)	MS2	38.1302	150	96.6852	27217	FR_BRIN1351_PX601_CD_3.raw	0/0	2.65	0.001825	0.04234
FALSE	High	Sequest HT (A2)	Unambiguous	KLIEVDDERKL		1	1	P62753	P62753	0	3	0.3661	0	1	1	453.26	1357.77	-1.73	-0.00078	93694.3	HCD (High Energy Collision Dissociation)	MS2	23.1196	150	41.2345	8584	FR_BRIN1351_PX601_CD_3.raw	0/0	4.37	0.001825	0.02646
FALSE	High	Sequest HT (A2)	Unambiguous	AIIPRVPSL		1	1	P78345	P78345	0	2	0.2374	0	1	1	483.312	965.616	2.04	0.00098	468507	HCD (High Energy Collision Dissociation)	MS2	39.1687	150	71.8911	18851	FR_BRIN1351_PX601_CD_2.raw	0/0	2.19	0.001825	0.03659
FALSE	High	Sequest HT (A2)	Unambiguous	IVIGVLHQL		1	3	Q9UH92	Q9UH92; Q9UH92-2; Q9UH92-3	0	2	0.1214	0	1	1	496.319	991.631	0.91	0.00045	5.06871e+06	HCD (High Energy Collision Dissociation)	MS2	33.2121	15.686	73.8289	19602	FR_BRIN1351_PX601_CD_1.raw	0/0	2.06	0.001825	0.0328
FALSE	High	Sequest HT (A2)	Unambiguous	YAYDGKDYL		1	1		P17693	0	2	0.3632	0	1	1	554.254	1107.5	1.65	0.00091	303960	HCD (High Energy Collision Dissociation)	MS2	48.7011	150	54.1474	12913	FR_BRIN1351_PX601_CD_1.raw	0/0	2.23	0.001825	0.03722
FALSE	High	Sequest HT (A2)	Unambiguous	KLIEVDDERKL		1	1	P62753	P62753	0	3	0.2899	0	1	1	453.261	1357.77	-0.25	-0.00011	41850.7	HCD (High Energy Collision Dissociation)	MS2	43.1169	150	41.3573	8669	FR_BRIN1351_PX601_CD_1.raw	0/0	3.76	0.001825	0.03684
FALSE	High	Sequest HT (A2)	Unambiguous	GVPDDIFKL		1	3	Q13045-1	Q13045-1; Q13045-3; Q13045-2	0	2	0.0942	0	1	1	502.277	1003.55	0.62	0.00031	202004	HCD (High Energy Collision Dissociation)	MS2	30.3468	150	83.1391	22724	FR_BRIN1351_PX601_CD_1.raw	0/0	1.38	0.001825	0.04029
FALSE	High	Sequest HT (A2)	Unambiguous	TLPEAIHFL		1	3	Q13045-1	Q13045-1; Q13045-3; Q13045-2	0	2	0.2647	0	1	1	520.794	1040.58	3.22	0.00168	576256	HCD (High Energy Collision Dissociation)	MS2	38.5691	150	82.9723	22668	FR_BRIN1351_PX601_CD_1.raw	0/0	1.7	0.001825	0.03064
FALSE	High	Sequest HT (A2)	Unambiguous	ALLAELEKI		1	1	Q9P013	Q9P013	0	2	0.1176	0	1	1	500.309	999.61	1.56	0.00078	176127	HCD (High Energy Collision Dissociation)	MS2	47.6284	150	82.4574	22495	FR_BRIN1351_PX601_CD_1.raw	0/0	1.7	0.001825	0.03957
FALSE	High	Sequest HT (A2)	Unambiguous	FLPEVIYKM		1	1	Q9NZC3	Q9NZC3	0	2	0.3136	0	1	1	570.313	1139.62	1.66	0.00095	215966	HCD (High Energy Collision Dissociation)	MS2	47.3499	150	82.3755	22466	FR_BRIN1351_PX601_CD_1.raw	0/0	1.69	0.001825	0.02345
FALSE	High	Sequest HT (A2)	Unambiguous	ALFEGKVQL		1	2	Q8NEZ3-1	Q8NEZ3-1; Q8NEZ3-2	0	2	0.0386	0	1	1	502.794	1004.58	2.3	0.00116	206799	HCD (High Energy Collision Dissociation)	MS2	59.6651	150	66.78	17178	FR_BRIN1351_PX601_CD_3.raw	0/0	2.07	0.001825	0.03454
FALSE	High	Sequest HT (A2)	Unambiguous	SIPGFVERL		1	3	Q8TEL6	Q8TEL6; Q8TEL6-3; Q8TEL6-2	0	2	0.3247	0	1	1	509.291	1017.57	1.24	0.00063	206647	HCD (High Energy Collision Dissociation)	MS2	17.7695	150	71.6889	18782	FR_BRIN1351_PX601_CD_2.raw	0/0	1.94	0.001825	0.03684
FALSE	High	Sequest HT (A2)	Unambiguous	VDVSLPKL		1	1	Q09666-1	Q09666-1	0	2	0.1697	0	1	1	435.769	870.532	2.42	0.00105	146002	HCD (High Energy Collision Dissociation)	MS2	19.2655	150	69.4045	18069	FR_BRIN1351_PX601_CD_3.raw	0/0	2.18	0.001825	0.03454
FALSE	High	Sequest HT (A2)	Unambiguous	YAYDGKDYI		1	16	P01892	P05534; P30479; P01892; P01889; P30499; P30447; Q04826; P30490; P04222; P30498; P30460; P10316; P30480; Q31610; P18464; P30486	0	2	0.3632	0	1	2	554.254	1107.5	1.65	0.00091	303960	HCD (High Energy Collision Dissociation)	MS2	48.7011	150	54.1474	12913	FR_BRIN1351_PX601_CD_1.raw	0/0	2.23	0.001825	0.03722
FALSE	High	Sequest HT (A2)	Selected	SLLENLEKI		1	7	P07910-1	P07910-4; P07910-2; O60812; P07910-1; B7ZW38; P07910-3; B2RXH8	0	2	0	0	1	1	529.809	1058.61	1.13	0.0006	605348	HCD (High Energy Collision Dissociation)	MS2	64.9275	150	84.5178	23185	FR_BRIN1351_PX601_CD_1.raw	0/0	2.61	0.001825	0.02297
FALSE	High	Sequest HT (A2)	Rejected	LSLENLEKI		1	2	Q9Y2H2-1	Q9Y2H2-1; Q9Y2H2-4	0	2		0	2	2	529.809	1058.61	1.13	0.0006	605348	HCD (High Energy Collision Dissociation)	MS2	64.9275	150	84.5178	23185	FR_BRIN1351_PX601_CD_1.raw	0/0	2.61	0.001825	0.02297
FALSE	High	Sequest HT (A2)	Unambiguous	VLIPKLPQL		1	2	Q8N138	Q8N138; Q8N138-4	0	2	0.1878	0	1	1	510.845	1020.68	1.12	0.00057	151447	HCD (High Energy Collision Dissociation)	MS2	14.8333	150	84.5338	23191	FR_BRIN1351_PX601_CD_1.raw	0/0	1.97	0.001825	0.02532
FALSE	High	Sequest HT (A2)	Unambiguous	SLLDSCTKL		1	2	P50991	P50991; P50991-2	0	2	0.1398	0	1	1	490.262	979.516	3.06	0.0015	202475	HCD (High Energy Collision Dissociation)	MS2	16.403	150	71.0781	18632	FR_BRIN1351_PX601_CD_3.raw	0/0	1.86	0.001825	0.02688
FALSE	High	Sequest HT (A2)	Unambiguous	KKAAGAGKVTKSAQKAQKA		1	3	P68104	P68104-2; P68104; Q5VTE0	0	4	0.2931	0	1	1	468.535	1871.12	0.29	0.00013	193791	HCD (High Energy Collision Dissociation)	MS2	1.39594	150	14.2034	1079	FR_BRIN1351_PX601_CD_3.raw	0/0	4.23	0.001825	0.02693
FALSE	High	Sequest HT (A2)	Unambiguous	QMLELITRL		1	2	Q9UPY3	Q9UPY3; Q9UPY3-2	0	2	0.2292	0	1	1	558.828	1116.65	2.99	0.00167	176782	HCD (High Energy Collision Dissociation)	MS2	69.2711	150	87.573	24182	FR_BRIN1351_PX601_CD_3.raw	0/0	2.4	0.001825	0.02437
FALSE	High	Sequest HT (A2)	Unambiguous	TLFDYEVRL		1	2	Q96T88-2	Q96T88-2; Q96T88	0	2	0.1494	0	1	1	578.306	1155.61	0.71	0.00041	329770	HCD (High Energy Collision Dissociation)	MS2	50.8481	150	86.8428	23965	FR_BRIN1351_PX601_CD_1.raw	0/0	1.74	0.001825	0.02834
FALSE	High	Sequest HT (A2)	Unambiguous	SMPDFDLHL		1	1	Q09666-1	Q09666-1	0	2	0.3049	0	1	1	537.75	1074.49	0.93	0.0005	633608	HCD (High Energy Collision Dissociation)	MS2	32.6926	90.261	86.7109	23921	FR_BRIN1351_PX601_CD_1.raw	0/0	1.64	0.001825	0.03558
FALSE	High	Sequest HT (A2)	Unambiguous	GVPETISKL		1	2	O60312	O43520; O60312	0	2	0.386	0	1	1	472.278	943.549	3.83	0.00181	182345	HCD (High Energy Collision Dissociation)	MS2	34.0652	150	53.0745	12545	FR_BRIN1351_PX601_CD_1.raw	0/0	1.71	0.001825	0.02736
FALSE	High	Sequest HT (A2)	Unambiguous	FLPTTGTKL		1	1	P48556	P48556	0	2	0.2488	0	1	1	489.287	977.566	-0.53	-0.00026	400635	HCD (High Energy Collision Dissociation)	MS2	39.7656	150	53.1076	12556	FR_BRIN1351_PX601_CD_1.raw	0/0	2.01	0.001825	0.02898
FALSE	High	Sequest HT (A2)	Unambiguous	FVLDKVPFL		1	2	Q9NQW6	Q9NQW6; Q9NQW6-2	0	2	0.3292	0	1	1	539.322	1077.64	1.5	0.00081	472210	HCD (High Energy Collision Dissociation)	MS2	37.9549	150	99.8502	28265	FR_BRIN1351_PX601_CD_3.raw	0/0	2.43	0.001825	0.02689
FALSE	High	Sequest HT (A2)	Unambiguous	SMPDFDLHL		1	1	Q09666-1	Q09666-1	0	2	0.2375	0	1	1	537.75	1074.49	0.82	0.00044	466310	HCD (High Energy Collision Dissociation)	MS2	41.0091	150	86.3502	23800	FR_BRIN1351_PX601_CD_1.raw	0/0	1.6	0.001825	0.029
FALSE	High	Sequest HT (A2)	Unambiguous	GEVDPKVAL		1	1	P17568	P17568	0	2	0.1878	0	1	1	464.261	927.515	0.92	0.00043	314677	HCD (High Energy Collision Dissociation)	MS2	42.1026	150	49.8484	11407	FR_BRIN1351_PX601_CD_3.raw	0/0	2.13	0.001825	0.03918
FALSE	High	Sequest HT (A2)	Unambiguous	TVLGKIWKL		1	1	Q9H4M9	Q9H4M9	0	2	0.2043	0	1	1	529.343	1057.68	0.9	0.00048	2.17697e+06	HCD (High Energy Collision Dissociation)	MS2	7.39963	42.199	66.4964	17082	FR_BRIN1351_PX601_CD_3.raw	0/0	2.35	0.001825	0.03479
FALSE	High	Sequest HT (A2)	Unambiguous	AVIEHLERL		1	1	O43716	O43716	0	3	0.22	0	1	1	360.545	1079.62	-0.77	-0.00028	564323	HCD (High Energy Collision Dissociation)	MS2	39.9663	150	49.5385	11305	FR_BRIN1351_PX601_CD_3.raw	0/0	2.5	0.001825	0.02486
FALSE	High	Sequest HT (A2)	Unambiguous	TILDVRPAL		1	1	P53701	P53701	0	2	0.25	0	1	1	499.306	997.604	0.24	0.00012	317425	HCD (High Energy Collision Dissociation)	MS2	37.3765	150	70.1823	18332	FR_BRIN1351_PX601_CD_3.raw	0/0	2.12	0.001825	0.04214
FALSE	High	Sequest HT (A2)	Unambiguous	KEERADLIAYLK		1	1	P99999	P99999	0	3	0.4275	0	1	1	483.608	1448.81	-0.65	-0.00031	605741	HCD (High Energy Collision Dissociation)	MS2	62.8766	150	57.1336	13843	FR_BRIN1351_PX601_CD_2.raw	0/0	4.14	0.001825	0.03171
FALSE	High	Sequest HT (A2)	Unambiguous	RVQPIKLARVT		1	1	P62857	P62857	0	3	0.5513	0	1	1	427.61	1280.81	-1.13	-0.00048	96309	HCD (High Energy Collision Dissociation)	MS2	69.2641	150	36.3855	7052	FR_BRIN1351_PX601_CD_3.raw	0/0	3.12	0.001825	0.03867
FALSE	High	Sequest HT (A2)	Unambiguous	VLIPKLPQL		1	2	Q8N138	Q8N138; Q8N138-4	0	2	0.2474	0	1	1	510.845	1020.68	0.53	0.00027	2.57493e+06	HCD (High Energy Collision Dissociation)	MS2	22.1924	30.532	85.247	23430	FR_BRIN1351_PX601_CD_1.raw	0/0	1.9	0.001825	0.02556
FALSE	High	Sequest HT (A2)	Unambiguous	GLFPWTPKL		1	4	Q8NI35	Q8NI35-4; Q8NI35; Q8NI35-3; Q8NI35-2	0	2	0.0974	0	1	1	529.806	1058.6	0.91	0.00048	87376.7	HCD (High Energy Collision Dissociation)	MS2	68.8211	150	94.3679	26453	FR_BRIN1351_PX601_CD_3.raw	0/0	1.95	0.001825	0.0308
FALSE	High	Sequest HT (A2)	Unambiguous	QLDDLKVEL		1	1	P42766	P42766	0	2	0.1192	0	1	1	536.799	1072.59	2.81	0.00151	1.30932e+06	HCD (High Energy Collision Dissociation)	MS2	40.3572	72.95	71.9757	18879	FR_BRIN1351_PX601_CD_2.raw	0/0	1.93	0.001825	0.02427
FALSE	High	Sequest HT (A2)	Unambiguous	SLVPHNYGL		1	2	Q96TA1	Q96TA1-2; Q96TA1	0	2	0.3664	0	1	1	500.267	999.526	0.3	0.00015	699837	HCD (High Energy Collision Dissociation)	MS2	38.5846	134.151	58.427	14374	FR_BRIN1351_PX601_CD_1.raw	0/0	2.32	0.001825	0.04003
FALSE	High	Sequest HT (A2)	Unambiguous	FFLDIYHNV		1	1	Q14204	Q14204	0	2	0.2844	0	1	1	584.295	1167.58	-0.33	-0.00019	130191	HCD (High Energy Collision Dissociation)	MS2	54.1819	150	90.4939	25156	FR_BRIN1351_PX601_CD_3.raw	0/0	2.11	0.001825	0.02908
FALSE	High	Sequest HT (A2)	Unambiguous	SLLEKSLGL		1	2	O43324-1	O43324-1; O43324-2	0	2	0.0699	0	1	1	480.293	959.579	1.8	0.00087	266958	HCD (High Energy Collision Dissociation)	MS2	6.91598	150	72.1099	18924	FR_BRIN1351_PX601_CD_2.raw	0/0	2.29	0.001825	0.03819
FALSE	High	Sequest HT (A2)	Unambiguous	VEVPETPKA		1	1	Q9UNF1	Q9UNF1	0	2	0.25	0	1	1	485.266	969.525	0	0	226475	HCD (High Energy Collision Dissociation)	MS2	32.6887	150	42.014	8836	FR_BRIN1351_PX601_CD_3.raw	0/0	2.28	0.001825	0.03901
FALSE	High	Sequest HT (A2)	Unambiguous	NLLEIAPHL		1	2	P43304	P43304; P43304-2	0	2	0.3668	0	1	1	510.298	1019.59	-0.52	-0.00026	194639	HCD (High Energy Collision Dissociation)	MS2	17.5986	150	81.4245	22145	FR_BRIN1351_PX601_CD_1.raw	0/0	2.29	0.001825	0.03688
FALSE	High	Sequest HT (A2)	Unambiguous	IIIPEIQKV		1	3	P55060-1	P55060-4; P55060-3; P55060-1	0	2	0.1514	0	1	1	526.841	1052.68	3.74	0.00197	493330	HCD (High Energy Collision Dissociation)	MS2	32.3788	150	70.6592	18435	FR_BRIN1351_PX601_CD_2.raw	0/0	1.85	0.001825	0.03365
FALSE	High	Sequest HT (A2)	Unambiguous	TVLEKVYEL		1	2	P78527	P78527-2; P78527	0	2	0.0594	0	1	1	547.312	1093.62	1.77	0.00097	249336	HCD (High Energy Collision Dissociation)	MS2	59.2263	150	68.3093	17698	FR_BRIN1351_PX601_CD_3.raw	0/0	2.02	0.001825	0.02524
FALSE	High	Sequest HT (A2)	Unambiguous	SILEIYNHI		1	4	Q4L235-1	Q4L235-3; Q4L235-2; Q4L235-1; Q4L235-4	0	2	0.0591	0	1	1	551.301	1101.59	0.03	2e-05	205179	HCD (High Energy Collision Dissociation)	MS2	69.7084	150	78.1658	21046	FR_BRIN1351_PX601_CD_1.raw	0/0	1.86	0.001825	0.02439
FALSE	High	Sequest HT (A2)	Unambiguous	SVVESVFKL		1	2	P56537-1	P56537-2; P56537-1	0	2	0.3347	0	1	1	504.293	1007.58	1.36	0.00068	900734	HCD (High Energy Collision Dissociation)	MS2	30.7199	143.671	78.1568	21043	FR_BRIN1351_PX601_CD_1.raw	0/0	2.48	0.001825	0.02839
FALSE	High	Sequest HT (A2)	Unambiguous	ILMEHIHKL		1	1	P84098	P84098	0	3	0.4063	0	1	1	378.555	1133.65	-0.72	-0.00027	220812	HCD (High Energy Collision Dissociation)	MS2	32.24	150	43.9009	9437	FR_BRIN1351_PX601_CD_3.raw	0/0	3.15	0.001825	0.03642
FALSE	High	Sequest HT (A2)	Unambiguous	IMLEALERV		1	2	A8MWD9	P62308; A8MWD9	0	2	0.2642	0	1	1	537.305	1073.6	1.02	0.00055	394057	HCD (High Energy Collision Dissociation)	MS2	52.0361	150	76.437	20469	FR_BRIN1351_PX601_CD_1.raw	0/0	2.12	0.001825	0.0302
FALSE	High	Sequest HT (A2)	Unambiguous	ILMEHIHKL		1	1	P84098	P84098	0	3	0.2874	0	1	1	378.555	1133.65	0.73	0.00028	132681	HCD (High Energy Collision Dissociation)	MS2	70.0225	150	45.008	9798	FR_BRIN1351_PX601_CD_3.raw	0/0	2.54	0.001825	0.0413
FALSE	High	Sequest HT (A2)	Unambiguous	ALLSAVTRL		1	6	P26232	P26232-3; P35221; P26232; P26232-2; P26232-5; P35221-2	0	2	0.1492	0	1	1	472.3	943.594	0.06	3e-05	206239	HCD (High Energy Collision Dissociation)	MS2	31.1078	150	68.7204	17838	FR_BRIN1351_PX601_CD_3.raw	0/0	2.48	0.001825	0.02871
FALSE	High	Sequest HT (A2)	Unambiguous	SVVESVFKL		1	2	P56537-1	P56537-2; P56537-1	0	2	0.201	0	1	1	504.294	1007.58	2.69	0.00135	350361	HCD (High Energy Collision Dissociation)	MS2	60.8706	150	78.5223	21165	FR_BRIN1351_PX601_CD_1.raw	0/0	2.09	0.001825	0.02782
FALSE	High	Sequest HT (A2)	Unambiguous	SVVESVFKL		1	2	P56537-1	P56537-2; P56537-1	0	2	0.2964	0	1	1	504.292	1007.58	-0.46	-0.00023	15742068	HCD (High Energy Collision Dissociation)	MS2	1.00771	5.465	77.8013	20923	FR_BRIN1351_PX601_CD_1.raw	0/0	2.53	0.001825	0.04077
FALSE	High	Sequest HT (A2)	Unambiguous	ILMEHIHKL		1	1	P84098	P84098	0	3	0.4307	0	1	1	378.555	1133.65	1.38	0.00052	115268	HCD (High Energy Collision Dissociation)	MS2	28.0671	150	44.2847	9560	FR_BRIN1351_PX601_CD_3.raw	0/0	3.32	0.001825	0.03595
FALSE	High	Sequest HT (A2)	Unambiguous	YVIDPIKGLKL		1	9	Q15149-1	Q15149-4; Q15149-1; Q15149-6; Q15149-9; Q15149-3; Q15149-8; Q15149-5; Q15149-7; Q15149-2	0	3	0.45	0	1	1	420.264	1258.78	1.44	0.00061	428385	HCD (High Energy Collision Dissociation)	MS2	10.4697	150	77.4127	20793	FR_BRIN1351_PX601_CD_1.raw	0/0	2.6	0.001825	0.0283
FALSE	High	Sequest HT (A2)	Unambiguous	SLADLYFRA		1	2	Q9UJX3-1	Q9UJX3-2; Q9UJX3-1	0	2	0.1294	0	1	1	528.281	1055.56	3.03	0.0016	129594	HCD (High Energy Collision Dissociation)	MS2	62.2306	150	77.3612	20776	FR_BRIN1351_PX601_CD_1.raw	0/0	2.01	0.001825	0.0424
FALSE	High	Sequest HT (A2)	Unambiguous	TILDVRPAL		1	1	P53701	P53701	0	2	0.316	0	1	1	499.305	997.604	-0.43	-0.00022	380000	HCD (High Energy Collision Dissociation)	MS2	26.5345	150	70.2799	18308	FR_BRIN1351_PX601_CD_2.raw	0/0	2.5	0.001825	0.03996
FALSE	High	Sequest HT (A2)	Unambiguous	QLFSEIHNL		1	4	Q96SN8	Q96SN8; Q96SN8-4; Q96SN8-3; Q96SN8-2	0	2	0.186	0	1	1	550.79	1100.57	0.16	9e-05	225403	HCD (High Energy Collision Dissociation)	MS2	38.2964	150	70.2466	18297	FR_BRIN1351_PX601_CD_2.raw	0/0	2.58	0.001825	0.0257
FALSE	High	Sequest HT (A2)	Unambiguous	ALIPVINKL		1	7	O00429-6	O00429-4; O00429; O00429-6; O00429-8; O00429-3; O00429-5; O00429-2	0	2	0.343	0	1	1	490.83	980.653	2.4	0.00118	188550	HCD (High Energy Collision Dissociation)	MS2	41.8505	150	77.2009	20723	FR_BRIN1351_PX601_CD_1.raw	0/0	1.72	0.001825	0.02933
FALSE	High	Sequest HT (A2)	Unambiguous	SLADIAQKL		1	2	O43242	O43242-2; O43242	0	2	0.1629	0	1	1	479.782	958.557	0.55	0.00026	194349	HCD (High Energy Collision Dissociation)	MS2	42.0197	150	70.1402	18261	FR_BRIN1351_PX601_CD_2.raw	0/0	2.64	0.001825	0.02837
FALSE	High	Sequest HT (A2)	Unambiguous	YQFTGIKKY		1	1	Q96IX5	Q96IX5	0	3	0.4842	0	1	1	383.209	1147.61	-1.06	-0.0004	330356	HCD (High Energy Collision Dissociation)	MS2	23.1748	150	44.5638	9652	FR_BRIN1351_PX601_CD_3.raw	0/0	2.85	0.001825	0.03079
FALSE	High	Sequest HT (A2)	Unambiguous	YLITLLEHL		1	3	O43683	O43683; O43683-3; O43683-2	0	2	0.1815	0	1	1	557.83	1114.65	1.54	0.00086	197254	HCD (High Energy Collision Dissociation)	MS2	28.3892	150	103.898	29589	FR_BRIN1351_PX601_CD_3.raw	0/0	2.48	0.001825	0.03002
FALSE	High	Sequest HT (A2)	Unambiguous	NLPDEMHSL		1	3	Q53T94	Q53T94-2; Q53T94; Q53T94-3	0	2	0.1949	0	1	1	528.245	1055.48	0.32	0.00017	1.40779e+06	HCD (High Energy Collision Dissociation)	MS2	48.7855	65.098	57.1011	13926	FR_BRIN1351_PX601_CD_1.raw	0/0	1.18	0.001825	0.03208
FALSE	High	Sequest HT (A2)	Unambiguous	SLLDSCTKL		1	2	P50991	P50991; P50991-2	0	2	0.3333	0	1	1	490.261	979.515	1.88	0.00092	103771	HCD (High Energy Collision Dissociation)	MS2	26.8421	150	70.8962	18513	FR_BRIN1351_PX601_CD_2.raw	0/0	1.86	0.001825	0.02543
FALSE	High	Sequest HT (A2)	Unambiguous	YVHMVTHFI		1	2	P55061-2	P55061-2; P55061	0	3	0.2873	0	1	1	382.864	1146.58	-0.14	-5e-05	236335	HCD (High Energy Collision Dissociation)	MS2	61.4358	150	55.6401	13426	FR_BRIN1351_PX601_CD_1.raw	0/0	2.68	0.001825	0.02386
FALSE	High	Sequest HT (A2)	Unambiguous	TLPAITLKL		1	1	P07339	P07339	0	2	0.3603	0	1	1	485.32	969.634	-0.6	-0.00029	126375	HCD (High Energy Collision Dissociation)	MS2	34.9057	150	81.0819	22029	FR_BRIN1351_PX601_CD_1.raw	0/0	2.47	0.001825	0.02818
FALSE	High	Sequest HT (A2)	Unambiguous	FIPKFITHL		1	3	Q5VIR6-4	Q5VIR6-4; Q5VIR6-1; Q5VIR6-2	0	2	0.2921	0	1	1	558.335	1115.66	2.19	0.00122	618502	HCD (High Energy Collision Dissociation)	MS2	24.551	150	69.3033	17975	FR_BRIN1351_PX601_CD_2.raw	0/0	2.02	0.001825	0.02277
FALSE	High	Sequest HT (A2)	Unambiguous	GLNDFIQKI		1	5	O00141-2	O00141-5; O00141-2; O00141-1; O00141-4; O00141-3	0	2	0.349	0	1	1	524.295	1047.58	-1.3	-0.00068	388843	HCD (High Energy Collision Dissociation)	MS2	49.7082	150	80.9963	22000	FR_BRIN1351_PX601_CD_1.raw	0/0	1.92	0.001825	0.04268
FALSE	High	Sequest HT (A2)	Selected	IVIGVLHQL		1	3	Q9UH92	Q9UH92; Q9UH92-2; Q9UH92-3	0	2	0	0	1	1	496.321	991.634	4.48	0.00222	83230.4	HCD (High Energy Collision Dissociation)	MS2	62.8658	150	74.7371	19904	FR_BRIN1351_PX601_CD_1.raw	0/0	1.46	0.001825	0.02526
FALSE	High	Sequest HT (A2)	Selected	QLDDLKVEL		1	1	P42766	P42766	0	2	0.0187	0	1	1	536.799	1072.59	2.13	0.00114	1.60841e+06	HCD (High Energy Collision Dissociation)	MS2	47.2879	51.317	71.6108	18756	FR_BRIN1351_PX601_CD_2.raw	0/0	2.14	0.001825	0.02738
FALSE	High	Sequest HT (A2)	Unambiguous	VDISAPKI		1	1	Q09666-1	Q09666-1	0	2	0.268	0	1	1	421.752	842.497	-0.92	-0.00039	123790	HCD (High Energy Collision Dissociation)	MS2	39.9605	150	54.9644	13196	FR_BRIN1351_PX601_CD_1.raw	0/0	1.94	0.001825	0.03781
FALSE	High	Sequest HT (A2)	Unambiguous	KLIPQLPTL		1	3	Q9NQL2-1	Q9NQL2-2; Q9HB90; Q9NQL2-1	0	2	0.3801	0	1	1	511.834	1022.66	0.81	0.00041	792290	HCD (High Energy Collision Dissociation)	MS2	41.5551	107.117	80.4866	21825	FR_BRIN1351_PX601_CD_1.raw	0/0	2.71	0.001825	0.02884
FALSE	High	Sequest HT (A2)	Unambiguous	KVVDVVRNL		1	2	P20591	P20591; P20591-2	0	2	0.3627	0	1	1	521.325	1041.64	0.37	0.00019	3.27433e+06	HCD (High Energy Collision Dissociation)	MS2	8.7176	29.203	48.0406	10807	FR_BRIN1351_PX601_CD_3.raw	0/0	3.06	0.001825	0.02494
FALSE	High	Sequest HT (A2)	Unambiguous	SLIGHLQTL		1	1	Q16690	Q16690	0	2	0.1812	0	1	1	491.291	981.574	1.29	0.00063	1.41512e+06	HCD (High Energy Collision Dissociation)	MS2	14.1575	102.356	66.9524	17237	FR_BRIN1351_PX601_CD_3.raw	0/0	2.76	0.001825	0.02813
FALSE	High	Sequest HT (A2)	Unambiguous	KVVDVVRNL		1	2	P20591	P20591; P20591-2	0	2	0.3628	0	1	1	521.325	1041.64	0.96	0.0005	6.80637e+06	HCD (High Energy Collision Dissociation)	MS2	3.99026	15.247	47.6708	10685	FR_BRIN1351_PX601_CD_3.raw	0/0	3.17	0.001825	0.03993
FALSE	High	Sequest HT (A2)	Unambiguous	ILMEHIHKL		1	1	P84098	P84098	0	3	0.3386	0	1	1	378.555	1133.65	0.17	6e-05	10281470	HCD (High Energy Collision Dissociation)	MS2	0.24003	6.73	42.466	8980	FR_BRIN1351_PX601_CD_3.raw	0/0	3.19	0.001825	0.03732
FALSE	High	Sequest HT (A2)	Unambiguous	KLPAPLPGL		1	2	Q8N1F7-1	Q8N1F7-2; Q8N1F7-1	0	2	0.3449	0	1	1	453.296	905.584	2.39	0.00108	805768	HCD (High Energy Collision Dissociation)	MS2	13.9085	139.619	69.0463	17947	FR_BRIN1351_PX601_CD_3.raw	0/0	2.87	0.001825	0.04261
FALSE	High	Sequest HT (A2)	Unambiguous	ALNEQIARL		1	1	O14777	O14777	0	2	0.1989	0	1	1	514.299	1027.59	0.65	0.00033	161633	HCD (High Energy Collision Dissociation)	MS2	71.5386	150	55.1717	13266	FR_BRIN1351_PX601_CD_1.raw	0/0	1.86	0.001825	0.03992
FALSE	High	Sequest HT (A2)	Unambiguous	ILMEHIHKL		1	1	P84098	P84098	0	3	0.4188	0	1	1	378.555	1133.65	-0.88	-0.00033	78359.6	HCD (High Energy Collision Dissociation)	MS2	42.9782	150	47.4967	10627	FR_BRIN1351_PX601_CD_3.raw	0/0	2.34	0.001825	0.03718
FALSE	High	Sequest HT (A2)	Unambiguous	SLVPHNYGL		1	2	Q96TA1	Q96TA1-2; Q96TA1	0	2	0.3165	0	1	1	500.267	999.526	0.06	3e-05	642028	HCD (High Energy Collision Dissociation)	MS2	40.606	120.504	58.3201	14243	FR_BRIN1351_PX601_CD_2.raw	0/0	2.37	0.001825	0.0308
FALSE	High	Sequest HT (A2)	Unambiguous	VDVSLPKL		1	1	Q09666-1	Q09666-1	0	2	0.1857	0	1	1	435.769	870.531	2	0.00087	153605	HCD (High Energy Collision Dissociation)	MS2	24.0456	150	69.4748	18034	FR_BRIN1351_PX601_CD_2.raw	0/0	2.1	0.001825	0.03435
FALSE	High	Sequest HT (A2)	Unambiguous	SVVELVNKL		1	1	Q9BQE5	Q9BQE5	0	2	0.1429	0	1	1	500.806	1000.61	1.37	0.00068	597064	HCD (High Energy Collision Dissociation)	MS2	66.0378	94.501	69.5116	18047	FR_BRIN1351_PX601_CD_2.raw	0/0	2.03	0.001825	0.032
FALSE	High	Sequest HT (A2)	Unambiguous	TLLTAIVKL		1	3	P63010-2	P63010-3; P63010-2; P63010-1	0	2	0.1972	0	1	1	486.329	971.651	1.45	0.0007	114064	HCD (High Energy Collision Dissociation)	MS2	36.9547	150	89.0115	24662	FR_BRIN1351_PX601_CD_3.raw	0/0	2.13	0.001825	0.02411
FALSE	High	Sequest HT (A2)	Unambiguous	GLLENIRQL		1	1	Q9Y496	Q9Y496	0	2	0.1483	0	1	1	528.315	1055.62	1.28	0.00067	182380	HCD (High Energy Collision Dissociation)	MS2	50.9519	150	75.9841	20318	FR_BRIN1351_PX601_CD_1.raw	0/0	2.36	0.001825	0.02668
FALSE	High	Sequest HT (A2)	Unambiguous	FIPKFITHL		1	3	Q5VIR6-4	Q5VIR6-4; Q5VIR6-1; Q5VIR6-2	0	2	0.2088	0	1	1	558.334	1115.66	0.33	0.00018	241736	HCD (High Energy Collision Dissociation)	MS2	57.9493	150	69.306	18034	FR_BRIN1351_PX601_CD_3.raw	0/0	1.82	0.001825	0.02435
FALSE	High	Sequest HT (A2)	Unambiguous	NLPDEMHSL		1	3	Q53T94	Q53T94-2; Q53T94; Q53T94-3	0	2	0.2774	0	1	1	528.245	1055.48	0.43	0.00023	1652566	HCD (High Energy Collision Dissociation)	MS2	50.8957	71.009	57.0352	13809	FR_BRIN1351_PX601_CD_2.raw	0/0	1.37	0.001825	0.02884
FALSE	High	Sequest HT (A2)	Unambiguous	YDALDVANKIGII		1	1	P62750	P62750	0	2	0.4721	0	1	1	702.893	1404.78	3.17	0.00223	261158	HCD (High Energy Collision Dissociation)	MS2	39.1067	150	96.5738	27118	FR_BRIN1351_PX601_CD_2.raw	0/0	3.41	0.001825	0.03653
FALSE	High	Sequest HT (A2)	Unambiguous	KKAAGAGKVTKSAQKAQKA		1	3	P68104	P68104-2; P68104; Q5VTE0	0	4	0.5435	0	1	1	468.535	1871.12	-0.11	-5e-05	150125	HCD (High Energy Collision Dissociation)	MS2	2.75355	150	13.1749	815	FR_BRIN1351_PX601_CD_3.raw	0/0	4.14	0.001825	0.03493
FALSE	High	Sequest HT (A2)	Unambiguous	LLPDTYQHL		1	1		P22681	0	2	0.1158	0	1	2	550.293	1099.58	0.28	0.00015	118837	HCD (High Energy Collision Dissociation)	MS2	66.374	150	59.1547	14617	FR_BRIN1351_PX601_CD_1.raw	0/0	0.95	0.001825	0.0316
FALSE	High	Sequest HT (A2)	Unambiguous	FVDDYTVRV		1	1	O00487	O00487	0	2	0.3893	0	1	1	557.283	1113.56	1.46	0.00081	1.16935e+06	HCD (High Energy Collision Dissociation)	MS2	29.3436	74.012	60.9373	15124	FR_BRIN1351_PX601_CD_2.raw	0/0	2.44	0.001825	0.04013
FALSE	High	Sequest HT (A2)	Unambiguous	FLREYFERL		1	2	P10644	P10644; P10644-2	0	3	0.3333	0	1	1	424.897	1272.68	2.51	0.00107	64515.5	HCD (High Energy Collision Dissociation)	MS2	19.8435	150	71.0172	18654	FR_BRIN1351_PX601_CD_1.raw	0/0	2.76	0.001825	0.02552
FALSE	High	Sequest HT (A2)	Unambiguous	GAIGSPVRL		1	4	Q8TF40-1	Q9P278; Q9P278-2; Q8TF40-1; Q8TF40-3	0	2	0.1261	0	1	1	435.264	869.52	-0.23	-0.0001	202706	HCD (High Energy Collision Dissociation)	MS2	8.57324	150	51.9381	12158	FR_BRIN1351_PX601_CD_1.raw	0/0	2.38	0.001825	0.03813
FALSE	High	Sequest HT (A2)	Unambiguous	SMPDFDLHL		1	1	Q09666-1	Q09666-1	0	2	0.3189	0	1	1	537.75	1074.49	0.93	0.0005	1.18368e+06	HCD (High Energy Collision Dissociation)	MS2	26.352	75.828	86.5089	23825	FR_BRIN1351_PX601_CD_3.raw	0/0	1.85	0.001825	0.03306
FALSE	High	Sequest HT (A2)	Unambiguous	ILPDTYQHL		1	3	Q13191-1	Q13191-3; Q13191-2; Q13191-1	0	2	0.1158	0	1	1	550.293	1099.58	0.28	0.00015	118837	HCD (High Energy Collision Dissociation)	MS2	66.374	150	59.1547	14617	FR_BRIN1351_PX601_CD_1.raw	0/0	0.95	0.001825	0.0316
FALSE	High	Sequest HT (A2)	Unambiguous	GLFPWTPKL		1	4	Q8NI35	Q8NI35-4; Q8NI35; Q8NI35-3; Q8NI35-2	0	2	0.1684	0	1	1	529.805	1058.6	0.11	6e-05	153378	HCD (High Energy Collision Dissociation)	MS2	63.7841	150	94.5172	26518	FR_BRIN1351_PX601_CD_1.raw	0/0	1.96	0.001825	0.03127
FALSE	High	Sequest HT (A2)	Unambiguous	YDALDVANKIGII		1	1	P62750	P62750	0	2	0.4731	0	1	1	702.89	1404.77	0.3	0.00021	255459	HCD (High Energy Collision Dissociation)	MS2	54.6776	150	96.4856	27151	FR_BRIN1351_PX601_CD_3.raw	0/0	2.79	0.001825	0.03423
FALSE	High	Sequest HT (A2)	Unambiguous	VAVGVIKAV		1	3	P68104	P68104-2; P68104; Q5VTE0	0	2	0.2883	0	1	1	428.287	855.566	-0.08	-3e-05	755574	HCD (High Energy Collision Dissociation)	MS2	26.9082	150	51.4292	11935	FR_BRIN1351_PX601_CD_3.raw	0/0	2.74	0.001825	0.03995
FALSE	High	Sequest HT (A2)	Unambiguous	SLLDEFYKL		1	2	Q14444-1	Q14444-1; Q14444-2	0	2	0.3226	0	1	1	564.303	1127.6	1.09	0.00062	306435	HCD (High Energy Collision Dissociation)	MS2	0	150	103.725	29462	FR_BRIN1351_PX601_CD_2.raw	0/0	2.17	0.001825	0.02865
FALSE	High	Sequest HT (A2)	Unambiguous	AILELDEHL		1	1	P60510	P60510	0	2	0.1161	0	1	1	526.785	1052.56	0.63	0.00033	157263	HCD (High Energy Collision Dissociation)	MS2	69.9903	150	73.437	19428	FR_BRIN1351_PX601_CD_3.raw	0/0	1.12	0.001825	0.02424
FALSE	High	Sequest HT (A2)	Unambiguous	SMPDVDLHL		1	1	Q09666-1	Q09666-1	0	2	0.2237	0	1	1	513.751	1026.49	1.81	0.00093	129034	HCD (High Energy Collision Dissociation)	MS2	57.6356	150	73.149	19331	FR_BRIN1351_PX601_CD_3.raw	0/0	1.52	0.001825	0.0256
FALSE	High	Sequest HT (A2)	Unambiguous	QLDDLKVEL		1	1	P42766	P42766	0	2	0.0663	0	1	1	536.799	1072.59	1.21	0.00065	1.04129e+06	HCD (High Energy Collision Dissociation)	MS2	59.5614	66.183	71.6742	18879	FR_BRIN1351_PX601_CD_1.raw	0/0	1.96	0.001825	0.03048
FALSE	High	Sequest HT (A2)	Unambiguous	ALPHAILRL		1	3	P60709	P60709; Q562R1; P63261	0	2	0.2439	0	1	1	502.324	1003.64	-0.19	-0.0001	265585	HCD (High Energy Collision Dissociation)	MS2	48.1649	150	58.9885	14562	FR_BRIN1351_PX601_CD_1.raw	0/0	1.64	0.001825	0.03996
FALSE	High	Sequest HT (A2)	Unambiguous	SIPGFVERL		1	3	Q8TEL6	Q8TEL6; Q8TEL6-3; Q8TEL6-2	0	2	0.1751	0	1	1	509.291	1017.58	2.8	0.00143	152098	HCD (High Energy Collision Dissociation)	MS2	40.8177	150	71.786	18916	FR_BRIN1351_PX601_CD_1.raw	0/0	1.77	0.001825	0.02268
FALSE	High	Sequest HT (A2)	Unambiguous	ILMEHIHKL		1	1	P84098	P84098	0	3	0.3458	0	1	1	378.555	1133.65	0.01	0	155410	HCD (High Energy Collision Dissociation)	MS2	12.8212	150	42.2996	8972	FR_BRIN1351_PX601_CD_1.raw	0/0	2.95	0.001825	0.03757
FALSE	High	Sequest HT (A2)	Unambiguous	TLFDYEVRL		1	2	Q96T88-2	Q96T88-2; Q96T88	0	2	0.2011	0	1	1	578.306	1155.6	0.39	0.00023	397115	HCD (High Energy Collision Dissociation)	MS2	56.0267	150	86.7059	23891	FR_BRIN1351_PX601_CD_3.raw	0/0	1.79	0.001825	0.04047
FALSE	High	Sequest HT (A2)	Unambiguous	IIIPEIQKV		1	3	P55060-1	P55060-4; P55060-3; P55060-1	0	2	0.2613	0	1	1	526.841	1052.68	3.62	0.00191	372341	HCD (High Energy Collision Dissociation)	MS2	39.5381	150	70.8008	18582	FR_BRIN1351_PX601_CD_1.raw	0/0	1.99	0.001825	0.03088
FALSE	High	Sequest HT (A2)	Unambiguous	YVFPGVTRL		1	2	Q9H0A9-1	Q9H0A9-2; Q9H0A9-1	0	2	0.4431	0	1	1	526.303	1051.6	5.28	0.00278	118586	HCD (High Energy Collision Dissociation)	MS2	64.3713	150	72.715	19183	FR_BRIN1351_PX601_CD_3.raw	0/0	1.67	0.001825	0.02444
FALSE	High	Sequest HT (A2)	Unambiguous	FAGDDAPRAVFPSIVGRPR		1	10	P60709	A5A3E0; P63267-1; P60709; P63267-2; Q6S8J3; P62736; P68133; P0CG38; P68032; P63261	0	4	0.172	0	1	1	507.773	2028.07	-3.77	-0.00191	204772	HCD (High Energy Collision Dissociation)	MS2	40.2298	150	61.0471	15161	FR_BRIN1351_PX601_CD_2.raw	0/0	2.79	0.001825	0.03596
FALSE	High	Sequest HT (A2)	Unambiguous	KVIDEIYRV		1	1	Q9NVF7-1	Q9NVF7-1	0	2	0.2826	0	1	1	567.832	1134.66	4.24	0.0024	197712	HCD (High Energy Collision Dissociation)	MS2	60.4517	150	51.8784	12085	FR_BRIN1351_PX601_CD_3.raw	0/0	3.22	0.001825	0.03633
FALSE	High	Sequest HT (A2)	Unambiguous	PTGTYHGDSDLQLDRISVY		1	1	P07437	P07437	0	3	0.506	0	1	1	713.016	2137.03	7.13	0.00508	159525	HCD (High Energy Collision Dissociation)	MS2	76.7224	150	67.6361	17413	FR_BRIN1351_PX601_CD_2.raw	0/0	3.36	0.001825	0.03644
FALSE	High	Sequest HT (A2)	Unambiguous	IMLEALERV		1	2	A8MWD9	P62308; A8MWD9	0	2	0.2785	0	1	1	537.306	1073.6	2.05	0.0011	516319	HCD (High Energy Collision Dissociation)	MS2	38.3287	150	76.2488	20367	FR_BRIN1351_PX601_CD_3.raw	0/0	2.19	0.001825	0.03957
FALSE	High	Sequest HT (A2)	Unambiguous	GIIENTYRL		1	2	Q9H920	Q9H920-2; Q9H920	0	2	0.1064	0	1	1	539.798	1078.59	-0.09	-5e-05	152719	HCD (High Energy Collision Dissociation)	MS2	64.6194	150	61.4818	15309	FR_BRIN1351_PX601_CD_2.raw	0/0	1.41	0.001825	0.03126
FALSE	High	Sequest HT (A2)	Unambiguous	YLINEIDRI		1	5	Q03001-7	Q03001-14; Q03001-8; Q03001-9; Q03001-7; Q03001-3	0	2	0.2139	0	1	1	574.817	1148.63	-3.38	-0.00194	127247	HCD (High Energy Collision Dissociation)	MS2	52.2926	150	76.0612	20304	FR_BRIN1351_PX601_CD_3.raw	0/0	1.87	0.001825	0.02572
FALSE	High	Sequest HT (A2)	Unambiguous	YLPDIIKDQKA		1	1	O15355	O15355	0	3	0.319	0	1	1	435.247	1303.73	0.93	0.0004	516573	HCD (High Energy Collision Dissociation)	MS2	17.8654	150	52.4687	12283	FR_BRIN1351_PX601_CD_3.raw	0/0	2.79	0.001825	0.02696
FALSE	High	Sequest HT (A2)	Unambiguous	IMLEALERV		1	2	A8MWD9	P62308; A8MWD9	0	2	0.2782	0	1	1	537.306	1073.6	1.36	0.00073	962948	HCD (High Energy Collision Dissociation)	MS2	23.7339	101.637	75.8912	20247	FR_BRIN1351_PX601_CD_3.raw	0/0	2.48	0.001825	0.03543
FALSE	High	Sequest HT (A2)	Unambiguous	SLYGYLRGA		1	1	Q14692	Q14692	0	2	0.2604	0	1	1	500.269	999.531	5.55	0.00278	184828	HCD (High Energy Collision Dissociation)	MS2	37.7585	150	61.4517	15299	FR_BRIN1351_PX601_CD_2.raw	0/0	1.69	0.001825	0.03508
FALSE	High	Sequest HT (A2)	Unambiguous	YIHGVFYHL		1	2	O60683-2	O60683-1; O60683-2	0	3	0.386	0	1	1	383.534	1148.59	-0.5	-0.00019	128740	HCD (High Energy Collision Dissociation)	MS2	54.736	150	59.4062	14703	FR_BRIN1351_PX601_CD_1.raw	0/0	2.85	0.001825	0.03623
FALSE	High	Sequest HT (A2)	Unambiguous	FVLDKVPFL		1	2	Q9NQW6	Q9NQW6; Q9NQW6-2	0	2	0.3029	0	1	1	539.321	1077.63	0.14	8e-05	520101	HCD (High Energy Collision Dissociation)	MS2	43.3441	150	99.9065	28219	FR_BRIN1351_PX601_CD_2.raw	0/0	2.41	0.001825	0.03698
FALSE	High	Sequest HT (A2)	Unambiguous	ILPIKFPHL		1	2	O75351	O75351; Q9UN37	0	3	0.4062	0	1	1	359.9	1077.69	3.18	0.00114	421867	HCD (High Energy Collision Dissociation)	MS2	37.0036	147.036	75.6024	20149	FR_BRIN1351_PX601_CD_3.raw	0/0	2.56	0.001825	0.02359
FALSE	High	Sequest HT (A2)	Unambiguous	SVFGFSFKL		1	2	P26639-2	P26639-1; P26639-2	0	2	0.3023	0	1	1	516.282	1031.56	0.86	0.00044	124495	HCD (High Energy Collision Dissociation)	MS2	47.477	150	98.8362	27945	FR_BRIN1351_PX601_CD_1.raw	0/0	1.72	0.001825	0.02274
FALSE	High	Sequest HT (A2)	Unambiguous	MLPKDIAKL		1	1	P61024	P61024	0	3	0.1063	0	1	1	343.544	1028.62	-0.16	-5e-05	91692.9	HCD (High Energy Collision Dissociation)	MS2	55.6655	150	52.3932	12257	FR_BRIN1351_PX601_CD_3.raw	0/0	2.07	0.001825	0.02571
FALSE	High	Sequest HT (A2)	Unambiguous	FLLDPVKGERL		1	9	Q15149-1	Q15149-4; Q15149-1; Q15149-6; Q15149-9; Q15149-3; Q15149-8; Q15149-5; Q15149-7; Q15149-2	0	3	0.3058	0	1	1	429.588	1286.75	1.74	0.00075	127665	HCD (High Energy Collision Dissociation)	MS2	36.2845	150	65.4112	16712	FR_BRIN1351_PX601_CD_3.raw	0/0	2.91	0.001825	0.03665
FALSE	High	Sequest HT (A2)	Unambiguous	SLADIAQKL		1	2	O43242	O43242-2; O43242	0	2	0.1739	0	1	1	479.782	958.557	-0.22	-0.0001	212637	HCD (High Energy Collision Dissociation)	MS2	38.387	150	70.2736	18406	FR_BRIN1351_PX601_CD_1.raw	0/0	2.3	0.001825	0.03546
FALSE	High	Sequest HT (A2)	Unambiguous	FLLDPVKGERL		1	9	Q15149-1	Q15149-4; Q15149-1; Q15149-6; Q15149-9; Q15149-3; Q15149-8; Q15149-5; Q15149-7; Q15149-2	0	2	0.3801	0	1	1	643.878	1286.75	2.32	0.00149	221662	HCD (High Energy Collision Dissociation)	MS2	38.6596	150	65.5693	16766	FR_BRIN1351_PX601_CD_3.raw	0/0	2.71	0.001825	0.02282
FALSE	High	Sequest HT (A2)	Unambiguous	QLFSEIHNL		1	4	Q96SN8	Q96SN8; Q96SN8-4; Q96SN8-3; Q96SN8-2	0	2	0.1699	0	1	1	550.792	1100.58	2.26	0.00125	193232	HCD (High Energy Collision Dissociation)	MS2	63.286	150	70.345	18430	FR_BRIN1351_PX601_CD_1.raw	0/0	2.06	0.001825	0.03051
FALSE	High	Sequest HT (A2)	Unambiguous	KVIDEIYRV		1	1	Q9NVF7-1	Q9NVF7-1	0	2	0.1607	0	1	1	567.83	1134.65	0.15	8e-05	351972	HCD (High Energy Collision Dissociation)	MS2	46.4601	150	52.2321	12203	FR_BRIN1351_PX601_CD_3.raw	0/0	2.8	0.001825	0.04069
FALSE	High	Sequest HT (A2)	Unambiguous	KDEISTTDAIFVQRDL		1	2	P05121-1	P05121-1; P05121-2	0	3	0.4455	0	1	1	617.658	1850.96	5.24	0.00324	152624	HCD (High Energy Collision Dissociation)	MS2	50.0384	150	70.6496	18532	FR_BRIN1351_PX601_CD_1.raw	0/0	4.31	0.001825	0.02501
FALSE	High	Sequest HT (A2)	Unambiguous	SLAEGLRTV		1	1	Q9Y6K5	Q9Y6K5	0	2	0.131	0	1	1	473.272	945.537	1.02	0.00048	303631	HCD (High Energy Collision Dissociation)	MS2	49.8136	150	50.5335	11638	FR_BRIN1351_PX601_CD_3.raw	0/0	2.9	0.001825	0.03291
FALSE	High	Sequest HT (A2)	Unambiguous	SIINFFERL		1	2	Q9UMS5-1	Q9UMS5-1; Q9UMS5-2	0	2	0.332	0	1	1	569.817	1138.63	0.44	0.00025	304007	HCD (High Energy Collision Dissociation)	MS2	36.8341	150	103.662	29442	FR_BRIN1351_PX601_CD_2.raw	0/0	2.44	0.001825	0.04183
FALSE	High	Sequest HT (A2)	Unambiguous	LLPDIISRL		1	1	Q15021	Q15021	0	2	0.321	0	1	1	520.329	1039.65	0.51	0.00026	532519	HCD (High Energy Collision Dissociation)	MS2	37.0703	150	91.0016	25348	FR_BRIN1351_PX601_CD_1.raw	0/0	1.62	0.001825	0.0347
FALSE	High	Sequest HT (A2)	Unambiguous	AIIPRVPSL		1	1	P78345	P78345	0	2	0.2383	0	1	1	483.312	965.617	2.42	0.00117	513720	HCD (High Energy Collision Dissociation)	MS2	37.5525	150	71.9374	18966	FR_BRIN1351_PX601_CD_1.raw	0/0	2.14	0.001825	0.03536
FALSE	High	Sequest HT (A2)	Unambiguous	MLPKDIAKL		1	1	P61024	P61024	0	3	0.1941	0	1	1	343.545	1028.62	2.6	0.00089	87035.8	HCD (High Energy Collision Dissociation)	MS2	41.8293	150	52.6448	12396	FR_BRIN1351_PX601_CD_1.raw	0/0	2.37	0.001825	0.02295
FALSE	High	Sequest HT (A2)	Unambiguous	NIPSFIVRL		1	1	P46781	P46781	0	2	0.2767	0	1	1	529.822	1058.64	1.25	0.00066	1255099	HCD (High Energy Collision Dissociation)	MS2	11.7342	59.605	87.314	24096	FR_BRIN1351_PX601_CD_3.raw	0/0	1.59	0.001825	0.02529
FALSE	High	Sequest HT (A2)	Unambiguous	SIIDEFLHI		1	3	O43432-3	O43432; O43432-3; O43432-4	0	2	0.3578	0	1	1	543.795	1086.58	0.29	0.00016	83865	HCD (High Energy Collision Dissociation)	MS2	66.8082	150	114.121	32881	FR_BRIN1351_PX601_CD_2.raw	0/0	2.18	0.001825	0.03216
FALSE	High	Sequest HT (A2)	Unambiguous	GMPDFLEKL		1	1	Q9NQZ5	Q9NQZ5	0	2	0.3765	0	1	1	525.271	1049.54	1.42	0.00074	81670.3	HCD (High Energy Collision Dissociation)	MS2	51.2897	150	88.9323	24662	FR_BRIN1351_PX601_CD_1.raw	0/0	1.62	0.001825	0.02632
FALSE	High	Sequest HT (A2)	Unambiguous	AILTVVPKI		1	2	Q9Y4B6	Q9Y4B6; Q9Y4B6-2	0	2	0.3153	0	1	1	477.324	953.64	0.65	0.00031	123576	HCD (High Energy Collision Dissociation)	MS2	51.1572	150	72.6063	19090	FR_BRIN1351_PX601_CD_2.raw	0/0	2.03	0.001825	0.02402
FALSE	High	Sequest HT (A2)	Unambiguous	SIPGFVERL		1	3	Q8TEL6	Q8TEL6; Q8TEL6-3; Q8TEL6-2	0	2	0.3333	0	1	1	509.291	1017.57	2.14	0.00109	322170	HCD (High Energy Collision Dissociation)	MS2	22.6243	150	71.6219	18818	FR_BRIN1351_PX601_CD_3.raw	0/0	1.8	0.001825	0.02732
FALSE	High	Sequest HT (A2)	Unambiguous	ALLDIIRSL		1	3	O95864	O95864-2; O95864-4; O95864	0	2	0.2362	0	1	1	507.321	1013.63	-0.42	-0.00021	153065	HCD (High Energy Collision Dissociation)	MS2	30.865	150	110.742	31769	FR_BRIN1351_PX601_CD_2.raw	0/0	1.99	0.001825	0.0383
FALSE	High	Sequest HT (A2)	Unambiguous	TVLGKIWKL		1	1	Q9H4M9	Q9H4M9	0	3	0.1333	0	1	1	353.23	1057.68	-0.32	-0.00011	897840	HCD (High Energy Collision Dissociation)	MS2	2.03982	101.824	66.4049	17050	FR_BRIN1351_PX601_CD_3.raw	0/0	2.85	0.001825	0.02866
FALSE	High	Sequest HT (A2)	Unambiguous	ALFSFLYHL		1	3	Q7Z6Z7	Q7Z6Z7-2; Q7Z6Z7; Q7Z6Z7-3	0	2	0.0336	0	1	1	555.802	1110.6	-0.93	-0.00051	167159	HCD (High Energy Collision Dissociation)	MS2	44.1145	150	110.245	31605	FR_BRIN1351_PX601_CD_2.raw	0/0	1.19	0.001825	0.02724
FALSE	High	Sequest HT (A2)	Unambiguous	MLPKDIAKL		1	1	P61024	P61024	0	2	0.2438	0	1	1	514.812	1028.62	0.09	5e-05	1.35035e+06	HCD (High Energy Collision Dissociation)	MS2	15.0906	113.509	52.9613	12506	FR_BRIN1351_PX601_CD_1.raw	0/0	2.01	0.001825	0.02553
FALSE	High	Sequest HT (A2)	Unambiguous	VLADALKSI		1	1	P62244	P62244	0	2	0.0762	0	1	1	465.287	929.567	0.49	0.00023	452279	HCD (High Energy Collision Dissociation)	MS2	35.1839	150	66.2733	17005	FR_BRIN1351_PX601_CD_3.raw	0/0	2.1	0.001825	0.02523
FALSE	High	Sequest HT (A2)	Unambiguous	NLAENISRV		1	5	P11216	P11217-2; P11216; P06737-2; P06737-1; P11217	0	2	0.2047	0	1	1	508.28	1015.55	0.48	0.00025	1.25661e+06	HCD (High Energy Collision Dissociation)	MS2	3.53807	63.195	50.1782	11517	FR_BRIN1351_PX601_CD_3.raw	0/0	2.54	0.001825	0.04189
FALSE	High	Sequest HT (A2)	Unambiguous	SLAEGLRTV		1	1	Q9Y6K5	Q9Y6K5	0	2	0.082	0	1	1	473.272	945.537	0.19	9e-05	713722	HCD (High Energy Collision Dissociation)	MS2	25.5886	132.707	50.1809	11518	FR_BRIN1351_PX601_CD_3.raw	0/0	2.44	0.001825	0.0262
FALSE	High	Sequest HT (A2)	Unambiguous	SLLEKSLGL		1	2	O43324-1	O43324-1; O43324-2	0	2	0.1099	0	1	1	480.293	959.579	2.25	0.00108	1.64184e+06	HCD (High Energy Collision Dissociation)	MS2	5.27032	61.38	71.8646	18942	FR_BRIN1351_PX601_CD_1.raw	0/0	2.82	0.001825	0.03999
FALSE	High	Sequest HT (A2)	Unambiguous	YLAQVYQHL		1	1	Q96EK5	Q96EK5	0	2	0.355	0	1	1	567.801	1134.59	0.6	0.00034	69655.5	HCD (High Energy Collision Dissociation)	MS2	45.3174	150	60.6977	15042	FR_BRIN1351_PX601_CD_2.raw	0/0	1.69	0.001825	0.03504
FALSE	High	Sequest HT (A2)	Unambiguous	ALPHAILRL		1	3	P60709	P60709; Q562R1; P63261	0	2	0.237	0	1	1	502.324	1003.64	0.23	0.00012	409802	HCD (High Energy Collision Dissociation)	MS2	49.9816	150	58.6204	14439	FR_BRIN1351_PX601_CD_1.raw	0/0	1.73	0.001825	0.03489
FALSE	High	Sequest HT (A2)	Unambiguous	NIPSFIVRL		1	1	P46781	P46781	0	2	0.3278	0	1	1	529.822	1058.64	1.59	0.00084	3.0238e+06	HCD (High Energy Collision Dissociation)	MS2	6.56282	42.218	87.4585	24169	FR_BRIN1351_PX601_CD_1.raw	0/0	1.8	0.001825	0.03627
FALSE	High	Sequest HT (A2)	Unambiguous	SILSLVTKI		1	1	Q12905	Q12905	0	2	0.1625	0	1	1	487.318	973.629	-0.26	-0.00013	311750	HCD (High Energy Collision Dissociation)	MS2	6.22454	150	90.5806	25208	FR_BRIN1351_PX601_CD_1.raw	0/0	2.83	0.001825	0.04199
FALSE	High	Sequest HT (A2)	Unambiguous	SILSLVTKI		1	1	Q12905	Q12905	0	2	0.1617	0	1	1	487.318	973.629	-0.45	-0.00022	304004	HCD (High Energy Collision Dissociation)	MS2	27.7792	150	90.2057	25083	FR_BRIN1351_PX601_CD_1.raw	0/0	3.03	0.001825	0.02765
FALSE	High	Sequest HT (A2)	Unambiguous	QLDDLKVEL		1	1	P42766	P42766	0	2	0.0564	0	1	1	536.8	1072.59	3.15	0.00169	1.74066e+06	HCD (High Energy Collision Dissociation)	MS2	33.4221	61.748	71.8739	18904	FR_BRIN1351_PX601_CD_3.raw	0/0	1.95	0.001825	0.02572
FALSE	High	Sequest HT (A2)	Unambiguous	LLPDQPPYHL		1	1	O14933	O14933	0	2	0.2885	0	1	1	596.822	1192.64	0.67	0.0004	3.50016e+06	HCD (High Energy Collision Dissociation)	MS2	25.3682	41.84	68.3532	17656	FR_BRIN1351_PX601_CD_2.raw	0/0	1.56	0.001825	0.0341
FALSE	High	Sequest HT (A2)	Unambiguous	SLLDIIEKV		1	7	P49815	P49815-5; P49815-7; P49815-4; P49815; P49815-3; P49815-2; P49815-6	0	2	0.1466	0	1	1	515.314	1029.62	1.33	0.00069	1.43718e+06	HCD (High Energy Collision Dissociation)	MS2	13.2891	72.435	105.657	30167	FR_BRIN1351_PX601_CD_3.raw	0/0	2.66	0.002265	0.06119
FALSE	High	Sequest HT (A2)	Unambiguous	SLLDLHTKV		1	1	O75691	O75691	0	3	0.1281	0	1	1	342.538	1025.6	0.89	0.00031	177834	HCD (High Energy Collision Dissociation)	MS2	42.9698	150	54.5539	12959	FR_BRIN1351_PX601_CD_2.raw	0/0	2.03	0.002265	0.06351
FALSE	High	Sequest HT (A2)	Unambiguous	ALLGDLTKA		1	5	Q92973-1	O14787-2; Q92973-3; Q92973-1; Q92973-2; O14787	0	2	0.1928	0	1	1	451.27	901.533	-2.76	-0.00124	119790	HCD (High Energy Collision Dissociation)	MS2	46.9598	150	60.3795	14936	FR_BRIN1351_PX601_CD_2.raw	0/0	2.23	0.002265	0.0633
FALSE	High	Sequest HT (A2)	Unambiguous	GLPLQLAHL		1	2	Q9NXF1	Q9NXF1-2; Q9NXF1	0	2	0.108	0	1	1	481.294	961.581	-2.03	-0.00097	240863	HCD (High Energy Collision Dissociation)	MS2	44.9963	150	78.8678	21186	FR_BRIN1351_PX601_CD_2.raw	0/0	1.76	0.002265	0.04821
FALSE	High	Sequest HT (A2)	Unambiguous	ILMEHIHKL		1	1	P84098	P84098	0	3	0.4469	0	1	1	378.555	1133.65	-0.08	-3e-05	258641	HCD (High Energy Collision Dissociation)	MS2	40.153	150	44.0475	9541	FR_BRIN1351_PX601_CD_1.raw	0/0	3.2	0.002265	0.05368
FALSE	High	Sequest HT (A2)	Unambiguous	VEVPETPKA		1	1	Q9UNF1	Q9UNF1	0	2	0.1875	0	1	1	485.266	969.525	-0.07	-3e-05	1.16234e+06	HCD (High Energy Collision Dissociation)	MS2	4.02415	144.969	41.7455	8793	FR_BRIN1351_PX601_CD_1.raw	0/0	2.56	0.002265	0.05968
FALSE	High	Sequest HT (A2)	Unambiguous	LLPDTYQHL		1	1		P22681	0	2	0.0515	0	1	2	550.293	1099.58	-0.28	-0.00015	128038	HCD (High Energy Collision Dissociation)	MS2	72.837	150	59.0684	14494	FR_BRIN1351_PX601_CD_2.raw	0/0	1.36	0.002265	0.0579
FALSE	High	Sequest HT (A2)	Unambiguous	SKDNEGSWFRSLFVHKVD		1	1	Q9BPW8	Q9BPW8	0	4	0.4651	0	1	1	538.522	2151.07	1.99	0.00107	367034	HCD (High Energy Collision Dissociation)	MS2	47.949	150	69.9034	18179	FR_BRIN1351_PX601_CD_2.raw	0/0	3.72	0.002265	0.04763
FALSE	High	Sequest HT (A2)	Unambiguous	YLPEDFIRV		1	1	O43187	O43187	0	2	0.311	0	1	1	576.309	1151.61	0.22	0.00013	1.9371e+06	HCD (High Energy Collision Dissociation)	MS2	14.2165	56.072	84.9977	23316	FR_BRIN1351_PX601_CD_3.raw	0/0	1.64	0.002265	0.05981
FALSE	High	Sequest HT (A2)	Unambiguous	FLDPRPLTV		1	1	Q16678	Q16678	0	2	0.4113	0	1	1	529.306	1057.61	0.92	0.00049	24424626	HCD (High Energy Collision Dissociation)	MS2	0.321032	4.537	68.1611	17590	FR_BRIN1351_PX601_CD_2.raw	0/0	2.48	0.002265	0.05153
FALSE	High	Sequest HT (A2)	Unambiguous	SLLGGNIRL		1	1	O95573	O95573	0	2	0.1538	0	1	1	471.791	942.575	2.15	0.00101	190808	HCD (High Energy Collision Dissociation)	MS2	66.6852	150	70.4819	18376	FR_BRIN1351_PX601_CD_2.raw	0/0	1.43	0.002265	0.05616
FALSE	High	Sequest HT (A2)	Unambiguous	FEIGGTIHP		1	1	Q53EU6	Q53EU6	0	2	0.2905	0	1	1	485.754	970.5	1.25	0.00061	222616	HCD (High Energy Collision Dissociation)	MS2	52.8589	150	60.5437	14991	FR_BRIN1351_PX601_CD_2.raw	0/0	1.79	0.002265	0.05246
FALSE	High	Sequest HT (A2)	Unambiguous	YLIPLLERL		1	1	P26196	P26196	0	2	0.0471	0	1	1	565.354	1129.7	2.24	0.00126	193443	HCD (High Energy Collision Dissociation)	MS2	42.4456	150	102.524	29137	FR_BRIN1351_PX601_CD_3.raw	0/0	1.7	0.002265	0.04744
FALSE	High	Sequest HT (A2)	Unambiguous	FLLDPVKGERL		1	9	Q15149-1	Q15149-4; Q15149-1; Q15149-6; Q15149-9; Q15149-3; Q15149-8; Q15149-5; Q15149-7; Q15149-2	0	3	0.4286	0	1	1	429.588	1286.75	2.09	0.0009	392661	HCD (High Energy Collision Dissociation)	MS2	11.8158	150	65.5246	16693	FR_BRIN1351_PX601_CD_2.raw	0/0	3.36	0.002265	0.04437
FALSE	High	Sequest HT (A2)	Unambiguous	ALDEVFTKV		1	1	Q9UMX5	Q9UMX5	0	2	0.3301	0	1	1	511.284	1021.56	4.67	0.00238	196092	HCD (High Energy Collision Dissociation)	MS2	22.8403	150	65.665	16740	FR_BRIN1351_PX601_CD_2.raw	0/0	2.06	0.002265	0.06328
FALSE	High	Sequest HT (A2)	Unambiguous	SLADLYFRA		1	2	Q9UJX3-1	Q9UJX3-2; Q9UJX3-1	0	2	0.3004	0	1	1	528.282	1055.56	4.88	0.00258	93626.8	HCD (High Energy Collision Dissociation)	MS2	65.2285	150	77.23	20636	FR_BRIN1351_PX601_CD_2.raw	0/0	2.33	0.002265	0.0623
FALSE	High	Sequest HT (A2)	Unambiguous	KKSVDIEVDLIRFSF		1	1	Q9NRN9	Q9NRN9	0	3	0.3101	0	1	1	599.338	1796	2.45	0.00147	138906	HCD (High Energy Collision Dissociation)	MS2	57.8864	150	87.5277	24167	FR_BRIN1351_PX601_CD_3.raw	0/0	2.87	0.002265	0.04748
FALSE	High	Sequest HT (A2)	Selected	SILEIYNHI		1	4	Q4L235-1	Q4L235-3; Q4L235-2; Q4L235-1; Q4L235-4	0	2	0.0192	0	1	1	551.302	1101.6	2.8	0.00154	206660	HCD (High Energy Collision Dissociation)	MS2	51.6258	150	78.0912	20925	FR_BRIN1351_PX601_CD_2.raw	0/0	1.56	0.002265	0.06291
FALSE	High	Sequest HT (A2)	Unambiguous	LLPDQPPYHL		1	1	O14933	O14933	0	2	0.0526	0	1	1	596.822	1192.64	0.26	0.00016	630216	HCD (High Energy Collision Dissociation)	MS2	57.3174	150	68.0052	17538	FR_BRIN1351_PX601_CD_2.raw	0/0	1.52	0.002265	0.04823
FALSE	High	Sequest HT (A2)	Unambiguous	TIVKPFNL		1	2	Q9ULW0-2	Q9ULW0; Q9ULW0-2	0	2	0.2415	0	1	1	466.284	931.562	0.47	0.00022	1.94001e+06	HCD (High Energy Collision Dissociation)	MS2	13.3804	49.308	65.8043	16788	FR_BRIN1351_PX601_CD_2.raw	0/0	2.07	0.002265	0.04447
FALSE	High	Sequest HT (A2)	Unambiguous	ILPDTYQHL		1	3	Q13191-1	Q13191-3; Q13191-2; Q13191-1	0	2	0.0515	0	1	1	550.293	1099.58	-0.28	-0.00015	128038	HCD (High Energy Collision Dissociation)	MS2	72.837	150	59.0684	14494	FR_BRIN1351_PX601_CD_2.raw	0/0	1.36	0.002265	0.0579
FALSE	High	Sequest HT (A2)	Unambiguous	KKAAGAGKVTKSAQKAQKA		1	3	P68104	P68104-2; P68104; Q5VTE0	0	4	0.2632	0	1	1	468.535	1871.12	-0.11	-5e-05	193690	HCD (High Energy Collision Dissociation)	MS2	4.74657	150	14.5366	1180	FR_BRIN1351_PX601_CD_1.raw	0/0	5.13	0.002265	0.0606
FALSE	High	Sequest HT (A2)	Unambiguous	YVIDPIKGLKL		1	9	Q15149-1	Q15149-4; Q15149-1; Q15149-6; Q15149-9; Q15149-3; Q15149-8; Q15149-5; Q15149-7; Q15149-2	0	3	0.388	0	1	1	420.264	1258.78	1.15	0.00048	202365	HCD (High Energy Collision Dissociation)	MS2	11.4342	150	77.3811	20686	FR_BRIN1351_PX601_CD_2.raw	0/0	2.5	0.002265	0.0642
FALSE	High	Sequest HT (A2)	Unambiguous	IVIGVLHQL		1	3	Q9UH92	Q9UH92; Q9UH92-2; Q9UH92-3	0	2	0.0645	0	1	1	496.319	991.63	0.48	0.00024	5457156	HCD (High Energy Collision Dissociation)	MS2	31.6289	14.258	73.749	19474	FR_BRIN1351_PX601_CD_2.raw	0/0	2.17	0.002265	0.04481
FALSE	High	Sequest HT (A2)	Unambiguous	GMPDFLEKL		1	1	Q9NQZ5	Q9NQZ5	0	2	0.3391	0	1	1	525.272	1049.54	2.58	0.00135	729712	HCD (High Energy Collision Dissociation)	MS2	16.24	102.466	89.1287	24701	FR_BRIN1351_PX601_CD_3.raw	0/0	1.74	0.002265	0.05442
FALSE	High	Sequest HT (A2)	Unambiguous	SVVESVFKL		1	2	P56537-1	P56537-2; P56537-1	0	2	0.3268	0	1	1	504.292	1007.58	-0.77	-0.00039	14328662	HCD (High Energy Collision Dissociation)	MS2	1.30856	6.148	77.7318	20804	FR_BRIN1351_PX601_CD_2.raw	0/0	2.57	0.002265	0.0573
FALSE	High	Sequest HT (A2)	Unambiguous	ILMEHIHKL		1	1	P84098	P84098	0	3	0.1875	0	1	1	378.555	1133.65	0.49	0.00019	101854	HCD (High Energy Collision Dissociation)	MS2	75.7306	150	45.5034	10020	FR_BRIN1351_PX601_CD_1.raw	0/0	2.56	0.002265	0.06208
FALSE	High	Sequest HT (A2)	Unambiguous	KKAAGAGKVTKSAQKAQKA		1	3	P68104	P68104-2; P68104; Q5VTE0	0	4	0.3676	0	1	1	468.535	1871.12	0.68	0.00032	145383	HCD (High Energy Collision Dissociation)	MS2	0	150	14.8756	1269	FR_BRIN1351_PX601_CD_1.raw	0/0	4.08	0.002265	0.0572
FALSE	High	Sequest HT (A2)	Unambiguous	TIVKPFNL		1	2	Q9ULW0-2	Q9ULW0; Q9ULW0-2	0	2	0.1949	0	1	1	466.284	931.56	-0.77	-0.00036	524247	HCD (High Energy Collision Dissociation)	MS2	22.0187	150	66.1605	16911	FR_BRIN1351_PX601_CD_2.raw	0/0	1.95	0.002265	0.04798
FALSE	High	Sequest HT (A2)	Unambiguous	ILMEHIHKL		1	1	P84098	P84098	0	3	0.3713	0	1	1	378.555	1133.65	0.41	0.00015	383230	HCD (High Energy Collision Dissociation)	MS2	47.6108	136.389	43.6908	9426	FR_BRIN1351_PX601_CD_1.raw	0/0	3.07	0.002265	0.05678
FALSE	High	Sequest HT (A2)	Unambiguous	STLHLVLRL		1	4	P62979	P62987; P62979; P0CG47; P0CG48	0	2	0.5654	0	1	1	526.334	1051.66	-0.54	-0.00029	529726	HCD (High Energy Collision Dissociation)	MS2	13.8611	150	66.2181	16931	FR_BRIN1351_PX601_CD_2.raw	0/0	2.6	0.002265	0.06163
FALSE	High	Sequest HT (A2)	Unambiguous	FLNSEIHQV		1	6	Q9BYX2	Q9BYX2-5; Q9BYX2; Q9BYX2-6; Q9BYX2-4; Q9BYX2-3; Q9BYX2-2	0	2	0.1359	0	1	1	543.78	1086.55	-5.1	-0.00277	196233	HCD (High Energy Collision Dissociation)	MS2	74.481	150	52.001	12085	FR_BRIN1351_PX601_CD_2.raw	0/0	1.84	0.002265	0.05539
FALSE	High	Sequest HT (A2)	Unambiguous	ADVSVPKL		1	1	Q09666-1	Q09666-1	0	2	0.1581	0	1	1	414.745	828.482	-0.31	-0.00013	240975	HCD (High Energy Collision Dissociation)	MS2	0	150	53.3825	12557	FR_BRIN1351_PX601_CD_2.raw	0/0	2.34	0.002265	0.06486
FALSE	High	Sequest HT (A2)	Unambiguous	KLPAPLPGL		1	2	Q8N1F7-1	Q8N1F7-2; Q8N1F7-1	0	2	0.3519	0	1	1	453.296	905.584	2.19	0.00099	912367	HCD (High Energy Collision Dissociation)	MS2	9.54621	131.957	69.1674	17930	FR_BRIN1351_PX601_CD_2.raw	0/0	2.87	0.002265	0.05816
FALSE	High	Sequest HT (A2)	Unambiguous	GVPETISKL		1	2	O60312	O43520; O60312	0	2	0.2739	0	1	1	472.277	943.547	0.79	0.00037	205017	HCD (High Energy Collision Dissociation)	MS2	41.3168	150	53.2812	12521	FR_BRIN1351_PX601_CD_2.raw	0/0	1.57	0.002265	0.05078
FALSE	High	Sequest HT (A2)	Unambiguous	YQFTGIKKY		1	1	Q96IX5	Q96IX5	0	3	0.4135	0	1	1	383.21	1147.61	0.14	5e-05	170266	HCD (High Energy Collision Dissociation)	MS2	39.1655	150	44.4252	9664	FR_BRIN1351_PX601_CD_1.raw	0/0	2.37	0.002265	0.0582
FALSE	High	Sequest HT (A2)	Unambiguous	GAIGSPVRL		1	4	Q8TF40-1	Q9P278; Q9P278-2; Q8TF40-1; Q8TF40-3	0	2	0.0893	0	1	1	435.264	869.521	0.61	0.00027	157857	HCD (High Energy Collision Dissociation)	MS2	20.8188	150	52.06	12105	FR_BRIN1351_PX601_CD_2.raw	0/0	2.24	0.002265	0.04744
FALSE	High	Sequest HT (A2)	Unambiguous	YLLPAIVHI		1	5	Q92841	Q92841-3; Q92841-1; Q92841; Q92841-2; P17844	0	1	0.2109	0	1	1	1038.64	1038.64	0.48	0.0005	2352257	HCD (High Energy Collision Dissociation)	MS2	38.6552	150	91.8004	25594	FR_BRIN1351_PX601_CD_3.raw	0/0	2.94	0.002265	0.05535
FALSE	High	Sequest HT (A2)	Unambiguous	TLADLVHHV		1	2	Q9Y4A5	Q9Y4A5; Q9Y4A5-2	0	2	0.3532	0	1	1	502.78	1004.55	-0.3	-0.00015	747690	HCD (High Energy Collision Dissociation)	MS2	53.7256	149.642	56.4674	13616	FR_BRIN1351_PX601_CD_2.raw	0/0	2.18	0.002265	0.05924
FALSE	High	Sequest HT (A2)	Unambiguous	SLLESVQKL		1	3	Q13535	Q13535-2; Q13535-3; Q13535	0	2	0.0683	0	1	1	508.804	1016.6	1.72	0.00088	311641	HCD (High Energy Collision Dissociation)	MS2	21.3497	150	68.338	17651	FR_BRIN1351_PX601_CD_2.raw	0/0	2.49	0.002265	0.05528
FALSE	High	Sequest HT (A2)	Unambiguous	ALMDEVVKA		1	2	P00558	P00558-2; P00558	0	2	0.4184	0	1	1	488.262	975.518	-0.26	-0.00013	458809	HCD (High Energy Collision Dissociation)	MS2	27.403	150	57.9053	14104	FR_BRIN1351_PX601_CD_2.raw	0/0	1.96	0.002265	0.05987
FALSE	High	Sequest HT (A2)	Unambiguous	YLIDFKHHF		1	2	Q9NXF1	Q9NXF1-2; Q9NXF1	0	3	0.4071	0	1	1	407.213	1219.63	-0.52	-0.00021	100546	HCD (High Energy Collision Dissociation)	MS2	48.184	150	57.8901	14099	FR_BRIN1351_PX601_CD_2.raw	0/0	2.53	0.002265	0.06488
FALSE	High	Sequest HT (A2)	Unambiguous	VAVGVIKAVDKKAAGAGKVT		1	3	P68104	P68104-2; P68104; Q5VTE0	0	4	0.1524	0	1	1	471.293	1882.15	0.81	0.00038	100902	HCD (High Energy Collision Dissociation)	MS2	26.529	150	41.0778	8577	FR_BRIN1351_PX601_CD_1.raw	0/0	4.2	0.002265	0.0544
FALSE	High	Sequest HT (A2)	Unambiguous	AIIEEYLHL		1	8	Q04637-9	Q04637-6; Q04637-9; Q04637; Q04637-3; Q04637-8; Q04637-4; Q04637-5; Q04637-7	0	2	0.1744	0	1	1	550.802	1100.6	-0.85	-0.00047	256465	HCD (High Energy Collision Dissociation)	MS2	71.6006	150	88.4975	24491	FR_BRIN1351_PX601_CD_3.raw	0/0	1.72	0.002265	0.06171
FALSE	High	Sequest HT (A2)	Unambiguous	GQKDSYVGDEAQSKRGILTL		1	6	P60709	P63267-1; P60709; P62736; P68133; P68032; P63261	0	4	0.3366	0	1	1	542.035	2165.12	-0.19	-0.0001	106516	HCD (High Energy Collision Dissociation)	MS2	51.1156	150	52.4606	12239	FR_BRIN1351_PX601_CD_2.raw	0/0	3.09	0.002265	0.05767
FALSE	High	Sequest HT (A2)	Unambiguous	QVTQPTVGMNFKTPRGPV		1	1	P08708	P08708	0	3	0.2736	0	1	1	653.015	1957.03	-0.69	-0.00045	117272	HCD (High Energy Collision Dissociation)	MS2	51.8039	150	57.7828	14062	FR_BRIN1351_PX601_CD_2.raw	0/0	3.18	0.002265	0.04298
FALSE	High	Sequest HT (A2)	Unambiguous	ALMDEVVKA		1	2	P00558	P00558-2; P00558	0	2	0.356	0	1	1	488.261	975.515	-3.2	-0.00156	155959	HCD (High Energy Collision Dissociation)	MS2	52.203	150	57.5507	13983	FR_BRIN1351_PX601_CD_2.raw	0/0	1.91	0.002265	0.0479
FALSE	High	Sequest HT (A2)	Unambiguous	KVIDEIYRV		1	1	Q9NVF7-1	Q9NVF7-1	0	2	0.203	0	1	1	567.83	1134.65	0.47	0.00027	481799	HCD (High Energy Collision Dissociation)	MS2	43.2089	150	52.2818	12179	FR_BRIN1351_PX601_CD_2.raw	0/0	2.71	0.002265	0.04751
FALSE	High	Sequest HT (A2)	Unambiguous	KKAAGAGKVTKSAQKAQKA		1	3	P68104	P68104-2; P68104; Q5VTE0	0	4	0.386	0	1	1	468.535	1871.12	0.22	0.0001	184155	HCD (High Energy Collision Dissociation)	MS2	0	150	13.1852	825	FR_BRIN1351_PX601_CD_1.raw	0/0	3.86	0.002265	0.04862
FALSE	High	Sequest HT (A2)	Unambiguous	ILAQEIVKA		1	1	Q9UBE0-1	Q9UBE0-1	0	2	0.12	0	1	1	492.809	984.61	1.12	0.00055	149855	HCD (High Energy Collision Dissociation)	MS2	55.5703	150	52.9336	12400	FR_BRIN1351_PX601_CD_2.raw	0/0	2.25	0.002265	0.05421
FALSE	High	Sequest HT (A2)	Unambiguous	FINEKKYHL		1	1	P49585	P49585	0	3	0.1787	0	1	1	397.889	1191.65	0.03	1e-05	142227	HCD (High Energy Collision Dissociation)	MS2	27.9439	150	37.7066	7515	FR_BRIN1351_PX601_CD_1.raw	0/0	2.07	0.002265	0.0503
FALSE	High	Sequest HT (A2)	Unambiguous	ALPLLGELPRL		1	7	P08174-7	P08174-5; P08174-6; P08174-4; P08174-2; P08174-7; P08174-1; P08174-3	0	2	0.1625	0	1	1	596.377	1191.75	0.86	0.00051	118384	HCD (High Energy Collision Dissociation)	MS2	65.8499	150	102.937	29272	FR_BRIN1351_PX601_CD_3.raw	0/0	1.6	0.002265	0.05202
FALSE	High	Sequest HT (A2)	Unambiguous	FLVGERVTL		1	2	P26641-2	P26641; P26641-2	0	2	0.2674	0	1	1	517.307	1033.61	2.71	0.0014	548082	HCD (High Energy Collision Dissociation)	MS2	30.2861	150	69.1015	17908	FR_BRIN1351_PX601_CD_2.raw	0/0	2.58	0.002265	0.04445
FALSE	High	Sequest HT (A2)	Unambiguous	YLYDLNHTL		1	1	Q9H1C4	Q9H1C4	0	2	0.2629	0	1	1	576.292	1151.58	3.41	0.00196	204629	HCD (High Energy Collision Dissociation)	MS2	63.7893	150	70.9023	18515	FR_BRIN1351_PX601_CD_2.raw	0/0	1.75	0.002265	0.05082
FALSE	High	Sequest HT (A2)	Unambiguous	VEVPETPKA		1	1	Q9UNF1	Q9UNF1	0	2	0.1911	0	1	1	485.266	969.525	0.18	9e-05	377696	HCD (High Energy Collision Dissociation)	MS2	12.2103	150	42.089	8903	FR_BRIN1351_PX601_CD_1.raw	0/0	2.25	0.002265	0.05137
FALSE	High	Sequest HT (A2)	Unambiguous	LLPSVVLKL		1	1	Q99075	Q99075	0	2	0.2294	0	1	1	491.339	981.671	0.58	0.00029	103414	HCD (High Energy Collision Dissociation)	MS2	16.0014	150	85.1527	23367	FR_BRIN1351_PX601_CD_3.raw	0/0	1.7	0.002265	0.05606
FALSE	High	Sequest HT (A2)	Unambiguous	DMRQTVAVGVIK		1	4	P68104	Q05639; P68104-2; P68104; Q5VTE0	0	3	0.5185	0	1	1	439.583	1316.74	-0.07	-3e-05	176229	HCD (High Energy Collision Dissociation)	MS2	0	150	50.3612	11540	FR_BRIN1351_PX601_CD_2.raw	0/0	2.97	0.002265	0.0495
FALSE	High	Sequest HT (A2)	Unambiguous	GVIELYVKL		1	2	O60443	O60443-3; O60443	0	2	0.4322	0	1	1	517.318	1033.63	-0.13	-7e-05	500661	HCD (High Energy Collision Dissociation)	MS2	17.6989	150	85.2651	23406	FR_BRIN1351_PX601_CD_3.raw	0/0	2.36	0.002265	0.05198
FALSE	High	Sequest HT (A2)	Unambiguous	ALLGDLTKA		1	5	Q92973-1	O14787-2; Q92973-3; Q92973-1; Q92973-2; O14787	0	2	0.1793	0	1	1	451.271	901.535	-0.59	-0.00027	172464	HCD (High Energy Collision Dissociation)	MS2	40.7597	150	59.6331	14684	FR_BRIN1351_PX601_CD_2.raw	0/0	1.84	0.002265	0.0444
FALSE	High	Sequest HT (A2)	Unambiguous	YLLDLLRLP		1	2	Q5U3C3	Q5U3C3-2; Q5U3C3	0	2	0.326	0	1	1	558.347	1115.69	3.17	0.00177	125687	HCD (High Energy Collision Dissociation)	MS2	45.076	150	104.677	29845	FR_BRIN1351_PX601_CD_3.raw	0/0	1.81	0.002265	0.06298
FALSE	High	Sequest HT (A2)	Unambiguous	NLPDEMHSL		1	3	Q53T94	Q53T94-2; Q53T94; Q53T94-3	0	2	0.2336	0	1	1	528.245	1055.48	0.78	0.00041	1.31752e+06	HCD (High Energy Collision Dissociation)	MS2	37.2257	77.782	57.3874	13928	FR_BRIN1351_PX601_CD_2.raw	0/0	1.37	0.002265	0.0443
FALSE	High	Sequest HT (A2)	Unambiguous	ALLGDLTKA		1	5	Q92973-1	O14787-2; Q92973-3; Q92973-1; Q92973-2; O14787	0	2	0.2206	0	1	1	451.271	901.535	0.09	4e-05	544059	HCD (High Energy Collision Dissociation)	MS2	25.1985	150	60.0148	14813	FR_BRIN1351_PX601_CD_2.raw	0/0	2.04	0.002265	0.05512
FALSE	High	Sequest HT (A2)	Unambiguous	IMLEALERV		1	2	A8MWD9	P62308; A8MWD9	0	2	0.271	0	1	1	537.305	1073.6	1.25	0.00067	583179	HCD (High Energy Collision Dissociation)	MS2	40.4922	150	76.3552	20344	FR_BRIN1351_PX601_CD_2.raw	0/0	2.14	0.002265	0.0442
FALSE	High	Sequest HT (A2)	Unambiguous	ILMEHIHKL		1	1	P84098	P84098	0	3	0.404	0	1	1	378.555	1133.65	-0.24	-9e-05	11988238	HCD (High Energy Collision Dissociation)	MS2	0.695509	6.829	42.6424	9083	FR_BRIN1351_PX601_CD_1.raw	0/0	3.54	0.002265	0.044
FALSE	High	Sequest HT (A2)	Unambiguous	KLPEDIMKL		1	1	P10914	P10914	0	2	0.3369	0	1	1	543.816	1086.63	2.12	0.00115	322512	HCD (High Energy Collision Dissociation)	MS2	45.0898	150	63.3339	15947	FR_BRIN1351_PX601_CD_2.raw	0/0	1.87	0.002265	0.04523
FALSE	High	Sequest HT (A2)	Unambiguous	QLFSQQHFL		1	2	O15417-1	O15417-2; O15417-1	0	2	0.4304	0	1	1	574.298	1147.59	-1.12	-0.00064	145113	HCD (High Energy Collision Dissociation)	MS2	66.3676	150	69.3484	17990	FR_BRIN1351_PX601_CD_2.raw	0/0	2.37	0.002265	0.05058
FALSE	High	Sequest HT (A2)	Unambiguous	GLPEITPKL		1	1	Q15596	Q15596	0	2	0.25	0	1	1	484.296	967.585	2.34	0.00113	350830	HCD (High Energy Collision Dissociation)	MS2	7.46273	150	67.1983	17265	FR_BRIN1351_PX601_CD_2.raw	0/0	1.92	0.002265	0.04967
FALSE	High	Sequest HT (A2)	Unambiguous	TLYEAVREV		1	1	P62906	P62906	0	2	0.2238	0	1	1	540.291	1079.57	1.03	0.00056	412350	HCD (High Energy Collision Dissociation)	MS2	45.0887	150	55.6775	13350	FR_BRIN1351_PX601_CD_2.raw	0/0	2.1	0.002265	0.04583
FALSE	High	Sequest HT (A2)	Unambiguous	LLPSVVLKL		1	1	Q99075	Q99075	0	2	0.2434	0	1	1	491.34	981.672	1.39	0.00068	971289	HCD (High Energy Collision Dissociation)	MS2	5.16047	85.144	85.516	23491	FR_BRIN1351_PX601_CD_3.raw	0/0	1.89	0.002265	0.05855
FALSE	High	Sequest HT (A2)	Unambiguous	ALNEQIARL		1	1	O14777	O14777	0	2	0.1837	0	1	1	514.298	1027.59	-0.06	-3e-05	220478	HCD (High Energy Collision Dissociation)	MS2	62.9042	150	54.9883	13111	FR_BRIN1351_PX601_CD_2.raw	0/0	1.96	0.002265	0.05143
FALSE	High	Sequest HT (A2)	Selected	FHPDPKALKGFHPDPEALKG		1	3	Q6ZQX7	Q6ZQX7; Q6ZQX7-4; Q6ZQX7-3	0	3		0	2	2	734.389	2201.15	1.24	0.00091	170766	HCD (High Energy Collision Dissociation)	MS2	80.9467	150	134.269	39587	FR_BRIN1351_PX601_CD_3.raw	0/0	2.04	0.002265	0.05197
FALSE	High	Sequest HT (A2)	Unambiguous	NLAENISRV		1	5	P11216	P11217-2; P11216; P06737-2; P06737-1; P11217	0	2	0.2038	0	1	1	508.28	1015.55	0.48	0.00025	1659429	HCD (High Energy Collision Dissociation)	MS2	9.6981	64.932	50.2286	11496	FR_BRIN1351_PX601_CD_2.raw	0/0	2.6	0.002265	0.05498
FALSE	High	Sequest HT (A2)	Unambiguous	ADVSVPKL		1	1	Q09666-1	Q09666-1	0	2	0.1538	0	1	1	414.745	828.482	-0.83	-0.00034	291856	HCD (High Energy Collision Dissociation)	MS2	14.978	150	53.47	12682	FR_BRIN1351_PX601_CD_1.raw	0/0	2.34	0.002265	0.04521
FALSE	High	Sequest HT (A2)	Unambiguous	GVPDDIFKL		1	3	Q13045-1	Q13045-1; Q13045-3; Q13045-2	0	2	0.2244	0	1	1	502.277	1003.55	0.13	7e-05	4453731	HCD (High Energy Collision Dissociation)	MS2	3.42017	21.748	83.4833	22839	FR_BRIN1351_PX601_CD_1.raw	0/0	1.56	0.002265	0.05898
FALSE	High	Sequest HT (A2)	Unambiguous	QLFSQQHFL		1	2	O15417-1	O15417-2; O15417-1	0	2	0.3585	0	1	1	574.298	1147.59	-0.16	-9e-05	165281	HCD (High Energy Collision Dissociation)	MS2	42.0555	150	69.472	18132	FR_BRIN1351_PX601_CD_1.raw	0/0	2.12	0.002265	0.05282
FALSE	High	Sequest HT (A2)	Unambiguous	SVVELVNKL		1	1	Q9BQE5	Q9BQE5	0	2	0.1609	0	1	1	500.806	1000.61	1.3	0.00065	525730	HCD (High Energy Collision Dissociation)	MS2	55.0628	105.244	69.5985	18175	FR_BRIN1351_PX601_CD_1.raw	0/0	2.3	0.002265	0.04326
FALSE	High	Sequest HT (A2)	Unambiguous	ILAQEIVKA		1	1	Q9UBE0-1	Q9UBE0-1	0	2	0.0245	0	1	1	492.808	984.609	0.38	0.00019	196983	HCD (High Energy Collision Dissociation)	MS2	64.8215	150	52.8285	12407	FR_BRIN1351_PX601_CD_3.raw	0/0	1.63	0.002265	0.04766
FALSE	High	Sequest HT (A2)	Unambiguous	ILLKALTNL		1	2	Q9UBQ5	Q9UBQ5; Q9UBQ5-2	0	2	0.1522	0	1	1	499.834	998.66	-0.7	-0.00035	332151	HCD (High Energy Collision Dissociation)	MS2	38.3406	150	79.0386	21240	FR_BRIN1351_PX601_CD_2.raw	0/0	2.89	0.002265	0.05173
FALSE	High	Sequest HT (A2)	Unambiguous	VEVPETPKA		1	1	Q9UNF1	Q9UNF1	0	2	0.1992	0	1	1	485.266	969.525	0.12	6e-05	1.18676e+06	HCD (High Energy Collision Dissociation)	MS2	6.21546	90.802	41.6779	8727	FR_BRIN1351_PX601_CD_3.raw	0/0	2.51	0.002265	0.05087
FALSE	High	Sequest HT (A2)	Unambiguous	YLPEDFIRV		1	1	O43187	O43187	0	2	0.2922	0	1	1	576.308	1151.61	-0.2	-0.00012	2.45327e+06	HCD (High Energy Collision Dissociation)	MS2	4.6464	30.861	84.8364	23290	FR_BRIN1351_PX601_CD_1.raw	0/0	1.54	0.002265	0.06051
FALSE	High	Sequest HT (A2)	Unambiguous	VIVELIYKV		1	1	P53618	P53618	0	2	0.2743	0	1	1	538.342	1075.68	1.4	0.00075	520534	HCD (High Energy Collision Dissociation)	MS2	54.4224	150	82.5508	22526	FR_BRIN1351_PX601_CD_1.raw	0/0	2.26	0.002265	0.06361
FALSE	High	Sequest HT (A2)	Unambiguous	PRKIEEIKDFLLTARRKD		1	1	P63173	P63173	0	4	0.2707	0	1	1	557.827	2228.29	-0.38	-0.00021	240293	HCD (High Energy Collision Dissociation)	MS2	43.5886	150	54.5951	13068	FR_BRIN1351_PX601_CD_1.raw	0/0	3.62	0.002265	0.04298
FALSE	High	Sequest HT (A2)	Unambiguous	KVLKVLTKL		1	1	Q9P291	Q9P291	0	3	0.4056	0	1	1	347.918	1041.74	0.19	7e-05	145956	HCD (High Energy Collision Dissociation)	MS2	44.8388	150	42.0432	8845	FR_BRIN1351_PX601_CD_3.raw	0/0	2.86	0.002265	0.04653
FALSE	High	Sequest HT (A2)	Unambiguous	ILMEHIHKL		1	1	P84098	P84098	0	3	0.3873	0	1	1	378.555	1133.65	-0.4	-0.00015	105678	HCD (High Energy Collision Dissociation)	MS2	12.397	150	42.1246	8871	FR_BRIN1351_PX601_CD_3.raw	0/0	2.84	0.002265	0.05233
FALSE	High	Sequest HT (A2)	Unambiguous	SLIKQIPRI		1	1	P62906	P62906	0	2	0.3444	0	1	1	534.351	1067.69	0.22	0.00012	1074818	HCD (High Energy Collision Dissociation)	MS2	37.4143	89.966	54.9336	13185	FR_BRIN1351_PX601_CD_1.raw	0/0	2.41	0.002265	0.05498
FALSE	High	Sequest HT (A2)	Unambiguous	LMEHIHKL		1	1	P84098	P84098	0	3	0.1322	0	1	1	340.86	1020.57	0.95	0.00032	102963	HCD (High Energy Collision Dissociation)	MS2	62.2546	150	42.2672	8917	FR_BRIN1351_PX601_CD_3.raw	0/0	2.42	0.002265	0.0461
FALSE	High	Sequest HT (A2)	Unambiguous	FIPKFITHL		1	3	Q5VIR6-4	Q5VIR6-4; Q5VIR6-1; Q5VIR6-2	0	3	0.2747	0	1	1	372.559	1115.66	2.1	0.00078	1.31549e+06	HCD (High Energy Collision Dissociation)	MS2	23.7897	64.056	69.1112	17969	FR_BRIN1351_PX601_CD_3.raw	0/0	2.33	0.002265	0.06061
FALSE	High	Sequest HT (A2)	Unambiguous	MEHIHKL		1	1	P84098	P84098	0	2	0.2798	0	1	1	454.244	907.481	-0.71	-0.00032	65044.9	HCD (High Energy Collision Dissociation)	MS2	58.3276	150	42.3244	8936	FR_BRIN1351_PX601_CD_3.raw	0/0	2.43	0.002265	0.05883
FALSE	High	Sequest HT (A2)	Unambiguous	ALNELLQHV		1	1	Q9Y490	Q9Y490	0	2	0.3616	0	1	1	518.794	1036.58	1.74	0.0009	761030	HCD (High Energy Collision Dissociation)	MS2	50.4243	150	69.4973	18100	FR_BRIN1351_PX601_CD_3.raw	0/0	2.24	0.002265	0.05363
FALSE	High	Sequest HT (A2)	Unambiguous	SKDNEGSWFRSLFVHKVD		1	1	Q9BPW8	Q9BPW8	0	4	0.4347	0	1	1	538.522	2151.07	1.99	0.00107	483755	HCD (High Energy Collision Dissociation)	MS2	35.0076	148.673	69.8264	18211	FR_BRIN1351_PX601_CD_3.raw	0/0	4.21	0.002265	0.05445
FALSE	High	Sequest HT (A2)	Unambiguous	ALNEKLVNL		1	1	O00303	O00303	0	2	0.293	0	1	1	507.303	1013.6	0.68	0.00034	1.25937e+06	HCD (High Energy Collision Dissociation)	MS2	21.4022	74.467	59.7719	14825	FR_BRIN1351_PX601_CD_1.raw	0/0	3.14	0.002265	0.05943
FALSE	High	Sequest HT (A2)	Unambiguous	QLFSEIHNL		1	4	Q96SN8	Q96SN8; Q96SN8-4; Q96SN8-3; Q96SN8-2	0	2	0.0938	0	1	1	550.793	1100.58	4.92	0.00271	204329	HCD (High Energy Collision Dissociation)	MS2	56.5916	150	70.1162	18310	FR_BRIN1351_PX601_CD_3.raw	0/0	2.24	0.002265	0.05412
FALSE	High	Sequest HT (A2)	Unambiguous	ALPLLGELPRL		1	7	P08174-7	P08174-5; P08174-6; P08174-4; P08174-2; P08174-7; P08174-1; P08174-3	0	2	0.3987	0	1	1	596.378	1191.75	1.58	0.00094	169862	HCD (High Energy Collision Dissociation)	MS2	63.2442	150	103.044	29325	FR_BRIN1351_PX601_CD_1.raw	0/0	1.58	0.002265	0.0519
FALSE	High	Sequest HT (A2)	Unambiguous	SLPEEIGHL		1	4	Q96II8-2	Q96II8-1; Q96II8-3; Q96II8-2; Q96II8-4	0	2	0.2842	0	1	1	497.764	994.52	-0.32	-0.00016	1320260	HCD (High Energy Collision Dissociation)	MS2	40.6711	150	62.7348	15793	FR_BRIN1351_PX601_CD_3.raw	0/0	1.83	0.002265	0.06401
FALSE	High	Sequest HT (A2)	Unambiguous	HLPSSIYRL		1	2	Q9HCE1	Q9HCE1; Q9HCE1-2	0	2	0.0222	0	1	1	543.309	1085.61	0.4	0.00022	921908	HCD (High Energy Collision Dissociation)	MS2	14.5626	78.609	51.7347	12090	FR_BRIN1351_PX601_CD_1.raw	0/0	1.8	0.002265	0.05514
FALSE	High	Sequest HT (A2)	Unambiguous	SLLGFVYKL		1	2	P09914	P09914; P09914-2	0	2	0.3797	0	1	1	520.313	1039.62	-0.53	-0.00028	718232	HCD (High Energy Collision Dissociation)	MS2	31.1097	150	96.9135	27309	FR_BRIN1351_PX601_CD_1.raw	0/0	2.66	0.002265	0.06439
FALSE	High	Sequest HT (A2)	Unambiguous	KVIDEIYRV		1	1	Q9NVF7-1	Q9NVF7-1	0	2	0.2203	0	1	1	567.83	1134.65	0.04	2e-05	207918	HCD (High Energy Collision Dissociation)	MS2	42.2345	150	52.0358	12191	FR_BRIN1351_PX601_CD_1.raw	0/0	2.95	0.002265	0.05036
FALSE	High	Sequest HT (A2)	Selected	SIISIHPKI		1	2	Q13530	Q13530; Q13530-2	0	3		0.0125	2	2	336.547	1007.63	0.36	0.00012	105681	HCD (High Energy Collision Dissociation)	MS2	65.2248	150	52.1626	12233	FR_BRIN1351_PX601_CD_1.raw	0/0	1.58	0.002265	0.06475
FALSE	High	Sequest HT (A2)	Unambiguous	REDSWLKSLFVRKVD		1	2	O75323-1	O75323-1; O75323-2	0	4	0.5051	0	1	1	470.262	1878.03	1.82	0.00086	186474	HCD (High Energy Collision Dissociation)	MS2	5.62259	150	68.0422	17651	FR_BRIN1351_PX601_CD_1.raw	0/0	3.9	0.002265	0.04382
FALSE	High	Sequest HT (A2)	Unambiguous	YVVPFVAKV		1	4	A5YKK6	A5YKK6-2; A5YKK6; A5YKK6-4; A5YKK6-3	0	2	0.2792	0	1	1	511.31	1021.61	4.06	0.00208	118862	HCD (High Energy Collision Dissociation)	MS2	51.4008	150	73.2568	19368	FR_BRIN1351_PX601_CD_3.raw	0/0	1.54	0.002265	0.04793
FALSE	High	Sequest HT (A2)	Unambiguous	AETPDIKLF		1	1	P46782	P46782	0	2	0.1244	0	1	1	517.282	1033.56	0.48	0.00025	778471	HCD (High Energy Collision Dissociation)	MS2	18.2189	150	72.7415	19192	FR_BRIN1351_PX601_CD_3.raw	0/0	2.09	0.002265	0.04408
FALSE	High	Sequest HT (A2)	Unambiguous	YLPDIIKDQKA		1	1	O15355	O15355	0	2	0.1123	0	1	1	652.368	1303.73	2.44	0.00159	138398	HCD (High Energy Collision Dissociation)	MS2	24.3456	150	52.559	12366	FR_BRIN1351_PX601_CD_1.raw	0/0	1.87	0.002265	0.05014
FALSE	High	Sequest HT (A2)	Unambiguous	FLLDGFPRTV		1	6	P54819	P54819-2; P54819; P54819-6; P54819-4; P54819-5; P54819-3	0	2	0.2692	0	1	1	582.825	1164.64	1.67	0.00097	69771.7	HCD (High Energy Collision Dissociation)	MS2	83.496	150	89.0989	24717	FR_BRIN1351_PX601_CD_1.raw	0/0	1.82	0.002265	0.05609
FALSE	High	Sequest HT (A2)	Unambiguous	AIIPRVPSL		1	1	P78345	P78345	0	2	0.2254	0	1	1	483.312	965.617	2.74	0.00132	560467	HCD (High Energy Collision Dissociation)	MS2	40.7691	150	71.7923	18877	FR_BRIN1351_PX601_CD_3.raw	0/0	2.13	0.002265	0.04347
FALSE	High	Sequest HT (A2)	Unambiguous	GYLPNKQVL		1	4	P30793-1	P30793-2; P30793-1; P30793-3; P30793-4	0	2	0.2525	0	1	1	516.298	1031.59	0.14	7e-05	434515	HCD (High Energy Collision Dissociation)	MS2	39.0461	150	52.7706	12440	FR_BRIN1351_PX601_CD_1.raw	0/0	2.02	0.002265	0.04496
FALSE	High	Sequest HT (A2)	Unambiguous	KKAAGAGKVTKSAQKAQKA		1	3	P68104	P68104-2; P68104; Q5VTE0	0	4	0.4665	0	1	1	468.535	1871.12	0.29	0.00013	201022	HCD (High Energy Collision Dissociation)	MS2	0	150	10.7807	201	FR_BRIN1351_PX601_CD_3.raw	0/0	4.18	0.002265	0.04425
FALSE	High	Sequest HT (A2)	Unambiguous	ALLGDLTKA		1	5	Q92973-1	O14787-2; Q92973-3; Q92973-1; Q92973-2; O14787	0	2	0.1809	0	1	1	451.271	901.535	-0.25	-0.00011	315333	HCD (High Energy Collision Dissociation)	MS2	24.6291	150	59.7808	14828	FR_BRIN1351_PX601_CD_1.raw	0/0	1.99	0.002265	0.06
FALSE	High	Sequest HT (A2)	Unambiguous	SLSQVFLHL		1	2	Q9NRL2	Q9NRL2; Q9NRL2-2	0	2	0.3453	0	1	1	522.297	1043.59	-0.8	-0.00042	235928	HCD (High Energy Collision Dissociation)	MS2	57.0111	150	87.1879	24078	FR_BRIN1351_PX601_CD_1.raw	0/0	2.23	0.002265	0.04542
FALSE	High	Sequest HT (A2)	Unambiguous	YLYDLNHTL		1	1	Q9H1C4	Q9H1C4	0	2	0.1544	0	1	1	576.292	1151.58	2.98	0.00172	201183	HCD (High Energy Collision Dissociation)	MS2	62.775	150	70.7961	18538	FR_BRIN1351_PX601_CD_3.raw	0/0	1.49	0.002265	0.05627
FALSE	High	Sequest HT (A2)	Unambiguous	KLLDLMPRL		1	2	Q96HW7	Q96HW7-4; Q96HW7	0	2	0.2799	0	1	1	549.839	1098.67	0.09	5e-05	258713	HCD (High Energy Collision Dissociation)	MS2	58.6554	150	79.7098	21563	FR_BRIN1351_PX601_CD_1.raw	0/0	2.93	0.002265	0.04885
FALSE	High	Sequest HT (A2)	Unambiguous	SVLNVLHSL		1	2	Q9Y262	Q9Y262-2; Q9Y262	0	2	0.162	0	1	1	491.289	981.571	-1.32	-0.00065	415874	HCD (High Energy Collision Dissociation)	MS2	25.2358	150	79.62	21533	FR_BRIN1351_PX601_CD_1.raw	0/0	2.16	0.002265	0.04454
FALSE	High	Sequest HT (A2)	Unambiguous	SLPDIPAHL		1	1	O60244	O60244	0	2	0.1848	0	1	1	481.77	962.533	2.67	0.00129	211484	HCD (High Energy Collision Dissociation)	MS2	26.2198	150	68.9286	17908	FR_BRIN1351_PX601_CD_3.raw	0/0	2.11	0.002265	0.0446
FALSE	High	Sequest HT (A2)	Unambiguous	GLPLQLAHL		1	2	Q9NXF1	Q9NXF1-2; Q9NXF1	0	2	0.2289	0	1	1	481.294	961.582	-1.33	-0.00064	158149	HCD (High Energy Collision Dissociation)	MS2	46.619	150	79.0929	21354	FR_BRIN1351_PX601_CD_1.raw	0/0	1.66	0.002265	0.0561
FALSE	High	Sequest HT (A2)	Unambiguous	YLIDFKHHF		1	2	Q9NXF1	Q9NXF1-2; Q9NXF1	0	3	0.5	0	1	1	407.213	1219.63	-0.22	-9e-05	134465	HCD (High Energy Collision Dissociation)	MS2	27.3201	150	58.026	14240	FR_BRIN1351_PX601_CD_1.raw	0/0	2.86	0.002265	0.04453
FALSE	High	Sequest HT (A2)	Unambiguous	SDYPPLGRFAVR		1	3	P68104	P68104-2; P68104; Q5VTE0	0	3	0.2196	0	1	1	459.914	1377.73	0.2	9e-05	778858	HCD (High Energy Collision Dissociation)	MS2	39.2496	74.784	58.1154	14270	FR_BRIN1351_PX601_CD_1.raw	0/0	2.14	0.002265	0.05637
FALSE	High	Sequest HT (A2)	Unambiguous	ALPHAILRL		1	3	P60709	P60709; Q562R1; P63261	0	3	0.3514	0	1	1	335.218	1003.64	-0.24	-8e-05	2.95269e+06	HCD (High Energy Collision Dissociation)	MS2	1.54434	31.29	58.2318	14309	FR_BRIN1351_PX601_CD_1.raw	0/0	2.22	0.002265	0.06201
FALSE	High	Sequest HT (A2)	Unambiguous	ILPPMDHSTISL		1	2	Q99439	Q99439-2; Q99439	0	2	0.3556	0	1	1	662.354	1323.7	2.66	0.00176	610855	HCD (High Energy Collision Dissociation)	MS2	17.2707	150	74.5345	19837	FR_BRIN1351_PX601_CD_1.raw	0/0	1.8	0.002265	0.04483
FALSE	High	Sequest HT (A2)	Unambiguous	FLLDPVKGERL		1	9	Q15149-1	Q15149-4; Q15149-1; Q15149-6; Q15149-9; Q15149-3; Q15149-8; Q15149-5; Q15149-7; Q15149-2	0	3	0.3982	0	1	1	429.588	1286.75	2.17	0.00093	297313	HCD (High Energy Collision Dissociation)	MS2	29.1469	150	65.7841	16840	FR_BRIN1351_PX601_CD_3.raw	0/0	3.39	0.002265	0.05648
FALSE	High	Sequest HT (A2)	Unambiguous	GEVDPKVAL		1	1	P17568	P17568	0	2	0.3678	0	1	1	464.261	927.514	-0.2	-9e-05	359627	HCD (High Energy Collision Dissociation)	MS2	30.552	150	49.507	11294	FR_BRIN1351_PX601_CD_3.raw	0/0	2.61	0.002265	0.04865
FALSE	High	Sequest HT (A2)	Unambiguous	LLPERPPYL		1	1	Q9UJM3	Q9UJM3	0	2	0.2795	0	1	1	549.322	1097.64	1.62	0.00089	694146	HCD (High Energy Collision Dissociation)	MS2	15.9753	150	66.7045	17152	FR_BRIN1351_PX601_CD_3.raw	0/0	1.61	0.002265	0.05959
FALSE	High	Sequest HT (A2)	Unambiguous	SMPDVDLHL		1	1	Q09666-1	Q09666-1	0	2	0.1419	0	1	1	513.75	1026.49	0.73	0.00038	98111.3	HCD (High Energy Collision Dissociation)	MS2	35.01	150	73.2786	19420	FR_BRIN1351_PX601_CD_1.raw	0/0	1.48	0.002265	0.05313
FALSE	High	Sequest HT (A2)	Unambiguous	RLQEELEKL		1	3	Q9P2E9-1	Q9P2E9-3; Q9P2E9-1; Q9P2E9-2	0	3	0.2132	0	1	1	386.555	1157.65	-0.65	-0.00025	367074	HCD (High Energy Collision Dissociation)	MS2	24.526	150	49.7124	11362	FR_BRIN1351_PX601_CD_3.raw	0/0	3.33	0.002265	0.0496
FALSE	High	Sequest HT (A2)	Unambiguous	SLAEGLRTV		1	1	Q9Y6K5	Q9Y6K5	0	2	0.153	0	1	1	473.272	945.537	0.25	0.00012	768432	HCD (High Energy Collision Dissociation)	MS2	3.40574	150	49.8242	11399	FR_BRIN1351_PX601_CD_3.raw	0/0	2.81	0.002265	0.06389
FALSE	High	Sequest HT (A2)	Unambiguous	AILTVVPKI		1	2	Q9Y4B6	Q9Y4B6; Q9Y4B6-2	0	2	0.4104	0	1	1	477.323	953.639	-0.18	-9e-05	96932.8	HCD (High Energy Collision Dissociation)	MS2	16.0837	150	72.7215	19231	FR_BRIN1351_PX601_CD_1.raw	0/0	2.12	0.002265	0.04539
FALSE	High	Sequest HT (A2)	Unambiguous	TILDVRPAL		1	1	P53701	P53701	0	2	0.2329	0	1	1	499.305	997.603	-0.98	-0.00049	292437	HCD (High Energy Collision Dissociation)	MS2	32.5054	150	70.3783	18441	FR_BRIN1351_PX601_CD_1.raw	0/0	2.19	0.002265	0.05293
FALSE	High	Sequest HT (A2)	Unambiguous	STLHLVLRL		1	4	P62979	P62987; P62979; P0CG47; P0CG48	0	2	0.5096	0	1	1	526.334	1051.66	-0.78	-0.00041	477349	HCD (High Energy Collision Dissociation)	MS2	28.9156	150	66.1224	16955	FR_BRIN1351_PX601_CD_3.raw	0/0	2.61	0.002265	0.05129
FALSE	High	Sequest HT (A2)	Unambiguous	IIVDIFHGL		1	3	Q9Y4E8	Q9Y4E8; Q9Y4E8-3; Q9Y4E8-2	0	2	0.3315	0	1	1	513.803	1026.6	1.26	0.00065	79766.4	HCD (High Energy Collision Dissociation)	MS2	58.4112	150	96.7576	27241	FR_BRIN1351_PX601_CD_3.raw	0/0	1.81	0.002265	0.044
FALSE	High	Sequest HT (A2)	Unambiguous	FLFELPSRL		1	2	Q9UID3-1	Q9UID3-1; Q9UID3-2	0	2	0.2488	0	1	1	561.323	1121.64	2.45	0.00138	93971.1	HCD (High Energy Collision Dissociation)	MS2	53.7001	150	97.5965	27519	FR_BRIN1351_PX601_CD_3.raw	0/0	2.01	0.002265	0.05384
FALSE	High	Sequest HT (A2)	Unambiguous	NEFLTREL		1	2	P23396-2	P23396-2; P23396-1	0	2	0.0944	0	1	1	511.27	1021.53	2.04	0.00104	159002	HCD (High Energy Collision Dissociation)	MS2	16.8386	150	59.0035	14567	FR_BRIN1351_PX601_CD_1.raw	0/0	1.8	0.002265	0.05849
FALSE	High	Sequest HT (A2)	Unambiguous	MDISVPKL		1	1	Q09666-1	Q09666-1	0	2	0.2216	0	1	1	451.754	902.502	0.14	6e-05	113164	HCD (High Energy Collision Dissociation)	MS2	19.6271	150	71.574	18844	FR_BRIN1351_PX601_CD_1.raw	0/0	1.76	0.002265	0.04451
FALSE	High	Sequest HT (A2)	Unambiguous	GLPEITPKL		1	1	Q15596	Q15596	0	2	0.2308	0	1	1	484.296	967.584	2.02	0.00098	510807	HCD (High Energy Collision Dissociation)	MS2	23.7821	150	67.0796	17281	FR_BRIN1351_PX601_CD_3.raw	0/0	1.82	0.002265	0.04913
FALSE	High	Sequest HT (A2)	Unambiguous	TLTNVIHNL		1	1	Q53FV1	Q53FV1	0	2	0.2982	0	1	1	512.792	1024.58	-1.22	-0.00063	726584	HCD (High Energy Collision Dissociation)	MS2	25.0638	150	62.3187	15650	FR_BRIN1351_PX601_CD_3.raw	0/0	2.18	0.002265	0.04937
FALSE	High	Sequest HT (A2)	Unambiguous	ALMDEVVKA		1	2	P00558	P00558-2; P00558	0	2	0.3825	0	1	1	488.262	975.516	-2.02	-0.00098	100980	HCD (High Energy Collision Dissociation)	MS2	62.8509	150	57.6163	14101	FR_BRIN1351_PX601_CD_1.raw	0/0	1.83	0.002265	0.04549
FALSE	High	Sequest HT (A2)	Unambiguous	RVPELLHRL		1	3	Q14997	Q14997-3; Q14997-2; Q14997	0	3	0.3357	0	1	1	378.237	1132.7	0.12	4e-05	70902.8	HCD (High Energy Collision Dissociation)	MS2	78.0662	150	46.4336	10269	FR_BRIN1351_PX601_CD_3.raw	0/0	2.77	0.002265	0.05945
FALSE	High	Sequest HT (A2)	Unambiguous	SGFSGVIRL		1	2	P11309	P11309; P11309-2	0	2	0.2963	0	1	1	468.268	935.528	-2.96	-0.00138	213174	HCD (High Energy Collision Dissociation)	MS2	45.8237	150	68.7881	17861	FR_BRIN1351_PX601_CD_3.raw	0/0	1.89	0.002265	0.04676
FALSE	High	Sequest HT (A2)	Unambiguous	ILMEHIHKL		1	1	P84098	P84098	0	3	0.2638	0	1	1	378.555	1133.65	0.73	0.00028	235539	HCD (High Energy Collision Dissociation)	MS2	56.5064	150	43.5629	9330	FR_BRIN1351_PX601_CD_3.raw	0/0	2.54	0.002265	0.06169
FALSE	High	Sequest HT (A2)	Unambiguous	TLIGLSIKV		1	1	Q9Y3D0	Q9Y3D0	0	2	0.1081	0	1	1	472.313	943.618	-0.65	-0.00031	157256	HCD (High Energy Collision Dissociation)	MS2	52.4079	150	78.2926	21088	FR_BRIN1351_PX601_CD_1.raw	0/0	1.48	0.002265	0.06408
FALSE	High	Sequest HT (A2)	Unambiguous	TLIGLSIKV		1	1	Q9Y3D0	Q9Y3D0	0	2	0.1824	0	1	1	472.313	943.62	0.96	0.00046	286363	HCD (High Energy Collision Dissociation)	MS2	36.1792	150	77.9463	20973	FR_BRIN1351_PX601_CD_1.raw	0/0	1.59	0.002265	0.06255
FALSE	High	Sequest HT (A2)	Unambiguous	YQFTGIKKY		1	1	Q96IX5	Q96IX5	0	3	0.36	0	1	1	383.209	1147.61	-1.46	-0.00056	132106	HCD (High Energy Collision Dissociation)	MS2	69.3545	150	44.2157	9537	FR_BRIN1351_PX601_CD_3.raw	0/0	2.5	0.002265	0.04511
FALSE	High	Sequest HT (A2)	Unambiguous	MLPKDIAKL		1	1	P61024	P61024	0	3	0.0556	0	1	1	343.544	1028.62	-0.34	-0.00012	1.11398e+06	HCD (High Energy Collision Dissociation)	MS2	6.8034	117.111	52.7565	12382	FR_BRIN1351_PX601_CD_3.raw	0/0	2.88	0.002265	0.05728
FALSE	High	Sequest HT (A2)	Unambiguous	GLAPLHIQL		1	1	P09131-1	P09131-1	0	2	0.37	0	1	1	481.296	961.585	2.16	0.00104	123486	HCD (High Energy Collision Dissociation)	MS2	15.326	150	77.2283	20732	FR_BRIN1351_PX601_CD_1.raw	0/0	2.73	0.002265	0.04443
FALSE	High	Sequest HT (A2)	Unambiguous	TLADLVHHV		1	2	Q9Y4A5	Q9Y4A5; Q9Y4A5-2	0	2	0.3846	0	1	1	502.78	1004.55	-0.12	-6e-05	623677	HCD (High Energy Collision Dissociation)	MS2	51.8292	117.396	56.5344	13732	FR_BRIN1351_PX601_CD_1.raw	0/0	2.21	0.002265	0.06153
FALSE	High	Sequest HT (A2)	Unambiguous	PPVKTKFGYHIIMVEGRK		1	2	Q9Y237-2	Q9Y237-2; Q9Y237	0	4	0.2276	0	1	1	525.799	2100.17	-2	-0.00105	57175.4	HCD (High Energy Collision Dissociation)	MS2	26.3042	150	44.4398	9611	FR_BRIN1351_PX601_CD_3.raw	0/0	3.69	0.002265	0.05083
FALSE	High	Sequest HT (A2)	Unambiguous	ALNELLQHV		1	1	Q9Y490	Q9Y490	0	2	0.3636	0	1	1	518.794	1036.58	1.85	0.00096	2.09096e+06	HCD (High Energy Collision Dissociation)	MS2	23.3917	48.548	69.7908	18241	FR_BRIN1351_PX601_CD_1.raw	0/0	2.75	0.002265	0.04571
FALSE	High	Sequest HT (A2)	Unambiguous	KVVDVVRNLVF		1	2	P20591	P20591; P20591-2	0	2	0.4138	0	1	1	644.394	1287.78	2.59	0.00167	505478	HCD (High Energy Collision Dissociation)	MS2	27.1027	150	76.8299	20600	FR_BRIN1351_PX601_CD_1.raw	0/0	3.19	0.002265	0.04582
FALSE	High	Sequest HT (A2)	Unambiguous	LLPDQPPYHL		1	1	O14933	O14933	0	2	0.3687	0	1	1	596.822	1192.64	1.08	0.00065	3.18301e+06	HCD (High Energy Collision Dissociation)	MS2	17.2913	36.312	68.2762	17687	FR_BRIN1351_PX601_CD_3.raw	0/0	1.79	0.002265	0.04423
FALSE	High	Sequest HT (A2)	Unambiguous	HVLDVIHEV		1	4	O75962-1	O75962-4; O75962-5; O75962-2; O75962-1	0	2	0.4161	0	1	1	530.793	1060.58	0.2	0.00011	665741	HCD (High Energy Collision Dissociation)	MS2	27.6677	150	57.1832	13954	FR_BRIN1351_PX601_CD_1.raw	0/0	3.1	0.002265	0.05505
FALSE	High	Sequest HT (A2)	Unambiguous	LLPPPPCPA		1	4	Q9BTY2	Q9NYG8-2; Q9BTY2-2; Q9BTY2; Q9NYG8-1	0	1	0.4955	0	1	1	904.498	904.498	2.5	0.00227	197356	HCD (High Energy Collision Dissociation)	MS2	34.9317	150	65.0012	16573	FR_BRIN1351_PX601_CD_3.raw	0/0	2.22	0.002265	0.06281
FALSE	High	Sequest HT (A2)	Unambiguous	IMLEALERV		1	2	A8MWD9	P62308; A8MWD9	0	2	0.2597	0	1	1	537.305	1073.6	1.25	0.00067	954893	HCD (High Energy Collision Dissociation)	MS2	27.9739	101.645	76.0738	20348	FR_BRIN1351_PX601_CD_1.raw	0/0	2.31	0.002265	0.06188
FALSE	High	Sequest HT (A2)	Unambiguous	SLLESVQKL		1	3	Q13535	Q13535-2; Q13535-3; Q13535	0	2	0.0549	0	1	1	508.804	1016.6	2.38	0.00121	413831	HCD (High Energy Collision Dissociation)	MS2	25.7697	150	68.2611	17682	FR_BRIN1351_PX601_CD_3.raw	0/0	2.55	0.002265	0.04891
FALSE	High	Sequest HT (A2)	Unambiguous	REDSWLKSLFVRKVD		1	2	O75323-1	O75323-1; O75323-2	0	4	0.5	0	1	1	470.262	1878.03	1.95	0.00092	164952	HCD (High Energy Collision Dissociation)	MS2	8.5105	150	68.1814	17655	FR_BRIN1351_PX601_CD_3.raw	0/0	3.74	0.002265	0.06481
FALSE	High	Sequest HT (A2)	Unambiguous	YLPDIIKDQKA		1	1	O15355	O15355	0	2	0.3973	0	1	1	652.368	1303.73	1.88	0.00122	106498	HCD (High Energy Collision Dissociation)	MS2	22.1732	150	52.4506	12277	FR_BRIN1351_PX601_CD_3.raw	0/0	2.24	0.002265	0.05747
FALSE	High	Sequest HT (A2)	Unambiguous	NLAENISRV		1	5	P11216	P11217-2; P11216; P06737-2; P06737-1; P11217	0	2	0.2212	0	1	1	508.281	1015.55	1.33	0.00067	838892	HCD (High Energy Collision Dissociation)	MS2	37.9318	114.563	50.7141	11753	FR_BRIN1351_PX601_CD_1.raw	0/0	2.17	0.002265	0.0467
FALSE	High	Sequest HT (A2)	Unambiguous	KLPEDIMKL		1	1	P10914	P10914	0	2	0.2379	0	1	1	543.815	1086.62	-0.46	-0.00025	342898	HCD (High Energy Collision Dissociation)	MS2	42.0722	150	63.4363	16038	FR_BRIN1351_PX601_CD_3.raw	0/0	2.27	0.002265	0.04844
FALSE	High	Sequest HT (A2)	Unambiguous	YLYPDITRL		1	1	P31641	P31641	0	2	0.1535	0	1	1	577.317	1153.63	1.15	0.00066	306620	HCD (High Energy Collision Dissociation)	MS2	65.7053	150	80.2481	21711	FR_BRIN1351_PX601_CD_3.raw	0/0	2.15	0.002265	0.06087
FALSE	High	Sequest HT (A2)	Unambiguous	LVVDIMHGL		1	1	O60841	O60841	0	2	0.369	0	1	1	498.782	996.557	2.03	0.00101	104123	HCD (High Energy Collision Dissociation)	MS2	58.2812	150	84.4787	23076	FR_BRIN1351_PX601_CD_2.raw	0/0	1.68	0.002265	0.04562
FALSE	High	Sequest HT (A2)	Unambiguous	TLDGLPPLRL		1	1	Q8TAP8	Q8TAP8	0	2	0.2613	0	1	1	547.833	1094.66	1.42	0.00078	614153	HCD (High Energy Collision Dissociation)	MS2	35.5856	150	84.5181	23089	FR_BRIN1351_PX601_CD_2.raw	0/0	2.87	0.002265	0.05005
FALSE	High	Sequest HT (A2)	Unambiguous	TLPEAIHFL		1	3	Q13045-1	Q13045-1; Q13045-3; Q13045-2	0	2	0.2938	0	1	1	520.793	1040.58	1.93	0.001	2.33328e+06	HCD (High Energy Collision Dissociation)	MS2	16.9892	44.114	82.4341	22451	FR_BRIN1351_PX601_CD_3.raw	0/0	1.94	0.002265	0.0617
FALSE	High	Sequest HT (A2)	Unambiguous	ILMEHIHKL		1	1	P84098	P84098	0	3	0.3957	0	1	1	378.556	1133.65	2.59	0.00098	70808.5	HCD (High Energy Collision Dissociation)	MS2	16.8527	150	47.3397	10629	FR_BRIN1351_PX601_CD_1.raw	0/0	2.3	0.002265	0.04975
FALSE	High	Sequest HT (A2)	Selected	FAGDDAPRAVFPSIVGRPR		1	10	P60709	A5A3E0; P63267-1; P60709; P63267-2; Q6S8J3; P62736; P68133; P0CG38; P68032; P63261	0	4	0.0038	0	1	1	507.774	2028.07	-1.96	-0.001	167766	HCD (High Energy Collision Dissociation)	MS2	84.2735	150	60.9556	15182	FR_BRIN1351_PX601_CD_3.raw	0/0	2.62	0.002265	0.05858
FALSE	High	Sequest HT (A2)	Unambiguous	YLHDFLKYL		1	4	Q9UBU8-1	Q9UBU8-2; Q15014; Q9UBU8-3; Q9UBU8-1	0	3	0.3427	0	1	1	404.554	1211.65	1.37	0.00056	383487	HCD (High Energy Collision Dissociation)	MS2	46.4699	150	85.7683	23514	FR_BRIN1351_PX601_CD_2.raw	0/0	3.56	0.002265	0.06208
FALSE	High	Sequest HT (A2)	Unambiguous	GLNDFIQKI		1	5	O00141-2	O00141-5; O00141-2; O00141-1; O00141-4; O00141-3	0	2	0.2963	0	1	1	524.293	1047.58	-4.57	-0.00239	500876	HCD (High Energy Collision Dissociation)	MS2	51.4119	150	80.8315	21909	FR_BRIN1351_PX601_CD_3.raw	0/0	2.16	0.002265	0.05879
FALSE	High	Sequest HT (A2)	Unambiguous	GLFQGKTPL		1	2	Q9ULW0-2	Q9ULW0; Q9ULW0-2	0	2	0.3374	0	1	1	480.779	960.551	0.09	4e-05	637646	HCD (High Energy Collision Dissociation)	MS2	31.5098	128.576	59.4077	14659	FR_BRIN1351_PX601_CD_3.raw	0/0	2.43	0.002265	0.05842
FALSE	High	Sequest HT (A2)	Unambiguous	SLAEGLRTV		1	1	Q9Y6K5	Q9Y6K5	0	2	0.0622	0	1	1	473.272	945.536	0.06	3e-05	459226	HCD (High Energy Collision Dissociation)	MS2	19.0014	150	50.5353	11692	FR_BRIN1351_PX601_CD_1.raw	0/0	2.41	0.002265	0.04743
FALSE	High	Sequest HT (A2)	Unambiguous	PAGKLKYFDKLN		1	1	Q13162	Q13162	0	3	0.2894	0	1	1	465.267	1393.79	0.97	0.00045	149101	HCD (High Energy Collision Dissociation)	MS2	32.952	150	43.3806	9233	FR_BRIN1351_PX601_CD_2.raw	0/0	2.73	0.002265	0.06106
FALSE	High	Sequest HT (A2)	Unambiguous	FIWENIHTL		1	3	Q03001-7	Q03001-14; Q03001-8; Q03001-7	0	2	0.4417	0	1	1	586.807	1172.61	-2.36	-0.00138	303385	HCD (High Energy Collision Dissociation)	MS2	55.4949	150	86.6332	23803	FR_BRIN1351_PX601_CD_2.raw	0/0	2.06	0.002265	0.04348
FALSE	High	Sequest HT (A2)	Unambiguous	ILMEHIHKL		1	1	P84098	P84098	0	3	0.4047	0	1	1	378.555	1133.65	-0.24	-9e-05	5398119	HCD (High Energy Collision Dissociation)	MS2	0.88151	13.565	42.9121	9086	FR_BRIN1351_PX601_CD_2.raw	0/0	3.41	0.002265	0.04439
FALSE	High	Sequest HT (A2)	Unambiguous	RRGDLPFVVPR		1	2	P35579-1	P35579-1; P35579-2	0	3	0.4348	0	1	1	437.926	1311.76	-0.82	-0.00036	106891	HCD (High Energy Collision Dissociation)	MS2	26.5521	150	48.4171	10989	FR_BRIN1351_PX601_CD_1.raw	0/0	2.76	0.002265	0.05358
FALSE	High	Sequest HT (A2)	Unambiguous	LLPPPPCPA		1	4	Q9BTY2	Q9NYG8-2; Q9BTY2-2; Q9BTY2; Q9NYG8-1	0	1	0.4905	0	1	1	904.498	904.498	2.17	0.00196	330581	HCD (High Energy Collision Dissociation)	MS2	17.8321	150	65.1159	16653	FR_BRIN1351_PX601_CD_1.raw	0/0	2.1	0.002265	0.05116
FALSE	High	Sequest HT (A2)	Unambiguous	WLAEKLPTL		1	3	Q14008-3	Q14008-2; Q14008; Q14008-3	0	2	0.2517	0	1	1	535.816	1070.63	0.55	0.00029	2.38862e+06	HCD (High Energy Collision Dissociation)	MS2	32.1565	62.884	79.9249	21602	FR_BRIN1351_PX601_CD_3.raw	0/0	2.98	0.002265	0.06045
FALSE	High	Sequest HT (A2)	Unambiguous	LPHAILRL		1	3	P60709	P60709; Q562R1; P63261	0	2	0.2658	0	1	1	466.806	932.605	0.65	0.0003	303524	HCD (High Energy Collision Dissociation)	MS2	33.3374	150	57.5264	14023	FR_BRIN1351_PX601_CD_3.raw	0/0	1.58	0.002265	0.0651
FALSE	High	Sequest HT (A2)	Unambiguous	RQTVAVGVIKAVDKKAAGA		1	3	P68104	P68104-2; P68104; Q5VTE0	0	4	0.2277	0	1	1	471.287	1882.13	2.43	0.00114	53965.2	HCD (High Energy Collision Dissociation)	MS2	56.8487	150	43.4218	9246	FR_BRIN1351_PX601_CD_2.raw	0/0	3.03	0.002265	0.05525
FALSE	High	Sequest HT (A2)	Unambiguous	GVPDDIFKL		1	3	Q13045-1	Q13045-1; Q13045-3; Q13045-2	0	2	0.0548	0	1	1	502.277	1003.55	1.53	0.00077	2.37042e+06	HCD (High Energy Collision Dissociation)	MS2	9.06794	43.791	84.1966	22980	FR_BRIN1351_PX601_CD_2.raw	0/0	1.46	0.002265	0.0584
FALSE	High	Sequest HT (A2)	Unambiguous	GVPDDIFKL		1	3	Q13045-1	Q13045-1; Q13045-3; Q13045-2	0	2	0.0469	0	1	1	502.277	1003.55	0.92	0.00046	6166256	HCD (High Energy Collision Dissociation)	MS2	1.66829	17.375	83.4748	22738	FR_BRIN1351_PX601_CD_2.raw	0/0	1.28	0.002265	0.05941
FALSE	High	Sequest HT (A2)	Unambiguous	ILMEHIHKL		1	1	P84098	P84098	0	3	0.3084	0	1	1	378.555	1133.65	-0.56	-0.00021	71709.1	HCD (High Energy Collision Dissociation)	MS2	30.4577	150	47.4816	10581	FR_BRIN1351_PX601_CD_2.raw	0/0	2.14	0.002265	0.05185
FALSE	High	Sequest HT (A2)	Unambiguous	YLPVGSHNL		1	1	Q07864	Q07864	0	2	0.4144	0	1	1	500.267	999.526	0.36	0.00018	256579	HCD (High Energy Collision Dissociation)	MS2	33.039	150	50.074	11445	FR_BRIN1351_PX601_CD_2.raw	0/0	1.81	0.002265	0.04701
FALSE	High	Sequest HT (A2)	Unambiguous	TLFPGKVHSL		1	1	Q9NNW5	Q9NNW5	0	3	0.1483	0	1	1	366.882	1098.63	0.07	2e-05	130314	HCD (High Energy Collision Dissociation)	MS2	34.7839	150	49.9152	11392	FR_BRIN1351_PX601_CD_2.raw	0/0	2.09	0.002265	0.04453
FALSE	High	Sequest HT (A2)	Unambiguous	VLIPKMPQL		1	1	Q9P0S3	Q9P0S3	0	2	0.0881	0	1	1	519.822	1038.64	-1.66	-0.00086	545164	HCD (High Energy Collision Dissociation)	MS2	49.5434	150	79.3666	21350	FR_BRIN1351_PX601_CD_2.raw	0/0	1.59	0.002265	0.05392
FALSE	High	Sequest HT (A2)	Unambiguous	SVLNVLHSL		1	2	Q9Y262	Q9Y262-2; Q9Y262	0	2	0.141	0	1	1	491.29	981.572	-0.7	-0.00034	465790	HCD (High Energy Collision Dissociation)	MS2	20.3512	150	79.5356	21407	FR_BRIN1351_PX601_CD_2.raw	0/0	2.27	0.002265	0.0603
FALSE	High	Sequest HT (A2)	Unambiguous	KLLDLMPRL		1	2	Q96HW7	Q96HW7-4; Q96HW7	0	2	0.3527	0	1	1	549.84	1098.67	1.31	0.00072	226042	HCD (High Energy Collision Dissociation)	MS2	54.3199	150	79.6586	21449	FR_BRIN1351_PX601_CD_2.raw	0/0	2.75	0.002265	0.06186
FALSE	High	Sequest HT (A2)	Unambiguous	YLPEDFIRV		1	1	O43187	O43187	0	2	0.1845	0	1	1	576.309	1151.61	0.33	0.00019	1.88003e+06	HCD (High Energy Collision Dissociation)	MS2	11.0003	49.134	84.2919	23077	FR_BRIN1351_PX601_CD_3.raw	0/0	1.68	0.002265	0.05419
FALSE	High	Sequest HT (A2)	Unambiguous	GVPDDIFKL		1	3	Q13045-1	Q13045-1; Q13045-3; Q13045-2	0	2	0.1954	0	1	1	502.277	1003.55	1.84	0.00092	2317985	HCD (High Energy Collision Dissociation)	MS2	4.62928	38.127	84.0981	23010	FR_BRIN1351_PX601_CD_3.raw	0/0	1.74	0.002265	0.04482
FALSE	High	Sequest HT (A2)	Unambiguous	KLPEDIMKL		1	1	P10914	P10914	0	2	0.2691	0	1	1	543.816	1086.63	2.68	0.00146	306074	HCD (High Energy Collision Dissociation)	MS2	0	150	63.1722	15986	FR_BRIN1351_PX601_CD_1.raw	0/0	2.23	0.002265	0.0514
FALSE	High	Sequest HT (A2)	Unambiguous	MLPPVLTHL		1	2	Q9UGV2	Q9UGV2-2; Q9UGV2	0	2	0.3655	0	1	1	510.799	1020.59	0.36	0.00018	702991	HCD (High Energy Collision Dissociation)	MS2	0	150	80.4859	21728	FR_BRIN1351_PX601_CD_2.raw	0/0	1.97	0.002265	0.04579
FALSE	High	Sequest HT (A2)	Unambiguous	TLADVLYHV		1	3	Q9UBL3-1	Q9UBL3-2; Q9UBL3-3; Q9UBL3-1	0	2	0.2567	0	1	1	515.783	1030.56	0.98	0.00051	334790	HCD (High Energy Collision Dissociation)	MS2	50.7014	150	80.5827	21761	FR_BRIN1351_PX601_CD_2.raw	0/0	1.87	0.002265	0.04451
FALSE	High	Sequest HT (A2)	Unambiguous	TLPAITLKL		1	1	P07339	P07339	0	2	0.3412	0	1	1	485.321	969.634	-0.03	-2e-05	205319	HCD (High Energy Collision Dissociation)	MS2	12.7074	150	81.3872	22033	FR_BRIN1351_PX601_CD_2.raw	0/0	2.11	0.002265	0.05126
FALSE	High	Sequest HT (A2)	Unambiguous	GVPDDIFKL		1	3	Q13045-1	Q13045-1; Q13045-3; Q13045-2	0	2	0.0635	0	1	1	502.278	1003.55	2.14	0.00107	7.78319e+06	HCD (High Energy Collision Dissociation)	MS2	1.86423	13.377	83.7504	22892	FR_BRIN1351_PX601_CD_3.raw	0/0	1.26	0.002265	0.05482
FALSE	High	Sequest HT (A2)	Unambiguous	TLPEAIHFL		1	3	Q13045-1	Q13045-1; Q13045-3; Q13045-2	0	2	0.1124	0	1	1	520.793	1040.58	1.69	0.00088	2.53741e+06	HCD (High Energy Collision Dissociation)	MS2	14.6225	36.306	82.5314	22422	FR_BRIN1351_PX601_CD_2.raw	0/0	1.78	0.002265	0.04545
FALSE	High	Sequest HT (A2)	Unambiguous	GLDKNTVHDQEHIMEHL		1	1	Q8NI22	Q8NI22	0	4	0.1579	0	1	1	504.745	2015.96	-0.36	-0.00018	58427.7	HCD (High Energy Collision Dissociation)	MS2	51.308	150	48.1529	10804	FR_BRIN1351_PX601_CD_2.raw	0/0	1.9	0.002265	0.05316
FALSE	High	Sequest HT (A2)	Unambiguous	PVQPAVLQVHQTS		1	1	O95810	O95810	0	2	0.2996	0	1	1	702.384	1403.76	-2.91	-0.00204	363942	HCD (High Energy Collision Dissociation)	MS2	17.112	150	48.1107	10790	FR_BRIN1351_PX601_CD_2.raw	0/0	2.57	0.002265	0.04543
FALSE	High	Sequest HT (A2)	Unambiguous	GVPDDIFKL		1	3	Q13045-1	Q13045-1; Q13045-3; Q13045-2	0	2	0.0472	0	1	1	502.277	1003.55	1.71	0.00086	6305779	HCD (High Energy Collision Dissociation)	MS2	2.93448	17.109	83.3882	22771	FR_BRIN1351_PX601_CD_3.raw	0/0	1.27	0.002265	0.05463
FALSE	High	Sequest HT (A2)	Unambiguous	ILMEHIHKL		1	1	P84098	P84098	0	3	0.4375	0	1	1	378.555	1133.65	-0.64	-0.00024	81963.1	HCD (High Energy Collision Dissociation)	MS2	37.5231	150	47.8982	10719	FR_BRIN1351_PX601_CD_2.raw	0/0	2.4	0.002265	0.04329
FALSE	High	Sequest HT (A2)	Unambiguous	SLFAGGMLRV		1	1	Q9BVK6	Q9BVK6	0	2	0.2207	0	1	1	525.792	1050.58	0.81	0.00043	461243	HCD (High Energy Collision Dissociation)	MS2	31.063	150	79.8033	21560	FR_BRIN1351_PX601_CD_3.raw	0/0	2.22	0.002265	0.04647
FALSE	High	Sequest HT (A2)	Unambiguous	SAIFGGARPREEVVQKEQE		1	2	Q15056-1	Q15056-2; Q15056-1	0	3	0.3448	0	1	1	710.702	2130.09	-1.07	-0.00076	265356	HCD (High Energy Collision Dissociation)	MS2	19.6792	150	41.7618	8719	FR_BRIN1351_PX601_CD_2.raw	0/0	3.77	0.002265	0.0493
FALSE	High	Sequest HT (A2)	Unambiguous	HLPSSIYRL		1	2	Q9HCE1	Q9HCE1; Q9HCE1-2	0	2	0.0296	0	1	1	543.309	1085.61	0.85	0.00046	939956	HCD (High Energy Collision Dissociation)	MS2	19.9296	89.822	51.5491	11975	FR_BRIN1351_PX601_CD_3.raw	0/0	2.03	0.002265	0.06049
FALSE	High	Sequest HT (A2)	Unambiguous	FLPPIIARF		1	2	Q96PD2-2	Q96PD2-1; Q96PD2-2	0	2	0.3267	0	1	1	537.329	1073.65	0.52	0.00028	715081	HCD (High Energy Collision Dissociation)	MS2	38.9918	150	93.1145	25968	FR_BRIN1351_PX601_CD_2.raw	0/0	1.5	0.002265	0.04586
FALSE	High	Sequest HT (A2)	Unambiguous	SVVESVFKL		1	2	P56537-1	P56537-2; P56537-1	0	2	0.3755	0	1	1	504.292	1007.58	0.08	4e-05	12241339	HCD (High Energy Collision Dissociation)	MS2	0.778084	7.552	77.6483	20834	FR_BRIN1351_PX601_CD_3.raw	0/0	2.61	0.002265	0.04404
FALSE	High	Sequest HT (A2)	Unambiguous	MIVDPLRSGF		1	1	Q92530	Q92530	0	2	0.2954	0	1	1	567.802	1134.6	-1.19	-0.00068	392109	HCD (High Energy Collision Dissociation)	MS2	55.56	150	77.4627	20771	FR_BRIN1351_PX601_CD_3.raw	0/0	2.37	0.002265	0.06425
FALSE	High	Sequest HT (A2)	Unambiguous	TLIGLSIKV		1	1	Q9Y3D0	Q9Y3D0	0	2	0.1731	0	1	1	472.313	943.618	-0.59	-0.00028	229293	HCD (High Energy Collision Dissociation)	MS2	49.0195	150	77.7212	20860	FR_BRIN1351_PX601_CD_3.raw	0/0	1.56	0.002265	0.05443
FALSE	High	Sequest HT (A2)	Selected	VLADALKSI		1	1	P62244	P62244	0	2	0.015	0	1	1	465.288	929.568	1.34	0.00062	402843	HCD (High Energy Collision Dissociation)	MS2	37.237	150	66.4668	17113	FR_BRIN1351_PX601_CD_1.raw	0/0	2	0.002265	0.0538
FALSE	High	Sequest HT (A2)	Unambiguous	GEVDPKVAL		1	1	P17568	P17568	0	2	0.2254	0	1	1	464.261	927.514	-0.26	-0.00012	358753	HCD (High Energy Collision Dissociation)	MS2	30.9084	150	49.7752	11439	FR_BRIN1351_PX601_CD_1.raw	0/0	2.13	0.002265	0.05789
FALSE	High	Sequest HT (A2)	Unambiguous	ALPHAILRL		1	3	P60709	P60709; Q562R1; P63261	0	2	0.2388	0	1	1	502.325	1003.64	1.57	0.00079	133626	HCD (High Energy Collision Dissociation)	MS2	50.4882	150	60.945	15221	FR_BRIN1351_PX601_CD_1.raw	0/0	1.34	0.002265	0.05392
FALSE	High	Sequest HT (A2)	Unambiguous	GLPEITPKL		1	1	Q15596	Q15596	0	2	0.2461	0	1	1	484.295	967.583	1.26	0.00061	95477.9	HCD (High Energy Collision Dissociation)	MS2	19.4376	150	66.8876	17257	FR_BRIN1351_PX601_CD_1.raw	0/0	1.91	0.002265	0.06008
FALSE	High	Sequest HT (A2)	Unambiguous	SIIDEFLHI		1	3	O43432-3	O43432; O43432-3; O43432-4	0	2	0.3731	0	1	1	543.795	1086.58	-0.16	-9e-05	208519	HCD (High Energy Collision Dissociation)	MS2	39.1144	150	114.166	32990	FR_BRIN1351_PX601_CD_1.raw	0/0	2.01	0.002265	0.0643
FALSE	High	Sequest HT (A2)	Unambiguous	STLHLVLRL		1	4	P62979	P62987; P62979; P0CG47; P0CG48	0	2	0.5668	0	1	1	526.335	1051.66	0.5	0.00026	655731	HCD (High Energy Collision Dissociation)	MS2	18.1146	150	66.372	17081	FR_BRIN1351_PX601_CD_1.raw	0/0	2.47	0.002265	0.05763
FALSE	High	Sequest HT (A2)	Unambiguous	NLLEEVFHL		1	4	Q69YN4	Q69YN4-4; Q69YN4-3; Q69YN4-2; Q69YN4	0	2	0.1843	0	1	1	557.301	1113.6	1.24	0.00069	194912	HCD (High Energy Collision Dissociation)	MS2	57.9138	150	112.929	32562	FR_BRIN1351_PX601_CD_3.raw	0/0	2.17	0.002265	0.04922
FALSE	High	Sequest HT (A2)	Unambiguous	GLPEITPKL		1	1	Q15596	Q15596	0	2	0.2893	0	1	1	484.296	967.585	2.59	0.00125	415829	HCD (High Energy Collision Dissociation)	MS2	21.9673	150	67.2605	17385	FR_BRIN1351_PX601_CD_1.raw	0/0	1.97	0.002265	0.04705
FALSE	High	Sequest HT (A2)	Unambiguous	NILELLHRL		1	1	Q9BPX3	Q9BPX3	0	3	0.0496	0	1	1	374.234	1120.69	3.04	0.00113	186337	HCD (High Energy Collision Dissociation)	MS2	61.4308	150	88.8616	24549	FR_BRIN1351_PX601_CD_2.raw	0/0	2.42	0.002265	0.04332
FALSE	High	Sequest HT (A2)	Unambiguous	SLLDIIEKV		1	7	P49815	P49815-5; P49815-7; P49815-4; P49815; P49815-3; P49815-2; P49815-6	0	2	0.1461	0	1	1	515.314	1029.62	1.57	0.00081	1122700	HCD (High Energy Collision Dissociation)	MS2	10.7132	118.276	105.848	30244	FR_BRIN1351_PX601_CD_1.raw	0/0	2.67	0.002265	0.05056
FALSE	High	Sequest HT (A2)	Unambiguous	NLYGLLHGL		1	3	Q92974	Q92974-3; Q92974-2; Q92974	0	2	0.0884	0	1	1	500.285	999.563	0.84	0.00042	270355	HCD (High Energy Collision Dissociation)	MS2	52.4792	150	88.0342	24272	FR_BRIN1351_PX601_CD_2.raw	0/0	1.47	0.002265	0.04802
FALSE	High	Sequest HT (A2)	Unambiguous	KLLSTALHV		1	1	Q15327	Q15327	0	2	0.412	0	1	1	491.308	981.609	-0.34	-0.00016	201403	HCD (High Energy Collision Dissociation)	MS2	41.1231	150	49.0508	11198	FR_BRIN1351_PX601_CD_1.raw	0/0	2.84	0.002265	0.04931
FALSE	High	Sequest HT (A2)	Unambiguous	FLLDPVKGERL		1	9	Q15149-1	Q15149-4; Q15149-1; Q15149-6; Q15149-9; Q15149-3; Q15149-8; Q15149-5; Q15149-7; Q15149-2	0	2	0.2966	0	1	1	643.874	1286.74	-5.37	-0.00345	129520	HCD (High Energy Collision Dissociation)	MS2	75.1758	150	65.6846	16846	FR_BRIN1351_PX601_CD_1.raw	0/0	2.36	0.002265	0.04651
FALSE	High	Sequest HT (A2)	Unambiguous	SLYGYLRGA		1	1	Q14692	Q14692	0	2	0.3129	0	1	1	500.27	999.532	6.29	0.00314	140209	HCD (High Energy Collision Dissociation)	MS2	34.6447	150	61.4914	15409	FR_BRIN1351_PX601_CD_1.raw	0/0	1.63	0.002265	0.0643
FALSE	High	Sequest HT (A2)	Unambiguous	YVIDPIKGLKL		1	9	Q15149-1	Q15149-4; Q15149-1; Q15149-6; Q15149-9; Q15149-3; Q15149-8; Q15149-5; Q15149-7; Q15149-2	0	3	0.3833	0	1	1	420.263	1258.78	-0.81	-0.00034	123365	HCD (High Energy Collision Dissociation)	MS2	37.6133	150	76.8787	20577	FR_BRIN1351_PX601_CD_3.raw	0/0	2.4	0.002265	0.04671
FALSE	High	Sequest HT (A2)	Unambiguous	FVPEIFHRI		1	3	Q13472-1	Q13472-3; Q13472-1; Q13472-2	0	3	0.306	0	1	1	386.555	1157.65	2.84	0.0011	173473	HCD (High Energy Collision Dissociation)	MS2	39.304	150	65.8732	16813	FR_BRIN1351_PX601_CD_2.raw	0/0	2.81	0.00293	0.06948
FALSE	High	Sequest HT (A2)	Unambiguous	VAVGVIKAV		1	3	P68104	P68104-2; P68104; Q5VTE0	0	2	0.1933	0	1	1	428.287	855.566	-0.51	-0.00022	172880	HCD (High Energy Collision Dissociation)	MS2	48.637	150	51.0834	11820	FR_BRIN1351_PX601_CD_3.raw	0/0	2.38	0.00293	0.0663
FALSE	High	Sequest HT (A2)	Unambiguous	RQYTSPEEIDAQLQ		1	1	Q13442	Q13442	0	2	0.4707	0	1	1	839.408	1677.81	0.76	0.00064	434441	HCD (High Energy Collision Dissociation)	MS2	0	150	55.5775	13314	FR_BRIN1351_PX601_CD_2.raw	0/0	3.76	0.00293	0.06765
FALSE	High	Sequest HT (A2)	Unambiguous	YVHMVTHFI		1	2	P55061-2	P55061-2; P55061	0	3	0.3705	0	1	1	382.863	1146.58	-0.54	-0.00021	441004	HCD (High Energy Collision Dissociation)	MS2	55.6952	150	55.5202	13295	FR_BRIN1351_PX601_CD_2.raw	0/0	2.78	0.00293	0.06767
FALSE	High	Sequest HT (A2)	Unambiguous	TLIGLSIKV		1	1	Q9Y3D0	Q9Y3D0	0	2	0.1875	0	1	1	472.313	943.619	0.71	0.00033	254784	HCD (High Energy Collision Dissociation)	MS2	46.5118	150	78.1637	20949	FR_BRIN1351_PX601_CD_2.raw	0/0	1.6	0.00293	0.06733
FALSE	High	Sequest HT (A2)	Unambiguous	SLIGHLQTL		1	1	Q16690	Q16690	0	2	0.1102	0	1	1	491.29	981.574	0.92	0.00045	432730	HCD (High Energy Collision Dissociation)	MS2	19.5527	150	66.7182	17100	FR_BRIN1351_PX601_CD_2.raw	0/0	2.36	0.00293	0.06893
FALSE	High	Sequest HT (A2)	Unambiguous	YVIDPIKGLKL		1	9	Q15149-1	Q15149-4; Q15149-1; Q15149-6; Q15149-9; Q15149-3; Q15149-8; Q15149-5; Q15149-7; Q15149-2	0	2	0.2108	0	1	1	629.896	1258.79	6.96	0.00438	216703	HCD (High Energy Collision Dissociation)	MS2	30.4706	150	77.1282	20602	FR_BRIN1351_PX601_CD_2.raw	0/0	1.85	0.00293	0.06843
FALSE	High	Sequest HT (A2)	Unambiguous	VLNEYFHNV		1	2	P53680	P53680-2; P53680	0	2	0.3409	0	1	1	567.783	1134.56	0.71	0.0004	198642	HCD (High Energy Collision Dissociation)	MS2	27.4169	150	60.1583	14913	FR_BRIN1351_PX601_CD_3.raw	0/0	2.2	0.00293	0.06559
FALSE	High	Sequest HT (A2)	Unambiguous	KRFSFKKSFKLSGF		1	1	P29966	P29966	0	4	0.2559	0	1	1	427.499	1706.97	-0.32	-0.00014	432996	HCD (High Energy Collision Dissociation)	MS2	22.6413	150	49.6545	11305	FR_BRIN1351_PX601_CD_2.raw	0/0	4.65	0.00293	0.06935
FALSE	High	Sequest HT (A2)	Unambiguous	SLPEEIGHL		1	4	Q96II8-2	Q96II8-1; Q96II8-3; Q96II8-2; Q96II8-4	0	2	0.1524	0	1	1	497.764	994.521	0.78	0.00039	891230	HCD (High Energy Collision Dissociation)	MS2	37.8871	150	63.1317	15874	FR_BRIN1351_PX601_CD_2.raw	0/0	2.1	0.00293	0.06736
FALSE	High	Sequest HT (A2)	Unambiguous	SLAEGLRTV		1	1	Q9Y6K5	Q9Y6K5	0	2	0.1111	0	1	1	473.274	945.54	4.12	0.00195	97197.9	HCD (High Energy Collision Dissociation)	MS2	53.5224	150	49.4658	11281	FR_BRIN1351_PX601_CD_3.raw	0/0	1.8	0.00293	0.06743
FALSE	High	Sequest HT (A2)	Unambiguous	YLKVFEPKL		1	2	Q96CW1	Q96CW1; Q96CW1-2	0	3	0.1289	0	1	1	379.561	1136.67	-1.47	-0.00056	115083	HCD (High Energy Collision Dissociation)	MS2	65.3141	150	60.258	14946	FR_BRIN1351_PX601_CD_3.raw	0/0	1.94	0.00293	0.06556
FALSE	High	Sequest HT (A2)	Unambiguous	ALLGDLTKA		1	5	Q92973-1	O14787-2; Q92973-3; Q92973-1; Q92973-2; O14787	0	2	0.2615	0	1	1	451.271	901.535	-0.66	-0.0003	493811	HCD (High Energy Collision Dissociation)	MS2	19.3912	150	59.9033	14827	FR_BRIN1351_PX601_CD_3.raw	0/0	2.18	0.00293	0.06764
FALSE	High	Sequest HT (A2)	Unambiguous	ALLNIKVKL		1	1	P05783	P05783	0	3	0.3933	0	1	1	337.903	1011.69	1.27	0.00043	1.07003e+06	HCD (High Energy Collision Dissociation)	MS2	2.95043	129.56	64.9579	16500	FR_BRIN1351_PX601_CD_2.raw	0/0	3	0.00293	0.06572
FALSE	High	Sequest HT (A2)	Unambiguous	KKAAGAGKVTKSAQKAQKA		1	3	P68104	P68104-2; P68104; Q5VTE0	0	4	0.5144	0	1	1	468.535	1871.12	0.55	0.00026	141694	HCD (High Energy Collision Dissociation)	MS2	3.22077	150	12.5024	647	FR_BRIN1351_PX601_CD_1.raw	0/0	4.16	0.00293	0.06703
FALSE	High	Sequest HT (A2)	Unambiguous	SLLQTLYKV		1	1	P46060	P46060	0	2	0.3301	0	1	1	532.823	1064.64	2.78	0.00148	170502	HCD (High Energy Collision Dissociation)	MS2	60.512	150	77.9452	20876	FR_BRIN1351_PX601_CD_2.raw	0/0	2.09	0.00293	0.06948
FALSE	High	Sequest HT (A2)	Unambiguous	WLAEKLPTL		1	3	Q14008-3	Q14008-2; Q14008; Q14008-3	0	2	0.2466	0	1	1	535.816	1070.62	0.09	5e-05	2.05016e+06	HCD (High Energy Collision Dissociation)	MS2	24.7759	69.135	80.0196	21571	FR_BRIN1351_PX601_CD_2.raw	0/0	2.96	0.00293	0.06543
FALSE	High	Sequest HT (A2)	Unambiguous	KEIFLRELI		1	5	P14625	P07900-2; P14625; P07900; P08238; Q14568	0	2	0.1758	0	1	1	580.857	1160.71	3.38	0.00196	188281	HCD (High Energy Collision Dissociation)	MS2	66.4646	150	69.8315	18255	FR_BRIN1351_PX601_CD_1.raw	0/0	2.73	0.00293	0.06672
FALSE	High	Sequest HT (A2)	Unambiguous	VEVPETPKA		1	1	Q9UNF1	Q9UNF1	0	2	0.2125	0	1	1	485.266	969.524	-0.82	-0.0004	283685	HCD (High Energy Collision Dissociation)	MS2	9.89404	150	41.3391	8617	FR_BRIN1351_PX601_CD_3.raw	0/0	2.4	0.00293	0.06655
FALSE	High	Sequest HT (A2)	Unambiguous	IVIGVLHQL		1	3	Q9UH92	Q9UH92; Q9UH92-2; Q9UH92-3	0	2	0.1395	0	1	1	496.319	991.631	1.16	0.00058	5251532	HCD (High Energy Collision Dissociation)	MS2	31.1243	14.736	73.6457	19498	FR_BRIN1351_PX601_CD_3.raw	0/0	2.15	0.00293	0.06882
FALSE	High	Sequest HT (A2)	Selected	GVPDDIFKL		1	3	Q13045-1	Q13045-1; Q13045-3; Q13045-2	0	2		0.0149	2	2	502.277	1003.55	1.53	0.00077	2.70568e+06	HCD (High Energy Collision Dissociation)	MS2	6.72069	35.874	84.2199	23085	FR_BRIN1351_PX601_CD_1.raw	0/0	1.32	0.00293	0.06708
FALSE	High	Sequest HT (A2)	Unambiguous	YLIDFKHHF		1	2	Q9NXF1	Q9NXF1-2; Q9NXF1	0	3	0.4981	0	1	1	407.213	1219.63	-0.3	-0.00012	91116.8	HCD (High Energy Collision Dissociation)	MS2	69.7865	150	57.7925	14114	FR_BRIN1351_PX601_CD_3.raw	0/0	2.59	0.00293	0.06852
FALSE	High	Sequest HT (A2)	Unambiguous	MLPKDIAKL		1	1	P61024	P61024	0	3	0.0861	0	1	1	343.544	1028.62	-0.16	-5e-05	562989	HCD (High Energy Collision Dissociation)	MS2	18.994	150	53.4709	12630	FR_BRIN1351_PX601_CD_3.raw	0/0	2.67	0.00293	0.0683
FALSE	High	Sequest HT (A2)	Unambiguous	ILMEHIHKL		1	1	P84098	P84098	0	3	0.3802	0	1	1	378.555	1133.65	-0.16	-6e-05	5599352	HCD (High Energy Collision Dissociation)	MS2	0.293141	13.749	42.8129	9090	FR_BRIN1351_PX601_CD_3.raw	0/0	3.34	0.00293	0.06776
FALSE	High	Sequest HT (A2)	Unambiguous	ALPHAILRL		1	3	P60709	P60709; Q562R1; P63261	0	3	0.347	0	1	1	335.218	1003.64	-0.24	-8e-05	694287	HCD (High Energy Collision Dissociation)	MS2	3.96462	108.616	58.3653	14308	FR_BRIN1351_PX601_CD_3.raw	0/0	2.19	0.00293	0.06571
FALSE	High	Sequest HT (A2)	Unambiguous	VIVELIYKV		1	1	P53618	P53618	0	2	0.3211	0	1	1	538.342	1075.68	0.94	0.00051	690730	HCD (High Energy Collision Dissociation)	MS2	50.5235	150	82.5415	22426	FR_BRIN1351_PX601_CD_2.raw	0/0	2.46	0.00293	0.06944
FALSE	High	Sequest HT (A2)	Unambiguous	ALNEKLVNL		1	1	O00303	O00303	0	2	0.2813	0	1	1	507.303	1013.6	0.07	4e-05	1.07542e+06	HCD (High Energy Collision Dissociation)	MS2	42.4482	71.875	59.2103	14593	FR_BRIN1351_PX601_CD_3.raw	0/0	2.88	0.00293	0.06907
FALSE	High	Sequest HT (A2)	Unambiguous	ALLGDLTKA		1	5	Q92973-1	O14787-2; Q92973-3; Q92973-1; Q92973-2; O14787	0	2	0.2353	0	1	1	451.271	901.535	-0.05	-2e-05	377570	HCD (High Energy Collision Dissociation)	MS2	12.9315	150	60.1571	14955	FR_BRIN1351_PX601_CD_1.raw	0/0	2.04	0.00293	0.06917
FALSE	High	Sequest HT (A2)	Unambiguous	FLLDGFPRTV		1	6	P54819	P54819-2; P54819; P54819-6; P54819-4; P54819-5; P54819-3	0	2	0.2879	0	1	1	582.825	1164.64	1.35	0.00079	135337	HCD (High Energy Collision Dissociation)	MS2	51.4786	150	89.4617	24837	FR_BRIN1351_PX601_CD_1.raw	0/0	1.98	0.00293	0.0673
FALSE	High	Sequest HT (A2)	Unambiguous	SFSDYPPLGRFAVR		1	3	P68104	P68104-2; P68104; Q5VTE0	0	3	0.3556	0	1	1	537.949	1611.83	3.18	0.00171	346366	HCD (High Energy Collision Dissociation)	MS2	57.051	150	70.7819	18475	FR_BRIN1351_PX601_CD_2.raw	0/0	2.25	0.00293	0.06748
FALSE	High	Sequest HT (A2)	Unambiguous	FEIGGTIHP		1	1	Q53EU6	Q53EU6	0	2	0.2303	0	1	1	485.754	970.501	2.01	0.00097	222271	HCD (High Energy Collision Dissociation)	MS2	49.0691	150	60.4317	15004	FR_BRIN1351_PX601_CD_3.raw	0/0	1.78	0.00293	0.06638
FALSE	High	Sequest HT (A2)	Unambiguous	NLLQVLEKV		1	3	Q6KB66	Q6KB66-3; Q6KB66; Q6KB66-2	0	2	0.2313	0	1	1	528.327	1055.65	0.58	0.00031	343796	HCD (High Energy Collision Dissociation)	MS2	29.4733	150	93.1829	25991	FR_BRIN1351_PX601_CD_2.raw	0/0	2.68	0.00293	0.06767
FALSE	High	Sequest HT (A2)	Unambiguous	MIPPKIFKL		1	1	O94898	O94898	0	3	0.1506	0	1	1	362.897	1086.68	0.98	0.00035	371899	HCD (High Energy Collision Dissociation)	MS2	47.0802	150	64.0367	16244	FR_BRIN1351_PX601_CD_3.raw	0/0	1.66	0.00293	0.06576
FALSE	High	Sequest HT (A2)	Unambiguous	ALMDEVVKA		1	2	P00558	P00558-2; P00558	0	2	0.4124	0	1	1	488.262	975.517	-0.95	-0.00046	177617	HCD (High Energy Collision Dissociation)	MS2	33.3635	150	57.5174	14020	FR_BRIN1351_PX601_CD_3.raw	0/0	1.94	0.00293	0.06735
FALSE	High	Sequest HT (A2)	Unambiguous	VVGGDVEFVCKVYSDAQPH		1	21	P21802-11	P21802-22; P21802-20; P21802-9; P21802-16; P21802-6; P21802-11; P21802-10; P21802-18; P21802-4; P21802-21; P21802-15; P21802-2; P21802-12; P21802-7; P21802-8; P21802-19; P21802-5; P21802-1; P21802-13; P21802-17; P21802-3	0	3	0.105	0	1	1	683.667	2048.99	5.32	0.00364	256292	HCD (High Energy Collision Dissociation)	MS2	47.2642	150	63.499	16059	FR_BRIN1351_PX601_CD_3.raw	0/0	2	0.00293	0.06787
FALSE	High	Sequest HT (A2)	Unambiguous	SLLDLHTKV		1	1	O75691	O75691	0	3	0.1778	0	1	1	342.538	1025.6	0	0	89763.4	HCD (High Energy Collision Dissociation)	MS2	60.9966	150	54.9098	13083	FR_BRIN1351_PX601_CD_2.raw	0/0	1.8	0.00293	0.06851
FALSE	High	Sequest HT (A2)	Unambiguous	FLLDGFPRTV		1	6	P54819	P54819-2; P54819; P54819-6; P54819-4; P54819-5; P54819-3	0	2	0.3348	0	1	1	582.825	1164.64	1.98	0.00115	184649	HCD (High Energy Collision Dissociation)	MS2	55.949	150	89.0388	24671	FR_BRIN1351_PX601_CD_3.raw	0/0	2.3	0.00293	0.06668
FALSE	High	Sequest HT (A2)	Unambiguous	TLYEAVREV		1	1	P62906	P62906	0	2	0.071	0	1	1	540.29	1079.57	-1.11	-0.0006	378866	HCD (High Energy Collision Dissociation)	MS2	49.7222	150	56.6893	13786	FR_BRIN1351_PX601_CD_1.raw	0/0	1.55	0.00293	0.06782
FALSE	High	Sequest HT (A2)	Unambiguous	SLISGIIRA		1	2	Q53GS7-1	Q53GS7-2; Q53GS7-1	0	2	0.1124	0	1	1	465.294	929.58	2.39	0.00111	137344	HCD (High Energy Collision Dissociation)	MS2	43.6386	150	70.0559	18331	FR_BRIN1351_PX601_CD_1.raw	0/0	1.69	0.003532	0.07053
FALSE	High	Sequest HT (A2)	Unambiguous	NLLPKLHIV		1	2	Q9Y696	Q9Y696; O00299	0	2	0.3295	0	1	1	523.842	1046.68	3.7	0.00194	334269	HCD (High Energy Collision Dissociation)	MS2	68.5946	150	64.4364	16382	FR_BRIN1351_PX601_CD_3.raw	0/0	1.73	0.003532	0.07239
FALSE	High	Sequest HT (A2)	Unambiguous	KKAAGAGKVTKSAQKAQKA		1	3	P68104	P68104-2; P68104; Q5VTE0	0	4	0.2966	0	1	1	468.535	1871.12	0.42	0.00019	195254	HCD (High Energy Collision Dissociation)	MS2	1.18251	150	10.4226	113	FR_BRIN1351_PX601_CD_1.raw	0/0	4.45	0.003532	0.07233
FALSE	High	Sequest HT (A2)	Unambiguous	ALAEIAKAEL		1	2	P23246-1	P23246-1; P23246-2	0	2	0.0538	0	1	1	514.804	1028.6	1.94	0.001	99769.5	HCD (High Energy Collision Dissociation)	MS2	56.0093	150	61.1123	15183	FR_BRIN1351_PX601_CD_2.raw	0/0	2.23	0.003532	0.0758
FALSE	High	Sequest HT (A2)	Unambiguous	ALLNIKVKL		1	1	P05783	P05783	0	3	0.3062	0	1	1	337.903	1011.69	1.9	0.00064	549736	HCD (High Energy Collision Dissociation)	MS2	4.8585	150	65.1129	16652	FR_BRIN1351_PX601_CD_1.raw	0/0	2.58	0.003532	0.07518
FALSE	High	Sequest HT (A2)	Unambiguous	HVLDVIHEV		1	4	O75962-1	O75962-4; O75962-5; O75962-2; O75962-1	0	2	0.4745	0	1	1	530.793	1060.58	0.32	0.00017	513008	HCD (High Energy Collision Dissociation)	MS2	37.411	150	56.7116	13746	FR_BRIN1351_PX601_CD_3.raw	0/0	3.14	0.003532	0.073
FALSE	High	Sequest HT (A2)	Unambiguous	FLLDPVKGERL		1	9	Q15149-1	Q15149-4; Q15149-1; Q15149-6; Q15149-9; Q15149-3; Q15149-8; Q15149-5; Q15149-7; Q15149-2	0	3	0.4414	0	1	1	429.587	1286.75	0.88	0.00038	426352	HCD (High Energy Collision Dissociation)	MS2	17.4528	150	65.9465	16935	FR_BRIN1351_PX601_CD_1.raw	0/0	3.33	0.003532	0.07079
FALSE	High	Sequest HT (A2)	Unambiguous	AKDIGFIKLD		1	1	P62273-1	P62273-1	0	2	0.2065	0	1	1	560.326	1119.64	3.45	0.00193	175850	HCD (High Energy Collision Dissociation)	MS2	55.277	150	59.5305	14744	FR_BRIN1351_PX601_CD_1.raw	0/0	2.47	0.003532	0.07112
FALSE	High	Sequest HT (A2)	Unambiguous	MLPGFLHRL		1	1	Q9NZ32	Q9NZ32	0	2	0.2678	0	1	1	542.312	1083.62	3.74	0.00203	507482	HCD (High Energy Collision Dissociation)	MS2	26.4236	150	64.5279	16414	FR_BRIN1351_PX601_CD_3.raw	0/0	1.83	0.003532	0.07489
FALSE	High	Sequest HT (A2)	Unambiguous	NILDPRLLLAF		1	2		Q14781-2; Q14781-1	0	2	0.586	0	1	1	642.887	1284.77	-0.8	-0.00051	670247	HCD (High Energy Collision Dissociation)	MS2	28.2259	150	116.44	33719	FR_BRIN1351_PX601_CD_3.raw	0/0	3.14	0.003532	0.07105
FALSE	High	Sequest HT (A2)	Unambiguous	ALATLIHQV		1	1	Q9UBW8	Q9UBW8	0	2	0.2266	0	1	1	483.293	965.579	1.29	0.00062	487549	HCD (High Energy Collision Dissociation)	MS2	19.2962	150	60.373	14984	FR_BRIN1351_PX601_CD_3.raw	0/0	2.56	0.003532	0.07509
FALSE	High	Sequest HT (A2)	Unambiguous	NLAENISRV		1	5	P11216	P11217-2; P11216; P06737-2; P06737-1; P11217	0	2	0.1747	0	1	1	508.28	1015.55	0.42	0.00022	987451	HCD (High Energy Collision Dissociation)	MS2	34.2418	115.406	50.5275	11636	FR_BRIN1351_PX601_CD_3.raw	0/0	2.29	0.003532	0.07571
FALSE	High	Sequest HT (A2)	Unambiguous	YLLPAIVHI		1	5	Q92841	Q92841-3; Q92841-1; Q92841; Q92841-2; P17844	0	1	0.2558	0	1	1	1038.63	1038.63	0.25	0.00026	768442	HCD (High Energy Collision Dissociation)	MS2	42.7802	150	92.0122	25684	FR_BRIN1351_PX601_CD_1.raw	0/0	3.01	0.003532	0.07209
FALSE	High	Sequest HT (A2)	Selected	YLIPLLERL		1	1	P26196	P26196	0	2	0.0097	0	1	1	565.353	1129.7	0.51	0.00029	243473	HCD (High Energy Collision Dissociation)	MS2	65.7744	150	102.63	29102	FR_BRIN1351_PX601_CD_2.raw	0/0	2.07	0.003532	0.0729
FALSE	High	Sequest HT (A2)	Unambiguous	NMLPQIFRV		1	1	Q9NQ89	Q9NQ89	0	2	0.275	0	1	1	559.314	1117.62	1.45	0.00081	189519	HCD (High Energy Collision Dissociation)	MS2	58.4088	150	86.2895	23750	FR_BRIN1351_PX601_CD_3.raw	0/0	2	0.003532	0.07327
FALSE	High	Sequest HT (A2)	Unambiguous	SLVEIILHV		1	2	Q9UNM6	Q9UNM6-2; Q9UNM6	0	2	0.3617	0	1	1	511.817	1022.63	2.73	0.00139	366633	HCD (High Energy Collision Dissociation)	MS2	18.7422	150	103.739	29552	FR_BRIN1351_PX601_CD_1.raw	0/0	2.35	0.003532	0.07068
FALSE	High	Sequest HT (A2)	Unambiguous	GLIDVHVHL		1	1	P27708	P27708	0	3	0.3247	0	1	1	334.862	1002.57	-0.45	-0.00015	230450	HCD (High Energy Collision Dissociation)	MS2	66.6197	150	65.9471	16895	FR_BRIN1351_PX601_CD_3.raw	0/0	2.31	0.003532	0.07306
FALSE	High	Sequest HT (A2)	Unambiguous	FLNDIFERI		1	2	Q6DN03	Q6DN03; Q6DRA6	0	2	0.3917	0	1	1	583.811	1166.62	-4.52	-0.00264	159432	HCD (High Energy Collision Dissociation)	MS2	31.8842	150	95.9005	26897	FR_BRIN1351_PX601_CD_2.raw	0/0	2.17	0.003532	0.0726
FALSE	High	Sequest HT (A2)	Unambiguous	ALFPGDVDRL		1	1	P11216	P11216	0	2	0.2925	0	1	1	551.799	1102.59	0.69	0.00038	88913.5	HCD (High Energy Collision Dissociation)	MS2	72.0749	150	73.8871	19520	FR_BRIN1351_PX601_CD_2.raw	0/0	1.47	0.003532	0.07578
FALSE	High	Sequest HT (A2)	Unambiguous	VLIDYQRNV		1	1	O14980	O14980	0	2	0.2353	0	1	1	560.311	1119.61	-1.45	-0.00081	191455	HCD (High Energy Collision Dissociation)	MS2	66.4021	150	53.3855	12558	FR_BRIN1351_PX601_CD_2.raw	0/0	1.87	0.003532	0.07052
FALSE	High	Sequest HT (A2)	Unambiguous	SVITQVFHV		1	2	Q00341-1	Q00341-1; Q00341-2	0	2	0.1744	0	1	1	515.29	1029.57	0.75	0.00039	453261	HCD (High Energy Collision Dissociation)	MS2	45.4491	150	78.2463	21035	FR_BRIN1351_PX601_CD_3.raw	0/0	2.58	0.003532	0.07095
FALSE	High	Sequest HT (A2)	Unambiguous	GMPDFLEKL		1	1	Q9NQZ5	Q9NQZ5	0	2	0.4341	0	1	1	525.272	1049.54	2.23	0.00117	875747	HCD (High Energy Collision Dissociation)	MS2	12.7248	111.794	89.2124	24665	FR_BRIN1351_PX601_CD_2.raw	0/0	1.82	0.003532	0.07387
FALSE	High	Sequest HT (A2)	Unambiguous	MLPKDIAKL		1	1	P61024	P61024	0	3	0.0964	0	1	1	343.544	1028.62	-0.16	-5e-05	1.12986e+06	HCD (High Energy Collision Dissociation)	MS2	8.75301	150	52.8796	12382	FR_BRIN1351_PX601_CD_2.raw	0/0	2.8	0.003532	0.07268
FALSE	High	Sequest HT (A2)	Unambiguous	ALLGKIEKV		1	2	Q10471	Q10471-2; Q10471	0	2	0.0446	0	1	1	485.819	970.63	0.59	0.00029	102555	HCD (High Energy Collision Dissociation)	MS2	51.8522	150	45.5022	9925	FR_BRIN1351_PX601_CD_2.raw	0/0	1.57	0.003532	0.07111
FALSE	High	Sequest HT (A2)	Unambiguous	YLPEDFIRV		1	1	O43187	O43187	0	2	0.1625	0	1	1	576.309	1151.61	0.33	0.00019	3578589	HCD (High Energy Collision Dissociation)	MS2	1.00063	25.039	84.7751	23175	FR_BRIN1351_PX601_CD_2.raw	0/0	1.6	0.003532	0.07126
FALSE	High	Sequest HT (A2)	Unambiguous	YLPEDFIRV		1	1	O43187	O43187	0	2	0.1911	0	1	1	576.308	1151.61	-0.1	-6e-05	2.32168e+06	HCD (High Energy Collision Dissociation)	MS2	4.01892	36.77	84.4293	23059	FR_BRIN1351_PX601_CD_2.raw	0/0	1.57	0.003532	0.07563
FALSE	High	Sequest HT (A2)	Unambiguous	TLSDLRVYL		1	1	Q9BYN0	Q9BYN0	0	2	0.2287	0	1	1	540.309	1079.61	1.82	0.00098	658387	HCD (High Energy Collision Dissociation)	MS2	48.9033	123.336	82.4751	22465	FR_BRIN1351_PX601_CD_3.raw	0/0	2.58	0.003532	0.07577
FALSE	High	Sequest HT (A2)	Unambiguous	IVIEIMNRL		1	4	Q9NW15-1	Q9NW15-5; Q9NW15-1; Q9NW15-3; Q9NW15-4	0	2	0.2235	0	1	1	550.828	1100.65	-1.15	-0.00063	190081	HCD (High Energy Collision Dissociation)	MS2	60.1405	150	82.1554	22293	FR_BRIN1351_PX601_CD_2.raw	0/0	2.55	0.003532	0.06963
FALSE	High	Sequest HT (A2)	Unambiguous	MIVDPLRSGF		1	1	Q92530	Q92530	0	2	0.2308	0	1	1	567.802	1134.6	-0.33	-0.00019	216583	HCD (High Energy Collision Dissociation)	MS2	65.5756	150	77.5131	20730	FR_BRIN1351_PX601_CD_2.raw	0/0	1.95	0.003532	0.07434
FALSE	High	Sequest HT (A2)	Unambiguous	VAVGVIKAV		1	3	P68104	P68104-2; P68104; Q5VTE0	0	2	0.1289	0	1	1	428.287	855.566	0.28	0.00012	207007	HCD (High Energy Collision Dissociation)	MS2	40.8783	150	51.1669	11809	FR_BRIN1351_PX601_CD_2.raw	0/0	2.25	0.003532	0.07107
FALSE	High	Sequest HT (A2)	Unambiguous	NLAENISRV		1	5	P11216	P11217-2; P11216; P06737-2; P06737-1; P11217	0	2	0.1416	0	1	1	508.28	1015.55	0	0	442243	HCD (High Energy Collision Dissociation)	MS2	32.6236	150	50.9714	11744	FR_BRIN1351_PX601_CD_2.raw	0/0	2.19	0.003532	0.07046
FALSE	High	Sequest HT (A2)	Unambiguous	FVMETFVHL		1	2	Q9BVK8-1	Q9BVK8-2; Q9BVK8-1	0	2	0.4008	0	1	1	561.787	1122.57	1.42	0.0008	325608	HCD (High Energy Collision Dissociation)	MS2	36.1239	150	91.2268	25423	FR_BRIN1351_PX601_CD_1.raw	0/0	2.42	0.003532	0.07561
FALSE	High	Sequest HT (A2)	Unambiguous	GQKDSYVGDEAQSKRGILTL		1	6	P60709	P63267-1; P60709; P62736; P68133; P68032; P63261	0	3	0.5802	0	1	1	722.375	2165.11	-3.68	-0.00265	226484	HCD (High Energy Collision Dissociation)	MS2	0	150	52.6193	12387	FR_BRIN1351_PX601_CD_1.raw	0/0	4.74	0.003532	0.07276
FALSE	High	Sequest HT (A2)	Unambiguous	IIVDIFHGL		1	3	Q9Y4E8	Q9Y4E8; Q9Y4E8-3; Q9Y4E8-2	0	2	0.4167	0	1	1	513.802	1026.6	-0.76	-0.00039	129281	HCD (High Energy Collision Dissociation)	MS2	60.4428	150	96.8493	27209	FR_BRIN1351_PX601_CD_2.raw	0/0	1.92	0.003532	0.0732
FALSE	High	Sequest HT (A2)	Unambiguous	KEIFLRELI		1	5	P14625	P07900-2; P14625; P07900; P08238; Q14568	0	2	0.198	0	1	1	580.857	1160.71	2.32	0.00135	174229	HCD (High Energy Collision Dissociation)	MS2	57.8118	150	69.6067	18137	FR_BRIN1351_PX601_CD_3.raw	0/0	2.93	0.003532	0.07192
FALSE	High	Sequest HT (A2)	Unambiguous	VIILNHPGQISAGYAPVLD		1	3	P68104	P68104-2; P68104; Q5VTE0	0	2	0.5897	0	1	1	989.043	1977.08	-1.31	-0.00129	188861	HCD (High Energy Collision Dissociation)	MS2	0	150	82.8916	22641	FR_BRIN1351_PX601_CD_1.raw	0/0	3.68	0.003532	0.07457
FALSE	High	Sequest HT (A2)	Unambiguous	TLSDLRVYL		1	1	Q9BYN0	Q9BYN0	0	2	0.19	0	1	1	540.311	1079.61	4.76	0.00257	226975	HCD (High Energy Collision Dissociation)	MS2	55.9246	150	83.0025	22678	FR_BRIN1351_PX601_CD_1.raw	0/0	2.21	0.003532	0.07561
FALSE	High	Sequest HT (A2)	Unambiguous	LLPNKLNKL		1	1	Q96BP2	Q96BP2	0	3	0.1284	0	1	1	351.566	1052.68	0.44	0.00016	109602	HCD (High Energy Collision Dissociation)	MS2	70.7804	150	44.6157	9668	FR_BRIN1351_PX601_CD_3.raw	0/0	2.18	0.003532	0.0747
FALSE	High	Sequest HT (A2)	Unambiguous	SVLGRIWKL		1	2	Q9NZN4	Q9NZN4-2; Q9NZN4	0	3	0.0885	0	1	1	357.894	1071.67	1	0.00036	1.38289e+06	HCD (High Energy Collision Dissociation)	MS2	19.1527	63.53	69.4659	18031	FR_BRIN1351_PX601_CD_2.raw	0/0	2.26	0.003532	0.07319
FALSE	High	Sequest HT (A2)	Unambiguous	ALNELLQHV		1	1	Q9Y490	Q9Y490	0	2	0.3485	0	1	1	518.794	1036.58	1.97	0.00102	1.64312e+06	HCD (High Energy Collision Dissociation)	MS2	26.2821	58.366	69.7858	18140	FR_BRIN1351_PX601_CD_2.raw	0/0	2.41	0.003532	0.07187
FALSE	High	Sequest HT (A2)	Unambiguous	GQKDSYVGDEAQSKRGILT		1	6	P60709	P63267-1; P60709; P62736; P68133; P68032; P63261	0	4	0.1891	0	1	1	513.764	2052.03	-0.4	-0.0002	48122.8	HCD (High Energy Collision Dissociation)	MS2	83.2712	150	40.396	8321	FR_BRIN1351_PX601_CD_3.raw	0/0	2.01	0.003532	0.07375
FALSE	High	Sequest HT (A2)	Unambiguous	SLISGIIRA		1	2	Q53GS7-1	Q53GS7-2; Q53GS7-1	0	2	0.1099	0	1	1	465.294	929.58	2.52	0.00117	147355	HCD (High Energy Collision Dissociation)	MS2	52.6825	150	69.9384	18191	FR_BRIN1351_PX601_CD_2.raw	0/0	1.82	0.003532	0.07333
FALSE	High	Sequest HT (A2)	Unambiguous	TLADLVHHV		1	2	Q9Y4A5	Q9Y4A5; Q9Y4A5-2	0	2	0.3727	0	1	1	502.78	1004.55	-0.3	-0.00015	320340	HCD (High Energy Collision Dissociation)	MS2	45.8138	150	56.8382	13742	FR_BRIN1351_PX601_CD_2.raw	0/0	2.2	0.003532	0.07031
FALSE	High	Sequest HT (A2)	Unambiguous	KKAAGAGKVTKSAQKAQKA		1	3	P68104	P68104-2; P68104; Q5VTE0	0	4	0.3095	0	1	1	468.535	1871.12	0.35	0.00016	161097	HCD (High Energy Collision Dissociation)	MS2	1.79559	150	13.5151	900	FR_BRIN1351_PX601_CD_3.raw	0/0	3.49	0.003532	0.07421
FALSE	High	Sequest HT (A2)	Unambiguous	NILDPRLLIAF		1	2	O00257-1	O00257-1; O00257-3	0	2	0.586	0	1	2	642.887	1284.77	-0.8	-0.00051	670247	HCD (High Energy Collision Dissociation)	MS2	28.2259	150	116.44	33719	FR_BRIN1351_PX601_CD_3.raw	0/0	3.14	0.003532	0.07105
FALSE	High	Sequest HT (A2)	Unambiguous	FAPVNVTTEVK		1	3	P68104	P68104-2; P68104; Q5VTE0	0	2	0.3929	0	1	1	602.833	1204.66	0.45	0.00027	154190	HCD (High Energy Collision Dissociation)	MS2	59.0288	150	52.9703	12509	FR_BRIN1351_PX601_CD_1.raw	0/0	1.68	0.003532	0.07447
FALSE	High	Sequest HT (A2)	Unambiguous	YLPEDFIRV		1	1	O43187	O43187	0	2	0.2722	0	1	1	576.309	1151.61	0.43	0.00025	1.46059e+06	HCD (High Energy Collision Dissociation)	MS2	5.36881	86.864	85.1875	23409	FR_BRIN1351_PX601_CD_1.raw	0/0	1.69	0.003532	0.07292
FALSE	High	Sequest HT (A2)	Unambiguous	SLYEMVSRV		1	1	Q08945	Q08945	0	2	0.3226	0	1	1	542.28	1083.55	2.51	0.00136	324071	HCD (High Energy Collision Dissociation)	MS2	39.5353	150	69.9899	18208	FR_BRIN1351_PX601_CD_2.raw	0/0	2.17	0.004023	0.08383
FALSE	High	Sequest HT (A2)	Unambiguous	MLPYHIPHL		1	2	O94822-3	O94822-3; O94822	0	3	0.3148	0	1	1	374.204	1120.6	0.66	0.00025	164406	HCD (High Energy Collision Dissociation)	MS2	50.3089	150	66.003	16858	FR_BRIN1351_PX601_CD_2.raw	0/0	2.16	0.004023	0.07964
FALSE	High	Sequest HT (A2)	Unambiguous	YLPEDFIRV		1	1	O43187	O43187	0	2	0.1627	0	1	1	576.309	1151.61	0.33	0.00019	1.48746e+06	HCD (High Energy Collision Dissociation)	MS2	6.19896	56.523	85.1272	23296	FR_BRIN1351_PX601_CD_2.raw	0/0	1.66	0.004023	0.0795
FALSE	High	Sequest HT (A2)	Unambiguous	AMIELVERL		1	1	Q96DX7	Q96DX7	0	2	0.1602	0	1	1	537.305	1073.6	0.8	0.00043	593002	HCD (High Energy Collision Dissociation)	MS2	26.8611	150	82.0284	22313	FR_BRIN1351_PX601_CD_3.raw	0/0	2.31	0.004023	0.0767
FALSE	High	Sequest HT (A2)	Unambiguous	YVFPGVTRL		1	2	Q9H0A9-1	Q9H0A9-2; Q9H0A9-1	0	2	0.4541	0	1	1	526.3	1051.59	0.06	3e-05	317831	HCD (High Energy Collision Dissociation)	MS2	12.2152	150	72.8349	19167	FR_BRIN1351_PX601_CD_2.raw	0/0	1.85	0.004023	0.07862
FALSE	High	Sequest HT (A2)	Rejected	LSLENLEKI		1	2	Q9Y2H2-1	Q9Y2H2-1; Q9Y2H2-4	0	2		0.0039	3	3	529.809	1058.61	1.25	0.00066	405001	HCD (High Energy Collision Dissociation)	MS2	26.5056	150	84.0127	22981	FR_BRIN1351_PX601_CD_3.raw	0/0	2.55	0.004023	0.08082
FALSE	High	Sequest HT (A2)	Unambiguous	KLLSTALHV		1	1	Q15327	Q15327	0	2	0.385	0	1	1	491.309	981.61	0.78	0.00038	165248	HCD (High Energy Collision Dissociation)	MS2	46.6808	150	48.8332	11071	FR_BRIN1351_PX601_CD_3.raw	0/0	2.26	0.004023	0.07587
FALSE	High	Sequest HT (A2)	Unambiguous	YLPEDFIRV		1	1	O43187	O43187	0	2	0.1779	0	1	1	576.309	1151.61	1.6	0.00092	3.51975e+06	HCD (High Energy Collision Dissociation)	MS2	3.77702	26.867	84.6428	23195	FR_BRIN1351_PX601_CD_3.raw	0/0	1.63	0.004023	0.07594
FALSE	High	Sequest HT (A2)	Unambiguous	YLPVGSHNL		1	1	Q07864	Q07864	0	2	0.3636	0	1	1	500.266	999.524	-1.47	-0.00073	277137	HCD (High Energy Collision Dissociation)	MS2	9.35189	150	49.9286	11434	FR_BRIN1351_PX601_CD_3.raw	0/0	1.65	0.004023	0.08398
FALSE	High	Sequest HT (A2)	Unambiguous	FLDPRPLTV		1	1	Q16678	Q16678	0	2	0.3234	0	1	1	529.307	1057.61	2.77	0.00146	1.23186e+06	HCD (High Energy Collision Dissociation)	MS2	23.7232	78.664	67.7057	17494	FR_BRIN1351_PX601_CD_3.raw	0/0	2.35	0.004023	0.07732
FALSE	High	Sequest HT (A2)	Unambiguous	GLIDVHVHL		1	1	P27708	P27708	0	2	0.3054	0	1	1	501.79	1002.57	-0.05	-2e-05	730357	HCD (High Energy Collision Dissociation)	MS2	45.9759	150	66.1576	16910	FR_BRIN1351_PX601_CD_2.raw	0/0	2.39	0.004023	0.08346
FALSE	High	Sequest HT (A2)	Unambiguous	NLLAYLKHL		1	1		P09913	0	3	0.2082	0	1	2	362.222	1084.65	1.32	0.00048	115549	HCD (High Energy Collision Dissociation)	MS2	68.4892	150	75.1918	19956	FR_BRIN1351_PX601_CD_2.raw	0/0	2.45	0.004023	0.08251
FALSE	High	Sequest HT (A2)	Unambiguous	TLIDLPGITRV		1	2	P20591	P20591; P20591-2	0	2	0.3361	0	1	1	599.363	1197.72	-0.41	-0.00025	118886	HCD (High Energy Collision Dissociation)	MS2	58.5641	150	86.8117	23863	FR_BRIN1351_PX601_CD_2.raw	0/0	2.44	0.004023	0.08306
FALSE	High	Sequest HT (A2)	Unambiguous	TIIDLPGITRV		1	2		P20592; P20592-2	0	2	0.3361	0	1	2	599.363	1197.72	-0.41	-0.00025	118886	HCD (High Energy Collision Dissociation)	MS2	58.5641	150	86.8117	23863	FR_BRIN1351_PX601_CD_2.raw	0/0	2.44	0.004023	0.08306
FALSE	High	Sequest HT (A2)	Unambiguous	KLLDLMPRL		1	2	Q96HW7	Q96HW7-4; Q96HW7	0	2	0.3176	0	1	1	549.839	1098.67	0.53	0.00029	225398	HCD (High Energy Collision Dissociation)	MS2	48.754	150	79.7109	21528	FR_BRIN1351_PX601_CD_3.raw	0/0	2.96	0.004023	0.07767
FALSE	High	Sequest HT (A2)	Unambiguous	NLLAYIKHL		1	1	O14879	O14879	0	3	0.2082	0	1	1	362.222	1084.65	1.32	0.00048	115549	HCD (High Energy Collision Dissociation)	MS2	68.4892	150	75.1918	19956	FR_BRIN1351_PX601_CD_2.raw	0/0	2.45	0.004023	0.08251
FALSE	High	Sequest HT (A2)	Unambiguous	TLADLVHHV		1	2	Q9Y4A5	Q9Y4A5; Q9Y4A5-2	0	2	0.3407	0	1	1	502.779	1004.55	-0.73	-0.00037	354113	HCD (High Energy Collision Dissociation)	MS2	47.431	150	56.8287	13786	FR_BRIN1351_PX601_CD_3.raw	0/0	1.82	0.004023	0.07701
FALSE	High	Sequest HT (A2)	Unambiguous	SVLNVLHSL		1	2	Q9Y262	Q9Y262-2; Q9Y262	0	2	0.2188	0	1	1	491.29	981.572	-0.89	-0.00044	174147	HCD (High Energy Collision Dissociation)	MS2	0	150	79.371	21410	FR_BRIN1351_PX601_CD_3.raw	0/0	2.24	0.004023	0.08439
FALSE	High	Sequest HT (A2)	Unambiguous	SFSDYPPLGRFAVR		1	3	P68104	P68104-2; P68104; Q5VTE0	0	3	0.4167	0	1	1	537.949	1611.83	2.15	0.00116	520261	HCD (High Energy Collision Dissociation)	MS2	41.7332	150	70.4215	18355	FR_BRIN1351_PX601_CD_2.raw	0/0	2.4	0.004023	0.07917
FALSE	High	Sequest HT (A2)	Unambiguous	YLLPAIVHI		1	5	Q92841	Q92841-3; Q92841-1; Q92841; Q92841-2; P17844	0	1	0.206	0	1	1	1038.64	1038.64	0.6	0.00063	1.11461e+06	HCD (High Energy Collision Dissociation)	MS2	56.7558	150	91.8309	25538	FR_BRIN1351_PX601_CD_2.raw	0/0	3.01	0.004023	0.08432
FALSE	High	Sequest HT (A2)	Unambiguous	FLMDFIHQV		1	1	Q8WUM0	Q8WUM0	0	2	0.0762	0	1	1	575.292	1149.58	0.29	0.00017	412376	HCD (High Energy Collision Dissociation)	MS2	6.45498	150	95.6612	26818	FR_BRIN1351_PX601_CD_2.raw	0/0	2.23	0.004023	0.07591
FALSE	High	Sequest HT (A2)	Unambiguous	LLPPPPCPA		1	4	Q9BTY2	Q9NYG8-2; Q9BTY2-2; Q9BTY2; Q9NYG8-1	0	1	0.4497	0	1	1	904.497	904.497	0.95	0.00086	150689	HCD (High Energy Collision Dissociation)	MS2	0	150	64.658	16456	FR_BRIN1351_PX601_CD_3.raw	0/0	1.89	0.004023	0.07903
FALSE	High	Sequest HT (A2)	Unambiguous	VYIPSKTDL		1	1	Q9NX24	Q9NX24	0	2	0.0424	0	1	1	518.29	1035.57	0.57	0.0003	1.61964e+06	HCD (High Energy Collision Dissociation)	MS2	22.5795	77.609	52.9649	12455	FR_BRIN1351_PX601_CD_3.raw	0/0	1.65	0.004023	0.07998
FALSE	High	Sequest HT (A2)	Unambiguous	ILQDGRIFI		1	5	P14678-3	P14678-3; P14678-1; P63162-2; P14678-2; P63162	0	2	0.3636	0	1	1	537.82	1074.63	1.64	0.00088	452755	HCD (High Energy Collision Dissociation)	MS2	48.1159	150	73.2344	19302	FR_BRIN1351_PX601_CD_2.raw	0/0	1.98	0.004023	0.07891
FALSE	High	Sequest HT (A2)	Unambiguous	NMVDIIHSV		1	2	P05166-2	P05166-1; P05166-2	0	2	0.408	0	1	1	514.268	1027.53	4.87	0.0025	145539	HCD (High Energy Collision Dissociation)	MS2	60.3551	150	74.145	19665	FR_BRIN1351_PX601_CD_3.raw	0/0	2.01	0.004023	0.08249
FALSE	High	Sequest HT (A2)	Unambiguous	ALLNIKVKL		1	1	P05783	P05783	0	3	0.4414	0	1	1	337.903	1011.69	1.09	0.00037	218794	HCD (High Energy Collision Dissociation)	MS2	0	150	64.5037	16406	FR_BRIN1351_PX601_CD_3.raw	0/0	2.56	0.004023	0.08296
FALSE	High	Sequest HT (A2)	Unambiguous	NMLPQIFRV		1	1	Q9NQ89	Q9NQ89	0	2	0.1879	0	1	1	559.313	1117.62	-0.73	-0.00041	150071	HCD (High Energy Collision Dissociation)	MS2	72.7095	150	86.4365	23737	FR_BRIN1351_PX601_CD_2.raw	0/0	1.65	0.004023	0.08122
FALSE	High	Sequest HT (A2)	Unambiguous	KVMELLVHL		1	1	Q5VYK3	Q5VYK3	0	2	0.3943	0	1	1	541.328	1081.65	4.21	0.00227	239296	HCD (High Energy Collision Dissociation)	MS2	53.5462	150	69.5366	18113	FR_BRIN1351_PX601_CD_3.raw	0/0	2.79	0.004023	0.07911
FALSE	High	Sequest HT (A2)	Unambiguous	KKAAGAGKVTKSAQKAQKA		1	3	P68104	P68104-2; P68104; Q5VTE0	0	4	0.3834	0	1	1	468.535	1871.12	0.35	0.00016	103678	HCD (High Energy Collision Dissociation)	MS2	6.04891	150	10.0687	23	FR_BRIN1351_PX601_CD_1.raw	0/0	4.33	0.004023	0.07964
FALSE	High	Sequest HT (A2)	Unambiguous	VAVGVIKAV		1	3	P68104	P68104-2; P68104; Q5VTE0	0	2	0.2196	0	1	1	428.287	855.567	0.71	0.0003	444783	HCD (High Energy Collision Dissociation)	MS2	29.4574	150	51.8653	12040	FR_BRIN1351_PX601_CD_2.raw	0/0	2.55	0.004023	0.07857
FALSE	High	Sequest HT (A2)	Unambiguous	ILMGVLKEV		1	1	O43143	O43143	0	2	0.2103	0	1	1	501.309	1001.61	3.6	0.0018	138937	HCD (High Energy Collision Dissociation)	MS2	57.4239	150	74.6161	19864	FR_BRIN1351_PX601_CD_1.raw	0/0	1.95	0.004023	0.07965
FALSE	High	Sequest HT (A2)	Unambiguous	KVVDVVRNL		1	2	P20591	P20591; P20591-2	0	2	0.3472	0	1	1	521.325	1041.64	0.37	0.00019	820652	HCD (High Energy Collision Dissociation)	MS2	44.5233	129.752	48.5254	11025	FR_BRIN1351_PX601_CD_1.raw	0/0	2.65	0.004023	0.08002
FALSE	High	Sequest HT (A2)	Unambiguous	MLPKDIAKL		1	1	P61024	P61024	0	3	0.053	0	1	1	343.544	1028.62	-0.25	-9e-05	850375	HCD (High Energy Collision Dissociation)	MS2	9.54086	119.448	53.3712	12649	FR_BRIN1351_PX601_CD_1.raw	0/0	2.64	0.004023	0.08158
FALSE	High	Sequest HT (A2)	Unambiguous	LLIGHLERV		1	1	Q92621	Q92621	0	2	0.1156	0	1	1	525.328	1049.65	1.69	0.00089	86592	HCD (High Energy Collision Dissociation)	MS2	77.0745	150	53.2004	12588	FR_BRIN1351_PX601_CD_1.raw	0/0	1.47	0.004023	0.08428
FALSE	High	Sequest HT (A2)	Unambiguous	FLYPFPLAL		1	1	Q5BJD5-1	Q5BJD5-1	0	1	0.4313	0	1	1	1080.61	1080.61	-0.6	-0.00065	698788	HCD (High Energy Collision Dissociation)	MS2	0	150	130.867	38461	FR_BRIN1351_PX601_CD_3.raw	0/0	2.62	0.004023	0.08401
FALSE	High	Sequest HT (A2)	Unambiguous	HLPSSIYRL		1	2	Q9HCE1	Q9HCE1; Q9HCE1-2	0	2	0.0893	0	1	1	543.309	1085.61	-0.16	-9e-05	324137	HCD (High Energy Collision Dissociation)	MS2	43.5484	150	51.2729	11844	FR_BRIN1351_PX601_CD_2.raw	0/0	1.68	0.004023	0.07728
FALSE	High	Sequest HT (A2)	Unambiguous	ILAQEIVKA		1	1	Q9UBE0-1	Q9UBE0-1	0	2	0.1331	0	1	1	492.809	984.61	1.43	0.0007	183736	HCD (High Energy Collision Dissociation)	MS2	45.8082	150	53.0232	12528	FR_BRIN1351_PX601_CD_1.raw	0/0	2.48	0.004023	0.08267
FALSE	High	Sequest HT (A2)	Unambiguous	DLGNEERKQKFLRLM		1	1	O00193	O00193	0	4	0.324	0	1	1	470.007	1877.01	-0.03	-1e-05	145352	HCD (High Energy Collision Dissociation)	MS2	50.3538	150	52.7091	12419	FR_BRIN1351_PX601_CD_1.raw	0/0	2.5	0.004023	0.07929
FALSE	High	Sequest HT (A2)	Unambiguous	GMPDFLEKL		1	1	Q9NQZ5	Q9NQZ5	0	2	0.3512	0	1	1	525.271	1049.54	1.88	0.00099	897320	HCD (High Energy Collision Dissociation)	MS2	17.4227	90.464	89.2859	24779	FR_BRIN1351_PX601_CD_1.raw	0/0	1.68	0.004023	0.08383
FALSE	High	Sequest HT (A2)	Unambiguous	TAQVIILNHPGQISAG		1	3	P68104	P68104-2; P68104; Q5VTE0	0	2	0.3	0	1	1	809.951	1618.9	2.58	0.00209	52940.8	HCD (High Energy Collision Dissociation)	MS2	44.7474	150	61.8012	15417	FR_BRIN1351_PX601_CD_2.raw	0/0	2.3	0.004023	0.08157
FALSE	High	Sequest HT (A2)	Unambiguous	KVLKVLTKL		1	1	Q9P291	Q9P291	0	3	0.3359	0	1	1	347.918	1041.74	-0.34	-0.00012	108746	HCD (High Energy Collision Dissociation)	MS2	61.5707	150	42.1368	8838	FR_BRIN1351_PX601_CD_2.raw	0/0	2.56	0.004023	0.07634
FALSE	High	Sequest HT (A2)	Unambiguous	KKAAGAGKVTKSAQKAQKA		1	3	P68104	P68104-2; P68104; Q5VTE0	0	4	0.4114	0	1	1	468.535	1871.12	0.16	7e-05	202111	HCD (High Energy Collision Dissociation)	MS2	0	150	14.1749	1082	FR_BRIN1351_PX601_CD_2.raw	0/0	4.4	0.004023	0.07721
FALSE	High	Sequest HT (A2)	Unambiguous	TLSDLRVYL		1	1	Q9BYN0	Q9BYN0	0	2	0.2108	0	1	1	540.308	1079.61	-1.58	-0.00085	374963	HCD (High Energy Collision Dissociation)	MS2	57.4436	150	81.9237	22314	FR_BRIN1351_PX601_CD_1.raw	0/0	2.23	0.004023	0.07635
FALSE	High	Sequest HT (A2)	Unambiguous	MLPGFLHRL		1	1	Q9NZ32	Q9NZ32	0	2	0.3165	0	1	1	542.312	1083.62	2.84	0.00154	532656	HCD (High Energy Collision Dissociation)	MS2	10.1451	150	64.7167	16515	FR_BRIN1351_PX601_CD_1.raw	0/0	2.37	0.004023	0.07639
FALSE	High	Sequest HT (A2)	Unambiguous	ALMDEVVKA		1	2	P00558	P00558-2; P00558	0	2	0.4089	0	1	1	488.262	975.517	-0.83	-0.0004	401731	HCD (High Energy Collision Dissociation)	MS2	30.0689	150	58.0001	14231	FR_BRIN1351_PX601_CD_1.raw	0/0	2.03	0.004023	0.07731
FALSE	High	Sequest HT (A2)	Unambiguous	YLYPDITRL		1	1	P31641	P31641	0	2	0.1319	0	1	1	577.317	1153.63	1.89	0.00109	470563	HCD (High Energy Collision Dissociation)	MS2	50.7561	150	80.4541	21814	FR_BRIN1351_PX601_CD_1.raw	0/0	1.82	0.004023	0.0773
FALSE	High	Sequest HT (A2)	Unambiguous	GQKDSYVGDEAQSKRGILTL		1	6	P60709	P63267-1; P60709; P62736; P68133; P68032; P63261	0	4	0.3982	0	1	1	542.037	2165.13	2.86	0.00155	151250	HCD (High Energy Collision Dissociation)	MS2	44.9381	150	52.5858	12375	FR_BRIN1351_PX601_CD_1.raw	0/0	3.29	0.004023	0.08379
FALSE	High	Sequest HT (A2)	Unambiguous	TLLTAIVKL		1	3	P63010-2	P63010-3; P63010-2; P63010-1	0	2	0.1078	0	1	1	486.33	971.652	2.08	0.00101	340879	HCD (High Energy Collision Dissociation)	MS2	6.76142	150	88.8929	24649	FR_BRIN1351_PX601_CD_1.raw	0/0	2.04	0.004023	0.0843
FALSE	High	Sequest HT (A2)	Unambiguous	KKAAGAGKVTKSAQKAQKA		1	3	P68104	P68104-2; P68104; Q5VTE0	0	4	0.4687	0	1	1	468.535	1871.12	0.09	4e-05	128292	HCD (High Energy Collision Dissociation)	MS2	3.35155	150	10.0571	19	FR_BRIN1351_PX601_CD_2.raw	0/0	3.84	0.004023	0.08382
FALSE	High	Sequest HT (A2)	Unambiguous	VAVGVIKAV		1	3	P68104	P68104-2; P68104; Q5VTE0	0	2	0.2909	0	1	1	428.287	855.566	-0.29	-0.00012	746617	HCD (High Energy Collision Dissociation)	MS2	17.3906	148.712	51.5132	11923	FR_BRIN1351_PX601_CD_2.raw	0/0	2.75	0.004023	0.08037
FALSE	High	Sequest HT (A2)	Selected	FLDEKTHEL		1	1	Q9H0K6	Q9H0K6	0	2		0.0172	2	2	566.288	1131.57	0.95	0.00054	72706.8	HCD (High Energy Collision Dissociation)	MS2	39.1893	150	44.0687	9548	FR_BRIN1351_PX601_CD_1.raw	0/0	1.71	0.004023	0.08022
FALSE	High	Sequest HT (A2)	Unambiguous	NLAENISRV		1	5	P11216	P11217-2; P11216; P06737-2; P06737-1; P11217	0	2	0.2041	0	1	1	508.281	1015.55	1.51	0.00076	933791	HCD (High Energy Collision Dissociation)	MS2	37.5093	75.384	50.5948	11619	FR_BRIN1351_PX601_CD_2.raw	0/0	2.45	0.004023	0.07866
FALSE	High	Sequest HT (A2)	Unambiguous	HVLDVIHEV		1	4	O75962-1	O75962-4; O75962-5; O75962-2; O75962-1	0	2	0.4211	0	1	1	530.793	1060.58	0.55	0.00029	374349	HCD (High Energy Collision Dissociation)	MS2	20.2311	150	56.7837	13724	FR_BRIN1351_PX601_CD_2.raw	0/0	3.04	0.004023	0.08352
FALSE	High	Sequest HT (A2)	Unambiguous	KVMELLVHL		1	1	Q5VYK3	Q5VYK3	0	2	0.3579	0	1	1	541.328	1081.65	4.32	0.00234	307272	HCD (High Energy Collision Dissociation)	MS2	45.1567	150	69.8013	18245	FR_BRIN1351_PX601_CD_1.raw	0/0	2.99	0.004023	0.07705
FALSE	High	Sequest HT (A2)	Unambiguous	RVQPIKLARVTKVLG		1	1	P62857	P62857	0	4	0.5186	0	1	1	420.276	1678.08	-1.26	-0.00053	331527	HCD (High Energy Collision Dissociation)	MS2	32.8445	150	46.8486	10465	FR_BRIN1351_PX601_CD_1.raw	0/0	4.3	0.004023	0.07796
FALSE	High	Sequest HT (A2)	Unambiguous	ILSGVIRSV		1	3	Q15833-3	Q15833-1; Q15833-3; Q15833-2	0	2	0.0538	0	1	1	472.3	943.593	-0.32	-0.00015	223064	HCD (High Energy Collision Dissociation)	MS2	38.5416	150	57.3848	14022	FR_BRIN1351_PX601_CD_1.raw	0/0	1.86	0.004023	0.08162
FALSE	High	Sequest HT (A2)	Unambiguous	ILLDRLLYL		1	1	Q96FB5	Q96FB5	0	2	0.2655	0	1	1	566.362	1131.72	2.43	0.00137	92720	HCD (High Energy Collision Dissociation)	MS2	62.9546	150	106.096	30326	FR_BRIN1351_PX601_CD_1.raw	0/0	2.75	0.004023	0.08031
FALSE	High	Sequest HT (A2)	Unambiguous	SLITLIEKV		1	2	O75976	O75976; O75976-2	0	2	0.0615	0	1	1	508.326	1015.65	5.27	0.00268	68450.5	HCD (High Energy Collision Dissociation)	MS2	54.8003	150	91.3679	25469	FR_BRIN1351_PX601_CD_1.raw	0/0	2.6	0.004023	0.08342
FALSE	High	Sequest HT (A2)	Unambiguous	VAVGVIKAV		1	3	P68104	P68104-2; P68104; Q5VTE0	0	2	0.2386	0	1	1	428.287	855.567	0.64	0.00027	425242	HCD (High Energy Collision Dissociation)	MS2	27.041	150	51.9972	12178	FR_BRIN1351_PX601_CD_1.raw	0/0	2.64	0.004023	0.08018
FALSE	High	Sequest HT (A2)	Unambiguous	ALLNIKVKL		1	1	P05783	P05783	0	3	0.4154	0	1	1	337.903	1011.69	1.45	0.00049	162746	HCD (High Energy Collision Dissociation)	MS2	0	150	64.6112	16383	FR_BRIN1351_PX601_CD_2.raw	0/0	2.6	0.004023	0.08312
FALSE	High	Sequest HT (A2)	Unambiguous	FLNDPGHLL		1	4	Q9H633-2	Q9H633-3; Q9H633-1; Q9H633-4; Q9H633-2	0	2	0.0376	0	1	1	513.275	1025.54	2.12	0.00109	169942	HCD (High Energy Collision Dissociation)	MS2	59.5834	150	71.8736	18945	FR_BRIN1351_PX601_CD_1.raw	0/0	1.33	0.004023	0.07721
FALSE	High	Sequest HT (A2)	Unambiguous	FLHGIFERL		1	2	Q9UI26-2	Q9UI26-2; Q9UI26	0	3	0.3365	0	1	1	377.882	1131.63	1.15	0.00043	352789	HCD (High Energy Collision Dissociation)	MS2	11.8244	150	71.8132	18925	FR_BRIN1351_PX601_CD_1.raw	0/0	3.12	0.004023	0.07586
FALSE	High	Sequest HT (A2)	Unambiguous	MLPKDIAKL		1	1	P61024	P61024	0	3	0.0863	0	1	1	343.544	1028.62	-0.25	-9e-05	983358	HCD (High Energy Collision Dissociation)	MS2	8.50086	80.891	53.2484	12510	FR_BRIN1351_PX601_CD_2.raw	0/0	2.78	0.004023	0.08073
FALSE	High	Sequest HT (A2)	Unambiguous	VYIPSKTDL		1	1	Q9NX24	Q9NX24	0	2	0.044	0	1	1	518.29	1035.57	0.34	0.00017	1.32716e+06	HCD (High Energy Collision Dissociation)	MS2	30.2369	69.496	53.0092	12427	FR_BRIN1351_PX601_CD_2.raw	0/0	1.59	0.004023	0.08306
FALSE	High	Sequest HT (A2)	Unambiguous	ALAEIAKAEL		1	2	P23246-1	P23246-1; P23246-2	0	2	0.1163	0	1	1	514.804	1028.6	1.23	0.00063	133555	HCD (High Energy Collision Dissociation)	MS2	39.4241	150	61.2388	15322	FR_BRIN1351_PX601_CD_1.raw	0/0	2.15	0.004023	0.08114
FALSE	High	Sequest HT (A2)	Unambiguous	KVVDVVRNL		1	2	P20591	P20591; P20591-2	0	3	0.3272	0	1	1	347.885	1041.64	-0.02	-1e-05	1.58468e+06	HCD (High Energy Collision Dissociation)	MS2	17.3607	43.668	47.9194	10824	FR_BRIN1351_PX601_CD_1.raw	0/0	3.27	0.004023	0.07945
FALSE	High	Sequest HT (A2)	Unambiguous	ALLESSLRQA		1	1	P24385	P24385	0	2	0.2902	0	1	1	544.311	1087.61	3.63	0.00198	81773.8	HCD (High Energy Collision Dissociation)	MS2	66.1945	150	50.3129	11524	FR_BRIN1351_PX601_CD_2.raw	0/0	2.24	0.004023	0.08181
FALSE	High	Sequest HT (A2)	Unambiguous	YLPEDFIRV		1	1	O43187	O43187	0	2	0.2242	0	1	1	576.308	1151.61	-0.63	-0.00036	1.61348e+06	HCD (High Energy Collision Dissociation)	MS2	8.38099	47.863	84.4904	23176	FR_BRIN1351_PX601_CD_1.raw	0/0	1.65	0.004023	0.08097
FALSE	High	Sequest HT (A2)	Unambiguous	AETPDIKLF		1	1	P46782	P46782	0	2	0.1789	0	1	1	517.282	1033.56	1.07	0.00055	567090	HCD (High Energy Collision Dissociation)	MS2	8.82754	150	72.9056	19293	FR_BRIN1351_PX601_CD_1.raw	0/0	2.18	0.004023	0.07999
FALSE	High	Sequest HT (A2)	Unambiguous	VAVGVIKAVDKKAAGAGKVT		1	3	P68104	P68104-2; P68104; Q5VTE0	0	3	0.2696	0	1	1	628.054	1882.15	-0.1	-6e-05	124163	HCD (High Energy Collision Dissociation)	MS2	21.7153	150	41.093	8582	FR_BRIN1351_PX601_CD_1.raw	0/0	4.08	0.004023	0.08016
FALSE	High	Sequest HT (A2)	Unambiguous	SIIDEFLHI		1	3	O43432-3	O43432; O43432-3; O43432-4	0	2	0.3507	0	1	1	543.796	1086.58	0.74	0.0004	93861.6	HCD (High Energy Collision Dissociation)	MS2	29.6319	150	114.043	32930	FR_BRIN1351_PX601_CD_3.raw	0/0	2.11	0.004023	0.07852
FALSE	High	Sequest HT (A2)	Unambiguous	ALNEKLVNL		1	1	O00303	O00303	0	2	0.2412	0	1	1	507.303	1013.6	0.19	0.0001	1.73595e+06	HCD (High Energy Collision Dissociation)	MS2	26.1286	47.537	59.3193	14579	FR_BRIN1351_PX601_CD_2.raw	0/0	3.11	0.004664	0.08497
FALSE	High	Sequest HT (A2)	Unambiguous	ALPHAILRL		1	3	P60709	P60709; Q562R1; P63261	0	2	0.3462	0	1	1	502.324	1003.64	-0.07	-4e-05	1.72803e+06	HCD (High Energy Collision Dissociation)	MS2	11.2154	64	58.0096	14188	FR_BRIN1351_PX601_CD_3.raw	0/0	1.82	0.004664	0.0851
FALSE	High	Sequest HT (A2)	Unambiguous	ALPHAILRL		1	3	P60709	P60709; Q562R1; P63261	0	3	0.3054	0	1	1	335.219	1003.64	0.31	0.0001	29936894	HCD (High Energy Collision Dissociation)	MS2	0.175398	2.599	57.8813	14191	FR_BRIN1351_PX601_CD_1.raw	0/0	2.03	0.004664	0.08465
FALSE	High	Sequest HT (A2)	Unambiguous	PRAIVEYRDLDAPDDVDFF		1	5	Q9BXP5	Q9BXP5-4; Q9BXP5-5; Q9BXP5-3; Q9BXP5; Q9BXP5-2	0	3	0.5309	0	1	1	751.699	2253.08	0.47	0.00035	258775	HCD (High Energy Collision Dissociation)	MS2	16.4517	150	87.3511	24132	FR_BRIN1351_PX601_CD_1.raw	0/0	3.88	0.004664	0.08454
FALSE	High	Sequest HT (A2)	Unambiguous	TIVKPFNL		1	2	Q9ULW0-2	Q9ULW0; Q9ULW0-2	0	2	0.2146	0	1	1	466.285	931.562	1.13	0.00053	1.53967e+06	HCD (High Energy Collision Dissociation)	MS2	10.7585	58.545	65.7478	16827	FR_BRIN1351_PX601_CD_3.raw	0/0	2.19	0.004664	0.08461
FALSE	High	Sequest HT (A2)	Unambiguous	KLLSTALHV		1	1	Q15327	Q15327	0	2	0.3167	0	1	1	491.309	981.61	1.16	0.00057	173607	HCD (High Energy Collision Dissociation)	MS2	24.8365	150	48.9014	11054	FR_BRIN1351_PX601_CD_2.raw	0/0	2.4	0.004664	0.08502
FALSE	High	Sequest HT (A2)	Unambiguous	PGEVPEYPPYYQEEAGY		1	2	Q99439	Q99439-2; Q99439	0	2	0.5603	0	1	1	994.432	1987.86	-1.57	-0.00156	137197	HCD (High Energy Collision Dissociation)	MS2	0	150	80.9753	21993	FR_BRIN1351_PX601_CD_1.raw	0/0	3.07	0.004664	0.08518
FALSE	High	Sequest HT (A2)	Unambiguous	MLPYHIPHL		1	2	O94822-3	O94822-3; O94822	0	3	0.3281	0	1	1	374.205	1120.6	1.64	0.00061	205243	HCD (High Energy Collision Dissociation)	MS2	29.1325	150	65.6228	16726	FR_BRIN1351_PX601_CD_2.raw	0/0	2.53	0.004664	0.08488
FALSE	High	Sequest HT (A2)	Selected	GLNDFIQKI		1	5	O00141-2	O00141-5; O00141-2; O00141-1; O00141-4; O00141-3	0	2		0.0133	2	2	524.292	1047.58	-5.85	-0.00306	260403	HCD (High Energy Collision Dissociation)	MS2	72.5055	150	80.9088	21872	FR_BRIN1351_PX601_CD_2.raw	0/0	1.48	0.004664	0.0849
FALSE	High	Sequest HT (A2)	Unambiguous	VAVGVIKAV		1	3	P68104	P68104-2; P68104; Q5VTE0	0	2	0.245	0	1	1	428.287	855.566	0.07	3e-05	264874	HCD (High Energy Collision Dissociation)	MS2	30.1285	150	51.2918	11942	FR_BRIN1351_PX601_CD_1.raw	0/0	2.49	0.005244	0.08883
FALSE	High	Sequest HT (A2)	Unambiguous	VAVGVIKAVDKKAAGAGKVT		1	3	P68104	P68104-2; P68104; Q5VTE0	0	4	0.2136	0	1	1	471.292	1882.15	-0.17	-8e-05	145868	HCD (High Energy Collision Dissociation)	MS2	25.3619	150	41.25	8589	FR_BRIN1351_PX601_CD_3.raw	0/0	3.37	0.005244	0.08859
FALSE	High	Sequest HT (A2)	Unambiguous	KIMEAMEKL		1	3	Q9Y237-2	Q9Y237-2; Q9Y237-3; Q9Y237	0	2	0.1767	0	1	1	546.794	1092.58	0.88	0.00048	175512	HCD (High Energy Collision Dissociation)	MS2	46.662	150	48.4204	10934	FR_BRIN1351_PX601_CD_3.raw	0/0	2.49	0.005244	0.08868
FALSE	High	Sequest HT (A2)	Unambiguous	YLPDIIKDQKA		1	1	O15355	O15355	0	3	0.2429	0	1	1	435.247	1303.73	1.56	0.00068	436638	HCD (High Energy Collision Dissociation)	MS2	19.6436	150	52.5103	12256	FR_BRIN1351_PX601_CD_2.raw	0/0	2.47	0.005244	0.0884
FALSE	High	Sequest HT (A2)	Selected	SLIGKVQAL		1	2	Q6KB66	Q6KB66; Q6KB66-2	0	2	0.018	0	1	1	464.794	928.581	-1.41	-0.00065	112147	HCD (High Energy Collision Dissociation)	MS2	72.6769	150	60.3127	15007	FR_BRIN1351_PX601_CD_1.raw	0/0	1.67	0.005244	0.08838
FALSE	High	Sequest HT (A2)	Unambiguous	LVVDWDHHL		1	1	Q9P0P0	Q9P0P0	0	3	0.2488	0	1	1	378.53	1133.58	1.51	0.00057	118859	HCD (High Energy Collision Dissociation)	MS2	40.3754	150	61.4152	15339	FR_BRIN1351_PX601_CD_3.raw	0/0	2.13	0.005244	0.08876
FALSE	High	Sequest HT (A2)	Unambiguous	YVPETVYRV		1	3	P49840	P49841-2; P49840; P49841-1	0	2	0.2188	0	1	1	563.301	1125.59	0.68	0.00038	225552	HCD (High Energy Collision Dissociation)	MS2	63.2034	150	54.2542	12950	FR_BRIN1351_PX601_CD_1.raw	0/0	1.6	0.005244	0.08762
FALSE	High	Sequest HT (A2)	Unambiguous	SLPEEIGHL		1	4	Q96II8-2	Q96II8-1; Q96II8-3; Q96II8-2; Q96II8-4	0	2	0.2394	0	1	1	497.764	994.522	1.27	0.00063	840483	HCD (High Energy Collision Dissociation)	MS2	38.6692	150	63.0804	15913	FR_BRIN1351_PX601_CD_3.raw	0/0	2.13	0.005244	0.08755
FALSE	High	Sequest HT (A2)	Unambiguous	GELSLPVHL		1	3	Q9NSG2-1	Q9NSG2-1; Q9NSG2-3; Q9NSG2-2	0	2	0.125	0	1	1	482.776	964.545	-0.97	-0.00047	105302	HCD (High Energy Collision Dissociation)	MS2	47.4345	150	78.4056	21126	FR_BRIN1351_PX601_CD_1.raw	0/0	1.84	0.005244	0.08664
FALSE	High	Sequest HT (A2)	Unambiguous	HLPDFVKQL		1	1	Q5VT06	Q5VT06	0	2	0.4072	0	1	1	548.812	1096.62	1.74	0.00096	397080	HCD (High Energy Collision Dissociation)	MS2	38.8934	150	61.8467	15486	FR_BRIN1351_PX601_CD_3.raw	0/0	2.21	0.005244	0.08837
FALSE	High	Sequest HT (A2)	Unambiguous	KVMELLVHL		1	1	Q5VYK3	Q5VYK3	0	2	0.468	0	1	1	541.328	1081.65	4.77	0.00258	293610	HCD (High Energy Collision Dissociation)	MS2	49.2488	150	69.664	18098	FR_BRIN1351_PX601_CD_2.raw	0/0	2.97	0.005244	0.08837
FALSE	High	Sequest HT (A2)	Unambiguous	SVLGKIWKL		1	2	Q9H223	Q9H223; Q9NZN3	0	2	0.3814	0	1	1	522.335	1043.66	1.99	0.00104	454600	HCD (High Energy Collision Dissociation)	MS2	43.2501	150	68.7144	17836	FR_BRIN1351_PX601_CD_3.raw	0/0	2.91	0.005244	0.08567
FALSE	High	Sequest HT (A2)	Unambiguous	TLSDLRVYL		1	1	Q9BYN0	Q9BYN0	0	2	0.2251	0	1	1	540.31	1079.61	2.16	0.00116	449857	HCD (High Energy Collision Dissociation)	MS2	46.1247	150	82.6245	22454	FR_BRIN1351_PX601_CD_2.raw	0/0	2.31	0.005244	0.08757
FALSE	High	Sequest HT (A2)	Unambiguous	FLDPRPLTV		1	1	Q16678	Q16678	0	2	0.4104	0	1	1	529.307	1057.61	1.61	0.00085	2.65872e+06	HCD (High Energy Collision Dissociation)	MS2	3.79144	33.92	68.4048	17731	FR_BRIN1351_PX601_CD_3.raw	0/0	2.51	0.005244	0.08886
FALSE	High	Sequest HT (A2)	Unambiguous	SLFAGGMLRV		1	1	Q9BVK6	Q9BVK6	0	2	0.2678	0	1	1	525.793	1050.58	1.4	0.00073	271557	HCD (High Energy Collision Dissociation)	MS2	41.4265	150	79.9702	21652	FR_BRIN1351_PX601_CD_1.raw	0/0	2.39	0.005244	0.08894
FALSE	High	Sequest HT (A2)	Unambiguous	ALPHAILRL		1	3	P60709	P60709; Q562R1; P63261	0	3	0.3094	0	1	1	335.218	1003.64	-0.51	-0.00017	472094	HCD (High Energy Collision Dissociation)	MS2	14.2835	150	57.4267	13941	FR_BRIN1351_PX601_CD_2.raw	0/0	2.23	0.005244	0.08809
FALSE	High	Sequest HT (A2)	Unambiguous	TLSDLRVYL		1	1	Q9BYN0	Q9BYN0	0	2	0.2213	0	1	1	540.309	1079.61	1.36	0.00074	307837	HCD (High Energy Collision Dissociation)	MS2	48.5019	150	81.7697	22225	FR_BRIN1351_PX601_CD_3.raw	0/0	2.44	0.005244	0.08837
FALSE	High	Sequest HT (A2)	Unambiguous	FVCDIRPEI		1	1	O75348	O75348	0	2	0.1772	0	1	1	546.282	1091.56	1.52	0.00083	177873	HCD (High Energy Collision Dissociation)	MS2	66.5148	150	75.1829	19953	FR_BRIN1351_PX601_CD_2.raw	0/0	1.58	0.005244	0.08673
FALSE	High	Sequest HT (A2)	Unambiguous	LLPEGPPAI		1	4	Q15011-1	Q15011-1; Q15011-3; Q15011-2; Q15011-4	0	2	0.0744	0	1	1	453.77	906.533	4.14	0.00188	224821	HCD (High Energy Collision Dissociation)	MS2	57.506	150	75.6113	20152	FR_BRIN1351_PX601_CD_3.raw	0/0	2.15	0.005244	0.08663
FALSE	High	Sequest HT (A2)	Unambiguous	VLLPLRVTL		1	1	Q53EU6	Q53EU6	0	2	0.0316	0	1	1	512.351	1023.69	1.98	0.00101	964074	HCD (High Energy Collision Dissociation)	MS2	11.363	150	88.8003	24618	FR_BRIN1351_PX601_CD_1.raw	0/0	2.53	0.005244	0.08791
FALSE	High	Sequest HT (A2)	Unambiguous	FLLPLRIAL		1	1	Q86UL3	Q86UL3	0	2	0.4104	0	1	1	528.354	1055.7	2.89	0.00152	117133	HCD (High Energy Collision Dissociation)	MS2	43.2123	150	107.157	30677	FR_BRIN1351_PX601_CD_1.raw	0/0	1.73	0.005244	0.08728
FALSE	High	Sequest HT (A2)	Unambiguous	FLYAGHIFL		1	1	Q66K64	Q66K64	0	2	0.047	0	1	1	540.797	1080.59	-1.12	-0.0006	240320	HCD (High Energy Collision Dissociation)	MS2	57.4686	150	88.5378	24531	FR_BRIN1351_PX601_CD_1.raw	0/0	1.49	0.005244	0.0864
FALSE	High	Sequest HT (A2)	Unambiguous	ILMEHIHKL		1	1	P84098	P84098	0	3	0.2732	0	1	1	378.555	1133.65	1.62	0.00061	77633.7	HCD (High Energy Collision Dissociation)	MS2	33.9967	150	46.8998	10482	FR_BRIN1351_PX601_CD_1.raw	0/0	2.05	0.005244	0.08671
FALSE	High	Sequest HT (A2)	Unambiguous	FVLDKVPFL		1	2	Q9NQW6	Q9NQW6; Q9NQW6-2	0	2	0.4024	0	1	1	539.321	1077.63	0.03	2e-05	0	HCD (High Energy Collision Dissociation)	MS2		150	100.008	28330	FR_BRIN1351_PX601_CD_1.raw	0/0	2.51	0.006473	0.08966
FALSE	High	Sequest HT (A2)	Unambiguous	SLLDIIEKV		1	7	P49815	P49815-5; P49815-7; P49815-4; P49815; P49815-3; P49815-2; P49815-6	0	2	0.1894	0	1	1	515.314	1029.62	1.69	0.00087	267853	HCD (High Energy Collision Dissociation)	MS2	35.958	150	105.496	30129	FR_BRIN1351_PX601_CD_1.raw	0/0	2.64	0.006473	0.09102
FALSE	High	Sequest HT (A2)	Unambiguous	ILMEHIHKL		1	1	P84098	P84098	0	3	0.4377	0	1	1	378.555	1133.65	0.33	0.00012	83638.5	HCD (High Energy Collision Dissociation)	MS2	15.7466	150	46.9059	10389	FR_BRIN1351_PX601_CD_2.raw	0/0	2.65	0.006473	0.08973
FALSE	High	Sequest HT (A2)	Unambiguous	SFSDYPPLGRFAVR		1	3	P68104	P68104-2; P68104; Q5VTE0	0	3	0.4253	0	1	1	537.949	1611.83	2.72	0.00146	357379	HCD (High Energy Collision Dissociation)	MS2	32.7864	150	70.6376	18528	FR_BRIN1351_PX601_CD_1.raw	0/0	2.21	0.006473	0.09254
FALSE	High	Sequest HT (A2)	Unambiguous	LILPVLPRL		1	1	Q9NRY2-1	Q9NRY2-1	0	2	0.0385	0	1	1	517.361	1033.71	0.8	0.00041	472964	HCD (High Energy Collision Dissociation)	MS2	6.7606	150	97.6839	27548	FR_BRIN1351_PX601_CD_3.raw	0/0	2.08	0.006473	0.09194
FALSE	High	Sequest HT (A2)	Unambiguous	SLYEMVSRV		1	1	Q08945	Q08945	0	2	0.3054	0	1	1	542.281	1083.55	3.19	0.00173	178389	HCD (High Energy Collision Dissociation)	MS2	62.5718	150	70.0295	18322	FR_BRIN1351_PX601_CD_1.raw	0/0	2.03	0.006473	0.09102
FALSE	High	Sequest HT (A2)	Unambiguous	MLPKDIAKL		1	1	P61024	P61024	0	3	0.0856	0	1	1	343.544	1028.62	-0.6	-0.00021	1.23224e+06	HCD (High Energy Collision Dissociation)	MS2	10.1677	57.091	53.1101	12506	FR_BRIN1351_PX601_CD_3.raw	0/0	2.57	0.006473	0.09173
FALSE	High	Sequest HT (A2)	Unambiguous	PNLHGLFGR		1	1	P99999	P99999	0	3	0.3833	0	1	1	337.522	1010.55	-0.65	-0.00022	98843.3	HCD (High Energy Collision Dissociation)	MS2	67.2109	150	50.1176	11460	FR_BRIN1351_PX601_CD_2.raw	0/0	2.4	0.006473	0.09115
FALSE	High	Sequest HT (A2)	Unambiguous	FVIETARQL		1	3	Q9H1B7	Q9H1B7; Q7Z5L9-2; Q7Z5L9-1	0	2	0.215	0	1	1	538.808	1076.61	-0.42	-0.00022	488691	HCD (High Energy Collision Dissociation)	MS2	51.9902	150	59.5891	14669	FR_BRIN1351_PX601_CD_2.raw	0/0	2	0.006473	0.08905
FALSE	High	Sequest HT (A2)	Unambiguous	FIQEIEHAL		1	1	Q96A65	Q96A65	0	2	0.2956	0	1	1	550.295	1099.58	3.49	0.00192	106014	HCD (High Energy Collision Dissociation)	MS2	62.457	150	72.1166	19027	FR_BRIN1351_PX601_CD_1.raw	0/0	1.59	0.006473	0.08932
FALSE	High	Sequest HT (A2)	Unambiguous	FLPRKFPSL		1	2	Q14137	Q14137; Q14137-2	0	3	0.087	0	1	1	368.89	1104.66	-0.18	-7e-05	1.34067e+06	HCD (High Energy Collision Dissociation)	MS2	2.58654	72.738	59.2113	14637	FR_BRIN1351_PX601_CD_1.raw	0/0	2.3	0.006473	0.09019
FALSE	High	Sequest HT (A2)	Unambiguous	SLLDIIEKV		1	7	P49815	P49815-5; P49815-7; P49815-4; P49815; P49815-3; P49815-2; P49815-6	0	2	0.1564	0	1	1	515.314	1029.62	2.16	0.00111	148433	HCD (High Energy Collision Dissociation)	MS2	63.6339	150	105.317	30056	FR_BRIN1351_PX601_CD_3.raw	0/0	2.43	0.006473	0.09124
FALSE	High	Sequest HT (A2)	Unambiguous	STLHLVLRL		1	4	P62979	P62987; P62979; P0CG47; P0CG48	0	2	0.566	0	1	1	526.335	1051.66	0.85	0.00045	357050	HCD (High Energy Collision Dissociation)	MS2	0	150	66.5679	17049	FR_BRIN1351_PX601_CD_2.raw	0/0	2.35	0.006473	0.09168
FALSE	High	Sequest HT (A2)	Unambiguous	KKAAGAGKVTKSAQKAQKA		1	3	P68104	P68104-2; P68104; Q5VTE0	0	4	0.3762	0	1	1	468.535	1871.12	0.22	0.0001	156733	HCD (High Energy Collision Dissociation)	MS2	3.24444	150	14.8541	1261	FR_BRIN1351_PX601_CD_2.raw	0/0	4.28	0.006473	0.09161
FALSE	High	Sequest HT (A2)	Unambiguous	VIVELIYKV		1	1	P53618	P53618	0	2	0.3176	0	1	1	538.342	1075.68	1.4	0.00075	660932	HCD (High Energy Collision Dissociation)	MS2	36.0116	150	82.4129	22444	FR_BRIN1351_PX601_CD_3.raw	0/0	2.33	0.006473	0.08991
FALSE	High	Sequest HT (A2)	Unambiguous	KILEELQKV		1	5	O75179-1	O75179-3; O75179-1; O75179-4; O75179-7; O75179-2	0	2	0.1362	0	1	1	550.343	1099.68	6.02	0.00331	216892	HCD (High Energy Collision Dissociation)	MS2	51.2355	150	50.2376	11499	FR_BRIN1351_PX601_CD_2.raw	0/0	3.45	0.006473	0.0893
FALSE	High	Sequest HT (A2)	Unambiguous	KKAAGAGKVTKSAQKAQKA		1	3	P68104	P68104-2; P68104; Q5VTE0	0	4	0.3619	0	1	1	468.535	1871.12	0.09	4e-05	166354	HCD (High Energy Collision Dissociation)	MS2	0	150	14.516	1172	FR_BRIN1351_PX601_CD_2.raw	0/0	4.78	0.006473	0.0904
FALSE	High	Sequest HT (A2)	Unambiguous	SFSDYPPLGRFAVR		1	3	P68104	P68104-2; P68104; Q5VTE0	0	3	0.444	0	1	1	537.948	1611.83	1.93	0.00103	304179	HCD (High Energy Collision Dissociation)	MS2	47.1493	150	70.4359	18418	FR_BRIN1351_PX601_CD_3.raw	0/0	2.32	0.006473	0.09046
FALSE	High	Sequest HT (A2)	Unambiguous	SLQDEIQRV		1	1	Q9UNX4	Q9UNX4	0	2	0.1172	0	1	1	544.293	1087.58	3.42	0.00186	175062	HCD (High Energy Collision Dissociation)	MS2	63.5729	150	56.9039	13812	FR_BRIN1351_PX601_CD_3.raw	0/0	2.56	0.007057	0.09487
FALSE	High	Sequest HT (A2)	Unambiguous	ALLNIKVKL		1	1	P05783	P05783	0	3	0.3095	0	1	1	337.903	1011.69	1.54	0.00052	621204	HCD (High Energy Collision Dissociation)	MS2	2.90196	142.163	64.8779	16531	FR_BRIN1351_PX601_CD_3.raw	0/0	2.52	0.007057	0.09468
FALSE	High	Sequest HT (A2)	Unambiguous	TIKPDVQKSKEYFSKQK		1	1	Q06830	Q06830	0	4	0.2553	0	1	1	514.288	2054.13	1.43	0.00073	72817.5	HCD (High Energy Collision Dissociation)	MS2	11.4649	150	33.0019	6062	FR_BRIN1351_PX601_CD_1.raw	0/0	2.82	0.007057	0.09489
FALSE	High	Sequest HT (A2)	Unambiguous	LVVDWDHHL		1	1	Q9P0P0	Q9P0P0	0	3	0.2339	0	1	1	378.53	1133.58	2.48	0.00094	52878.8	HCD (High Energy Collision Dissociation)	MS2	82.7252	150	61.4666	15304	FR_BRIN1351_PX601_CD_2.raw	0/0	1.71	0.007057	0.09434
FALSE	High	Sequest HT (A2)	Unambiguous	TLDGLPPLRL		1	1	Q8TAP8	Q8TAP8	0	2	0.1365	0	1	1	547.834	1094.66	2.76	0.00151	152179	HCD (High Energy Collision Dissociation)	MS2	64.1205	150	84.2717	23103	FR_BRIN1351_PX601_CD_1.raw	0/0	2.71	0.007057	0.09322
FALSE	High	Sequest HT (A2)	Unambiguous	LMEHIHKL		1	1	P84098	P84098	0	3	0.1	0	1	1	340.861	1020.57	1.13	0.00038	55561.8	HCD (High Energy Collision Dissociation)	MS2	71.4914	150	42.9734	9192	FR_BRIN1351_PX601_CD_1.raw	0/0	1.8	0.007057	0.09332
FALSE	High	Sequest HT (A2)	Unambiguous	FLFELPSRL		1	2	Q9UID3-1	Q9UID3-1; Q9UID3-2	0	2	0.2882	0	1	1	561.322	1121.64	1.04	0.00058	142880	HCD (High Energy Collision Dissociation)	MS2	48.1819	150	97.7171	27495	FR_BRIN1351_PX601_CD_2.raw	0/0	2.29	0.007057	0.09368
FALSE	High	Sequest HT (A2)	Unambiguous	SLISGIIRA		1	2	Q53GS7-1	Q53GS7-2; Q53GS7-1	0	2	0.0941	0	1	1	465.294	929.581	2.92	0.00136	131302	HCD (High Energy Collision Dissociation)	MS2	49.4524	150	69.8414	18216	FR_BRIN1351_PX601_CD_3.raw	0/0	1.7	0.007057	0.09334
FALSE	High	Sequest HT (A2)	Unambiguous	FQEDFYLHL		1	1	Q8TE58	Q8TE58	0	2	0.3158	0	1	1	606.29	1211.57	0.01	1e-05	149065	HCD (High Energy Collision Dissociation)	MS2	80.3904	150	88.3433	24440	FR_BRIN1351_PX601_CD_3.raw	0/0	1.33	0.007057	0.09383
FALSE	High	Sequest HT (A2)	Unambiguous	KKAAGAGKVTKSAQKAQKA		1	3	P68104	P68104-2; P68104; Q5VTE0	0	4	0.4433	0	1	1	468.535	1871.12	0.81	0.00038	127864	HCD (High Energy Collision Dissociation)	MS2	4.57505	150	12.4699	638	FR_BRIN1351_PX601_CD_2.raw	0/0	3.79	0.007057	0.09315
FALSE	High	Sequest HT (A2)	Unambiguous	MLPGFLHRL		1	1	Q9NZ32	Q9NZ32	0	2	0.2969	0	1	1	542.312	1083.62	3.74	0.00203	582576	HCD (High Energy Collision Dissociation)	MS2	17.1503	150	64.6397	16393	FR_BRIN1351_PX601_CD_2.raw	0/0	2.29	0.007057	0.09428
FALSE	High	Sequest HT (A2)	Unambiguous	ALLELLHEL		1	1	Q8NC56-1	Q8NC56-1	0	2	0.2794	0	1	1	525.814	1050.62	0.75	0.0004	468496	HCD (High Energy Collision Dissociation)	MS2	47.58	150	101.564	28822	FR_BRIN1351_PX601_CD_3.raw	0/0	2.47	0.007057	0.09522
FALSE	High	Sequest HT (A2)	Unambiguous	ILAQEIVKA		1	1	Q9UBE0-1	Q9UBE0-1	0	2	0.1355	0	1	1	492.808	984.609	0.69	0.00034	148414	HCD (High Energy Collision Dissociation)	MS2	47.3182	150	53.2138	12543	FR_BRIN1351_PX601_CD_3.raw	0/0	1.55	0.007057	0.0934
FALSE	High	Sequest HT (A2)	Unambiguous	VLIDYQRNV		1	1	O14980	O14980	0	2	0.2107	0	1	1	560.312	1119.62	0.3	0.00017	414070	HCD (High Energy Collision Dissociation)	MS2	47.6607	150	52.7081	12365	FR_BRIN1351_PX601_CD_3.raw	0/0	2.61	0.007528	0.09914
FALSE	High	Sequest HT (A2)	Unambiguous	KKRFSFKKSFKLSGF		1	1	P29966	P29966	0	4	0.4672	0	1	1	459.522	1835.07	-1.22	-0.00056	203082	HCD (High Energy Collision Dissociation)	MS2	13.6953	150	46.0376	10194	FR_BRIN1351_PX601_CD_1.raw	0/0	4.88	0.007528	0.09558
FALSE	High	Sequest HT (A2)	Unambiguous	TLADLVHHV		1	2	Q9Y4A5	Q9Y4A5; Q9Y4A5-2	0	3	0.287	0	1	1	335.523	1004.55	0.84	0.00028	199591	HCD (High Energy Collision Dissociation)	MS2	45.7766	150	57.1016	13832	FR_BRIN1351_PX601_CD_2.raw	0/0	2.23	0.007528	0.1002
FALSE	High	Sequest HT (A2)	Unambiguous	LLPAIVHI		1	5	Q92841	Q92841-3; Q92841-1; Q92841; Q92841-2; P17844	0	2	0.24	0	1	1	438.29	875.572	1.09	0.00048	78312.6	HCD (High Energy Collision Dissociation)	MS2	46.5003	150	76.4349	20371	FR_BRIN1351_PX601_CD_2.raw	0/0	1.5	0.007528	0.09574
FALSE	High	Sequest HT (A2)	Unambiguous	KLPAPLPGL		1	2	Q8N1F7-1	Q8N1F7-2; Q8N1F7-1	0	2	0.2783	0	1	1	453.295	905.583	1.31	0.0006	297202	HCD (High Energy Collision Dissociation)	MS2	26.5935	150	69.3956	18066	FR_BRIN1351_PX601_CD_3.raw	0/0	2.12	0.007528	0.09812
FALSE	High	Sequest HT (A2)	Unambiguous	GVIDVFLHA		1	1	Q9UKM7	Q9UKM7	0	2	0.2611	0	1	1	485.772	970.537	1.43	0.0007	72238.5	HCD (High Energy Collision Dissociation)	MS2	50.7753	150	91.3932	25478	FR_BRIN1351_PX601_CD_1.raw	0/0	1.8	0.007528	0.09775
FALSE	High	Sequest HT (A2)	Unambiguous	FISEFEHRV		1	1	Q9UNM6	Q9UNM6	0	3	0.3064	0	1	1	388.533	1163.58	0.26	0.0001	133807	HCD (High Energy Collision Dissociation)	MS2	66.9946	150	49.4562	11239	FR_BRIN1351_PX601_CD_2.raw	0/0	2.35	0.007528	0.09693
FALSE	High	Sequest HT (A2)	Unambiguous	AETPDIKLF		1	1	P46782	P46782	0	2	0.125	0	1	1	517.282	1033.56	1.07	0.00055	611062	HCD (High Energy Collision Dissociation)	MS2	12.9915	150	72.8032	19156	FR_BRIN1351_PX601_CD_2.raw	0/0	1.92	0.007528	0.09669
FALSE	High	Sequest HT (A2)	Unambiguous	TLSDLRVYL		1	1	Q9BYN0	Q9BYN0	0	2	0.1602	0	1	1	540.312	1079.62	6.34	0.00342	275318	HCD (High Energy Collision Dissociation)	MS2	64.5017	150	82.8356	22587	FR_BRIN1351_PX601_CD_3.raw	0/0	2.06	0.007528	0.1002
FALSE	High	Sequest HT (A2)	Unambiguous	SVLGKIWKL		1	2	Q9H223	Q9H223; Q9NZN3	0	2	0.3659	0	1	1	522.335	1043.66	2.11	0.0011	341040	HCD (High Energy Collision Dissociation)	MS2	45.6811	150	68.3583	17715	FR_BRIN1351_PX601_CD_3.raw	0/0	2.76	0.007528	0.0982
FALSE	High	Sequest HT (A2)	Unambiguous	KKAAGAGKVTKSAQKAQKA		1	3	P68104	P68104-2; P68104; Q5VTE0	0	4	0.3306	0	1	1	468.535	1871.12	0.29	0.00013	145589	HCD (High Energy Collision Dissociation)	MS2	0	150	11.1269	288	FR_BRIN1351_PX601_CD_3.raw	0/0	3.66	0.007528	0.1003
FALSE	High	Sequest HT (A2)	Unambiguous	NLLAYIKHL		1	1	O14879	O14879	0	3	0.2068	0	1	2	362.223	1084.66	3.6	0.0013	104118	HCD (High Energy Collision Dissociation)	MS2	32.1865	150	75.0816	19977	FR_BRIN1351_PX601_CD_3.raw	0/0	2.37	0.007528	0.0965
FALSE	High	Sequest HT (A2)	Unambiguous	KVVDVVRNL		1	2	P20591	P20591; P20591-2	0	3	0.2492	0	1	1	347.885	1041.64	-0.02	-1e-05	2.27447e+06	HCD (High Energy Collision Dissociation)	MS2	14.1788	29.873	47.7104	10698	FR_BRIN1351_PX601_CD_3.raw	0/0	3.17	0.007528	0.1004
FALSE	High	Sequest HT (A2)	Unambiguous	MLPKDIAKL		1	1	P61024	P61024	0	3	0.0656	0	1	1	343.544	1028.62	-0.25	-9e-05	597188	HCD (High Energy Collision Dissociation)	MS2	13.7954	150	53.601	12632	FR_BRIN1351_PX601_CD_2.raw	0/0	2.59	0.007528	0.09846
FALSE	High	Sequest HT (A2)	Unambiguous	NLAENISRV		1	5	P11216	P11217-2; P11216; P06737-2; P06737-1; P11217	0	2	0.1314	0	1	1	508.28	1015.55	0.3	0.00015	86693.5	HCD (High Energy Collision Dissociation)	MS2	52.8949	150	49.812	11395	FR_BRIN1351_PX601_CD_3.raw	0/0	1.75	0.007528	0.09992
FALSE	High	Sequest HT (A2)	Unambiguous	NLLAYLKHL		1	1		P09913	0	3	0.2068	0	1	1	362.223	1084.66	3.6	0.0013	104118	HCD (High Energy Collision Dissociation)	MS2	32.1865	150	75.0816	19977	FR_BRIN1351_PX601_CD_3.raw	0/0	2.37	0.007528	0.0965
FALSE	High	Sequest HT (A2)	Unambiguous	VIILNHPGQIS		1	4	P68104	Q05639; P68104-2; P68104; Q5VTE0	0	2	0.3035	0	1	1	595.848	1190.69	-0.04	-2e-05	143582	HCD (High Energy Collision Dissociation)	MS2	59.9775	150	53.824	12750	FR_BRIN1351_PX601_CD_3.raw	0/0	2.01	0.007528	0.09794
FALSE	High	Sequest HT (A2)	Unambiguous	NILELLHRL		1	1	Q9BPX3	Q9BPX3	0	2	0.1	0	1	1	560.846	1120.68	0.82	0.00046	139976	HCD (High Energy Collision Dissociation)	MS2	57.6903	150	89.2525	24768	FR_BRIN1351_PX601_CD_1.raw	0/0	2.3	0.007528	0.0986
FALSE	High	Sequest HT (A2)	Unambiguous	KVPPFTFHV		1	3	Q6NZI2-1	Q6NZI2-3; Q6NZI2-2; Q6NZI2-1	0	2	0.1582	0	1	1	536.301	1071.59	-3.66	-0.00196	481546	HCD (High Energy Collision Dissociation)	MS2	57.4225	150	59.8761	14818	FR_BRIN1351_PX601_CD_3.raw	0/0	1.96	0.007528	0.09651
FALSE	High	Sequest HT (A2)	Unambiguous	VLPKLYVKL		1	2	P62854	P62854; Q5JNZ5	0	3	0.094	0	1	1	358.242	1072.71	-2.35	-0.00084	1.02487e+06	HCD (High Energy Collision Dissociation)	MS2	41.4472	115.327	62.8493	15832	FR_BRIN1351_PX601_CD_3.raw	0/0	1.17	0.007528	0.09624
FALSE	High	Sequest HT (A2)	Unambiguous	FLFGYPKRL		1	1	Q9HAY2	Q9HAY2	0	3	0.3191	0	1	1	380.891	1140.66	1.83	0.0007	686706	HCD (High Energy Collision Dissociation)	MS2	6.94119	150	64.8809	16532	FR_BRIN1351_PX601_CD_3.raw	0/0	2.57	0.007528	0.09721
FALSE	High	Sequest HT (A2)	Unambiguous	FLPRKFPSL		1	2	Q14137	Q14137; Q14137-2	0	3	0.1053	0	1	1	368.89	1104.66	-0.43	-0.00016	1.84066e+06	HCD (High Energy Collision Dissociation)	MS2	1.603	47.463	59.0909	14502	FR_BRIN1351_PX601_CD_2.raw	0/0	2.28	0.007528	0.09866
FALSE	High	Sequest HT (A2)	Unambiguous	ALMDEVVKA		1	2	P00558	P00558-2; P00558	0	2	0.3508	0	1	1	488.262	975.517	-0.89	-0.00043	303087	HCD (High Energy Collision Dissociation)	MS2	30.861	150	57.9957	14183	FR_BRIN1351_PX601_CD_3.raw	0/0	1.91	0.007528	0.0995
FALSE	High	Sequest HT (A2)	Unambiguous	ALLDIIRSL		1	3	O95864	O95864-2; O95864-4; O95864	0	2	0.251	0	1	1	507.322	1013.64	1.27	0.00064	100040	HCD (High Energy Collision Dissociation)	MS2	35.7121	150	110.811	31880	FR_BRIN1351_PX601_CD_1.raw	0/0	2.55	0.007528	0.09563
FALSE	High	Sequest HT (A2)	Unambiguous	LLDPSVFHV		1	1	Q9BVI4	Q9BVI4	0	2	0.3565	0	1	1	513.786	1026.56	2.22	0.00114	242086	HCD (High Energy Collision Dissociation)	MS2	20.343	150	81.5759	22160	FR_BRIN1351_PX601_CD_3.raw	0/0	2.3	0.007528	0.09716
FALSE	High	Sequest HT (A2)	Unambiguous	SLVEIILHV		1	2	Q9UNM6	Q9UNM6-2; Q9UNM6	0	2	0.4031	0	1	1	511.817	1022.63	1.77	0.00091	216036	HCD (High Energy Collision Dissociation)	MS2	40.1499	150	103.572	29481	FR_BRIN1351_PX601_CD_3.raw	0/0	1.91	0.007528	0.1003
FALSE	High	Sequest HT (A2)	Unambiguous	IIVDIFHGL		1	3	Q9Y4E8	Q9Y4E8; Q9Y4E8-3; Q9Y4E8-2	0	2	0.31	0	1	1	513.802	1026.6	-1.12	-0.00057	258250	HCD (High Energy Collision Dissociation)	MS2	26.8334	150	96.9469	27320	FR_BRIN1351_PX601_CD_1.raw	0/0	2.29	0.007528	0.09805
FALSE	High	Sequest HT (A2)	Unambiguous	PGEVPEYPPYYQEEAGY		1	2	Q99439	Q99439-2; Q99439	0	2	0.5754	0	1	1	994.433	1987.86	-0.83	-0.00083	99492	HCD (High Energy Collision Dissociation)	MS2	0	150	80.9461	21948	FR_BRIN1351_PX601_CD_3.raw	0/0	3.25	0.007528	0.09908
FALSE	High	Sequest HT (A2)	Unambiguous	KKAAGAGKVTKSAQKAQKA		1	3	P68104	P68104-2; P68104; Q5VTE0	0	4	0.3268	0	1	1	468.535	1871.12	0.29	0.00013	195730	HCD (High Energy Collision Dissociation)	MS2	0	150	11.0906	278	FR_BRIN1351_PX601_CD_2.raw	0/0	4.62	0.007528	0.0986
FALSE	High	Sequest HT (A2)	Unambiguous	FVIETARQL		1	3	Q9H1B7	Q9H1B7; Q7Z5L9-2; Q7Z5L9-1	0	2	0.2244	0	1	1	538.809	1076.61	0.6	0.00033	412075	HCD (High Energy Collision Dissociation)	MS2	48.9787	150	59.5062	14692	FR_BRIN1351_PX601_CD_3.raw	0/0	2.05	0.007528	0.09572
FALSE	High	Sequest HT (A2)	Unambiguous	TLDGSLHAV		1	1	O75460	O75460	0	2	0.1522	0	1	1	456.743	912.478	-0.22	-0.0001	195055	HCD (High Energy Collision Dissociation)	MS2	33.0039	150	47.5276	10692	FR_BRIN1351_PX601_CD_1.raw	0/0	1.38	0.007528	0.0971
FALSE	High	Sequest HT (A2)	Unambiguous	AIIDKYIKL		1	2	Q6NUM9-1	Q6NUM9-1; Q6NUM9-2	0	3	0.1392	0	1	1	359.562	1076.67	0.15	6e-05	963735	HCD (High Energy Collision Dissociation)	MS2	24.6507	150	65.8387	16858	FR_BRIN1351_PX601_CD_3.raw	0/0	2.37	0.007528	0.09967
FALSE	High	Sequest HT (A2)	Unambiguous	YIHGVFYHL		1	2	O60683-2	O60683-1; O60683-2	0	3	0.4067	0	1	1	383.534	1148.59	-0.5	-0.00019	224426	HCD (High Energy Collision Dissociation)	MS2	37.8839	150	59.2606	14559	FR_BRIN1351_PX601_CD_2.raw	0/0	3.27	0.007528	0.09753
FALSE	High	Sequest HT (A2)	Unambiguous	HVLDVIHEV		1	4	O75962-1	O75962-4; O75962-5; O75962-2; O75962-1	0	2	0.4175	0	1	1	530.794	1060.58	1.24	0.00066	669551	HCD (High Energy Collision Dissociation)	MS2	14.4146	150	57.1306	13842	FR_BRIN1351_PX601_CD_2.raw	0/0	2.97	0.00808	0.1024
FALSE	High	Sequest HT (A2)	Unambiguous	FISEFEHRV		1	1	Q9UNM6	Q9UNM6	0	3	0.3198	0	1	1	388.532	1163.58	-1.78	-0.00069	80294.6	HCD (High Energy Collision Dissociation)	MS2	75.6308	150	49.5628	11369	FR_BRIN1351_PX601_CD_1.raw	0/0	2.22	0.00808	0.1028
FALSE	High	Sequest HT (A2)	Unambiguous	AIIEEYLHL		1	8	Q04637-9	Q04637-6; Q04637-9; Q04637; Q04637-3; Q04637-8; Q04637-4; Q04637-5; Q04637-7	0	2	0.1477	0	1	1	550.803	1100.6	-0.07	-4e-05	249881	HCD (High Energy Collision Dissociation)	MS2	68.0086	150	88.1433	24372	FR_BRIN1351_PX601_CD_3.raw	0/0	1.76	0.00808	0.1015
FALSE	High	Sequest HT (A2)	Unambiguous	RLQEELEKL		1	3	Q9P2E9-1	Q9P2E9-3; Q9P2E9-1; Q9P2E9-2	0	3	0.2114	0	1	1	386.555	1157.65	-1.29	-0.0005	266622	HCD (High Energy Collision Dissociation)	MS2	15.5244	150	49.9016	11481	FR_BRIN1351_PX601_CD_1.raw	0/0	3.17	0.00808	0.1027
FALSE	High	Sequest HT (A2)	Unambiguous	RVQPIKLARVTKVLG		1	1	P62857	P62857	0	4	0.4889	0	1	1	420.277	1678.08	-0.46	-0.00019	172994	HCD (High Energy Collision Dissociation)	MS2	48.4951	150	46.6834	10354	FR_BRIN1351_PX601_CD_3.raw	0/0	4.07	0.00808	0.1013
FALSE	High	Sequest HT (A2)	Unambiguous	SLEELLHYV		1	1	Q96G75-1	Q96G75-1	0	2	0.0497	0	1	1	551.793	1102.58	0.02	1e-05	123833	HCD (High Energy Collision Dissociation)	MS2	74.2866	150	97.7608	27590	FR_BRIN1351_PX601_CD_1.raw	0/0	1.61	0.00808	0.1026
FALSE	High	Sequest HT (A2)	Unambiguous	NILELLHRL		1	1	Q9BPX3	Q9BPX3	0	2	0.0539	0	1	1	560.847	1120.69	2.34	0.00131	180845	HCD (High Energy Collision Dissociation)	MS2	51.353	150	88.9049	24653	FR_BRIN1351_PX601_CD_1.raw	0/0	2.04	0.00808	0.1011
FALSE	High	Sequest HT (A2)	Unambiguous	YIVEDGGHVF		1	4	Q13085-4	Q13085-3; Q13085-1; Q13085-4; Q13085-2	0	2	0.2292	0	1	1	568.276	1135.54	2.75	0.00156	91927.3	HCD (High Energy Collision Dissociation)	MS2	71.0815	150	60.577	15002	FR_BRIN1351_PX601_CD_2.raw	0/0	1.44	0.00808	0.1023
FALSE	High	Sequest HT (A2)	Unambiguous	ALPHAILRL		1	3	P60709	P60709; Q562R1; P63261	0	2	0.3571	0	1	1	502.324	1003.64	0.17	9e-05	16743582	HCD (High Energy Collision Dissociation)	MS2	0.606545	5.334	57.9142	14202	FR_BRIN1351_PX601_CD_1.raw	0/0	1.82	0.00808	0.1012
FALSE	High	Sequest HT (A2)	Unambiguous	NLPDEIYHV		1	1	Q9BV86-1	Q9BV86-1	0	2	0.2473	0	1	1	550.276	1099.54	1.73	0.00095	409593	HCD (High Energy Collision Dissociation)	MS2	54.7558	150	64.6934	16507	FR_BRIN1351_PX601_CD_1.raw	0/0	1.82	0.00808	0.1005
FALSE	High	Sequest HT (A2)	Unambiguous	ALLESSLRQA		1	1	P24385	P24385	0	2	0.3696	0	1	1	544.31	1087.61	1.72	0.00094	79658.2	HCD (High Energy Collision Dissociation)	MS2	69.9548	150	50.1328	11502	FR_BRIN1351_PX601_CD_3.raw	0/0	1.84	0.00808	0.1012
FALSE	High	Sequest HT (A2)	Unambiguous	GEVDVEQHTL		1	3	P14635	P14635-2; O95067; P14635	0	2	0.2609	0	1	1	563.772	1126.54	0.03	1e-05	156756	HCD (High Energy Collision Dissociation)	MS2	28.3318	150	45.4519	9908	FR_BRIN1351_PX601_CD_2.raw	0/0	2.07	0.00808	0.1011
FALSE	High	Sequest HT (A2)	Unambiguous	ILTDITKGV		1	1	P13639	P13639	0	2	0.2249	0	1	1	480.292	959.577	-0.1	-5e-05	878022	HCD (High Energy Collision Dissociation)	MS2	19.574	150	57.8109	14072	FR_BRIN1351_PX601_CD_2.raw	0/0	2.09	0.00808	0.1019
FALSE	High	Sequest HT (A2)	Unambiguous	IQRTPKIQVYSRHPAE		1	1	P61769	P61769	0	4	0.3733	0	1	1	481.519	1923.05	-0.56	-0.00027	36072.5	HCD (High Energy Collision Dissociation)	MS2	60.1961	150	32.9991	6002	FR_BRIN1351_PX601_CD_3.raw	0/0	2.25	0.00808	0.1017
FALSE	High	Sequest HT (A2)	Unambiguous	KRFSFKKSFKLSGF		1	1	P29966	P29966	0	4	0.1696	0	1	1	427.499	1706.97	0.47	0.0002	284717	HCD (High Energy Collision Dissociation)	MS2	23.1682	150	49.2943	11185	FR_BRIN1351_PX601_CD_2.raw	0/0	4.48	0.008673	0.1035
FALSE	High	Sequest HT (A2)	Unambiguous	NLAEKLIGV		1	3	Q86X10-1	Q86X10-4; Q86X10-1; Q86X10-3	0	2	0.0905	0	1	1	478.793	956.579	1.21	0.00058	579656	HCD (High Energy Collision Dissociation)	MS2	18.0087	150	70.0771	18338	FR_BRIN1351_PX601_CD_1.raw	0/0	2.43	0.008673	0.103
FALSE	High	Sequest HT (A2)	Unambiguous	SIISIHPKI		1	2	Q13530	Q13530; Q13530-2	0	3	0.3641	0	1	1	336.546	1007.62	-0.37	-0.00012	160185	HCD (High Energy Collision Dissociation)	MS2	36.2507	150	51.9502	12109	FR_BRIN1351_PX601_CD_3.raw	0/0	1.84	0.008673	0.103
FALSE	High	Sequest HT (A2)	Unambiguous	VIAEILRGV		1	1	O00567	O00567	0	2	0.0599	0	1	1	485.309	969.611	2.43	0.00118	119006	HCD (High Energy Collision Dissociation)	MS2	44.8994	150	71.2768	18642	FR_BRIN1351_PX601_CD_2.raw	0/0	2.17	0.008673	0.1038
FALSE	High	Sequest HT (A2)	Unambiguous	VLIDYQRNV		1	1	O14980	O14980	0	2	0.4115	0	1	1	560.312	1119.62	0.84	0.00047	549777	HCD (High Energy Collision Dissociation)	MS2	29.4127	150	52.8953	12482	FR_BRIN1351_PX601_CD_1.raw	0/0	2.6	0.008673	0.104
FALSE	High	Sequest HT (A2)	Unambiguous	RLPPPFPGL		1	3	Q13596-3	Q13596; Q13596-2; Q13596-3	0	2	0.3035	0	1	1	497.299	993.591	2.81	0.0014	195251	HCD (High Energy Collision Dissociation)	MS2	36.9127	150	75.5178	20064	FR_BRIN1351_PX601_CD_2.raw	0/0	2.01	0.009249	0.1047
FALSE	High	Sequest HT (A2)	Rejected	PLPPPPPPP		1	34		P48023-2; Q68DA7-1; O15156-2; Q86VE0; P10323; Q86XR5; Q8NDT2; Q9UPS6-2; O15156; O15054; Q9Y6X0-1; Q12873-3; Q96JH7; Q8TF72; Q8IZL8; Q86XR5-2; Q9UKZ4; Q9UKZ4-2; P48023-1; P84550; P58401; Q96PN7; Q70E73; O14669; Q96N64-2; O15054-1; Q9UPS6-1; Q96N64-3; P84550-3; Q7L0R7; Q96N64; Q08499-1; Q68DA7-5; Q7L0R7-2	0	2		0	3	3	454.766	908.525	0.76	0.00035	124336	HCD (High Energy Collision Dissociation)	MS2	27.9132	150	51.4864	12007	FR_BRIN1351_PX601_CD_1.raw	0/0	2.09	0.009249	0.1049
FALSE	High	Sequest HT (A2)	Unambiguous	KLLLRLPSL		1	4	P10589	P24468-3; P24468; P10589; P24468-2	0	2	0.1444	0	1	1	526.865	1052.72	3.96	0.00208	87154.3	HCD (High Energy Collision Dissociation)	MS2	79.4698	150	73.464	19378	FR_BRIN1351_PX601_CD_2.raw	0/0	1.87	0.009249	0.1048
FALSE	High	Sequest HT (A2)	Unambiguous	KKAAGAGKVTKSAQKAQKA		1	3	P68104	P68104-2; P68104; Q5VTE0	0	4	0.4933	0	1	1	468.535	1871.12	0.42	0.00019	103803	HCD (High Energy Collision Dissociation)	MS2	0	150	10.0929	30	FR_BRIN1351_PX601_CD_3.raw	0/0	3	0.009249	0.1047
FALSE	High	Sequest HT (A2)	Selected	LPPPPPPPP		1	65		P52951; P48023-2; Q99590-1; Q8TF30; Q68DA7-1; Q7Z7A4-4; Q8ND23-2; O15156-2; Q86VE0; P10323; P55196-5; Q86XR5; C9JLR9; O95466; Q9UPS6-2; O15156; P55316; Q8N144-1; Q96MA1; Q7Z7K6-1; O15054; Q6BEB4; Q12873-3; Q7Z7K6-3; B1AK53-2; Q8TF72; Q8IZL8; Q7Z7A4-5; P55196-6; Q7Z5R6; Q86XR5-2; Q6P5Q4-1; P55196-2; Q7Z7A4-6; P55196-1; Q5VUA4; P48023-1; P55196-3; P58401; Q96PN7; Q70E73; Q99590-2; Q7Z7A4-3; O14669;…	0	2	0	0	1	1	454.766	908.525	0.76	0.00035	124336	HCD (High Energy Collision Dissociation)	MS2	27.9132	150	51.4864	12007	FR_BRIN1351_PX601_CD_1.raw	0/0	2.09	0.009249	0.1049
FALSE	High	Sequest HT (A2)	Rejected	PIPPPPPPP		1	4	P49750-4	P49750-1; P49750-3; P49750-4; Q8TF74	0	2		0	3	4	454.766	908.525	0.76	0.00035	124336	HCD (High Energy Collision Dissociation)	MS2	27.9132	150	51.4864	12007	FR_BRIN1351_PX601_CD_1.raw	0/0	2.09	0.009249	0.1049
FALSE	High	Sequest HT (A2)	Rejected	IPPPPPPPP		1	4	P49750-4	P49750-1; P49750-3; P49750-4; Q8TF74	0	2	0	0	1	2	454.766	908.525	0.76	0.00035	124336	HCD (High Energy Collision Dissociation)	MS2	27.9132	150	51.4864	12007	FR_BRIN1351_PX601_CD_1.raw	0/0	2.09	0.009249	0.1049
FALSE	Medium	Sequest HT (A2)	Unambiguous	SVLGKIWKL		1	2	Q9H223	Q9H223; Q9NZN3	0	3	0.3063	0	1	1	348.559	1043.66	0.14	5e-05	454936	HCD (High Energy Collision Dissociation)	MS2	32.1823	150	68.4919	17704	FR_BRIN1351_PX601_CD_2.raw	0/0	3.33	0.01106	0.1052
FALSE	Medium	Sequest HT (A2)	Unambiguous	KVVDVVRNL		1	2	P20591	P20591; P20591-2	0	3	0.3333	0	1	1	347.885	1041.64	-0.37	-0.00013	1.01763e+06	HCD (High Energy Collision Dissociation)	MS2	11.9763	85.916	48.0738	10818	FR_BRIN1351_PX601_CD_3.raw	0/0	3.39	0.01106	0.1049
FALSE	Medium	Sequest HT (A2)	Unambiguous	HVLDVIHEV		1	4	O75962-1	O75962-4; O75962-5; O75962-2; O75962-1	0	2	0.4237	0	1	1	530.793	1060.58	0.78	0.00041	415470	HCD (High Energy Collision Dissociation)	MS2	33.6962	150	57.1106	13883	FR_BRIN1351_PX601_CD_3.raw	0/0	2.95	0.01106	0.105
FALSE	Medium	Sequest HT (A2)	Unambiguous	PNLHGLFGR		1	1	P99999	P99999	0	3	0.4677	0	1	1	337.522	1010.55	-1.01	-0.00034	82694.1	HCD (High Energy Collision Dissociation)	MS2	46.6614	150	50.4034	11648	FR_BRIN1351_PX601_CD_1.raw	0/0	2.63	0.01106	0.1052
FALSE	Medium	Sequest HT (A2)	Unambiguous	PGEVPEYPPYYQEEAGY		1	2	Q99439	Q99439-2; Q99439	0	2	0.6266	0	1	1	994.433	1987.86	-0.04	-4e-05	145514	HCD (High Energy Collision Dissociation)	MS2	0	150	80.5831	21823	FR_BRIN1351_PX601_CD_3.raw	0/0	3.16	0.01106	0.1049
FALSE	Medium	Sequest HT (A2)	Unambiguous	FIVDPVSNL		1	3	P15924-1	P15924-1; P15924-3; P15924-2	0	1	0.3767	0	1	1	1003.55	1003.55	-0.77	-0.00077	486185	HCD (High Energy Collision Dissociation)	MS2	24.4598	150	91.0948	25379	FR_BRIN1351_PX601_CD_1.raw	0/0	2.92	0.01164	0.1066
FALSE	Medium	Sequest HT (A2)	Unambiguous	NLLPKLHIV		1	2	Q9Y696	Q9Y696; O00299	0	2	0.382	0	1	1	523.841	1046.67	2.07	0.00108	367551	HCD (High Energy Collision Dissociation)	MS2	69.7378	150	64.5515	16363	FR_BRIN1351_PX601_CD_2.raw	0/0	1.78	0.01164	0.1065
FALSE	Medium	Sequest HT (A2)	Unambiguous	TLSDLRVYL		1	1	Q9BYN0	Q9BYN0	0	2	0.2945	0	1	1	540.309	1079.61	1.36	0.00074	846829	HCD (High Energy Collision Dissociation)	MS2	40.3933	150	81.8969	22206	FR_BRIN1351_PX601_CD_2.raw	0/0	2.92	0.01164	0.1069
FALSE	Medium	Sequest HT (A2)	Unambiguous	NLLQVLEKV		1	3	Q6KB66	Q6KB66-3; Q6KB66; Q6KB66-2	0	2	0.2208	0	1	1	528.328	1055.65	2.31	0.00122	112758	HCD (High Energy Collision Dissociation)	MS2	55.7869	150	93.427	26142	FR_BRIN1351_PX601_CD_3.raw	0/0	2.31	0.01164	0.1057
FALSE	Medium	Sequest HT (A2)	Unambiguous	VAVGVIKAV		1	3	P68104	P68104-2; P68104; Q5VTE0	0	2	0.2471	0	1	1	428.287	855.567	0.56	0.00024	486329	HCD (High Energy Collision Dissociation)	MS2	15.9619	150	51.7741	12050	FR_BRIN1351_PX601_CD_3.raw	0/0	2.63	0.01164	0.1061
FALSE	Medium	Sequest HT (A2)	Unambiguous	AVLPRLHQL		1	1	Q99848	Q99848	0	3	0.0773	0	1	1	349.554	1046.65	-0.15	-5e-05	8614610	HCD (High Energy Collision Dissociation)	MS2	5.0678	8.331	49.1569	11180	FR_BRIN1351_PX601_CD_3.raw	0/0	2.07	0.01214	0.1095
FALSE	Medium	Sequest HT (A2)	Unambiguous	KVVDVVRNL		1	2	P20591	P20591; P20591-2	0	3	0.2422	0	1	1	347.885	1041.64	0.07	2e-05	1.74031e+06	HCD (High Energy Collision Dissociation)	MS2	18.25	44.002	47.7777	10679	FR_BRIN1351_PX601_CD_2.raw	0/0	3.51	0.01214	0.1093
FALSE	Medium	Sequest HT (A2)	Unambiguous	ALLNIKVKL		1	1	P05783	P05783	0	3	0.4219	0	1	1	337.903	1011.69	1.81	0.00061	178568	HCD (High Energy Collision Dissociation)	MS2	0	150	64.7497	16527	FR_BRIN1351_PX601_CD_1.raw	0/0	2.37	0.01214	0.1071
FALSE	Medium	Sequest HT (A2)	Unambiguous	VIAEILRGV		1	1	O00567	O00567	0	2	0.063	0	1	1	485.309	969.61	0.86	0.00041	323573	HCD (High Energy Collision Dissociation)	MS2	23.347	150	71.2183	18679	FR_BRIN1351_PX601_CD_3.raw	0/0	2.38	0.01214	0.1089
FALSE	Medium	Sequest HT (A2)	Unambiguous	KVVDVVRNL		1	2	P20591	P20591; P20591-2	0	3	0.3117	0	1	1	347.885	1041.64	0.07	2e-05	631577	HCD (High Energy Collision Dissociation)	MS2	43.6497	79.093	47.3601	10581	FR_BRIN1351_PX601_CD_3.raw	0/0	3.24	0.01214	0.1094
[truncated: 1,174 more rows]
