# Supplementary material for: Rational engineering of minimally immunogenic nucleases for gene therapy
Source: Nat Commun. 2025 Jan 2;16:105. doi: 10.1038/s41467-024-55522-1 (PMC11696374; doi:10.1038/s41467-024-55522-1)
Supplement: Supplementary file 5 — Supplementary Data 3 [file 41467_2024_55522_MOESM5_ESM.xlsx]

## Sheet: PSMs
Checked	Confidence	Identifying Node	PSM Ambiguity	Annotated Sequence	Modifications	# Protein Groups	# Proteins	Master Protein Accessions	Protein Accessions	# Missed Cleavages	Charge	DeltaScore	DeltaCn	Rank	Search Engine Rank	m/z [Da]	MH+ [Da]	DeltaM [ppm]	Deltam/z [Da]	Intensity	Activation Type	MS Order	Isolation Interference [%]	Ion Inject Time [ms]	RT [min]	First Scan	Spectrum File	Ions Matched	XCorr	Percolator q-Value	Percolator PEP
FALSE	High	Sequest HT (A2)	Unambiguous	QLFSQQHFL		1	2	O15417-1	O15417-2; O15417-1	0	2	0.3958	0	1	1	574.299	1147.59	1.64	0.00094	366081	HCD (High Energy Collision Dissociation)	MS2	35.1078	150	69.7565	18349	FR_BRIN1351_PY094_AC_1.raw	0/0	2.4	0	0.004314
FALSE	High	Sequest HT (A2)	Unambiguous	FVNDIFERI		1	15	Q5QNW6-2	Q16778; Q5QNW6-1; Q99879; P33778; P58876; Q93079; O60814; Q99880; Q5QNW6-2; P62807; P57053; Q8N257; P06899; P23527; Q99877	0	2	0.3854	0	1	1	576.808	1152.61	2.54	0.00146	1.50009e+06	HCD (High Energy Collision Dissociation)	MS2	36.0241	70.136	83.9701	23040	FR_BRIN1351_PY094_AC_3.raw	0/0	2.88	0	0.002254
FALSE	High	Sequest HT (A2)	Unambiguous	ALLDIIRSL		1	3	O95864	O95864-2; O95864-4; O95864	0	2	0.292	0	1	1	507.321	1013.63	-0.96	-0.00049	452994	HCD (High Energy Collision Dissociation)	MS2	19.3961	150	111.265	32132	FR_BRIN1351_PY094_AC_2.raw	0/0	2.5	0	0.006595
FALSE	High	Sequest HT (A2)	Unambiguous	QLNGILLHL		1	1	P05783	P05783	0	2	0.25	0	1	1	510.814	1020.62	0.9	0.00046	578012	HCD (High Energy Collision Dissociation)	MS2	36.7349	150	83.4762	22798	FR_BRIN1351_PY094_AC_2.raw	0/0	2.96	0	0.008978
FALSE	High	Sequest HT (A2)	Unambiguous	KLLEGEESRISL		1	1	P08670	P08670	0	2	0.337	0	1	1	687.385	1373.76	0	0	1135172	HCD (High Energy Collision Dissociation)	MS2	4.01327	150	55.0138	13202	FR_BRIN1351_PY094_AC_1.raw	0/0	3.59	0	9.426e-06
FALSE	High	Sequest HT (A2)	Unambiguous	YVINVTTHL		1	2	Q9Y6W6	Q9Y6W6-2; Q9Y6W6	0	2	0.2953	0	1	1	530.296	1059.59	2.05	0.00109	1.33745e+06	HCD (High Energy Collision Dissociation)	MS2	17.8159	59.548	65.5513	16881	FR_BRIN1351_PY094_AC_1.raw	0/0	2.54	0	0.006218
FALSE	High	Sequest HT (A2)	Unambiguous	HLVEALYLVCGERGFF		1	2	F8WCM5	P01308; F8WCM5	0	3	0.6015	0	1	1	618.318	1852.94	-1.09	-0.00068	98873	HCD (High Energy Collision Dissociation)	MS2	58.6202	150	110.98	32038	FR_BRIN1351_PY094_AC_2.raw	0/0	3.94	0	0.003076
FALSE	High	Sequest HT (A2)	Unambiguous	QILPTLVRL		1	1	P52292	P52292	0	2	0.1957	0	1	1	526.846	1052.68	1.76	0.00093	269928	HCD (High Energy Collision Dissociation)	MS2	59.1777	150	83.5164	22812	FR_BRIN1351_PY094_AC_2.raw	0/0	2.35	0	0.004253
FALSE	High	Sequest HT (A2)	Selected	LSLENLEKI		1	2	Q9Y2H2-1	Q9Y2H2-1; Q9Y2H2-4	0	2	0.0164	0	1	1	529.809	1058.61	1.82	0.00096	476609	HCD (High Energy Collision Dissociation)	MS2	56.8286	150	84.198	23118	FR_BRIN1351_PY094_AC_3.raw	0/0	3.04	0	0.009191
FALSE	High	Sequest HT (A2)	Unambiguous	KLEEIIHQI		1	3	Q15042-3	Q15042-1; Q15042-4; Q15042-3	0	2	0.1189	0	1	1	561.83	1122.65	0.69	0.00039	386993	HCD (High Energy Collision Dissociation)	MS2	52.0672	150	55.1436	13249	FR_BRIN1351_PY094_AC_1.raw	0/0	2.86	0	0.006357
FALSE	High	Sequest HT (A2)	Unambiguous	YQYPVIIHL		1	2	Q9BW60	Q9BW60; Q9BW60-2	0	2	0.2079	0	1	1	573.322	1145.64	0.91	0.00052	262396	HCD (High Energy Collision Dissociation)	MS2	66.8762	150	83.7637	22970	FR_BRIN1351_PY094_AC_3.raw	0/0	1.78	0	0.008817
FALSE	High	Sequest HT (A2)	Unambiguous	FIIDPNGVIKHL		1	2	P30048	P30048; P30048-2	0	3	0.366	0	1	1	455.935	1365.79	2.13	0.00097	144797	HCD (High Energy Collision Dissociation)	MS2	11.3199	150	83.1009	22938	FR_BRIN1351_PY094_AC_1.raw	0/0	2.65	0	0.0007108
FALSE	High	Sequest HT (A2)	Unambiguous	ALLDIIRSL		1	3	O95864	O95864-2; O95864-4; O95864	0	2	0.313	0	1	1	507.321	1013.63	-1.02	-0.00052	77764.7	HCD (High Energy Collision Dissociation)	MS2	58.1402	150	110.892	32009	FR_BRIN1351_PY094_AC_2.raw	0/0	2.62	0	0.008442
FALSE	High	Sequest HT (A2)	Unambiguous	KIIDEDGLLNL		1	2	P35251-1	P35251-1; P35251-2	0	2	0.269	0	1	1	621.854	1242.7	4.64	0.00288	300017	HCD (High Energy Collision Dissociation)	MS2	48.9868	150	83.3223	23012	FR_BRIN1351_PY094_AC_1.raw	0/0	3.16	0	0.004334
FALSE	High	Sequest HT (A2)	Unambiguous	FVNDIFERI		1	15	Q5QNW6-2	Q16778; Q5QNW6-1; Q99879; P33778; P58876; Q93079; O60814; Q99880; Q5QNW6-2; P62807; P57053; Q8N257; P06899; P23527; Q99877	0	2	0.3523	0	1	1	576.806	1152.6	0.1	6e-05	181699	HCD (High Energy Collision Dissociation)	MS2	60.5315	150	84.0298	22986	FR_BRIN1351_PY094_AC_2.raw	0/0	2.64	0	0.007371
FALSE	High	Sequest HT (A2)	Unambiguous	MLPGFLHRL		1	1	Q9NZ32	Q9NZ32	0	3	0.2382	0	1	1	361.876	1083.61	0.1	3e-05	1.59132e+06	HCD (High Energy Collision Dissociation)	MS2	6.17975	64.692	65.4592	16849	FR_BRIN1351_PY094_AC_1.raw	0/0	3.19	0	0.004134
FALSE	High	Sequest HT (A2)	Unambiguous	PRKIEEIKDFLLTARRKD		1	1	P63173	P63173	0	4	0.3995	0	1	1	557.827	2228.29	-0.05	-3e-05	501846	HCD (High Energy Collision Dissociation)	MS2	24.515	150	55.3228	13312	FR_BRIN1351_PY094_AC_1.raw	0/0	4.33	0	0.006076
FALSE	High	Sequest HT (A2)	Unambiguous	YIVDLLTHL		1	2	Q3B7J2-1	Q3B7J2-1; Q3B7J2-2	0	2	0.309	0	1	1	543.814	1086.62	0.73	0.0004	408101	HCD (High Energy Collision Dissociation)	MS2	69.8698	150	102.535	29484	FR_BRIN1351_PY094_AC_1.raw	0/0	2.33	0	0.001706
FALSE	High	Sequest HT (A2)	Unambiguous	FISEFEHRV		1	1	Q9UNM6	Q9UNM6	0	3	0.2601	0	1	1	388.532	1163.58	-1.31	-0.00051	171620	HCD (High Energy Collision Dissociation)	MS2	75.3935	150	49.6523	11129	FR_BRIN1351_PY094_AC_2.raw	0/0	2.73	0	0.003525
FALSE	High	Sequest HT (A2)	Unambiguous	FIIDPNGVIKHL		1	2	P30048	P30048; P30048-2	0	3	0.4103	0	1	1	455.935	1365.79	1.73	0.00079	118722	HCD (High Energy Collision Dissociation)	MS2	25.8854	150	82.9557	22623	FR_BRIN1351_PY094_AC_2.raw	0/0	3.29	0	0.0006026
FALSE	High	Sequest HT (A2)	Unambiguous	LVVYPWTQRF		1	5	P02042	P02100; P02042; P69891; P68871; P69892	0	2	0.3403	0	1	1	654.863	1308.72	7.34	0.00481	300220	HCD (High Energy Collision Dissociation)	MS2	75.0285	150	84.3062	23156	FR_BRIN1351_PY094_AC_3.raw	0/0	2.38	0	0.003723
FALSE	High	Sequest HT (A2)	Unambiguous	RLQEELEKL		1	3	Q9P2E9-1	Q9P2E9-3; Q9P2E9-1; Q9P2E9-2	0	2	0.0813	0	1	1	579.33	1157.65	0.46	0.00027	2.97208e+06	HCD (High Energy Collision Dissociation)	MS2	8.58912	38.385	50.2168	11320	FR_BRIN1351_PY094_AC_2.raw	0/0	2.83	0	0.002956
FALSE	High	Sequest HT (A2)	Unambiguous	FVIDLQTRL		1	2	Q14498-1	Q14498-3; Q14498-1	0	2	0.3391	0	1	1	552.824	1104.64	-0.56	-0.00031	1.94165e+06	HCD (High Energy Collision Dissociation)	MS2	31.1444	45.584	82.5167	22471	FR_BRIN1351_PY094_AC_2.raw	0/0	2.89	0	0.003905
FALSE	High	Sequest HT (A2)	Unambiguous	KLVDFVIHF		1	3	P59998-3	P59998; P59998-3; P59998-4	0	2	0.4558	0	1	1	559.324	1117.64	0.75	0.00042	463954	HCD (High Energy Collision Dissociation)	MS2	66.876	150	84.8286	23338	FR_BRIN1351_PY094_AC_3.raw	0/0	3.73	0	0.0005994
FALSE	High	Sequest HT (A2)	Unambiguous	ILLNIIERL		1	7	P49815	P49815-5; P49815-7; P49815-4; P49815; P49815-3; P49815-2; P49815-6	0	2	0.1742	0	1	1	548.859	1096.71	1.16	0.00064	338069	HCD (High Energy Collision Dissociation)	MS2	73.7656	150	97.9611	27939	FR_BRIN1351_PY094_AC_1.raw	0/0	2.64	0	0.003768
FALSE	High	Sequest HT (A2)	Unambiguous	LLPPPPCPA		1	4	Q9BTY2	Q9NYG8-2; Q9BTY2-2; Q9BTY2; Q9NYG8-1	0	1	0.532	0	1	1	904.498	904.498	2.57	0.00233	320452	HCD (High Energy Collision Dissociation)	MS2	0	150	65.9131	17011	FR_BRIN1351_PY094_AC_1.raw	0/0	2.03	0	0.003619
FALSE	High	Sequest HT (A2)	Unambiguous	FLAEEGFYKF		1	1	P46977	P46977	0	2	0.3042	0	1	1	625.809	1250.61	0.66	0.00042	277416	HCD (High Energy Collision Dissociation)	MS2	62.1735	150	82.7963	22568	FR_BRIN1351_PY094_AC_2.raw	0/0	2.4	0	0.0008895
FALSE	High	Sequest HT (A2)	Unambiguous	KLIDDVHRLF		1	2	P08240-1	P08240-1; P08240-2	0	3	0.4309	0	1	1	419.244	1255.72	2.28	0.00096	388364	HCD (High Energy Collision Dissociation)	MS2	26.422	150	64.1064	16194	FR_BRIN1351_PY094_AC_3.raw	0/0	3.69	0	0.00414
FALSE	High	Sequest HT (A2)	Unambiguous	KIFEMGPVFTL		1	1	P00403	P00403	0	2	0.4071	0	1	1	641.348	1281.69	-2.63	-0.00168	1.21419e+06	HCD (High Energy Collision Dissociation)	MS2	37.5943	51.787	99.1685	28354	FR_BRIN1351_PY094_AC_1.raw	0/0	3.39	0	0.001983
FALSE	High	Sequest HT (A2)	Unambiguous	RLQEELEKL		1	3	Q9P2E9-1	Q9P2E9-3; Q9P2E9-1; Q9P2E9-2	0	3	0.2799	0	1	1	386.555	1157.65	-0.57	-0.00022	884843	HCD (High Energy Collision Dissociation)	MS2	3.96354	150	49.946	11229	FR_BRIN1351_PY094_AC_2.raw	0/0	3.18	0	0.005589
FALSE	High	Sequest HT (A2)	Unambiguous	VLFENTDSVHL		1	1	P42696	P42696	0	2	0.3985	0	1	1	637.323	1273.64	-2.52	-0.0016	562745	HCD (High Energy Collision Dissociation)	MS2	56.9302	150	73.0634	19494	FR_BRIN1351_PY094_AC_1.raw	0/0	2.66	0	0.007484
FALSE	High	Sequest HT (A2)	Unambiguous	YLHDFLKYL		1	4	Q9UBU8-1	Q9UBU8-2; Q15014; Q9UBU8-3; Q9UBU8-1	0	3	0.3155	0	1	1	404.554	1211.65	0.85	0.00034	1.58304e+06	HCD (High Energy Collision Dissociation)	MS2	8.05829	48.133	86.0965	23951	FR_BRIN1351_PY094_AC_1.raw	0/0	4.31	0	0.003264
FALSE	High	Sequest HT (A2)	Unambiguous	FVIDLQTRL		1	2	Q14498-1	Q14498-3; Q14498-1	0	2	0.3322	0	1	1	552.825	1104.64	1.76	0.00097	1.39293e+06	HCD (High Energy Collision Dissociation)	MS2	34.2634	45.923	82.8853	22598	FR_BRIN1351_PY094_AC_2.raw	0/0	2.92	0	0.002138
FALSE	High	Sequest HT (A2)	Unambiguous	FVNDIFERI		1	15	Q5QNW6-2	Q16778; Q5QNW6-1; Q99879; P33778; P58876; Q93079; O60814; Q99880; Q5QNW6-2; P62807; P57053; Q8N257; P06899; P23527; Q99877	0	2	0.3875	0	1	1	576.807	1152.61	1.91	0.0011	10611325	HCD (High Energy Collision Dissociation)	MS2	11.2406	9.81	84.3521	23173	FR_BRIN1351_PY094_AC_3.raw	0/0	2.71	0	0.002088
FALSE	High	Sequest HT (A2)	Unambiguous	FLFGYPKRL		1	1	Q9HAY2	Q9HAY2	0	3	0.287	0	1	1	380.89	1140.66	0.06	2e-05	656658	HCD (High Energy Collision Dissociation)	MS2	14.61	150	65.8311	16982	FR_BRIN1351_PY094_AC_1.raw	0/0	2.23	0	0.002725
FALSE	High	Sequest HT (A2)	Unambiguous	FLINFIHTL		1	1	O15031	O15031	0	2	0.3304	0	1	1	559.322	1117.64	-2.85	-0.00159	666478	HCD (High Energy Collision Dissociation)	MS2	43.4024	150	101.168	29035	FR_BRIN1351_PY094_AC_1.raw	0/0	2.24	0	0.008133
FALSE	High	Sequest HT (A2)	Unambiguous	KALAIILHL		1	1	Q9BSK4	Q9BSK4	0	2	0.2759	0	1	1	496.338	991.668	2.2	0.00109	90563.7	HCD (High Energy Collision Dissociation)	MS2	65.589	150	69.5888	18115	FR_BRIN1351_PY094_AC_3.raw	0/0	2.61	0	0.004339
FALSE	High	Sequest HT (A2)	Unambiguous	FVNDIFERI		1	15	Q5QNW6-2	Q16778; Q5QNW6-1; Q99879; P33778; P58876; Q93079; O60814; Q99880; Q5QNW6-2; P62807; P57053; Q8N257; P06899; P23527; Q99877	0	2	0.3966	0	1	1	576.807	1152.61	1.48	0.00085	12996678	HCD (High Energy Collision Dissociation)	MS2	5.71584	7.064	84.3154	23159	FR_BRIN1351_PY094_AC_3.raw	0/0	2.9	0	0.004195
FALSE	High	Sequest HT (A2)	Unambiguous	FLFGYPKRL		1	1	Q9HAY2	Q9HAY2	0	3	0.3716	0	1	1	380.89	1140.66	0.14	5e-05	3.54562e+06	HCD (High Energy Collision Dissociation)	MS2	3.8569	23.113	65.4546	16846	FR_BRIN1351_PY094_AC_1.raw	0/0	2.61	0	0.002708
FALSE	High	Sequest HT (A2)	Unambiguous	FLLDPVKGERL		1	9	Q15149-1	Q15149-4; Q15149-1; Q15149-6; Q15149-9; Q15149-3; Q15149-8; Q15149-5; Q15149-7; Q15149-2	0	2	0.3472	0	1	1	643.876	1286.75	-1.29	-0.00083	405882	HCD (High Energy Collision Dissociation)	MS2	37.9178	150	66.0166	17049	FR_BRIN1351_PY094_AC_1.raw	0/0	2.65	0	0.003609
FALSE	High	Sequest HT (A2)	Unambiguous	HLLEKIDHL		1	1	Q9NWR8	Q9NWR8	0	3	0.3555	0	1	1	373.217	1117.64	0.54	0.0002	841944	HCD (High Energy Collision Dissociation)	MS2	53.1233	142.004	48.9069	10879	FR_BRIN1351_PY094_AC_2.raw	0/0	3.46	0	0.004048
FALSE	High	Sequest HT (A2)	Unambiguous	HLVEALYLVCGERGFF		1	2	F8WCM5	P01308; F8WCM5	0	3	0.514	0	1	1	618.317	1852.94	-2.18	-0.00135	60114.6	HCD (High Energy Collision Dissociation)	MS2	58.5832	150	110.594	31910	FR_BRIN1351_PY094_AC_2.raw	0/0	3.93	0	0.0009281
FALSE	High	Sequest HT (A2)	Unambiguous	TGPNLHGLFGR		1	1	P99999	P99999	0	2	0.4665	0	1	1	584.815	1168.62	-0.04	-2e-05	1468487	HCD (High Energy Collision Dissociation)	MS2	6.93996	150	56.4368	13703	FR_BRIN1351_PY094_AC_1.raw	0/0	4.03	0	0.0001108
FALSE	High	Sequest HT (A2)	Unambiguous	PGDSDIIRSMPEQTGEK		1	1	P62888	P62888	0	2	0.6262	0	1	1	930.444	1859.88	-0.04	-4e-05	224932	HCD (High Energy Collision Dissociation)	MS2	31.2721	150	47.5135	10413	FR_BRIN1351_PY094_AC_2.raw	0/0	5.27	0	7.034e-05
FALSE	High	Sequest HT (A2)	Unambiguous	QILPTLVRL		1	1	P52292	P52292	0	2	0.2327	0	1	1	526.846	1052.68	1.41	0.00074	457874	HCD (High Energy Collision Dissociation)	MS2	65.7881	150	83.6732	23131	FR_BRIN1351_PY094_AC_1.raw	0/0	2.45	0	0.002954
FALSE	High	Sequest HT (A2)	Unambiguous	FVIDLQTRL		1	2	Q14498-1	Q14498-3; Q14498-1	0	2	0.25	0	1	1	552.825	1104.64	2.2	0.00122	920874	HCD (High Energy Collision Dissociation)	MS2	50.4853	83.772	82.3812	22498	FR_BRIN1351_PY094_AC_3.raw	0/0	2.68	0	0.002256
FALSE	High	Sequest HT (A2)	Unambiguous	TGPNLHGLFGR		1	1	P99999	P99999	0	2	0.4092	0	1	1	584.815	1168.62	0.17	0.0001	531170	HCD (High Energy Collision Dissociation)	MS2	35.4648	150	56.7898	13825	FR_BRIN1351_PY094_AC_1.raw	0/0	3.25	0	0.0002383
FALSE	High	Sequest HT (A2)	Unambiguous	FLFGYPKRL		1	1	Q9HAY2	Q9HAY2	0	3	0.3308	0	1	1	380.89	1140.66	-0.1	-4e-05	172767	HCD (High Energy Collision Dissociation)	MS2	49.3323	150	65.1042	16722	FR_BRIN1351_PY094_AC_1.raw	0/0	2.63	0	0.001466
FALSE	High	Sequest HT (A2)	Unambiguous	MLPGFLHRL		1	1	Q9NZ32	Q9NZ32	0	3	0.2305	0	1	1	361.876	1083.61	0.35	0.00013	1.87401e+06	HCD (High Energy Collision Dissociation)	MS2	7.23533	55.058	65.0933	16718	FR_BRIN1351_PY094_AC_1.raw	0/0	3.21	0	0.006115
FALSE	High	Sequest HT (A2)	Unambiguous	PGDSDIIRSMPEQTGEK		1	1	P62888	P62888	0	3	0.5647	0	1	1	620.632	1859.88	-0.18	-0.00011	4.85074e+06	HCD (High Energy Collision Dissociation)	MS2	1.55281	21.138	47.6279	10452	FR_BRIN1351_PY094_AC_2.raw	0/0	5.95	0	8.914e-06
FALSE	High	Sequest HT (A2)	Unambiguous	HLVEALYLVCGERGFF		1	2	F8WCM5	P01308; F8WCM5	0	3	0.5664	0	1	1	618.318	1852.94	-0.99	-0.00061	212988	HCD (High Energy Collision Dissociation)	MS2	46.0753	150	110.047	31728	FR_BRIN1351_PY094_AC_2.raw	0/0	3.69	0	0.0002389
FALSE	High	Sequest HT (A2)	Unambiguous	FIFSDTHEL		1	1	Q9UKK3	Q9UKK3	0	2	0.3621	0	1	1	554.77	1108.53	0.86	0.00048	582554	HCD (High Energy Collision Dissociation)	MS2	42.6927	149.927	72.6047	19336	FR_BRIN1351_PY094_AC_1.raw	0/0	1.74	0	0.004221
FALSE	High	Sequest HT (A2)	Unambiguous	PGDSDIIRSMPEQTGEK		1	1	P62888	P62888	0	3	0.582	0	1	1	620.632	1859.88	0.41	0.00026	367788	HCD (High Energy Collision Dissociation)	MS2	29.1218	150	47.2799	10336	FR_BRIN1351_PY094_AC_2.raw	0/0	5.67	0	1.786e-05
FALSE	High	Sequest HT (A2)	Unambiguous	FVTDLLLHF		1	1	Q8WWQ0	Q8WWQ0	0	2	0.3492	0	1	1	552.808	1104.61	0.78	0.00043	195258	HCD (High Energy Collision Dissociation)	MS2	44.5248	150	109.609	31584	FR_BRIN1351_PY094_AC_2.raw	0/0	1.89	0	0.004191
FALSE	High	Sequest HT (A2)	Unambiguous	FLHGIFERL		1	2	Q9UI26-2	Q9UI26-2; Q9UI26	0	3	0.3429	0	1	1	377.882	1131.63	-0.39	-0.00015	659602	HCD (High Energy Collision Dissociation)	MS2	48.282	130.026	72.5414	19315	FR_BRIN1351_PY094_AC_1.raw	0/0	3.5	0	0.001711
FALSE	High	Sequest HT (A2)	Unambiguous	KLVDFVIHF		1	3	P59998-3	P59998; P59998-3; P59998-4	0	2	0.4518	0	1	1	559.324	1117.64	0.42	0.00024	795098	HCD (High Energy Collision Dissociation)	MS2	45.5286	150	85.1999	23389	FR_BRIN1351_PY094_AC_2.raw	0/0	3.63	0	0.0005859
FALSE	High	Sequest HT (A2)	Unambiguous	TGPNLHGLFGR		1	1	P99999	P99999	0	2	0.3162	0	1	1	584.815	1168.62	-0.04	-2e-05	187811	HCD (High Energy Collision Dissociation)	MS2	74.4423	150	57.1622	13954	FR_BRIN1351_PY094_AC_1.raw	0/0	2.53	0	0.007805
FALSE	High	Sequest HT (A2)	Unambiguous	HLVEALYLVCGERGFF		1	2	F8WCM5	P01308; F8WCM5	0	3	0.6047	0	1	1	618.318	1852.94	-1.49	-0.00092	408173	HCD (High Energy Collision Dissociation)	MS2	26.4416	150	109.315	31487	FR_BRIN1351_PY094_AC_2.raw	0/0	4.68	0	4.758e-05
FALSE	High	Sequest HT (A2)	Unambiguous	HLVEALYLVCGERGFF		1	2	F8WCM5	P01308; F8WCM5	0	3	0.5897	0	1	1	618.319	1852.94	-0.1	-6e-05	294146	HCD (High Energy Collision Dissociation)	MS2	40.1686	150	109.679	31607	FR_BRIN1351_PY094_AC_2.raw	0/0	4.29	0	1.956e-05
FALSE	High	Sequest HT (A2)	Unambiguous	FLFGYPKRL		1	1	Q9HAY2	Q9HAY2	0	3	0.3709	0	1	1	380.891	1140.66	1.99	0.00076	3.8969e+06	HCD (High Energy Collision Dissociation)	MS2	1.64936	23.286	65.1866	16575	FR_BRIN1351_PY094_AC_3.raw	0/0	2.75	0	0.001558
FALSE	High	Sequest HT (A2)	Unambiguous	SIYPSPTGV		1	1	Q6P2Q9	Q6P2Q9	0	1	0.25	0	1	1	920.475	920.475	3.09	0.00285	874693	HCD (High Energy Collision Dissociation)	MS2	0	150	61.5527	15292	FR_BRIN1351_PY094_AC_3.raw	0/0	2.48	0	0.009355
FALSE	High	Sequest HT (A2)	Unambiguous	KVVDVVRNL		1	2	P20591	P20591; P20591-2	0	2	0.3691	0	1	1	521.325	1041.64	0.72	0.00038	5414676	HCD (High Energy Collision Dissociation)	MS2	7.75581	20.879	47.9857	10573	FR_BRIN1351_PY094_AC_2.raw	0/0	3.17	0	0.002422
FALSE	High	Sequest HT (A2)	Unambiguous	FVLPHTDHL		1	3	Q7Z392	Q7Z392; Q7Z392-3; Q7Z392-4	0	3	0.3133	0	1	1	360.194	1078.57	-1.45	-0.00052	357266	HCD (High Energy Collision Dissociation)	MS2	55.0264	150	55.4896	13370	FR_BRIN1351_PY094_AC_1.raw	0/0	2.33	0	0.007644
FALSE	High	Sequest HT (A2)	Rejected	YLLIPLLER		1	4	Q68CQ1-7	Q68CQ1-7; Q68CQ1-2; Q68CQ1-9; Q68CQ1-1	0	2		0	2	2	565.352	1129.7	-0.35	-0.0002	4.59677e+06	HCD (High Energy Collision Dissociation)	MS2	7.88223	23.562	103.374	29762	FR_BRIN1351_PY094_AC_1.raw	0/0	2.12	0	0.001494
FALSE	High	Sequest HT (A2)	Unambiguous	RLAVYIDRV		1	4	P02545	P02545-6; P02545-2; P02545; P02545-3	0	2	0.3237	0	1	1	552.83	1104.65	0.21	0.00012	6058228	HCD (High Energy Collision Dissociation)	MS2	15.7392	17.256	50.7134	11536	FR_BRIN1351_PY094_AC_3.raw	0/0	2.41	0	0.00801
FALSE	High	Sequest HT (A2)	Unambiguous	KVMELLVHL		1	1	Q5VYK3	Q5VYK3	0	2	0.3872	0	1	1	541.327	1081.65	3.19	0.00173	472069	HCD (High Energy Collision Dissociation)	MS2	51.6338	150	69.8853	18218	FR_BRIN1351_PY094_AC_3.raw	0/0	2.97	0	0.006877
FALSE	High	Sequest HT (A2)	Unambiguous	FLVDIMEHL		1	1	Q7L775	Q7L775	0	2	0.4185	0	1	1	558.791	1116.58	-0.6	-0.00034	583742	HCD (High Energy Collision Dissociation)	MS2	13.1512	150	103.535	29815	FR_BRIN1351_PY094_AC_1.raw	0/0	2.27	0	0.00555
FALSE	High	Sequest HT (A2)	Unambiguous	LLPPPPCPA		1	4	Q9BTY2	Q9NYG8-2; Q9BTY2-2; Q9BTY2; Q9NYG8-1	0	1	0.5121	0	1	1	904.497	904.497	0.82	0.00074	835736	HCD (High Energy Collision Dissociation)	MS2	11.3163	150	65.1809	16749	FR_BRIN1351_PY094_AC_1.raw	0/0	2.07	0	0.006781
FALSE	High	Sequest HT (A2)	Unambiguous	TGPNLHGLFGR		1	1	P99999	P99999	0	2	0.4348	0	1	1	584.815	1168.62	0.59	0.00034	607444	HCD (High Energy Collision Dissociation)	MS2	35.0378	150	55.7332	13455	FR_BRIN1351_PY094_AC_1.raw	0/0	3.68	0	0.0001316
FALSE	High	Sequest HT (A2)	Unambiguous	FIIDPNGVIKHL		1	2	P30048	P30048; P30048-2	0	3	0.4062	0	1	1	455.936	1365.79	2.67	0.00122	143489	HCD (High Energy Collision Dissociation)	MS2	21.8923	150	82.7582	22629	FR_BRIN1351_PY094_AC_3.raw	0/0	2.88	0	0.0007282
FALSE	High	Sequest HT (A2)	Unambiguous	KVVDVVRNL		1	2	P20591	P20591; P20591-2	0	2	0.3726	0	1	1	521.324	1041.64	-0.1	-5e-05	3.25745e+06	HCD (High Energy Collision Dissociation)	MS2	20.4394	31.006	48.3311	10688	FR_BRIN1351_PY094_AC_2.raw	0/0	3.14	0	0.0011
FALSE	High	Sequest HT (A2)	Unambiguous	RQYTSPEEIDAQLQ		1	1	Q13442	Q13442	0	2	0.4777	0	1	1	839.408	1677.81	0.61	0.00052	327612	HCD (High Energy Collision Dissociation)	MS2	0	150	55.8138	13483	FR_BRIN1351_PY094_AC_1.raw	0/0	3.58	0	0.005754
FALSE	High	Sequest HT (A2)	Unambiguous	ETGAKVERADGYEPPVQESV		1	1	P61247	P61247	0	3	0.4815	0	1	1	721.018	2161.04	-0.01	-1e-05	127204	HCD (High Energy Collision Dissociation)	MS2	28.5054	150	48.0893	10608	FR_BRIN1351_PY094_AC_2.raw	0/0	3.24	0	0.008759
FALSE	High	Sequest HT (A2)	Unambiguous	FVIDLQTRL		1	2	Q14498-1	Q14498-3; Q14498-1	0	2	0.317	0	1	1	552.826	1104.64	3.2	0.00177	2.72655e+06	HCD (High Energy Collision Dissociation)	MS2	22.1212	35.267	82.7263	22618	FR_BRIN1351_PY094_AC_3.raw	0/0	2.65	0	0.003469
FALSE	High	Sequest HT (A2)	Unambiguous	TGPNLHGLFGR		1	1	P99999	P99999	0	3	0.4286	0	1	1	390.212	1168.62	0.1	4e-05	64487956	HCD (High Energy Collision Dissociation)	MS2	0.290584	1.246	55.9929	13548	FR_BRIN1351_PY094_AC_1.raw	0/0	3.85	0	0.002784
FALSE	High	Sequest HT (A2)	Unambiguous	PGDSDIIRSMPEQTGEK		1	1	P62888	P62888	0	3	0.5885	0	1	1	620.631	1859.88	-0.47	-0.00029	656260	HCD (High Energy Collision Dissociation)	MS2	25.2138	150	48.0502	10595	FR_BRIN1351_PY094_AC_2.raw	0/0	5.2	0	0.0007717
FALSE	High	Sequest HT (A2)	Unambiguous	KVVDVVRNL		1	2	P20591	P20591; P20591-2	0	3	0.3385	0	1	1	347.885	1041.64	0.24	8e-05	3.28788e+06	HCD (High Energy Collision Dissociation)	MS2	9.43718	26.301	48.0178	10584	FR_BRIN1351_PY094_AC_2.raw	0/0	3.25	0	0.006193
FALSE	High	Sequest HT (A2)	Unambiguous	TGPNLHGLFGR		1	1	P99999	P99999	0	2	0.4834	0	1	1	584.815	1168.62	-0.15	-9e-05	6475210	HCD (High Energy Collision Dissociation)	MS2	2.74292	16.153	56.0709	13576	FR_BRIN1351_PY094_AC_1.raw	0/0	3.62	0	0.0001137
FALSE	High	Sequest HT (A2)	Unambiguous	TVQELLPSSFGPEDLQKTQ		1	1	P32320	P32320	0	3	0.5896	0	1	1	706.366	2117.08	3	0.00211	237213	HCD (High Energy Collision Dissociation)	MS2	38.3484	150	84.4313	23122	FR_BRIN1351_PY094_AC_2.raw	0/0	5.41	0	1.347e-05
FALSE	High	Sequest HT (A2)	Unambiguous	QILPTLVRL		1	1	P52292	P52292	0	2	0.2093	0	1	1	526.847	1052.69	3.04	0.0016	494284	HCD (High Energy Collision Dissociation)	MS2	58.2404	150	83.4155	22851	FR_BRIN1351_PY094_AC_3.raw	0/0	2.58	0	0.008492
FALSE	High	Sequest HT (A2)	Unambiguous	PGRPGAAEEALLQMESVA		1	1	Q969G5	Q969G5	0	2	0.448	0	1	1	913.458	1825.91	-1.59	-0.00145	1.4861e+06	HCD (High Energy Collision Dissociation)	MS2	0	150	85.1609	23449	FR_BRIN1351_PY094_AC_3.raw	0/0	4.04	0	0.002318
FALSE	High	Sequest HT (A2)	Unambiguous	FLAEEGFYKF		1	1	P46977	P46977	0	2	0.3427	0	1	1	625.809	1250.61	0.66	0.00042	397952	HCD (High Energy Collision Dissociation)	MS2	69.1566	150	82.8448	22850	FR_BRIN1351_PY094_AC_1.raw	0/0	2.48	0	0.002317
FALSE	High	Sequest HT (A2)	Unambiguous	RLQEELEKL		1	3	Q9P2E9-1	Q9P2E9-3; Q9P2E9-1; Q9P2E9-2	0	3	0.2889	0	1	1	386.555	1157.65	-0.81	-0.00031	1633416	HCD (High Energy Collision Dissociation)	MS2	4.44312	59.801	50.3047	11351	FR_BRIN1351_PY094_AC_2.raw	0/0	3.15	0	0.003535
FALSE	High	Sequest HT (A2)	Unambiguous	KILEINPKL		1	2	Q9H892-2	Q9H892-2; Q9H892	0	2	0.3896	0	1	1	534.345	1067.68	0.45	0.00024	693136	HCD (High Energy Collision Dissociation)	MS2	44.5251	150	52.6242	12135	FR_BRIN1351_PY094_AC_2.raw	0/0	3.26	0	0.00276
FALSE	High	Sequest HT (A2)	Unambiguous	YVFPGVTRL		1	2	Q9H0A9-1	Q9H0A9-2; Q9H0A9-1	0	2	0.4503	0	1	1	526.301	1051.59	1.22	0.00064	4.73266e+06	HCD (High Energy Collision Dissociation)	MS2	10.4473	22.337	73.5977	19677	FR_BRIN1351_PY094_AC_1.raw	0/0	1.71	0	0.005368
FALSE	High	Sequest HT (A2)	Unambiguous	KLMDLDVEQL		1	1	P12004	P12004	0	2	0.2776	0	1	1	602.323	1203.64	7.41	0.00446	591107	HCD (High Energy Collision Dissociation)	MS2	64.703	122.273	79.1464	21311	FR_BRIN1351_PY094_AC_2.raw	0/0	2.63	0	0.009372
FALSE	High	Sequest HT (A2)	Unambiguous	KVIDEIYRV		1	1	Q9NVF7-1	Q9NVF7-1	0	2	0.3313	0	1	1	567.829	1134.65	-0.07	-4e-05	534224	HCD (High Energy Collision Dissociation)	MS2	42.1545	150	52.3015	12260	FR_BRIN1351_PY094_AC_1.raw	0/0	3.26	0	0.00277
FALSE	High	Sequest HT (A2)	Unambiguous	LVLDPPTDLKF		1	2	Q9P0L0-2	Q9P0L0; Q9P0L0-2	0	2	0.3042	0	1	1	629.36	1257.71	3	0.00189	1.38674e+06	HCD (High Energy Collision Dissociation)	MS2	45.2386	106.293	87.9638	24406	FR_BRIN1351_PY094_AC_3.raw	0/0	2.86	0	0.005348
FALSE	High	Sequest HT (A2)	Unambiguous	YLAEVMVRL		1	9	Q96GZ6	Q96GZ6-3; Q96GZ6-9; Q96GZ6-4; Q96GZ6-2; Q96GZ6; Q96GZ6-8; Q96GZ6-5; Q96GZ6-6; Q96GZ6-7	0	2	0.2	0	1	1	547.308	1093.61	1.04	0.00057	195573	HCD (High Energy Collision Dissociation)	MS2	87.9503	150	79.1584	21315	FR_BRIN1351_PY094_AC_2.raw	0/0	2.15	0	0.003637
FALSE	High	Sequest HT (A2)	Unambiguous	SAQGSDVSLTACKV		1	12	P01892	P05534; P01892; P13746; P01891; P30455; P30443; P30447; P16188; Q09160; P13746-2; P04439; P10316	0	2	0.5678	0	1	1	683.338	1365.67	0.83	0.00057	692138	HCD (High Energy Collision Dissociation)	MS2	38.3665	150	52.5034	12095	FR_BRIN1351_PY094_AC_2.raw	0/0	3.98	0	0.001045
FALSE	High	Sequest HT (A2)	Unambiguous	TLSERLWGL		1	1	Q9NS69	Q9NS69	0	2	0.2346	0	1	1	537.801	1074.6	1.2	0.00064	1.01698e+06	HCD (High Energy Collision Dissociation)	MS2	61.9358	62.834	78.9535	21244	FR_BRIN1351_PY094_AC_2.raw	0/0	2.6	0	0.007962
FALSE	High	Sequest HT (A2)	Unambiguous	FLYPFPLAL		1	1	Q5BJD5-1	Q5BJD5-1	0	2	0.3345	0	1	1	540.809	1080.61	-1.57	-0.00085	983759	HCD (High Energy Collision Dissociation)	MS2	7.93633	78.063	131.295	38750	FR_BRIN1351_PY094_AC_2.raw	0/0	2.78	0	0.006712
FALSE	High	Sequest HT (A2)	Unambiguous	RVLQALEGLKM		1	1	P39019	P39019	0	3	0.5392	0	1	1	419.918	1257.74	2.86	0.0012	311726	HCD (High Energy Collision Dissociation)	MS2	11.4482	150	64.6435	16383	FR_BRIN1351_PY094_AC_3.raw	0/0	4.08	0	0.0006921
FALSE	High	Sequest HT (A2)	Unambiguous	SAQGSDVSLTACKV		1	12	P01892	P05534; P01892; P13746; P01891; P30455; P30443; P30447; P16188; Q09160; P13746-2; P04439; P10316	0	2	0.5838	0	1	1	683.337	1365.67	-1.13	-0.00077	630848	HCD (High Energy Collision Dissociation)	MS2	42.3668	150	52.6263	12371	FR_BRIN1351_PY094_AC_1.raw	0/0	3.82	0	0.0003433
FALSE	High	Sequest HT (A2)	Unambiguous	ALMELFPKL		1	1	O75691	O75691	0	2	0.3942	0	1	1	531.309	1061.61	3.57	0.00189	467916	HCD (High Energy Collision Dissociation)	MS2	18.1672	150	95.6371	27165	FR_BRIN1351_PY094_AC_1.raw	0/0	2.08	0	0.006031
FALSE	High	Sequest HT (A2)	Unambiguous	FLYPFPLAL		1	1	Q5BJD5-1	Q5BJD5-1	0	1	0.4593	0	1	1	1080.61	1080.61	-0.26	-0.00028	1.56878e+06	HCD (High Energy Collision Dissociation)	MS2	0	150	130.99	38649	FR_BRIN1351_PY094_AC_2.raw	0/0	2.7	0	0.003883
FALSE	High	Sequest HT (A2)	Selected	AVLAVLPRL		1	1	Q99848	Q99848	0	2		0	2	2	476.321	951.635	-0.09	-4e-05	1.98949e+06	HCD (High Energy Collision Dissociation)	MS2	25.5871	71.536	80.0283	21615	FR_BRIN1351_PY094_AC_2.raw	0/0	2.3	0	0.006887
FALSE	High	Sequest HT (A2)	Unambiguous	GQVNYEEFVQMMTAK		1	1	P62158	P62158	0	2	0.6291	0	1	1	887.912	1774.82	1.53	0.00135	403357	HCD (High Energy Collision Dissociation)	MS2	0	150	95.9338	27265	FR_BRIN1351_PY094_AC_1.raw	0/0	4.26	0	1.535e-05
FALSE	High	Sequest HT (A2)	Unambiguous	KVLDFEHFL		1	2	P60660	P60660; P60660-2	0	2	0.3795	0	1	1	574.31	1147.61	-2.08	-0.0012	17636828	HCD (High Energy Collision Dissociation)	MS2	8.44675	5.598	80.1577	21660	FR_BRIN1351_PY094_AC_2.raw	0/0	3.61	0	0.0009647
FALSE	High	Sequest HT (A2)	Unambiguous	QLLDFERTL		1	4	Q16829	Q16828-1; Q16829; Q16829-2; Q16828-2	0	2	0.2032	0	1	1	567.812	1134.62	0.48	0.00027	613611	HCD (High Energy Collision Dissociation)	MS2	54.806	69.834	79.8724	21562	FR_BRIN1351_PY094_AC_2.raw	0/0	2.51	0	0.004977
FALSE	High	Sequest HT (A2)	Unambiguous	KVLDFEHFL		1	2	P60660	P60660; P60660-2	0	2	0.3288	0	1	1	574.31	1147.61	-2.3	-0.00132	662702	HCD (High Energy Collision Dissociation)	MS2	53.766	124.671	81.0654	22240	FR_BRIN1351_PY094_AC_1.raw	0/0	2.95	0	0.001173
FALSE	High	Sequest HT (A2)	Unambiguous	RIVELFRNL		1	3	P40763	P40763-2; P40763; P40763-3	0	3	0.2763	0	1	1	387.237	1159.7	1.19	0.00046	1.01346e+06	HCD (High Energy Collision Dissociation)	MS2	29.3878	81.947	66.7822	17317	FR_BRIN1351_PY094_AC_1.raw	0/0	3.33	0	0.001507
FALSE	High	Sequest HT (A2)	Unambiguous	YIFSHILRL		1	2	Q9UPY3	Q9UPY3; Q9UPY3-2	0	3	0.3722	0	1	1	387.897	1161.68	-1.55	-0.0006	268322	HCD (High Energy Collision Dissociation)	MS2	7.60154	150	78.7406	21172	FR_BRIN1351_PY094_AC_2.raw	0/0	2.66	0	0.007738
FALSE	High	Sequest HT (A2)	Unambiguous	RMIDAYTHL		1	1	Q9BYX4-1	Q9BYX4-1	0	2	0.364	0	1	1	560.284	1119.56	-0.08	-5e-05	549240	HCD (High Energy Collision Dissociation)	MS2	42.0733	150	51.7266	12065	FR_BRIN1351_PY094_AC_1.raw	0/0	2.72	0	0.001675
FALSE	High	Sequest HT (A2)	Unambiguous	KVVEIVKKL		1	1	O43290	O43290	0	3	0.2153	0	1	1	352.578	1055.72	-0.06	-2e-05	279883	HCD (High Energy Collision Dissociation)	MS2	13.1748	150	37.5908	7231	FR_BRIN1351_PY094_AC_3.raw	0/0	4.18	0	0.002016
FALSE	High	Sequest HT (A2)	Unambiguous	RLLDEEISRV		1	6	Q96PU8	Q96PU8-5; Q96PU8; Q96PU8-8; Q96PU8-3; Q96PU8-9; Q96PU8-6	0	3	0.322	0	1	1	410.567	1229.69	0.39	0.00016	209680	HCD (High Energy Collision Dissociation)	MS2	64.0432	150	53.1888	12331	FR_BRIN1351_PY094_AC_2.raw	0/0	2.95	0	0.004506
FALSE	High	Sequest HT (A2)	Unambiguous	QIIAFFAHL		1	5	Q96L91	Q96L91-3; Q96L91-5; Q96L91; Q96L91-2; Q96L91-4	0	2	0.3707	0	1	1	530.303	1059.6	-0.71	-0.00038	241412	HCD (High Energy Collision Dissociation)	MS2	40.1709	150	96.874	27337	FR_BRIN1351_PY094_AC_2.raw	0/0	2.59	0	0.008163
FALSE	High	Sequest HT (A2)	Unambiguous	KVVDIYSKF		1	3	Q9UGJ0	Q9UGJ0; Q9UGJ0-2; Q9UGJ0-3	0	2	0.3738	0	1	1	549.812	1098.62	-1.5	-0.00082	283126	HCD (High Energy Collision Dissociation)	MS2	48.3216	150	51.7867	12086	FR_BRIN1351_PY094_AC_1.raw	0/0	3.13	0	0.00142
FALSE	High	Sequest HT (A2)	Unambiguous	KLLNLISKL		1	1	Q13794	Q13794	0	2	0.2807	0	1	1	521.357	1041.71	2.82	0.00147	754971	HCD (High Energy Collision Dissociation)	MS2	40.3963	150	68.3988	17705	FR_BRIN1351_PY094_AC_3.raw	0/0	3.67	0	0.002779
FALSE	High	Sequest HT (A2)	Unambiguous	KILEINPKL		1	2	Q9H892-2	Q9H892-2; Q9H892	0	2	0.3548	0	1	1	534.345	1067.68	0.22	0.00012	710037	HCD (High Energy Collision Dissociation)	MS2	49.0131	77.022	52.5379	12154	FR_BRIN1351_PY094_AC_3.raw	0/0	3.41	0	0.001684
FALSE	High	Sequest HT (A2)	Unambiguous	GKVVSETNDTKVLRH		1	1	P05783	P05783	0	4	0.527	0	1	1	421.485	1682.92	-0.25	-0.0001	52398.9	HCD (High Energy Collision Dissociation)	MS2	21.0817	150	26.3424	4088	FR_BRIN1351_PY094_AC_3.raw	0/0	2.96	0	0.008587
FALSE	High	Sequest HT (A2)	Unambiguous	PGEVPEYPPYYQEEAGY		1	2	Q99439	Q99439-2; Q99439	0	2	0.5616	0	1	1	994.432	1987.86	-1.02	-0.00101	191776	HCD (High Energy Collision Dissociation)	MS2	0	150	80.8482	22163	FR_BRIN1351_PY094_AC_1.raw	0/0	3.33	0	0.0004742
FALSE	High	Sequest HT (A2)	Unambiguous	FLPTTGTKL		1	1	P48556	P48556	0	2	0.2655	0	1	1	489.287	977.567	0.4	0.0002	1.2865e+06	HCD (High Energy Collision Dissociation)	MS2	38.1344	99.125	53.1486	12317	FR_BRIN1351_PY094_AC_2.raw	0/0	2.26	0	0.004902
FALSE	High	Sequest HT (A2)	Unambiguous	KLLAVIHEL		1	1	Q9Y620-1	Q9Y620-1	0	2	0.4277	0	1	1	518.332	1035.66	1.02	0.00053	1.47484e+06	HCD (High Energy Collision Dissociation)	MS2	36.3236	67.347	60.1405	14802	FR_BRIN1351_PY094_AC_3.raw	0/0	3.25	0	0.003244
FALSE	High	Sequest HT (A2)	Unambiguous	RQLEEEGITFV		1	3	Q92503-2	Q92503-1; Q92503-3; Q92503-2	0	2	0.4538	0	1	1	660.846	1320.68	4.22	0.00279	377844	HCD (High Energy Collision Dissociation)	MS2	17.0596	150	66.7972	17322	FR_BRIN1351_PY094_AC_1.raw	0/0	3.46	0	0.005426
FALSE	High	Sequest HT (A2)	Unambiguous	FLASESLIKQI		1	1	P62906	P62906	0	2	0.3199	0	1	1	624.863	1248.72	-0.62	-0.00039	1.02381e+06	HCD (High Energy Collision Dissociation)	MS2	60.1182	150	77.9079	20891	FR_BRIN1351_PY094_AC_2.raw	0/0	3.47	0	0.005261
FALSE	High	Sequest HT (A2)	Unambiguous	RMIDAYTHL		1	1	Q9BYX4-1	Q9BYX4-1	0	3	0.4291	0	1	1	373.859	1119.56	0.18	7e-05	156486	HCD (High Energy Collision Dissociation)	MS2	50.1454	150	52.0412	12172	FR_BRIN1351_PY094_AC_1.raw	0/0	2.82	0	0.006336
FALSE	High	Sequest HT (A2)	Unambiguous	RISNLIVLHL		1	1	Q14566	Q14566	0	3	0.5	0	1	1	393.252	1177.74	-0.75	-0.0003	385482	HCD (High Energy Collision Dissociation)	MS2	13.982	150	73.6951	19710	FR_BRIN1351_PY094_AC_1.raw	0/0	2.8	0	0.007683
FALSE	High	Sequest HT (A2)	Unambiguous	ILPEIIPILEEGL		1	1	Q92616	Q92616	0	2	0.4185	0	1	1	724.937	1448.87	4.26	0.00309	267124	HCD (High Energy Collision Dissociation)	MS2	58.791	150	132.814	39252	FR_BRIN1351_PY094_AC_2.raw	0/0	3.13	0	0.001837
FALSE	High	Sequest HT (A2)	Unambiguous	MLIEVIEKL		1	2	O00203-1	O00203-3; O00203-1	0	2	0.3275	0	1	1	544.327	1087.65	3.9	0.00212	391344	HCD (High Energy Collision Dissociation)	MS2	58.7445	150	95.2884	27049	FR_BRIN1351_PY094_AC_1.raw	0/0	2.87	0	0.007245
FALSE	High	Sequest HT (A2)	Unambiguous	WLAEKLPTL		1	3	Q14008-3	Q14008-2; Q14008; Q14008-3	0	2	0.2381	0	1	1	535.815	1070.62	-0.93	-0.0005	3.64882e+06	HCD (High Energy Collision Dissociation)	MS2	30.5237	27.856	80.1601	21662	FR_BRIN1351_PY094_AC_2.raw	0/0	3.15	0	0.002907
FALSE	High	Sequest HT (A2)	Unambiguous	KLLDLMPRL		1	2	Q96HW7	Q96HW7-4; Q96HW7	0	3	0.122	0	1	1	366.894	1098.67	-1.37	-0.0005	617895	HCD (High Energy Collision Dissociation)	MS2	5.81038	150	80.1945	21674	FR_BRIN1351_PY094_AC_2.raw	0/0	2.05	0	0.0087
FALSE	High	Sequest HT (A2)	Unambiguous	KLLDLMPRL		1	2	Q96HW7	Q96HW7-4; Q96HW7	0	2	0.1992	0	1	1	549.837	1098.67	-3.47	-0.00191	173276	HCD (High Energy Collision Dissociation)	MS2	76.0175	150	80.2842	21704	FR_BRIN1351_PY094_AC_2.raw	0/0	2.46	0	0.006467
FALSE	High	Sequest HT (A2)	Unambiguous	KILEINPKL		1	2	Q9H892-2	Q9H892-2; Q9H892	0	2	0.3552	0	1	1	534.345	1067.68	0.45	0.00024	733268	HCD (High Energy Collision Dissociation)	MS2	45.7116	150	52.7564	12416	FR_BRIN1351_PY094_AC_1.raw	0/0	3.66	0	0.0007956
FALSE	High	Sequest HT (A2)	Unambiguous	RLAVYIDRV		1	4	P02545	P02545-6; P02545-2; P02545; P02545-3	0	2	0.3121	0	1	1	552.83	1104.65	0.32	0.00018	4880892	HCD (High Energy Collision Dissociation)	MS2	20.2836	19.17	50.8075	11522	FR_BRIN1351_PY094_AC_2.raw	0/0	2.82	0	0.004676
FALSE	High	Sequest HT (A2)	Unambiguous	TLIDLPGITKV		1	10	Q9UQ16-4	Q9UQ16-2; P50570-2; Q9UQ16-3; Q9UQ16-5; P50570-3; P50570-1; P50570-5; Q9UQ16-4; P50570-4; Q9UQ16	0	2	0.2962	0	1	1	585.362	1169.72	2.74	0.0016	680187	HCD (High Energy Collision Dissociation)	MS2	43.1154	150	85.9955	23737	FR_BRIN1351_PY094_AC_3.raw	0/0	2.6	0	0.001492
FALSE	High	Sequest HT (A2)	Unambiguous	RLQEELEKL		1	3	Q9P2E9-1	Q9P2E9-3; Q9P2E9-1; Q9P2E9-2	0	3	0.2713	0	1	1	386.556	1157.65	0.53	0.00021	191668	HCD (High Energy Collision Dissociation)	MS2	57.2058	150	50.7126	11490	FR_BRIN1351_PY094_AC_2.raw	0/0	3.28	0	0.003824
FALSE	High	Sequest HT (A2)	Unambiguous	KLISELQKL		1	2	Q5UIP0	Q5UIP0-2; Q5UIP0	0	2	0.2522	0	1	1	536.343	1071.68	1.55	0.00083	794208	HCD (High Energy Collision Dissociation)	MS2	61.4873	139.181	53.611	12714	FR_BRIN1351_PY094_AC_1.raw	0/0	3.41	0	0.004439
FALSE	High	Sequest HT (A2)	Unambiguous	RLQEELEKL		1	3	Q9P2E9-1	Q9P2E9-3; Q9P2E9-1; Q9P2E9-2	0	2	0.0919	0	1	1	579.33	1157.65	0.25	0.00015	1.08865e+06	HCD (High Energy Collision Dissociation)	MS2	15.1629	150	50.5657	11440	FR_BRIN1351_PY094_AC_2.raw	0/0	2.83	0	0.004154
FALSE	High	Sequest HT (A2)	Unambiguous	FIMEAGVKL		1	3	P0C7Q3	Q8N1B3-1; P0C7Q3; Q8N1B3-2	0	2	0.2747	0	1	1	504.284	1007.56	0.75	0.00038	295355	HCD (High Energy Collision Dissociation)	MS2	39.0943	150	70.6034	18644	FR_BRIN1351_PY094_AC_1.raw	0/0	2.33	0	0.008502
FALSE	High	Sequest HT (A2)	Unambiguous	YLHDFLKYL		1	4	Q9UBU8-1	Q9UBU8-2; Q15014; Q9UBU8-3; Q9UBU8-1	0	3	0.3209	0	1	1	404.555	1211.65	3.19	0.00129	2.39063e+06	HCD (High Energy Collision Dissociation)	MS2	7.67052	41.121	85.798	23669	FR_BRIN1351_PY094_AC_3.raw	0/0	3.74	0	0.001225
FALSE	High	Sequest HT (A2)	Unambiguous	FLIQNVLRL		1	1	P41252	P41252	0	2	0.3125	0	1	1	558.35	1115.69	-0.78	-0.00043	312374	HCD (High Energy Collision Dissociation)	MS2	56.6328	150	97.1129	27658	FR_BRIN1351_PY094_AC_1.raw	0/0	2.08	0	0.001969
FALSE	High	Sequest HT (A2)	Unambiguous	FLPEIITLSKEV		1	1	Q14204	Q14204	0	2	0.2338	0	1	1	694.908	1388.81	3.93	0.00273	170441	HCD (High Energy Collision Dissociation)	MS2	75.5673	150	97.321	27727	FR_BRIN1351_PY094_AC_1.raw	0/0	2.78	0	0.008268
FALSE	High	Sequest HT (A2)	Unambiguous	GVIELYVKL		1	2	O60443	O60443-3; O60443	0	2	0.2973	0	1	1	517.321	1033.63	4.48	0.00231	489573	HCD (High Energy Collision Dissociation)	MS2	38.2017	150	85.7637	23657	FR_BRIN1351_PY094_AC_3.raw	0/0	2.59	0	0.007821
FALSE	High	Sequest HT (A2)	Unambiguous	FIADFPGLHL		1	2	P38435-1	P38435-1; P38435-2	0	2	0.3574	0	1	1	565.306	1129.61	0.86	0.00049	273510	HCD (High Energy Collision Dissociation)	MS2	56.2467	150	97.6108	27823	FR_BRIN1351_PY094_AC_1.raw	0/0	2.63	0	0.001706
FALSE	High	Sequest HT (A2)	Unambiguous	NILDPRLLLAF		1	2		Q14781-2; Q14781-1	0	2	0.6562	0	1	2	642.887	1284.77	-0.61	-0.00039	1.32567e+06	HCD (High Energy Collision Dissociation)	MS2	10.7913	83.347	116.7	33926	FR_BRIN1351_PY094_AC_2.raw	0/0	3.49	0	0.003178
FALSE	High	Sequest HT (A2)	Unambiguous	YLHDFLKYL		1	4	Q9UBU8-1	Q9UBU8-2; Q15014; Q9UBU8-3; Q9UBU8-1	0	3	0.3316	0	1	1	404.554	1211.65	1.37	0.00056	218857	HCD (High Energy Collision Dissociation)	MS2	8.54299	150	85.4545	23551	FR_BRIN1351_PY094_AC_3.raw	0/0	3.8	0	0.00515
FALSE	High	Sequest HT (A2)	Unambiguous	GVIELYVKL		1	2	O60443	O60443-3; O60443	0	2	0.4502	0	1	1	517.319	1033.63	1.76	0.00091	991890	HCD (High Energy Collision Dissociation)	MS2	31.0626	137.979	85.4186	23538	FR_BRIN1351_PY094_AC_3.raw	0/0	2.51	0	0.005867
FALSE	High	Sequest HT (A2)	Unambiguous	YLPENDLKRL		1	2	O00743	O00743-2; O00743	0	3	0.3051	0	1	1	420.903	1260.69	-0.57	-0.00024	149840	HCD (High Energy Collision Dissociation)	MS2	54.8779	150	50.4146	11388	FR_BRIN1351_PY094_AC_2.raw	0/0	2.36	0	0.001869
FALSE	High	Sequest HT (A2)	Unambiguous	NILDPRLLIAF		1	2	O00257-1	O00257-1; O00257-3	0	2	0.6562	0	1	1	642.887	1284.77	-0.61	-0.00039	1.32567e+06	HCD (High Energy Collision Dissociation)	MS2	10.7913	83.347	116.7	33926	FR_BRIN1351_PY094_AC_2.raw	0/0	3.49	0	0.003178
FALSE	High	Sequest HT (A2)	Unambiguous	KILEELQKV		1	5	O75179-1	O75179-3; O75179-1; O75179-4; O75179-7; O75179-2	0	2	0.1455	0	1	1	550.342	1099.68	3.69	0.00203	463274	HCD (High Energy Collision Dissociation)	MS2	43.6795	150	50.4027	11384	FR_BRIN1351_PY094_AC_2.raw	0/0	3.85	0	0.001953
FALSE	High	Sequest HT (A2)	Unambiguous	FVNDIFERI		1	15	Q5QNW6-2	Q16778; Q5QNW6-1; Q99879; P33778; P58876; Q93079; O60814; Q99880; Q5QNW6-2; P62807; P57053; Q8N257; P06899; P23527; Q99877	0	2	0.2419	0	1	1	576.807	1152.61	2.43	0.0014	540497	HCD (High Energy Collision Dissociation)	MS2	50.2916	150	86.0363	23751	FR_BRIN1351_PY094_AC_3.raw	0/0	2.15	0	0.008374
FALSE	High	Sequest HT (A2)	Unambiguous	HVLDVIHEV		1	4	O75962-1	O75962-4; O75962-5; O75962-2; O75962-1	0	2	0.3933	0	1	1	530.793	1060.58	0.66	0.00035	1703582	HCD (High Energy Collision Dissociation)	MS2	20.5218	70.316	57.196	13966	FR_BRIN1351_PY094_AC_1.raw	0/0	3.28	0	0.002174
FALSE	High	Sequest HT (A2)	Unambiguous	KVVDIYSKF		1	3	Q9UGJ0	Q9UGJ0; Q9UGJ0-2; Q9UGJ0-3	0	2	0.3544	0	1	1	549.813	1098.62	0.05	3e-05	251939	HCD (High Energy Collision Dissociation)	MS2	47.4743	150	51.5506	11818	FR_BRIN1351_PY094_AC_3.raw	0/0	3.16	0	0.0009831
FALSE	High	Sequest HT (A2)	Unambiguous	LLPPPPCPA		1	4	Q9BTY2	Q9NYG8-2; Q9BTY2-2; Q9BTY2; Q9NYG8-1	0	1	0.4873	0	1	1	904.497	904.497	1.29	0.00117	552720	HCD (High Energy Collision Dissociation)	MS2	0	150	65.5324	16622	FR_BRIN1351_PY094_AC_2.raw	0/0	1.97	0	0.008542
FALSE	High	Sequest HT (A2)	Unambiguous	KVLDFEHFL		1	2	P60660	P60660; P60660-2	0	3	0.4712	0	1	1	383.209	1147.61	-1.06	-0.0004	3.76162e+06	HCD (High Energy Collision Dissociation)	MS2	9.71091	19.998	80.4118	21747	FR_BRIN1351_PY094_AC_2.raw	0/0	2.95	0	0.008708
FALSE	High	Sequest HT (A2)	Unambiguous	GIADLAHLLLF		1	3	O60566-3	O60566-3; O60566-2; O60566	0	2	0.1703	0	1	1	591.848	1182.69	0.13	8e-05	585494	HCD (High Energy Collision Dissociation)	MS2	33.0456	150	129.694	38219	FR_BRIN1351_PY094_AC_2.raw	0/0	3.17	0	0.002216
FALSE	High	Sequest HT (A2)	Unambiguous	KVLDFEHFL		1	2	P60660	P60660; P60660-2	0	2	0.367	0	1	1	574.31	1147.61	-1.23	-0.00071	1.75754e+06	HCD (High Energy Collision Dissociation)	MS2	30.6958	41.456	80.5087	21780	FR_BRIN1351_PY094_AC_2.raw	0/0	3.76	0	0.0004239
FALSE	High	Sequest HT (A2)	Unambiguous	SAQGSDVSLTACKV		1	12	P01892	P05534; P01892; P13746; P01891; P30455; P30443; P30447; P16188; Q09160; P13746-2; P04439; P10316	0	2	0.5901	0	1	1	683.338	1365.67	0.65	0.00045	756405	HCD (High Energy Collision Dissociation)	MS2	47.7777	150	52.4423	12121	FR_BRIN1351_PY094_AC_3.raw	0/0	3.83	0	0.00145
FALSE	High	Sequest HT (A2)	Unambiguous	KVLDLKINL		1	4	Q96RL7	Q96RL7-2; Q96RL7-4; Q96RL7-3; Q96RL7	0	2	0.0553	0	1	1	528.345	1055.68	0.22	0.00012	809538	HCD (High Energy Collision Dissociation)	MS2	21.4113	150	66.479	17212	FR_BRIN1351_PY094_AC_1.raw	0/0	3.98	0	0.001723
FALSE	High	Sequest HT (A2)	Unambiguous	KVVDIYSKF		1	3	Q9UGJ0	Q9UGJ0; Q9UGJ0-2; Q9UGJ0-3	0	2	0.3878	0	1	1	549.812	1098.62	-2.28	-0.00125	123263	HCD (High Energy Collision Dissociation)	MS2	77.2142	150	51.6063	11790	FR_BRIN1351_PY094_AC_2.raw	0/0	2.94	0	0.001948
FALSE	High	Sequest HT (A2)	Unambiguous	RVMEYINRL		1	2	Q00610-1	Q00610-1; Q00610-2	0	2	0.201	0	1	1	597.327	1193.65	-0.12	-7e-05	694778	HCD (High Energy Collision Dissociation)	MS2	19.3032	150	51.5943	11786	FR_BRIN1351_PY094_AC_2.raw	0/0	2.04	0	0.007961
FALSE	High	Sequest HT (A2)	Unambiguous	ILPEIIPILEEGLRSQ		1	1	Q92616	Q92616	0	3	0.4556	0	1	1	607.355	1820.05	-1.41	-0.00086	137638	HCD (High Energy Collision Dissociation)	MS2	33.7198	150	118.575	34546	FR_BRIN1351_PY094_AC_2.raw	0/0	2.7	0	0.00095
FALSE	High	Sequest HT (A2)	Unambiguous	FIVEQYKHL		1	1	Q14566	Q14566	0	3	0.2607	0	1	1	392.885	1176.64	-1.37	-0.00054	143871	HCD (High Energy Collision Dissociation)	MS2	9.3896	150	51.5157	11760	FR_BRIN1351_PY094_AC_2.raw	0/0	3.03	0	0.008061
FALSE	High	Sequest HT (A2)	Unambiguous	KLMELYERL		1	2	Q9UG63-2	Q9UG63-2; Q9UG63	0	2	0.3389	0	1	1	597.832	1194.66	2.12	0.00127	447163	HCD (High Energy Collision Dissociation)	MS2	14.3402	150	60.6458	14975	FR_BRIN1351_PY094_AC_3.raw	0/0	2.98	0	0.006786
FALSE	High	Sequest HT (A2)	Unambiguous	FQDPVPLTV		1	2	O15164	O15164-2; O15164	0	1	0.3947	0	1	1	1015.55	1015.55	-0.28	-0.00028	434807	HCD (High Energy Collision Dissociation)	MS2	0	150	86.1935	23804	FR_BRIN1351_PY094_AC_3.raw	0/0	2.66	0	0.006805
FALSE	High	Sequest HT (A2)	Unambiguous	FLNDIFERI		1	2	Q6DN03	Q6DN03; Q6DRA6	0	2	0.201	0	1	1	583.815	1166.62	2.49	0.00145	93535.5	HCD (High Energy Collision Dissociation)	MS2	84.9461	150	96.5399	27468	FR_BRIN1351_PY094_AC_1.raw	0/0	1.99	0	0.006285
FALSE	High	Sequest HT (A2)	Unambiguous	YDALDVANKIGII		1	1	P62750	P62750	0	2	0.4531	0	1	1	702.89	1404.77	-0.74	-0.00052	344765	HCD (High Energy Collision Dissociation)	MS2	54.2585	150	96.7269	27530	FR_BRIN1351_PY094_AC_1.raw	0/0	3.84	0	0.0003543
FALSE	High	Sequest HT (A2)	Unambiguous	FLPTTGTKL		1	1	P48556	P48556	0	2	0.3261	0	1	1	489.287	977.567	-0.03	-2e-05	742015	HCD (High Energy Collision Dissociation)	MS2	56.5896	116.307	53.188	12565	FR_BRIN1351_PY094_AC_1.raw	0/0	2.3	0	0.006607
FALSE	High	Sequest HT (A2)	Unambiguous	SAQGSDVSLTACKV		1	12	P01892	P05534; P01892; P13746; P01891; P30455; P30443; P30447; P16188; Q09160; P13746-2; P04439; P10316	0	2	0.5224	0	1	1	683.339	1365.67	1.46	0.001	136910	HCD (High Energy Collision Dissociation)	MS2	29.4483	150	53.234	12581	FR_BRIN1351_PY094_AC_1.raw	0/0	2.68	0	0.004213
FALSE	High	Sequest HT (A2)	Unambiguous	YLPTLWVKL		1	5	Q5JPE7	Q5JPE7; Q5JPE7-2; Q5JPE7-3; Q15155; P69849	0	2	0.2096	0	1	1	566.843	1132.68	2	0.00113	949665	HCD (High Energy Collision Dissociation)	MS2	38.032	150	96.7451	27536	FR_BRIN1351_PY094_AC_1.raw	0/0	1.67	0	0.007227
FALSE	High	Sequest HT (A2)	Unambiguous	AIIDKYIKL		1	2	Q6NUM9-1	Q6NUM9-1; Q6NUM9-2	0	2	0.2358	0	1	1	538.84	1076.67	0.82	0.00044	601331	HCD (High Energy Collision Dissociation)	MS2	60.327	150	66.3578	17169	FR_BRIN1351_PY094_AC_1.raw	0/0	2.29	0	0.005692
FALSE	High	Sequest HT (A2)	Unambiguous	RMIDAYTHL		1	1	Q9BYX4-1	Q9BYX4-1	0	3	0.4202	0	1	1	373.859	1119.56	0.1	4e-05	341357	HCD (High Energy Collision Dissociation)	MS2	31.7454	150	51.573	11826	FR_BRIN1351_PY094_AC_3.raw	0/0	3.07	0	0.003183
FALSE	High	Sequest HT (A2)	Unambiguous	FINEKKYHL		1	1	P49585	P49585	0	3	0.1693	0	1	1	397.889	1191.65	0.72	0.00029	107923	HCD (High Energy Collision Dissociation)	MS2	39.3656	150	37.733	7274	FR_BRIN1351_PY094_AC_3.raw	0/0	2.54	0	0.007302
FALSE	High	Sequest HT (A2)	Unambiguous	PGRPGAAEEALLQMESVA		1	1	Q969G5	Q969G5	0	2	0.4522	0	1	1	913.455	1825.9	-4.53	-0.00414	1.24066e+06	HCD (High Energy Collision Dissociation)	MS2	21.5563	150	85.2633	23410	FR_BRIN1351_PY094_AC_2.raw	0/0	3.87	0	0.008949
FALSE	High	Sequest HT (A2)	Unambiguous	YLITLLEHL		1	3	O43683	O43683; O43683-3; O43683-2	0	2	0.2049	0	1	1	557.829	1114.65	0.23	0.00013	1.03229e+06	HCD (High Energy Collision Dissociation)	MS2	21.319	150	104.415	30115	FR_BRIN1351_PY094_AC_1.raw	0/0	2.44	0	0.005124
FALSE	High	Sequest HT (A2)	Unambiguous	KLIEVDDERKL		1	1	P62753	P62753	0	3	0.334	0	1	1	453.261	1357.77	-0.25	-0.00011	711460	HCD (High Energy Collision Dissociation)	MS2	3.09356	150	42.2952	8686	FR_BRIN1351_PY094_AC_2.raw	0/0	5.24	0	1.691e-05
FALSE	High	Sequest HT (A2)	Unambiguous	YLINEIDRI		1	5	Q03001-7	Q03001-14; Q03001-8; Q03001-9; Q03001-7; Q03001-3	0	2	0.1911	0	1	1	574.821	1148.64	3.96	0.00227	674874	HCD (High Energy Collision Dissociation)	MS2	42.0633	150	76.3501	20428	FR_BRIN1351_PY094_AC_3.raw	0/0	2.25	0	0.001855
FALSE	High	Sequest HT (A2)	Unambiguous	KLIEVDDERKL		1	1	P62753	P62753	0	4	0.4034	0	1	1	340.198	1357.77	0.46	0.00016	189997	HCD (High Energy Collision Dissociation)	MS2	20.4532	150	42.0954	8624	FR_BRIN1351_PY094_AC_2.raw	0/0	2.95	0	0.004875
FALSE	High	Sequest HT (A2)	Unambiguous	SDIIRSMPEQTGEK		1	1	P62888	P62888	0	3	0.5385	0	1	1	530.931	1590.78	-0.87	-0.00046	201446	HCD (High Energy Collision Dissociation)	MS2	52.5555	150	42.0588	8612	FR_BRIN1351_PY094_AC_2.raw	0/0	3.12	0	0.009069
FALSE	High	Sequest HT (A2)	Unambiguous	YLAQVYQHL		1	1	Q96EK5	Q96EK5	0	2	0.3492	0	1	1	567.803	1134.6	4.04	0.00229	217775	HCD (High Energy Collision Dissociation)	MS2	71.755	150	61.045	15302	FR_BRIN1351_PY094_AC_1.raw	0/0	1.89	0	0.00459
FALSE	High	Sequest HT (A2)	Unambiguous	YLITLLEHL		1	3	O43683	O43683; O43683-3; O43683-2	0	2	0.2165	0	1	1	557.829	1114.65	0.45	0.00025	856441	HCD (High Energy Collision Dissociation)	MS2	46.654	150	103.92	29705	FR_BRIN1351_PY094_AC_2.raw	0/0	2.31	0	0.006508
FALSE	High	Sequest HT (A2)	Unambiguous	KDEISTTDAIFVQRDL		1	2	P05121-1	P05121-1; P05121-2	0	3	0.4581	0	1	1	617.657	1850.96	4.55	0.00281	224874	HCD (High Energy Collision Dissociation)	MS2	39.3246	150	70.9233	18753	FR_BRIN1351_PY094_AC_1.raw	0/0	4.65	0	0.0002795
FALSE	High	Sequest HT (A2)	Unambiguous	FILQPIHNL		1	1	P21964-1	P21964-1	0	2	0.338	0	1	1	547.822	1094.64	1.32	0.00072	253571	HCD (High Energy Collision Dissociation)	MS2	70.9251	150	76.3788	20438	FR_BRIN1351_PY094_AC_3.raw	0/0	2.13	0	0.009028
FALSE	High	Sequest HT (A2)	Unambiguous	TLDGLPPLRL		1	1	Q8TAP8	Q8TAP8	0	2	0.2407	0	1	1	547.832	1094.66	0.41	0.00023	1.52234e+06	HCD (High Energy Collision Dissociation)	MS2	45.7851	70.888	84.8416	23525	FR_BRIN1351_PY094_AC_1.raw	0/0	2.95	0	0.000834
FALSE	High	Sequest HT (A2)	Unambiguous	KLIEVDDERKL		1	1	P62753	P62753	0	3	0.3476	0	1	1	453.261	1357.77	0.09	4e-05	1.58881e+06	HCD (High Energy Collision Dissociation)	MS2	2.35527	50.343	41.9331	8571	FR_BRIN1351_PY094_AC_2.raw	0/0	4.89	0	1.074e-05
FALSE	High	Sequest HT (A2)	Unambiguous	SIYPSPTGV		1	1	Q6P2Q9	Q6P2Q9	0	1	0.2297	0	1	1	920.474	920.474	2.03	0.00187	1.54001e+06	HCD (High Energy Collision Dissociation)	MS2	0	93.793	61.297	15388	FR_BRIN1351_PY094_AC_1.raw	0/0	2.83	0	0.005943
FALSE	High	Sequest HT (A2)	Unambiguous	PMFIVNTNVPRASVPD		1	1	P14174	P14174	0	2	0.5674	0	1	1	878.958	1756.91	1.74	0.00153	3.00225e+06	HCD (High Energy Collision Dissociation)	MS2	0	61.549	76.089	20337	FR_BRIN1351_PY094_AC_3.raw	0/0	5.27	0	4.271e-06
FALSE	High	Sequest HT (A2)	Unambiguous	KVLDILQHI		1	2	O94952-2	O94952-1; O94952-2	0	2	0.3519	0	1	1	539.836	1078.66	1.7	0.00092	525389	HCD (High Energy Collision Dissociation)	MS2	56.0966	150	72.1813	19013	FR_BRIN1351_PY094_AC_3.raw	0/0	3.78	0	0.001176
FALSE	High	Sequest HT (A2)	Unambiguous	YLLPAIVHI		1	5	Q92841	Q92841-3; Q92841-1; Q92841; Q92841-2; P17844	0	2	0.2605	0	1	1	519.821	1038.63	-0.17	-9e-05	1.57712e+06	HCD (High Energy Collision Dissociation)	MS2	38.6096	46.444	91.9475	25677	FR_BRIN1351_PY094_AC_2.raw	0/0	2.15	0	0.006994
FALSE	High	Sequest HT (A2)	Unambiguous	KLIEVDDERKL		1	1	P62753	P62753	0	3	0.3321	0	1	1	453.261	1357.77	0.23	0.0001	256458	HCD (High Energy Collision Dissociation)	MS2	3.3025	150	41.5801	8455	FR_BRIN1351_PY094_AC_2.raw	0/0	5.54	0	5.758e-05
FALSE	High	Sequest HT (A2)	Unambiguous	YLLPAIVHI		1	5	Q92841	Q92841-3; Q92841-1; Q92841; Q92841-2; P17844	0	1	0.2492	0	1	1	1038.63	1038.63	-1.51	-0.00157	5679977	HCD (High Energy Collision Dissociation)	MS2	25.7535	36.188	92.101	25729	FR_BRIN1351_PY094_AC_2.raw	0/0	3.05	0	0.003226
FALSE	High	Sequest HT (A2)	Unambiguous	PMFIVNTNVPRASVPD		1	1	P14174	P14174	0	3	0.3355	0	1	1	586.307	1756.91	0.69	0.00041	538504	HCD (High Energy Collision Dissociation)	MS2	30.0702	150	76.151	20359	FR_BRIN1351_PY094_AC_3.raw	0/0	3.01	0	0.007968
FALSE	High	Sequest HT (A2)	Unambiguous	SLLDEFYKL		1	2	Q14444-1	Q14444-1; Q14444-2	0	2	0.4017	0	1	1	564.302	1127.6	-0.64	-0.00036	2.51929e+06	HCD (High Energy Collision Dissociation)	MS2	23.4141	55.148	103.982	29726	FR_BRIN1351_PY094_AC_2.raw	0/0	2.29	0	0.008294
FALSE	High	Sequest HT (A2)	Unambiguous	PMFIVNTNVPRASVPD		1	1	P14174	P14174	0	2	0.6292	0	1	1	878.952	1756.9	-5	-0.00439	214574	HCD (High Energy Collision Dissociation)	MS2	55.9132	150	76.4515	20463	FR_BRIN1351_PY094_AC_3.raw	0/0	4.18	0	0.0001748
FALSE	High	Sequest HT (A2)	Unambiguous	KVYTVVDEMFL		1	2	P53680	P53680-2; P53680	0	2	0.484	0	1	1	672.347	1343.69	-3.34	-0.00225	858922	HCD (High Energy Collision Dissociation)	MS2	48.4814	150	90.8705	25313	FR_BRIN1351_PY094_AC_2.raw	0/0	3.43	0	0.002684
FALSE	High	Sequest HT (A2)	Unambiguous	FIFSDTHEL		1	1	Q9UKK3	Q9UKK3	0	2	0.2791	0	1	1	554.769	1108.53	-0.46	-0.00025	601610	HCD (High Energy Collision Dissociation)	MS2	28.2449	150	71.9041	19095	FR_BRIN1351_PY094_AC_1.raw	0/0	1.72	0	0.00793
FALSE	High	Sequest HT (A2)	Unambiguous	HLVEALYLVCGERGFF		1	2	F8WCM5	P01308; F8WCM5	0	3	0.5128	0	1	1	618.318	1852.94	-0.6	-0.00037	171059	HCD (High Energy Collision Dissociation)	MS2	43.7253	150	110.17	32014	FR_BRIN1351_PY094_AC_1.raw	0/0	3.92	0	0.0001229
FALSE	High	Sequest HT (A2)	Unambiguous	FLHEATARL		1	2	P36956-4	P36956; P36956-4	0	3	0.2297	0	1	1	353.197	1057.58	-1.83	-0.00065	191660	HCD (High Energy Collision Dissociation)	MS2	57.6391	150	43.0632	8934	FR_BRIN1351_PY094_AC_2.raw	0/0	2.09	0	0.007154
FALSE	High	Sequest HT (A2)	Unambiguous	KLIDDVHRL		1	2	P08240-1	P08240-1; P08240-2	0	3	0.3462	0	1	1	370.221	1108.65	0.05	2e-05	1.9971e+06	HCD (High Energy Collision Dissociation)	MS2	2.17629	48.188	43.0542	8931	FR_BRIN1351_PY094_AC_2.raw	0/0	4.13	0	0.002119
FALSE	High	Sequest HT (A2)	Unambiguous	HLVEALYLVCGERGFF		1	2	F8WCM5	P01308; F8WCM5	0	3	0.5037	0	1	1	618.32	1852.94	1.77	0.00109	69198	HCD (High Energy Collision Dissociation)	MS2	84.0598	150	110.525	32132	FR_BRIN1351_PY094_AC_1.raw	0/0	4.01	0	2.865e-05
FALSE	High	Sequest HT (A2)	Unambiguous	FLHGIFERL		1	2	Q9UI26-2	Q9UI26-2; Q9UI26	0	3	0.3496	0	1	1	377.882	1131.63	0.58	0.00022	417815	HCD (High Energy Collision Dissociation)	MS2	54.9825	150	71.8825	18908	FR_BRIN1351_PY094_AC_3.raw	0/0	3.49	0	0.008501
FALSE	High	Sequest HT (A2)	Unambiguous	HLVEALYLVCGERGFF		1	2	F8WCM5	P01308; F8WCM5	0	3	0.5885	0	1	1	618.319	1852.94	0.49	0.0003	48006.4	HCD (High Energy Collision Dissociation)	MS2	67.2364	150	111.013	32294	FR_BRIN1351_PY094_AC_1.raw	0/0	4.01	0	5.66e-05
FALSE	High	Sequest HT (A2)	Unambiguous	RLQEELEKL		1	3	Q9P2E9-1	Q9P2E9-3; Q9P2E9-1; Q9P2E9-2	0	3	0.3111	0	1	1	386.556	1157.65	-0.42	-0.00016	907214	HCD (High Energy Collision Dissociation)	MS2	6.6341	125.438	49.8745	11249	FR_BRIN1351_PY094_AC_3.raw	0/0	3.15	0	0.00559
FALSE	High	Sequest HT (A2)	Unambiguous	KLIEVDDERKL		1	1	P62753	P62753	0	3	0.3	0	1	1	453.26	1357.77	-1.53	-0.00069	126477	HCD (High Energy Collision Dissociation)	MS2	22.2809	150	42.7571	8833	FR_BRIN1351_PY094_AC_2.raw	0/0	2.5	0	0.007795
FALSE	High	Sequest HT (A2)	Unambiguous	NLAEDIMRL		1	1	P08670	P08670	0	2	0.3065	0	1	1	537.785	1074.56	1.02	0.00055	1.94135e+06	HCD (High Energy Collision Dissociation)	MS2	20.5573	41.508	90.0399	25031	FR_BRIN1351_PY094_AC_2.raw	0/0	2.48	0	0.007281
FALSE	High	Sequest HT (A2)	Unambiguous	YMIAHITGL		1	3	P04818	P04818-2; P04818; P04818-3	0	2	0.2786	0	1	1	509.773	1018.54	0.27	0.00014	1.2441e+06	HCD (High Energy Collision Dissociation)	MS2	21.1852	87.173	71.7702	19049	FR_BRIN1351_PY094_AC_1.raw	0/0	2.62	0	0.0007189
FALSE	High	Sequest HT (A2)	Unambiguous	LVVYPWTQRF		1	5	P02042	P02100; P02042; P69891; P68871; P69892	0	2	0.3151	0	1	1	654.859	1308.71	0.16	0.00011	370922	HCD (High Energy Collision Dissociation)	MS2	64.1184	150	84.611	23448	FR_BRIN1351_PY094_AC_1.raw	0/0	2.19	0	0.002581
FALSE	High	Sequest HT (A2)	Unambiguous	YLHDFLKYL		1	4	Q9UBU8-1	Q9UBU8-2; Q15014; Q9UBU8-3; Q9UBU8-1	0	3	0.2455	0	1	1	404.554	1211.65	0.09	4e-05	414313	HCD (High Energy Collision Dissociation)	MS2	37.0841	150	85.7466	23834	FR_BRIN1351_PY094_AC_1.raw	0/0	3.87	0	0.004538
FALSE	High	Sequest HT (A2)	Unambiguous	HLLEKIDHL		1	1	Q9NWR8	Q9NWR8	0	3	0.3125	0	1	1	373.217	1117.64	-0.85	-0.00032	610592	HCD (High Energy Collision Dissociation)	MS2	60.1823	150	48.8268	10896	FR_BRIN1351_PY094_AC_3.raw	0/0	3.36	0	0.004168
FALSE	High	Sequest HT (A2)	Unambiguous	YLITLLEHL		1	3	O43683	O43683; O43683-3; O43683-2	0	2	0.2	0	1	1	557.829	1114.65	-0.1	-6e-05	969139	HCD (High Energy Collision Dissociation)	MS2	34.1913	150	104.282	29825	FR_BRIN1351_PY094_AC_2.raw	0/0	2.55	0	0.005891
FALSE	High	Sequest HT (A2)	Unambiguous	YLPDEFTARL		1	3	Q9C0E8-4	Q9C0E8-2; Q9C0E8-1; Q9C0E8-4	0	2	0.3641	0	1	1	612.819	1224.63	3.38	0.00207	262124	HCD (High Energy Collision Dissociation)	MS2	69.3423	150	76.5773	20506	FR_BRIN1351_PY094_AC_3.raw	0/0	1.84	0	0.007401
FALSE	High	Sequest HT (A2)	Unambiguous	KLIPFLEKL		1	2	Q05D32	Q05D32-2; Q05D32	0	3	0.3574	0	1	1	367.575	1100.71	2.36	0.00087	154722	HCD (High Energy Collision Dissociation)	MS2	17.0499	150	76.5539	20498	FR_BRIN1351_PY094_AC_3.raw	0/0	3.05	0	0.006094
FALSE	High	Sequest HT (A2)	Unambiguous	PMFIVNTNVPRASVPD		1	1	P14174	P14174	0	2	0.5538	0	1	1	878.956	1756.91	0.28	0.00025	153038	HCD (High Energy Collision Dissociation)	MS2	0	150	75.7513	20221	FR_BRIN1351_PY094_AC_3.raw	0/0	5.02	0	8.603e-06
FALSE	High	Sequest HT (A2)	Unambiguous	PAGKLKYFDKLN		1	1	Q13162	Q13162	0	3	0.3114	0	1	1	465.267	1393.78	0.84	0.00039	229348	HCD (High Energy Collision Dissociation)	MS2	27.833	150	43.2803	9003	FR_BRIN1351_PY094_AC_2.raw	0/0	3.5	0	0.008828
FALSE	High	Sequest HT (A2)	Unambiguous	FLLPDVIRI		1	3	Q9NVG8	Q9NVG8; Q9NVG8-3; Q9NVG8-2	0	2	0.1581	0	1	1	543.34	1085.67	0.05	3e-05	460123	HCD (High Energy Collision Dissociation)	MS2	41.782	150	103.2	29469	FR_BRIN1351_PY094_AC_2.raw	0/0	2.15	0	0.002553
FALSE	High	Sequest HT (A2)	Unambiguous	FLNGEVIRL		1	2	Q99714-1	Q99714-1; Q99714-2	0	2	0.2305	0	1	1	530.813	1060.62	3.88	0.00206	631526	HCD (High Energy Collision Dissociation)	MS2	47.4586	107.938	75.5349	20149	FR_BRIN1351_PY094_AC_3.raw	0/0	2.69	0	0.00322
FALSE	High	Sequest HT (A2)	Unambiguous	ALVDQLWKL		1	1	Q6P1X5	Q6P1X5	0	2	0.1964	0	1	1	543.319	1085.63	-3.87	-0.0021	749673	HCD (High Energy Collision Dissociation)	MS2	60.0275	150	95.6213	26918	FR_BRIN1351_PY094_AC_2.raw	0/0	2.8	0	0.008526
FALSE	High	Sequest HT (A2)	Unambiguous	GKVVSETNDTKVLRH		1	1	P05783	P05783	0	4	0.5946	0	1	1	421.486	1682.92	1.71	0.00072	23933.5	HCD (High Energy Collision Dissociation)	MS2	31.8855	150	26.43	4102	FR_BRIN1351_PY094_AC_2.raw	0/0	3.33	0	0.003784
FALSE	High	Sequest HT (A2)	Unambiguous	YVFPGVTRL		1	2	Q9H0A9-1	Q9H0A9-2; Q9H0A9-1	0	2	0.5105	0	1	1	526.302	1051.6	3.19	0.00168	581963	HCD (High Energy Collision Dissociation)	MS2	26.2283	150	73.0036	19294	FR_BRIN1351_PY094_AC_3.raw	0/0	2.37	0	0.004841
FALSE	High	Sequest HT (A2)	Unambiguous	ILPEIIPILEEGL		1	1	Q92616	Q92616	0	2	0.5417	0	1	1	724.934	1448.86	-0.12	-9e-05	579271	HCD (High Energy Collision Dissociation)	MS2	40.2208	150	132.93	39551	FR_BRIN1351_PY094_AC_1.raw	0/0	3.12	0	0.001842
FALSE	High	Sequest HT (A2)	Unambiguous	FLYPFPLAL		1	1	Q5BJD5-1	Q5BJD5-1	0	1	0.4131	0	1	1	1080.61	1080.61	1.09	0.00118	276682	HCD (High Energy Collision Dissociation)	MS2	42.61	150	131.399	39043	FR_BRIN1351_PY094_AC_1.raw	0/0	2.59	0	0.004749
FALSE	High	Sequest HT (A2)	Unambiguous	GDGQVNYEEFVQMMTAK		1	1	P62158	P62158	0	2	0.6045	0	1	1	973.934	1946.86	-0.46	-0.00045	425338	HCD (High Energy Collision Dissociation)	MS2	51.2748	150	98.6028	27923	FR_BRIN1351_PY094_AC_2.raw	0/0	4.4	0	2.355e-06
FALSE	High	Sequest HT (A2)	Unambiguous	FLYPFPLAL		1	1	Q5BJD5-1	Q5BJD5-1	0	1	0.3551	0	1	1	1080.61	1080.61	-1.28	-0.00138	1.34576e+06	HCD (High Energy Collision Dissociation)	MS2	0	105.262	131.042	38925	FR_BRIN1351_PY094_AC_1.raw	0/0	2.45	0	0.001948
FALSE	High	Sequest HT (A2)	Unambiguous	KLLEPVLL		1	1	P62249	P62249	0	1	0.1704	0	1	1	924.614	924.614	1.21	0.00112	451040	HCD (High Energy Collision Dissociation)	MS2	0	150	75.1742	20026	FR_BRIN1351_PY094_AC_3.raw	0/0	2.7	0	0.009074
FALSE	High	Sequest HT (A2)	Unambiguous	ALDVANKIGII		1	1	P62750	P62750	0	2	0.1546	0	1	1	563.848	1126.69	5.2	0.00293	324081	HCD (High Energy Collision Dissociation)	MS2	60.8504	150	74.6261	19842	FR_BRIN1351_PY094_AC_3.raw	0/0	2.91	0	0.002672
FALSE	High	Sequest HT (A2)	Unambiguous	YVFPGVTRL		1	2	Q9H0A9-1	Q9H0A9-2; Q9H0A9-1	0	2	0.399	0	1	1	526.302	1051.6	3.08	0.00162	3.40315e+06	HCD (High Energy Collision Dissociation)	MS2	9.95367	26.662	73.3525	19413	FR_BRIN1351_PY094_AC_3.raw	0/0	1.93	0	0.001757
FALSE	High	Sequest HT (A2)	Unambiguous	FLYPFPLAL		1	1	Q5BJD5-1	Q5BJD5-1	0	2	0.3282	0	1	1	540.809	1080.61	-1.12	-0.00061	260744	HCD (High Energy Collision Dissociation)	MS2	25.3894	150	130.98	38904	FR_BRIN1351_PY094_AC_1.raw	0/0	3.23	0	0.009418
FALSE	High	Sequest HT (A2)	Unambiguous	RLWPKIQGL		1	1	Q9NX09	Q9NX09	0	2	0.3656	0	1	1	555.842	1110.68	-1.83	-0.00101	2.96213e+06	HCD (High Energy Collision Dissociation)	MS2	23.5925	46.889	62.7188	15886	FR_BRIN1351_PY094_AC_1.raw	0/0	3.2	0	0.003436
FALSE	High	Sequest HT (A2)	Unambiguous	YLYDLNHTL		1	1	Q9H1C4	Q9H1C4	0	2	0.1795	0	1	1	576.291	1151.57	0.65	0.00037	174093	HCD (High Energy Collision Dissociation)	MS2	68.0041	150	71.1698	18838	FR_BRIN1351_PY094_AC_1.raw	0/0	1.56	0	0.008694
FALSE	High	Sequest HT (A2)	Unambiguous	ILPEIIPILEEGLRSQ		1	1	Q92616	Q92616	0	3	0.5423	0	1	1	607.354	1820.05	-2.82	-0.00171	246966	HCD (High Energy Collision Dissociation)	MS2	66.2902	150	118.783	34864	FR_BRIN1351_PY094_AC_1.raw	0/0	3.19	0	0.0001653
FALSE	High	Sequest HT (A2)	Unambiguous	FLPEIITLSKEV		1	1	Q14204	Q14204	0	2	0.2115	0	1	1	694.906	1388.8	0.42	0.00029	396719	HCD (High Energy Collision Dissociation)	MS2	61.5022	150	97.2994	27480	FR_BRIN1351_PY094_AC_2.raw	0/0	2.6	0	0.008981
FALSE	High	Sequest HT (A2)	Unambiguous	YDALDVANKIGII		1	1	P62750	P62750	0	2	0.4948	0	1	1	702.889	1404.77	-1.44	-0.00101	718400	HCD (High Energy Collision Dissociation)	MS2	13.8841	150	96.7048	27281	FR_BRIN1351_PY094_AC_2.raw	0/0	3.88	0	2.189e-06
FALSE	High	Sequest HT (A2)	Unambiguous	FLFGEEPSKL		1	2	Q86XL3-1	Q86XL3-3; Q86XL3-1	0	2	0.2439	0	1	1	583.811	1166.61	4.9	0.00286	125398	HCD (High Energy Collision Dissociation)	MS2	46.4839	150	74.5715	19824	FR_BRIN1351_PY094_AC_3.raw	0/0	2.05	0	0.003157
FALSE	High	Sequest HT (A2)	Unambiguous	KLPEDIMKL		1	1	P10914	P10914	0	2	0.3609	0	1	1	543.816	1086.63	2.57	0.0014	958550	HCD (High Energy Collision Dissociation)	MS2	30.6049	150	63.5782	16008	FR_BRIN1351_PY094_AC_3.raw	0/0	2.66	0	0.001624
FALSE	High	Sequest HT (A2)	Unambiguous	FLGPWPAAS		1	1	P30533	P30533	0	1	0.0755	0	1	1	945.485	945.485	2.42	0.00229	273905	HCD (High Energy Collision Dissociation)	MS2	48.0988	150	85.7142	23823	FR_BRIN1351_PY094_AC_1.raw	0/0	2.12	0	0.002704
FALSE	High	Sequest HT (A2)	Unambiguous	FVLPILQKL		1	1	Q9Y6V7	Q9Y6V7	0	2	0.4279	0	1	1	535.852	1070.7	-0.72	-0.00039	4.52778e+06	HCD (High Energy Collision Dissociation)	MS2	11.8992	29.788	101.662	28960	FR_BRIN1351_PY094_AC_2.raw	0/0	2.08	0	0.009016
FALSE	High	Sequest HT (A2)	Unambiguous	YLLPAIVHI		1	5	Q92841	Q92841-3; Q92841-1; Q92841; Q92841-2; P17844	0	2	0.375	0	1	1	519.82	1038.63	-1.7	-0.00088	6.24614e+06	HCD (High Energy Collision Dissociation)	MS2	6.84894	13.99	92.6517	25914	FR_BRIN1351_PY094_AC_2.raw	0/0	2.16	0	0.005133
FALSE	High	Sequest HT (A2)	Unambiguous	RMLDQTLLDLNEM		1	3	P06753-2	P06753-5; P06753-2; P06753-7	0	2	0.4629	0	1	1	796.396	1591.79	2.19	0.00174	442475	HCD (High Energy Collision Dissociation)	MS2	23.898	150	93.0599	26055	FR_BRIN1351_PY094_AC_2.raw	0/0	3.37	0	0.000727
FALSE	High	Sequest HT (A2)	Unambiguous	YLADIFTKL		1	1	Q49AG3	Q49AG3	0	2	0.0909	0	1	1	542.308	1083.61	0.54	0.00029	764599	HCD (High Energy Collision Dissociation)	MS2	38.3616	112.574	93.1378	26081	FR_BRIN1351_PY094_AC_2.raw	0/0	2.64	0	0.005692
FALSE	High	Sequest HT (A2)	Unambiguous	YVIDPIKGL		1	9	Q15149-1	Q15149-4; Q15149-1; Q15149-6; Q15149-9; Q15149-3; Q15149-8; Q15149-5; Q15149-7; Q15149-2	0	2	0.434	0	1	1	509.305	1017.6	3.82	0.00194	2.35628e+06	HCD (High Energy Collision Dissociation)	MS2	17.2744	37.711	75.4878	20133	FR_BRIN1351_PY094_AC_3.raw	0/0	2.12	0	0.007728
FALSE	High	Sequest HT (A2)	Unambiguous	KLLEPVLLL		1	1	P62249	P62249	0	2	0.1648	0	1	1	519.352	1037.7	0.29	0.00015	84979496	HCD (High Energy Collision Dissociation)	MS2	2.20245	1.168	93.1969	26101	FR_BRIN1351_PY094_AC_2.raw	0/0	2.67	0	0.006208
FALSE	High	Sequest HT (A2)	Unambiguous	YIVDLLTHL		1	2	Q3B7J2-1	Q3B7J2-1; Q3B7J2-2	0	2	0.3837	0	1	1	543.813	1086.62	-1.07	-0.00058	1.17059e+06	HCD (High Energy Collision Dissociation)	MS2	13.5857	150	102.381	29197	FR_BRIN1351_PY094_AC_2.raw	0/0	2.45	0	0.008538
FALSE	High	Sequest HT (A2)	Unambiguous	FLDPDRHFL		1	1	Q6ZRV2	Q6ZRV2	0	3	0.3293	0	1	1	387.202	1159.59	0.51	0.0002	416214	HCD (High Energy Collision Dissociation)	MS2	12.9747	150	61.7508	15546	FR_BRIN1351_PY094_AC_1.raw	0/0	2.46	0	0.002834
FALSE	High	Sequest HT (A2)	Unambiguous	FIFSDTHEL		1	1	Q9UKK3	Q9UKK3	0	2	0.3032	0	1	1	554.77	1108.53	1.52	0.00084	478985	HCD (High Energy Collision Dissociation)	MS2	55.2326	150	72.4048	19090	FR_BRIN1351_PY094_AC_3.raw	0/0	1.88	0	0.006151
FALSE	High	Sequest HT (A2)	Unambiguous	FINEKKYHL		1	1	P49585	P49585	0	3	0.1799	0	1	1	397.889	1191.65	-0.13	-5e-05	189452	HCD (High Energy Collision Dissociation)	MS2	21.1425	150	38.2236	7402	FR_BRIN1351_PY094_AC_2.raw	0/0	2.89	0	0.004819
FALSE	High	Sequest HT (A2)	Unambiguous	FIMEAGVKL		1	3	P0C7Q3	Q8N1B3-1; P0C7Q3; Q8N1B3-2	0	2	0.3207	0	1	1	504.286	1007.56	4.44	0.00224	343382	HCD (High Energy Collision Dissociation)	MS2	50.0085	150	70.9505	18762	FR_BRIN1351_PY094_AC_1.raw	0/0	2.37	0	0.00805
FALSE	High	Sequest HT (A2)	Unambiguous	GIGAMVRKVLELTGK		1	2	P30042-1	P30042-1; P30042-2	0	3	0.2133	0	1	1	524.649	1571.93	1.78	0.00093	289304	HCD (High Energy Collision Dissociation)	MS2	56.8949	150	84.9817	23572	FR_BRIN1351_PY094_AC_1.raw	0/0	2.25	0	0.0083
FALSE	High	Sequest HT (A2)	Unambiguous	KVVEIVKKL		1	1	O43290	O43290	0	3	0.2598	0	1	1	352.578	1055.72	0.03	1e-05	255413	HCD (High Energy Collision Dissociation)	MS2	21.7777	150	37.7328	7249	FR_BRIN1351_PY094_AC_2.raw	0/0	3.81	0	0.005979
FALSE	High	Sequest HT (A2)	Unambiguous	KMYEEFLSKV		1	3	P10644	P10644; P31321; P10644-2	0	2	0.5768	0	1	1	637.327	1273.65	-2	-0.00127	417418	HCD (High Energy Collision Dissociation)	MS2	24.0451	150	62.9848	15980	FR_BRIN1351_PY094_AC_1.raw	0/0	2.93	0	0.005032
FALSE	High	Sequest HT (A2)	Unambiguous	FVSDPLSDLKF		1	3	Q14738-1	Q14738-2; Q14738-3; Q14738-1	0	2	0.3678	0	1	1	634.333	1267.66	1.95	0.00123	405513	HCD (High Energy Collision Dissociation)	MS2	60.3831	150	94.0088	26373	FR_BRIN1351_PY094_AC_2.raw	0/0	2.42	0	0.0009954
FALSE	High	Sequest HT (A2)	Unambiguous	RVEELTFHL		1	3	Q9NP80-1	Q9NP80-2; Q9NP80-3; Q9NP80-1	0	3	0.1193	0	1	1	381.876	1143.61	-2.26	-0.00086	216867	HCD (High Energy Collision Dissociation)	MS2	73.6896	150	62.965	15973	FR_BRIN1351_PY094_AC_1.raw	0/0	2.18	0	0.002908
FALSE	High	Sequest HT (A2)	Unambiguous	KLVDFVIHF		1	3	P59998-3	P59998; P59998-3; P59998-4	0	2	0.4923	0	1	1	559.324	1117.64	0.21	0.00012	760555	HCD (High Energy Collision Dissociation)	MS2	48.111	96.34	85.1363	23625	FR_BRIN1351_PY094_AC_1.raw	0/0	3.92	0	0.0003136
FALSE	High	Sequest HT (A2)	Unambiguous	YIVDLLTHL		1	2	Q3B7J2-1	Q3B7J2-1; Q3B7J2-2	0	2	0.3632	0	1	1	543.812	1086.62	-1.85	-0.00101	574635	HCD (High Energy Collision Dissociation)	MS2	37.7393	150	102.025	29079	FR_BRIN1351_PY094_AC_2.raw	0/0	2.23	0	0.006487
FALSE	High	Sequest HT (A2)	Unambiguous	YLLPAIVHI		1	5	Q92841	Q92841-3; Q92841-1; Q92841; Q92841-2; P17844	0	2	0.3622	0	1	1	519.82	1038.63	-1.82	-0.00095	101075920	HCD (High Energy Collision Dissociation)	MS2	0.412898	0.91	92.2925	25793	FR_BRIN1351_PY094_AC_2.raw	0/0	1.96	0	0.003578
FALSE	High	Sequest HT (A2)	Unambiguous	YMIAHITGL		1	3	P04818	P04818-2; P04818; P04818-3	0	2	0.2292	0	1	1	509.774	1018.54	1.65	0.00084	1.24717e+06	HCD (High Energy Collision Dissociation)	MS2	25.166	134.083	71.5388	18791	FR_BRIN1351_PY094_AC_3.raw	0/0	2.53	0	0.0008243
FALSE	High	Sequest HT (A2)	Unambiguous	RLWPKIQGL		1	1	Q9NX09	Q9NX09	0	2	0.3526	0	1	1	555.842	1110.68	-0.73	-0.0004	2.70216e+06	HCD (High Energy Collision Dissociation)	MS2	35.1892	59.534	62.4695	15613	FR_BRIN1351_PY094_AC_3.raw	0/0	3.12	0	0.001435
FALSE	High	Sequest HT (A2)	Unambiguous	KLIDDVHRL		1	2	P08240-1	P08240-1; P08240-2	0	3	0.3622	0	1	1	370.221	1108.65	0.21	8e-05	1.89208e+06	HCD (High Energy Collision Dissociation)	MS2	1.85961	49.207	43.3986	9042	FR_BRIN1351_PY094_AC_2.raw	0/0	3.92	0	0.001734
FALSE	High	Sequest HT (A2)	Unambiguous	YLPENDLKRL		1	2	O00743	O00743-2; O00743	0	3	0.2542	0	1	1	420.902	1260.69	-2.39	-0.001	109976	HCD (High Energy Collision Dissociation)	MS2	28.5285	150	50.377	11421	FR_BRIN1351_PY094_AC_3.raw	0/0	2.4	0	0.005323
FALSE	High	Sequest HT (A2)	Unambiguous	KVLDFEHFL		1	2	P60660	P60660; P60660-2	0	2	0.4053	0	1	1	574.312	1147.62	1	0.00057	1.54074e+06	HCD (High Energy Collision Dissociation)	MS2	28.6136	62.031	80.4041	21814	FR_BRIN1351_PY094_AC_3.raw	0/0	3.75	0	0.0005422
FALSE	High	Sequest HT (A2)	Unambiguous	KVLDFEHFL		1	2	P60660	P60660; P60660-2	0	3	0.4144	0	1	1	383.21	1147.62	0.46	0.00017	2302205	HCD (High Energy Collision Dissociation)	MS2	19.1456	46.199	80.3115	21783	FR_BRIN1351_PY094_AC_3.raw	0/0	2.63	0	0.006002
FALSE	High	Sequest HT (A2)	Unambiguous	FLLPMFERL		1	2	Q8TDD1-2	Q8TDD1; Q8TDD1-2	0	2	0.1692	0	1	1	583.325	1165.64	-1.33	-0.00078	204665	HCD (High Energy Collision Dissociation)	MS2	21.0313	150	106.061	30658	FR_BRIN1351_PY094_AC_1.raw	0/0	1.95	0	0.003219
FALSE	High	Sequest HT (A2)	Unambiguous	QVTQPTVGMNFKTPRGPV		1	1	P08708	P08708	0	3	0.5567	0	1	1	653.016	1957.03	0.53	0.00034	410821	HCD (High Energy Collision Dissociation)	MS2	71.0748	150	58.2165	14322	FR_BRIN1351_PY094_AC_1.raw	0/0	4.67	0	3.076e-05
FALSE	High	Sequest HT (A2)	Unambiguous	HLVEALYLVCGERGFF		1	2	F8WCM5	P01308; F8WCM5	0	3	0.5351	0	1	1	618.317	1852.94	-2.87	-0.00177	124371	HCD (High Energy Collision Dissociation)	MS2	58.3166	150	108.227	31126	FR_BRIN1351_PY094_AC_2.raw	0/0	3.7	0	0.0002445
FALSE	High	Sequest HT (A2)	Unambiguous	KMIEDLQNEL		1	1	Q8IY18	Q8IY18	0	2	0.3574	0	1	1	616.813	1232.62	0.46	0.00028	470190	HCD (High Energy Collision Dissociation)	MS2	23.2841	150	64.4655	16497	FR_BRIN1351_PY094_AC_1.raw	0/0	3.19	0	0.00223
FALSE	High	Sequest HT (A2)	Unambiguous	RVPELLHRL		1	3	Q14997	Q14997-3; Q14997-2; Q14997	0	3	0.4261	0	1	1	378.236	1132.69	-0.69	-0.00026	1.93812e+06	HCD (High Energy Collision Dissociation)	MS2	15.2607	41.547	46.1966	9971	FR_BRIN1351_PY094_AC_2.raw	0/0	4.06	0	0.007531
FALSE	High	Sequest HT (A2)	Unambiguous	YLIDFKHHF		1	2	Q9NXF1	Q9NXF1-2; Q9NXF1	0	3	0.4103	0	1	1	407.214	1219.63	0.3	0.00012	289322	HCD (High Energy Collision Dissociation)	MS2	17.0818	150	58.3493	14368	FR_BRIN1351_PY094_AC_1.raw	0/0	3.29	0	0.006225
FALSE	High	Sequest HT (A2)	Unambiguous	VIIADCGKIEVEKPFAIAKE		1	1	P23284	P23284	0	4	0.411	0	1	1	544.057	2173.2	4.85	0.00264	386280	HCD (High Energy Collision Dissociation)	MS2	36.1877	150	70.5661	18455	FR_BRIN1351_PY094_AC_3.raw	0/0	3.65	0	0.0004838
FALSE	High	Sequest HT (A2)	Unambiguous	KLIDDVHRLF		1	2	P08240-1	P08240-1; P08240-2	0	3	0.4868	0	1	1	419.244	1255.72	1.19	0.0005	413459	HCD (High Energy Collision Dissociation)	MS2	18.112	150	64.3657	16462	FR_BRIN1351_PY094_AC_1.raw	0/0	3.78	0	0.007356
FALSE	High	Sequest HT (A2)	Unambiguous	WLAEKLPTL		1	3	Q14008-3	Q14008-2; Q14008; Q14008-3	0	2	0.277	0	1	1	535.816	1070.63	0.55	0.00029	3.79013e+06	HCD (High Energy Collision Dissociation)	MS2	21.758	24.767	80.0396	21690	FR_BRIN1351_PY094_AC_3.raw	0/0	2.96	0	0.003772
FALSE	High	Sequest HT (A2)	Unambiguous	FLITILDHL		1	4	Q13613-1	Q13613-2; Q13614-1; Q13613-1; Q13614-2	0	2	0.2948	0	1	1	542.824	1084.64	0.75	0.0004	799251	HCD (High Energy Collision Dissociation)	MS2	29.5591	150	108.212	31121	FR_BRIN1351_PY094_AC_2.raw	0/0	2.51	0	0.007808
FALSE	High	Sequest HT (A2)	Unambiguous	VIIADCGKIEVEKPFAIAKE		1	1	P23284	P23284	0	3	0.3982	0	1	1	725.071	2173.2	1.82	0.00132	227428	HCD (High Energy Collision Dissociation)	MS2	42.8127	150	70.7743	18703	FR_BRIN1351_PY094_AC_1.raw	0/0	3.34	0	0.009217
FALSE	High	Sequest HT (A2)	Unambiguous	YLDEAYPGKKL		1	3	P78417	P78417; P78417-2; P78417-3	0	3	0.4234	0	1	1	432.899	1296.68	-1.42	-0.00062	226260	HCD (High Energy Collision Dissociation)	MS2	47.332	150	45.405	9708	FR_BRIN1351_PY094_AC_2.raw	0/0	2.48	0	0.0003243
FALSE	High	Sequest HT (A2)	Unambiguous	KLFDDDDSGKISL		1	1	O15182	O15182	0	3	0.5	0	1	1	484.913	1452.72	2.09	0.00101	786642	HCD (High Energy Collision Dissociation)	MS2	36.0699	114.809	63.9906	16151	FR_BRIN1351_PY094_AC_3.raw	0/0	3.62	0	0.001862
FALSE	High	Sequest HT (A2)	Unambiguous	VIIADCGKIEVEKPFAIAKE		1	1	P23284	P23284	0	3	0.5074	0	1	1	725.071	2173.2	1.57	0.00114	221154	HCD (High Energy Collision Dissociation)	MS2	71.5562	150	70.5435	18447	FR_BRIN1351_PY094_AC_3.raw	0/0	3.39	0	0.002139
FALSE	High	Sequest HT (A2)	Unambiguous	YLYPDITRL		1	1	P31641	P31641	0	2	0.2212	0	1	1	577.317	1153.63	0.83	0.00048	1.55023e+06	HCD (High Energy Collision Dissociation)	MS2	35.6281	86.6	80.4727	21838	FR_BRIN1351_PY094_AC_3.raw	0/0	2.17	0	0.005908
FALSE	High	Sequest HT (A2)	Unambiguous	RLLELLTKL		1	6	Q99836-6	Q99836-2; Q99836; Q99836-5; Q99836-3; Q99836-6; Q99836-4	0	3	0.3535	0	1	1	366.913	1098.73	1.1	0.0004	246464	HCD (High Energy Collision Dissociation)	MS2	47.2728	150	80.5579	21867	FR_BRIN1351_PY094_AC_3.raw	0/0	2.97	0	0.006473
FALSE	High	Sequest HT (A2)	Unambiguous	YLHDFLKYL		1	4	Q9UBU8-1	Q9UBU8-2; Q15014; Q9UBU8-3; Q9UBU8-1	0	3	0.2744	0	1	1	404.554	1211.65	0.85	0.00034	2467155	HCD (High Energy Collision Dissociation)	MS2	8.37081	35.613	85.9305	23639	FR_BRIN1351_PY094_AC_2.raw	0/0	4.3	0	0.003383
FALSE	High	Sequest HT (A2)	Unambiguous	HLVEALYLVCGERGFF		1	2	F8WCM5	P01308; F8WCM5	0	3	0.5556	0	1	1	618.319	1852.94	0.39	0.00024	507183	HCD (High Energy Collision Dissociation)	MS2	40.124	150	108.944	31364	FR_BRIN1351_PY094_AC_2.raw	0/0	4.32	0	3.292e-06
FALSE	High	Sequest HT (A2)	Unambiguous	QLFSEIHNL		1	4	Q96SN8	Q96SN8; Q96SN8-4; Q96SN8-3; Q96SN8-2	0	2	0.1032	0	1	1	550.793	1100.58	5.15	0.00283	957359	HCD (High Energy Collision Dissociation)	MS2	30.4392	112.791	70.723	18686	FR_BRIN1351_PY094_AC_1.raw	0/0	2.81	0	0.002875
FALSE	High	Sequest HT (A2)	Unambiguous	YLHDFLKYL		1	4	Q9UBU8-1	Q9UBU8-2; Q15014; Q9UBU8-3; Q9UBU8-1	0	3	0.295	0	1	1	404.553	1211.64	-1.12	-0.00045	284425	HCD (High Energy Collision Dissociation)	MS2	37.2097	150	85.5855	23522	FR_BRIN1351_PY094_AC_2.raw	0/0	3.39	0	0.003634
FALSE	High	Sequest HT (A2)	Unambiguous	YGLPVVVKL		1	1	P35222	P35222	0	2	0.4425	0	1	1	494.316	987.624	0.28	0.00014	3.97065e+06	HCD (High Energy Collision Dissociation)	MS2	11.4887	22.756	81.2337	22103	FR_BRIN1351_PY094_AC_3.raw	0/0	2.26	0	0.002854
FALSE	High	Sequest HT (A2)	Unambiguous	FLDPDRHFL		1	1	Q6ZRV2	Q6ZRV2	0	3	0.3371	0	1	1	387.203	1159.59	3.12	0.0012	447858	HCD (High Energy Collision Dissociation)	MS2	14.4541	150	61.6282	15318	FR_BRIN1351_PY094_AC_3.raw	0/0	2.64	0	0.004214
FALSE	High	Sequest HT (A2)	Unambiguous	RIVQELPQL		1	3	Q6PIU2-2	Q6PIU2-3; Q6PIU2-2; Q6PIU2	0	2	0.2241	0	1	1	548.33	1095.65	0.96	0.00053	4.54491e+06	HCD (High Energy Collision Dissociation)	MS2	15.8474	20.152	64.6677	16570	FR_BRIN1351_PY094_AC_1.raw	0/0	2.32	0	0.005649
FALSE	High	Sequest HT (A2)	Unambiguous	HVLDVIHEV		1	4	O75962-1	O75962-4; O75962-5; O75962-2; O75962-1	0	2	0.3718	0	1	1	530.793	1060.58	0.43	0.00023	1.18797e+06	HCD (High Energy Collision Dissociation)	MS2	28.5127	102.153	57.5396	14084	FR_BRIN1351_PY094_AC_1.raw	0/0	3.12	0	0.005588
FALSE	High	Sequest HT (A2)	Unambiguous	KEERADLIAYLK		1	1	P99999	P99999	0	3	0.4013	0	1	1	483.608	1448.81	-0.01	-1e-05	485131	HCD (High Energy Collision Dissociation)	MS2	28.0412	150	57.6175	14112	FR_BRIN1351_PY094_AC_1.raw	0/0	4.61	0	0.002089
FALSE	High	Sequest HT (A2)	Unambiguous	FLITILDHL		1	4	Q13613-1	Q13613-2; Q13614-1; Q13613-1; Q13614-2	0	2	0.303	0	1	1	542.825	1084.64	3.11	0.00169	199193	HCD (High Energy Collision Dissociation)	MS2	0	150	108.585	31245	FR_BRIN1351_PY094_AC_2.raw	0/0	2.31	0	0.003811
FALSE	High	Sequest HT (A2)	Unambiguous	KVLDILQHI		1	2	O94952-2	O94952-1; O94952-2	0	2	0.3189	0	1	1	539.834	1078.66	-0.22	-0.00012	536698	HCD (High Energy Collision Dissociation)	MS2	38.8627	150	72.4877	19297	FR_BRIN1351_PY094_AC_1.raw	0/0	3.01	0	0.004227
FALSE	High	Sequest HT (A2)	Unambiguous	SDYNIQKESTLHLVLRLRGG		1	4	P62979	P62987; P62979; P0CG47; P0CG48	0	4	0.2945	0	1	1	575.57	2299.26	2.29	0.00132	226035	HCD (High Energy Collision Dissociation)	MS2	66.7308	150	64.5941	16545	FR_BRIN1351_PY094_AC_1.raw	0/0	3.26	0	0.00329
FALSE	High	Sequest HT (A2)	Unambiguous	RLLDSEIKI		1	1	P17980	P17980	0	3	0.1838	0	1	1	362.889	1086.65	-0.42	-0.00015	344226	HCD (High Energy Collision Dissociation)	MS2	40.1454	150	57.6795	14134	FR_BRIN1351_PY094_AC_1.raw	0/0	3.21	0	0.002368
FALSE	High	Sequest HT (A2)	Unambiguous	PLLEAVPKTGDEKDVSV		1	1	Q16543	Q16543	0	3	0.4389	0	1	1	599.66	1796.97	0.65	0.00039	881403	HCD (High Energy Collision Dissociation)	MS2	14.5777	132.858	57.7658	14164	FR_BRIN1351_PY094_AC_1.raw	0/0	4.42	0	0.0006438
FALSE	High	Sequest HT (A2)	Unambiguous	FVTPKVIKL		1	2	Q9UPY3	Q9UPY3; Q9UPY3-2	0	3	0.3667	0	1	1	348.899	1044.68	0	0	241734	HCD (High Energy Collision Dissociation)	MS2	52.9063	150	57.7747	14167	FR_BRIN1351_PY094_AC_1.raw	0/0	2.7	0	0.00793
FALSE	High	Sequest HT (A2)	Unambiguous	HLVEALYLVCGERGFF		1	2	F8WCM5	P01308; F8WCM5	0	3	0.5615	0	1	1	618.318	1852.94	-0.5	-0.00031	512445	HCD (High Energy Collision Dissociation)	MS2	32.9941	150	108.579	31243	FR_BRIN1351_PY094_AC_2.raw	0/0	4.47	0	1.885e-06
FALSE	High	Sequest HT (A2)	Unambiguous	KDEISTTDAIFVQRDLK		1	2	P05121-1	P05121-1; P05121-2	0	3	0.5766	0	1	1	660.353	1979.04	-0.4	-0.00026	196251	HCD (High Energy Collision Dissociation)	MS2	37.7055	150	57.802	14177	FR_BRIN1351_PY094_AC_1.raw	0/0	4.96	0	3.174e-06
FALSE	High	Sequest HT (A2)	Unambiguous	KIIDIQEKV		1	1	P12270	P12270	0	2	0.25	0	1	1	543.331	1085.66	-1.07	-0.00058	159240	HCD (High Energy Collision Dissociation)	MS2	80.3912	150	46.3652	10028	FR_BRIN1351_PY094_AC_2.raw	0/0	3.28	0	0.005633
FALSE	High	Sequest HT (A2)	Unambiguous	FLITILDHL		1	4	Q13613-1	Q13613-2; Q13614-1; Q13613-1; Q13614-2	0	2	0.3	0	1	1	542.824	1084.64	-0.04	-2e-05	949171	HCD (High Energy Collision Dissociation)	MS2	34.5767	150	108.32	31401	FR_BRIN1351_PY094_AC_1.raw	0/0	2.5	0	0.006688
FALSE	High	Sequest HT (A2)	Unambiguous	YLIDFKHHF		1	2	Q9NXF1	Q9NXF1-2; Q9NXF1	0	3	0.3708	0	1	1	407.213	1219.63	-0.15	-6e-05	243053	HCD (High Energy Collision Dissociation)	MS2	27.1882	150	58.7079	14492	FR_BRIN1351_PY094_AC_1.raw	0/0	2.67	0	0.006391
FALSE	High	Sequest HT (A2)	Unambiguous	KDEISTTDAIFVQRDL		1	2	P05121-1	P05121-1; P05121-2	0	3	0.5077	0	1	1	617.657	1850.96	4.45	0.00275	410531	HCD (High Energy Collision Dissociation)	MS2	24.6311	150	70.7252	18509	FR_BRIN1351_PY094_AC_3.raw	0/0	5.2	0	1.184e-06
FALSE	High	Sequest HT (A2)	Unambiguous	YLYDLNHTL		1	1	Q9H1C4	Q9H1C4	0	2	0.3155	0	1	1	576.292	1151.58	3.3	0.0019	269737	HCD (High Energy Collision Dissociation)	MS2	58.5306	150	70.986	18598	FR_BRIN1351_PY094_AC_3.raw	0/0	2.06	0	0.00156
FALSE	High	Sequest HT (A2)	Unambiguous	RVEELTFHL		1	3	Q9NP80-1	Q9NP80-2; Q9NP80-3; Q9NP80-1	0	3	0.1099	0	1	1	381.876	1143.61	-1.7	-0.00065	317367	HCD (High Energy Collision Dissociation)	MS2	72.4505	150	62.3212	15561	FR_BRIN1351_PY094_AC_3.raw	0/0	2.82	0	0.00437
FALSE	High	Sequest HT (A2)	Unambiguous	QMLELITRL		1	2	Q9UPY3	Q9UPY3; Q9UPY3-2	0	2	0.2555	0	1	1	558.827	1116.65	2.33	0.0013	510064	HCD (High Energy Collision Dissociation)	MS2	58.4472	150	87.936	24320	FR_BRIN1351_PY094_AC_2.raw	0/0	2.74	0	0.00188
FALSE	High	Sequest HT (A2)	Unambiguous	YIHGVFYHL		1	2	O60683-2	O60683-1; O60683-2	0	3	0.4096	0	1	1	383.534	1148.59	0.14	5e-05	202251	HCD (High Energy Collision Dissociation)	MS2	45.4686	150	59.6614	14822	FR_BRIN1351_PY094_AC_1.raw	0/0	3.54	0	0.005858
FALSE	High	Sequest HT (A2)	Unambiguous	RLPESVERL		1	2	O75955	O75955; O75955-2	0	3	0.2555	0	1	1	366.88	1098.63	0.23	8e-05	205589	HCD (High Energy Collision Dissociation)	MS2	28.2193	150	44.2193	9312	FR_BRIN1351_PY094_AC_2.raw	0/0	2.74	0	0.005736
FALSE	High	Sequest HT (A2)	Unambiguous	HLVEALYLVCGERGFF		1	2	F8WCM5	P01308; F8WCM5	0	3	0.5451	0	1	1	618.32	1852.94	1.38	0.00085	418489	HCD (High Energy Collision Dissociation)	MS2	48.7089	150	109.435	31771	FR_BRIN1351_PY094_AC_1.raw	0/0	4.66	0	1.277e-06
FALSE	High	Sequest HT (A2)	Unambiguous	FILSFIDHI		1	2	Q14974	Q14974; Q14974-2	0	2	0.198	0	1	1	552.807	1104.61	-1.76	-0.00097	393399	HCD (High Energy Collision Dissociation)	MS2	22.7606	150	106.028	30398	FR_BRIN1351_PY094_AC_2.raw	0/0	2.02	0	0.006603
FALSE	High	Sequest HT (A2)	Unambiguous	TVQELLPSSFGPEDLQKTQ		1	1	P32320	P32320	0	3	0.4087	0	1	1	706.364	2117.08	0.49	0.00034	393594	HCD (High Energy Collision Dissociation)	MS2	25.7286	150	84.4589	23396	FR_BRIN1351_PY094_AC_1.raw	0/0	4.16	0	2.605e-05
FALSE	High	Sequest HT (A2)	Unambiguous	YTIPLAIKL		1	2	Q9H490	Q9H490-2; Q9H490	0	2	0.4061	0	1	1	516.328	1031.65	-0.35	-0.00018	209818	HCD (High Energy Collision Dissociation)	MS2	52.3482	150	88.4425	24499	FR_BRIN1351_PY094_AC_2.raw	0/0	2.29	0	0.00863
FALSE	High	Sequest HT (A2)	Unambiguous	FLDEKTHEL		1	1	Q9H0K6	Q9H0K6	0	2	0.2347	0	1	1	566.289	1131.57	1.49	0.00084	73058.6	HCD (High Energy Collision Dissociation)	MS2	75.9732	150	43.915	9210	FR_BRIN1351_PY094_AC_2.raw	0/0	1.96	0	0.005571
FALSE	High	Sequest HT (A2)	Unambiguous	RLPESVERL		1	2	O75955	O75955; O75955-2	0	3	0.3191	0	1	1	366.88	1098.63	-0.77	-0.00028	34091.2	HCD (High Energy Collision Dissociation)	MS2	80.9176	150	43.8627	9193	FR_BRIN1351_PY094_AC_2.raw	0/0	2.57	0	0.007546
FALSE	High	Sequest HT (A2)	Unambiguous	GKLVSESSDVLPK		1	2	P05787-2	P05787-2; P05787	0	3	0.5249	0	1	1	453.589	1358.75	-0.32	-0.00014	490208	HCD (High Energy Collision Dissociation)	MS2	11.5791	150	43.8383	9185	FR_BRIN1351_PY094_AC_2.raw	0/0	4.61	0	0.0002864
FALSE	High	Sequest HT (A2)	Unambiguous	FLHEATARL		1	2	P36956-4	P36956; P36956-4	0	3	0.34	0	1	1	353.198	1057.58	-0.53	-0.00019	162654	HCD (High Energy Collision Dissociation)	MS2	30.7104	150	43.7957	9171	FR_BRIN1351_PY094_AC_2.raw	0/0	2.5	0	0.007308
FALSE	High	Sequest HT (A2)	Unambiguous	FLASESLIKQI		1	1	P62906	P62906	0	2	0.3416	0	1	1	624.863	1248.72	-1.21	-0.00075	1.34544e+06	HCD (High Energy Collision Dissociation)	MS2	47.4211	150	77.8053	20928	FR_BRIN1351_PY094_AC_3.raw	0/0	3.63	0	0.002361
FALSE	High	Sequest HT (A2)	Unambiguous	RLYDPASGTISL		1	1	Q9NRK6	Q9NRK6	0	2	0.1222	0	1	1	646.848	1292.69	3.5	0.00226	480996	HCD (High Energy Collision Dissociation)	MS2	45.8953	150	71.3612	18728	FR_BRIN1351_PY094_AC_3.raw	0/0	3.11	0	0.005041
FALSE	High	Sequest HT (A2)	Unambiguous	GKLVSESSDVLPK		1	2	P05787-2	P05787-2; P05787	0	2	0.617	0	1	1	679.878	1358.75	-2.49	-0.00169	193127	HCD (High Energy Collision Dissociation)	MS2	10.4515	150	43.6413	9119	FR_BRIN1351_PY094_AC_2.raw	0/0	4.23	0	0.001557
FALSE	High	Sequest HT (A2)	Unambiguous	HLVEALYLVCGERGFF		1	2	F8WCM5	P01308; F8WCM5	0	3	0.5806	0	1	1	618.319	1852.94	-0.01	0	322004	HCD (High Energy Collision Dissociation)	MS2	34.1067	150	109.803	31893	FR_BRIN1351_PY094_AC_1.raw	0/0	4.03	0	2.561e-05
FALSE	High	Sequest HT (A2)	Unambiguous	GKLVSESSDVLPK		1	2	P05787-2	P05787-2; P05787	0	3	0.5086	0	1	1	453.589	1358.75	-0.32	-0.00014	564063	HCD (High Energy Collision Dissociation)	MS2	12.5414	138.205	43.4843	9070	FR_BRIN1351_PY094_AC_2.raw	0/0	4.66	0	0.0001619
FALSE	High	Sequest HT (A2)	Unambiguous	KIMEAMEKL		1	3	Q9Y237-2	Q9Y237-2; Q9Y237-3; Q9Y237	0	2	0.2006	0	1	1	546.793	1092.58	0.1	5e-05	594186	HCD (High Energy Collision Dissociation)	MS2	32.9486	150	48.5551	10806	FR_BRIN1351_PY094_AC_3.raw	0/0	3.19	0	0.0003066
FALSE	High	Sequest HT (A2)	Unambiguous	RVLQALEGLKM		1	1	P39019	P39019	0	3	0.4822	0	1	1	419.917	1257.74	0.67	0.00028	175309	HCD (High Energy Collision Dissociation)	MS2	24.2192	150	64.8931	16648	FR_BRIN1351_PY094_AC_1.raw	0/0	3.65	0	0.001747
FALSE	High	Sequest HT (A2)	Unambiguous	PPVKTKFGYHIIMVEGRK		1	2	Q9Y237-2	Q9Y237-2; Q9Y237	0	4	0.1148	0	1	1	525.801	2100.18	1.49	0.00078	100780	HCD (High Energy Collision Dissociation)	MS2	21.2537	150	44.5438	9420	FR_BRIN1351_PY094_AC_2.raw	0/0	3.31	0	0.005148
FALSE	High	Sequest HT (A2)	Unambiguous	LVLDPPTDLKF		1	2	Q9P0L0-2	Q9P0L0; Q9P0L0-2	0	2	0.1687	0	1	1	629.359	1257.71	1.06	0.00067	297440	HCD (High Energy Collision Dissociation)	MS2	72.8903	150	87.8544	24293	FR_BRIN1351_PY094_AC_2.raw	0/0	2.49	0	0.005323
FALSE	High	Sequest HT (A2)	Unambiguous	HLVEALYLVCGERGFF		1	2	F8WCM5	P01308; F8WCM5	0	3	0.4089	0	1	1	618.318	1852.94	-0.99	-0.00061	203792	HCD (High Energy Collision Dissociation)	MS2	72.9592	150	108.329	31404	FR_BRIN1351_PY094_AC_1.raw	0/0	3.84	0	0.0007328
FALSE	High	Sequest HT (A2)	Unambiguous	KLLEEDGTIITL		1	1	Q9BYG5	Q9BYG5	0	2	0.2468	0	1	1	672.884	1344.76	-0.5	-0.00034	792931	HCD (High Energy Collision Dissociation)	MS2	37.158	150	79.7891	21603	FR_BRIN1351_PY094_AC_3.raw	0/0	3.16	0	0.001808
FALSE	High	Sequest HT (A2)	Unambiguous	RLQEELEKL		1	3	Q9P2E9-1	Q9P2E9-3; Q9P2E9-1; Q9P2E9-2	0	3	0.2428	0	1	1	386.556	1157.65	-0.42	-0.00016	1.30466e+06	HCD (High Energy Collision Dissociation)	MS2	6.91894	73.323	50.2475	11377	FR_BRIN1351_PY094_AC_3.raw	0/0	3.46	0	0.001297
FALSE	High	Sequest HT (A2)	Unambiguous	HLVEALYLVCGERGFF		1	2	F8WCM5	P01308; F8WCM5	0	3	0.5367	0	1	1	618.318	1852.94	-0.3	-0.00019	303724	HCD (High Energy Collision Dissociation)	MS2	42.5846	150	108.684	31522	FR_BRIN1351_PY094_AC_1.raw	0/0	4.49	0	7.53e-06
FALSE	High	Sequest HT (A2)	Unambiguous	RLWGEPVNL		1	4	Q93008-3	O00507-1; Q93008-1; Q93008-3; O00507-2	0	2	0.3175	0	1	1	542.303	1083.6	3.81	0.00206	5.05466e+06	HCD (High Energy Collision Dissociation)	MS2	1.17209	19.58	71.0406	18616	FR_BRIN1351_PY094_AC_3.raw	0/0	3.15	0	0.006564
FALSE	High	Sequest HT (A2)	Unambiguous	RLQEELEKL		1	3	Q9P2E9-1	Q9P2E9-3; Q9P2E9-1; Q9P2E9-2	0	2	0.1254	0	1	1	579.33	1157.65	0.25	0.00015	2.65621e+06	HCD (High Energy Collision Dissociation)	MS2	8.56333	42.394	50.1852	11355	FR_BRIN1351_PY094_AC_3.raw	0/0	2.79	0	0.002573
FALSE	High	Sequest HT (A2)	Unambiguous	YVQDFLNHL		1	3	Q9H074	Q9H074; Q9H074-3; Q9H074-2	0	2	0.3774	0	1	1	574.791	1148.57	0.68	0.00039	377042	HCD (High Energy Collision Dissociation)	MS2	61.7296	150	79.6943	21571	FR_BRIN1351_PY094_AC_3.raw	0/0	2.57	0	0.003115
FALSE	High	Sequest HT (A2)	Unambiguous	FLITILDHL		1	4	Q13613-1	Q13613-2; Q13614-1; Q13613-1; Q13614-2	0	2	0.2094	0	1	1	542.826	1084.64	3.33	0.00181	192627	HCD (High Energy Collision Dissociation)	MS2	39.9365	150	108.702	31528	FR_BRIN1351_PY094_AC_1.raw	0/0	2.34	0	0.009383
FALSE	High	Sequest HT (A2)	Unambiguous	TLFDYEVRL		1	2	Q96T88-2	Q96T88-2; Q96T88	0	2	0.2116	0	1	1	578.307	1155.61	1.56	0.0009	1.35586e+06	HCD (High Energy Collision Dissociation)	MS2	37.6768	76.768	86.994	24002	FR_BRIN1351_PY094_AC_2.raw	0/0	2.41	0	0.008348
FALSE	High	Sequest HT (A2)	Unambiguous	VLLGESAVGKSSL		1	6	P51148-2	P51148; P20339; P51148-2; P20339-2; P61020-2; P61020	0	2	0.5153	0	1	1	630.368	1259.73	7.24	0.00456	168577	HCD (High Energy Collision Dissociation)	MS2	77.7963	150	59.0687	14618	FR_BRIN1351_PY094_AC_1.raw	0/0	2.95	0	0.001028
FALSE	High	Sequest HT (A2)	Unambiguous	FLREYFERL		1	2	P10644	P10644; P10644-2	0	3	0.3285	0	1	1	424.897	1272.68	2.44	0.00104	129353	HCD (High Energy Collision Dissociation)	MS2	26.4605	150	71.0648	18625	FR_BRIN1351_PY094_AC_3.raw	0/0	2.77	0	0.002856
FALSE	High	Sequest HT (A2)	Unambiguous	KVLDILQHI		1	2	O94952-2	O94952-1; O94952-2	0	2	0.2795	0	1	1	539.835	1078.66	1.25	0.00067	637232	HCD (High Energy Collision Dissociation)	MS2	51.8143	95.026	72.128	19172	FR_BRIN1351_PY094_AC_1.raw	0/0	3.9	0	0.0004672
FALSE	High	Sequest HT (A2)	Unambiguous	YLNDGLWHM		1	3	Q9ULC4-3	Q9ULC4-1; Q9ULC4-2; Q9ULC4-3	0	2	0.4238	0	1	1	574.764	1148.52	0.74	0.00042	648704	HCD (High Energy Collision Dissociation)	MS2	55.0974	150	79.4581	21490	FR_BRIN1351_PY094_AC_3.raw	0/0	2.1	0	0.009308
FALSE	High	Sequest HT (A2)	Unambiguous	SLLEKSLGL		1	2	O43324-1	O43324-1; O43324-2	0	2	0.0903	0	1	1	480.293	959.578	0.66	0.00032	7008414	HCD (High Energy Collision Dissociation)	MS2	0.41173	14.43	72.1229	19170	FR_BRIN1351_PY094_AC_1.raw	0/0	3.1	0	0.007802
FALSE	High	Sequest HT (A2)	Unambiguous	HLVEALYLVCGERGFF		1	2	F8WCM5	P01308; F8WCM5	0	3	0.5632	0	1	1	618.319	1852.94	0.69	0.00042	353645	HCD (High Energy Collision Dissociation)	MS2	26.0367	150	109.055	31645	FR_BRIN1351_PY094_AC_1.raw	0/0	4.35	0	5.165e-06
FALSE	High	Sequest HT (A2)	Unambiguous	KVLEILHRV		1	4	Q5GLZ8-1	Q5GLZ8-2; Q5GLZ8-6; Q5GLZ8-1; Q5GLZ8-3	0	3	0.4402	0	1	1	369.573	1106.7	-0.08	-3e-05	1873024	HCD (High Energy Collision Dissociation)	MS2	5.1251	43.678	44.6659	9461	FR_BRIN1351_PY094_AC_2.raw	0/0	3.68	0	0.006438
FALSE	High	Sequest HT (A2)	Unambiguous	SLLENLEKI		1	7	P07910-1	P07910-4; P07910-2; O60812; P07910-1; B7ZW38; P07910-3; B2RXH8	0	2	0.0731	0	1	1	529.809	1058.61	1.59	0.00084	916011	HCD (High Energy Collision Dissociation)	MS2	40.0007	150	84.4499	23393	FR_BRIN1351_PY094_AC_1.raw	0/0	3.42	0	0.0051
FALSE	High	Sequest HT (A2)	Unambiguous	RLPESVERL		1	2	O75955	O75955; O75955-2	0	3	0.2561	0	1	1	366.88	1098.63	-0.35	-0.00013	177572	HCD (High Energy Collision Dissociation)	MS2	26.8046	150	44.565	9427	FR_BRIN1351_PY094_AC_2.raw	0/0	2.85	0	0.00801
FALSE	High	Sequest HT (A2)	Unambiguous	YLPDIIKDQKA		1	1	O15355	O15355	0	3	0.2971	0	1	1	435.247	1303.73	-0.05	-2e-05	887069	HCD (High Energy Collision Dissociation)	MS2	25.9975	149.21	52.5996	12175	FR_BRIN1351_PY094_AC_3.raw	0/0	3.13	0	0.007893
FALSE	High	Sequest HT (A2)	Unambiguous	RVMEYINRL		1	2	Q00610-1	Q00610-1; Q00610-2	0	3	0.2343	0	1	1	398.553	1193.65	-0.31	-0.00012	2.14108e+06	HCD (High Energy Collision Dissociation)	MS2	34.7688	29.931	51.7807	12084	FR_BRIN1351_PY094_AC_1.raw	0/0	2.39	0	0.00899
FALSE	High	Sequest HT (A2)	Unambiguous	REDSWLKSLFVRKVD		1	2	O75323-1	O75323-1; O75323-2	0	4	0.5527	0	1	1	470.261	1878.02	0.13	6e-05	392769	HCD (High Energy Collision Dissociation)	MS2	28.4585	150	68.2438	17650	FR_BRIN1351_PY094_AC_3.raw	0/0	4.27	0	0.0003106
FALSE	High	Sequest HT (A2)	Unambiguous	GKLVSESSDVLPK		1	2	P05787-2	P05787-2; P05787	0	3	0.4538	0	1	1	453.589	1358.75	-0.86	-0.00039	295092	HCD (High Energy Collision Dissociation)	MS2	24.2671	150	44.0977	9492	FR_BRIN1351_PY094_AC_1.raw	0/0	3.9	0	0.003657
FALSE	High	Sequest HT (A2)	Unambiguous	FVPEIFHRI		1	3	Q13472-1	Q13472-3; Q13472-1; Q13472-2	0	3	0.2607	0	1	1	386.554	1157.65	1.81	0.0007	1082408	HCD (High Energy Collision Dissociation)	MS2	30.4372	71.528	66.4595	17023	FR_BRIN1351_PY094_AC_3.raw	0/0	2.8	0	0.006498
FALSE	High	Sequest HT (A2)	Unambiguous	FLVDIMEHL		1	1	Q7L775	Q7L775	0	2	0.4777	0	1	1	558.79	1116.57	-2.9	-0.00162	202856	HCD (High Energy Collision Dissociation)	MS2	65.0582	150	103.286	29643	FR_BRIN1351_PY094_AC_3.raw	0/0	2.24	0	0.001479
FALSE	High	Sequest HT (A2)	Unambiguous	MLPSILNQL		1	2	P20290-1	P20290-2; P20290-1	0	1	0.1926	0	1	1	1028.58	1028.58	0.65	0.00066	1.26649e+06	HCD (High Energy Collision Dissociation)	MS2	36.9462	150	103.256	29633	FR_BRIN1351_PY094_AC_3.raw	0/0	2.7	0	0.007265
FALSE	High	Sequest HT (A2)	Unambiguous	NLAEDIMRL		1	1	P08670	P08670	0	2	0.3077	0	1	1	537.784	1074.56	0.45	0.00024	220835	HCD (High Energy Collision Dissociation)	MS2	62.5245	150	89.7856	25198	FR_BRIN1351_PY094_AC_1.raw	0/0	2.6	0	0.00659
FALSE	High	Sequest HT (A2)	Unambiguous	KLLETKWTL		1	1	P08729	P08729	0	2	0.3226	0	1	1	566.343	1131.68	1.68	0.00095	233189	HCD (High Energy Collision Dissociation)	MS2	47.1598	150	61.4438	15194	FR_BRIN1351_PY094_AC_2.raw	0/0	2.79	0	0.001317
FALSE	High	Sequest HT (A2)	Unambiguous	RLPESVERL		1	2	O75955	O75955; O75955-2	0	3	0.2828	0	1	1	366.88	1098.63	-0.19	-7e-05	226589	HCD (High Energy Collision Dissociation)	MS2	4.12547	150	44.2595	9546	FR_BRIN1351_PY094_AC_1.raw	0/0	2.97	0	0.007637
FALSE	High	Sequest HT (A2)	Unambiguous	REDSWLKSLFVRKVD		1	2	O75323-1	O75323-1; O75323-2	0	4	0.4706	0	1	1	470.261	1878.02	-0.19	-9e-05	293447	HCD (High Energy Collision Dissociation)	MS2	68.507	150	68.6261	17962	FR_BRIN1351_PY094_AC_1.raw	0/0	4.42	0	0.001108
FALSE	High	Sequest HT (A2)	Unambiguous	KVMELLVHL		1	1	Q5VYK3	Q5VYK3	0	2	0.4164	0	1	1	541.326	1081.65	1.72	0.00093	524231	HCD (High Energy Collision Dissociation)	MS2	57.1237	150	70.03	18192	FR_BRIN1351_PY094_AC_2.raw	0/0	3.17	0	0.00194
FALSE	High	Sequest HT (A2)	Unambiguous	SEYLRYEDTL		1	1	Q9H3M7	Q9H3M7	0	2	0.362	0	1	1	644.806	1288.6	-0.52	-0.00033	719614	HCD (High Energy Collision Dissociation)	MS2	34.2338	150	61.2782	15137	FR_BRIN1351_PY094_AC_2.raw	0/0	3.37	0	0.0009706
FALSE	High	Sequest HT (A2)	Unambiguous	SIYPSPTGV		1	1	Q6P2Q9	Q6P2Q9	0	1	0.2883	0	1	1	920.474	920.474	1.7	0.00156	1.33415e+06	HCD (High Energy Collision Dissociation)	MS2	0	131.62	61.2399	15124	FR_BRIN1351_PY094_AC_2.raw	0/0	2.81	0	0.003223
FALSE	High	Sequest HT (A2)	Unambiguous	KEERADLIAYLK		1	1	P99999	P99999	0	3	0.3882	0	1	1	483.609	1448.81	0.68	0.00033	712812	HCD (High Energy Collision Dissociation)	MS2	33.0652	150	57.3841	13847	FR_BRIN1351_PY094_AC_3.raw	0/0	4.92	0	0.001101
FALSE	High	Sequest HT (A2)	Unambiguous	FVIATSTKIDISNVKIPK		1	1	Q02878	Q02878	0	4	0.3683	0	1	1	494.296	1974.16	-1.32	-0.00065	463106	HCD (High Energy Collision Dissociation)	MS2	41.3182	150	70.2494	18269	FR_BRIN1351_PY094_AC_2.raw	0/0	4.48	0	0.0004118
FALSE	High	Sequest HT (A2)	Selected	YLIPLLERL		1	1	P26196	P26196	0	2	0	0	1	1	565.353	1129.7	0.83	0.00047	336438	HCD (High Energy Collision Dissociation)	MS2	0	150	102.759	29472	FR_BRIN1351_PY094_AC_3.raw	0/0	2.41	0	0.005172
FALSE	High	Sequest HT (A2)	Unambiguous	FVIATSTKIDISNVKIPK		1	1	Q02878	Q02878	0	3	0.4523	0	1	1	658.725	1974.16	-0.97	-0.00064	215609	HCD (High Energy Collision Dissociation)	MS2	37.7939	150	70.2524	18270	FR_BRIN1351_PY094_AC_2.raw	0/0	4.82	0	1.342e-05
FALSE	High	Sequest HT (A2)	Unambiguous	GLLPDVPSL		1	3	Q96N66-1	Q96N66-1; Q96N66-2; Q96N66-3	0	1	0.3111	0	1	1	910.525	910.525	0.94	0.00086	4.14447e+06	HCD (High Energy Collision Dissociation)	MS2	20.459	50.145	102.525	29395	FR_BRIN1351_PY094_AC_3.raw	0/0	2.25	0	0.006114
FALSE	High	Sequest HT (A2)	Unambiguous	ALLNIKVKL		1	1	P05783	P05783	0	2	0.3298	0	1	1	506.351	1011.69	2	0.00101	2251632	HCD (High Energy Collision Dissociation)	MS2	26.306	43.609	65.0104	16512	FR_BRIN1351_PY094_AC_3.raw	0/0	2.82	0	0.005546
FALSE	High	Sequest HT (A2)	Unambiguous	RIVELFRNL		1	3	P40763	P40763-2; P40763; P40763-3	0	3	0.2875	0	1	1	387.237	1159.7	0.88	0.00034	1.04035e+06	HCD (High Energy Collision Dissociation)	MS2	27.7784	83.822	66.5004	17037	FR_BRIN1351_PY094_AC_3.raw	0/0	3.27	0	0.002045
FALSE	High	Sequest HT (A2)	Unambiguous	HVLDVIHEV		1	4	O75962-1	O75962-4; O75962-5; O75962-2; O75962-1	0	2	0.398	0	1	1	530.793	1060.58	1.01	0.00053	1.49945e+06	HCD (High Energy Collision Dissociation)	MS2	13.3294	75.335	57.3144	13823	FR_BRIN1351_PY094_AC_3.raw	0/0	3.04	0	0.004202
FALSE	High	Sequest HT (A2)	Unambiguous	FLLDPVKGERL		1	9	Q15149-1	Q15149-4; Q15149-1; Q15149-6; Q15149-9; Q15149-3; Q15149-8; Q15149-5; Q15149-7; Q15149-2	0	3	0.4266	0	1	1	429.588	1286.75	2.81	0.0012	207183	HCD (High Energy Collision Dissociation)	MS2	75.9439	150	66.4019	17002	FR_BRIN1351_PY094_AC_3.raw	0/0	3.54	0	0.007719
FALSE	High	Sequest HT (A2)	Unambiguous	LLPPPPCPA		1	4	Q9BTY2	Q9NYG8-2; Q9BTY2-2; Q9BTY2; Q9NYG8-1	0	1	0.5045	0	1	1	904.499	904.499	2.77	0.00251	850296	HCD (High Energy Collision Dissociation)	MS2	20.8914	150	65.0766	16535	FR_BRIN1351_PY094_AC_3.raw	0/0	2.24	0	0.003403
FALSE	High	Sequest HT (A2)	Unambiguous	YVTSVILHI		1	4	Q5VIR6-4	Q5VIR6-4; Q5VIR6-1; Q5VIR6-3; Q5VIR6-2	0	2	0.3654	0	1	1	522.809	1044.61	1.52	0.0008	1.19442e+06	HCD (High Energy Collision Dissociation)	MS2	59.239	55.475	77.2599	20921	FR_BRIN1351_PY094_AC_1.raw	0/0	2.6	0	0.00841
FALSE	High	Sequest HT (A2)	Unambiguous	FLNGEVIRL		1	2	Q99714-1	Q99714-1; Q99714-2	0	2	0.1701	0	1	1	530.812	1060.62	1.34	0.00071	668193	HCD (High Energy Collision Dissociation)	MS2	54.8722	67.492	75.7883	20418	FR_BRIN1351_PY094_AC_1.raw	0/0	2.41	0	0.008532
FALSE	High	Sequest HT (A2)	Unambiguous	PRKIEEIKDFLLTARRKD		1	1	P63173	P63173	0	4	0.4371	0	1	1	557.828	2228.29	0.61	0.00034	677323	HCD (High Energy Collision Dissociation)	MS2	21.3043	150	54.9552	13006	FR_BRIN1351_PY094_AC_3.raw	0/0	4.53	0	0.002814
FALSE	High	Sequest HT (A2)	Unambiguous	GKLVSESSDVLPK		1	2	P05787-2	P05787-2; P05787	0	3	0.4659	0	1	1	453.588	1358.75	-1.26	-0.00057	347517	HCD (High Energy Collision Dissociation)	MS2	31.3426	150	43.3937	9265	FR_BRIN1351_PY094_AC_1.raw	0/0	3.37	0	0.005729
FALSE	High	Sequest HT (A2)	Unambiguous	PAGKLKYFDKLN		1	1	Q13162	Q13162	0	3	0.4851	0	1	1	465.267	1393.79	1.43	0.00066	224227	HCD (High Energy Collision Dissociation)	MS2	34.1912	150	43.3967	9266	FR_BRIN1351_PY094_AC_1.raw	0/0	3.69	0	0.003057
FALSE	High	Sequest HT (A2)	Unambiguous	FVDDYTVRV		1	1	O00487	O00487	0	2	0.3551	0	1	1	557.283	1113.56	0.91	0.00051	414991	HCD (High Energy Collision Dissociation)	MS2	66.3592	150	61.8446	15332	FR_BRIN1351_PY094_AC_2.raw	0/0	2.14	0	0.008885
FALSE	High	Sequest HT (A2)	Unambiguous	PPVKTKFGYHIIMVEGRK		1	2	Q9Y237-2	Q9Y237-2; Q9Y237	0	4	0.2021	0	1	1	525.801	2100.18	1.84	0.00096	43737.1	HCD (High Energy Collision Dissociation)	MS2	27.8766	150	44.3931	9411	FR_BRIN1351_PY094_AC_3.raw	0/0	3.86	0	0.005917
FALSE	High	Sequest HT (A2)	Unambiguous	YLITLLEHL		1	3	O43683	O43683; O43683-3; O43683-2	0	2	0.1875	0	1	1	557.832	1114.66	4.72	0.00263	163598	HCD (High Energy Collision Dissociation)	MS2	29.6554	150	104.158	29933	FR_BRIN1351_PY094_AC_3.raw	0/0	2.56	0	0.002081
FALSE	High	Sequest HT (A2)	Unambiguous	KVVDVVRNL		1	2	P20591	P20591; P20591-2	0	3	0.231	0	1	1	347.885	1041.64	0.33	0.00011	2.7901e+06	HCD (High Energy Collision Dissociation)	MS2	9.05576	28.962	47.9482	10603	FR_BRIN1351_PY094_AC_3.raw	0/0	3.29	0	0.007575
FALSE	High	Sequest HT (A2)	Unambiguous	FLDPDRHFL		1	1	Q6ZRV2	Q6ZRV2	0	3	0.3386	0	1	1	387.202	1159.59	0.43	0.00017	314258	HCD (High Energy Collision Dissociation)	MS2	13.2158	150	61.8206	15324	FR_BRIN1351_PY094_AC_2.raw	0/0	2.54	0	0.005552
FALSE	High	Sequest HT (A2)	Unambiguous	PGDSDIIRSMPEQTGEK		1	1	P62888	P62888	0	3	0.5985	0	1	1	620.633	1859.88	1.4	0.00087	572141	HCD (High Energy Collision Dissociation)	MS2	40.0805	150	47.9542	10605	FR_BRIN1351_PY094_AC_3.raw	0/0	5.18	0	0.0002203
FALSE	High	Sequest HT (A2)	Unambiguous	KVLEILHRV		1	4	Q5GLZ8-1	Q5GLZ8-2; Q5GLZ8-6; Q5GLZ8-1; Q5GLZ8-3	0	3	0.48	0	1	1	369.573	1106.7	-0.16	-6e-05	1.87752e+06	HCD (High Energy Collision Dissociation)	MS2	4.81082	48.265	44.5152	9452	FR_BRIN1351_PY094_AC_3.raw	0/0	3.5	0	0.006627
FALSE	High	Sequest HT (A2)	Unambiguous	GKLVSESSDVLPK		1	2	P05787-2	P05787-2; P05787	0	3	0.5092	0	1	1	453.589	1358.75	-0.65	-0.0003	754612	HCD (High Energy Collision Dissociation)	MS2	8.41017	106.13	43.7549	9382	FR_BRIN1351_PY094_AC_1.raw	0/0	4.89	0	0.001009
FALSE	High	Sequest HT (A2)	Unambiguous	KLLNLISKL		1	1	Q13794	Q13794	0	2	0.254	0	1	1	521.355	1041.7	0.36	0.00019	313478	HCD (High Energy Collision Dissociation)	MS2	59.8617	150	68.7114	17992	FR_BRIN1351_PY094_AC_1.raw	0/0	3.11	0	0.001165
FALSE	High	Sequest HT (A2)	Unambiguous	ETGAKVERADGYEPPVQESV		1	1	P61247	P61247	0	3	0.4733	0	1	1	721.018	2161.04	-0.43	-0.00031	167652	HCD (High Energy Collision Dissociation)	MS2	18.0717	150	48.0326	10631	FR_BRIN1351_PY094_AC_3.raw	0/0	3.93	0	0.003421
FALSE	High	Sequest HT (A2)	Unambiguous	KVLDLKINL		1	4	Q96RL7	Q96RL7-2; Q96RL7-4; Q96RL7-3; Q96RL7	0	2	0.0503	0	1	1	528.344	1055.68	-0.82	-0.00043	274961	HCD (High Energy Collision Dissociation)	MS2	42.2233	150	66.1929	16929	FR_BRIN1351_PY094_AC_3.raw	0/0	3.38	0	0.0009169
FALSE	High	Sequest HT (A2)	Unambiguous	FVPEIFHRI		1	3	Q13472-1	Q13472-3; Q13472-1; Q13472-2	0	3	0.2989	0	1	1	386.554	1157.65	1.41	0.00055	504047	HCD (High Energy Collision Dissociation)	MS2	10.8008	150	66.1031	16896	FR_BRIN1351_PY094_AC_3.raw	0/0	2.61	0	0.002488
FALSE	High	Sequest HT (A2)	Unambiguous	YMINFIHKL		1	6	Q99594	Q15561-2; P28347-2; P28347; Q15561; Q15561-3; Q99594	0	3	0.3245	0	1	1	393.551	1178.64	-0.3	-0.00012	586673	HCD (High Energy Collision Dissociation)	MS2	36.5883	150	68.5092	17922	FR_BRIN1351_PY094_AC_1.raw	0/0	2.65	0	0.004552
FALSE	High	Sequest HT (A2)	Unambiguous	RLLDSEIKI		1	1	P17980	P17980	0	3	0.2036	0	1	1	362.889	1086.65	-0.5	-0.00018	396042	HCD (High Energy Collision Dissociation)	MS2	27.8903	150	57.4479	13869	FR_BRIN1351_PY094_AC_3.raw	0/0	3.34	0	0.001463
FALSE	High	Sequest HT (A2)	Unambiguous	KLLEPVLL		1	1	P62249	P62249	0	1	0.1231	0	1	1	924.616	924.616	3.52	0.00326	357183	HCD (High Energy Collision Dissociation)	MS2	0	150	75.4327	20295	FR_BRIN1351_PY094_AC_1.raw	0/0	2.6	0	0.007831
FALSE	High	Sequest HT (A2)	Unambiguous	YLYDLNHTL		1	1	Q9H1C4	Q9H1C4	0	2	0.3575	0	1	1	576.291	1151.57	0.54	0.00031	403482	HCD (High Energy Collision Dissociation)	MS2	56.5997	150	71.091	18556	FR_BRIN1351_PY094_AC_2.raw	0/0	1.93	0	0.005032
FALSE	High	Sequest HT (A2)	Unambiguous	KIFEMGPVFTL		1	1	P00403	P00403	0	2	0.2697	0	1	1	641.347	1281.69	-3.2	-0.00205	2.03774e+06	HCD (High Energy Collision Dissociation)	MS2	52.1709	102.032	98.9342	28141	FR_BRIN1351_PY094_AC_3.raw	0/0	3.56	0	0.001212
FALSE	High	Sequest HT (A2)	Unambiguous	RLPESVERL		1	2	O75955	O75955; O75955-2	0	3	0.2745	0	1	1	366.881	1098.63	0.48	0.00018	200170	HCD (High Energy Collision Dissociation)	MS2	13.24	150	44.026	9289	FR_BRIN1351_PY094_AC_3.raw	0/0	3.06	0	0.006768
FALSE	High	Sequest HT (A2)	Unambiguous	KLLAVIHEL		1	1	Q9Y620-1	Q9Y620-1	0	2	0.4247	0	1	1	518.332	1035.66	-0.16	-8e-05	1.30521e+06	HCD (High Energy Collision Dissociation)	MS2	40.6032	85.146	60.2765	14796	FR_BRIN1351_PY094_AC_2.raw	0/0	3.32	0	0.002662
FALSE	High	Sequest HT (A2)	Unambiguous	YLDEAYPGKKL		1	3	P78417	P78417; P78417-2; P78417-3	0	3	0.5889	0	1	1	432.899	1296.68	-1.07	-0.00046	306278	HCD (High Energy Collision Dissociation)	MS2	35.9273	150	45.623	10001	FR_BRIN1351_PY094_AC_1.raw	0/0	2.87	0	0.000819
FALSE	High	Sequest HT (A2)	Unambiguous	RLPEGPPNFL		1	2	O75146	O75146; O75146-2	0	2	0.5357	0	1	1	570.315	1139.62	1.18	0.00067	2.30653e+06	HCD (High Energy Collision Dissociation)	MS2	5.2722	45.288	71.1424	18574	FR_BRIN1351_PY094_AC_2.raw	0/0	2.8	0	0.007567
FALSE	High	Sequest HT (A2)	Unambiguous	LVENFDEASKNEAN		1	4	P20290-1	P20290-2; Q96K17-1; Q96K17-2; P20290-1	0	2	0.5681	0	1	1	790.365	1579.72	-0.24	-0.00019	109357	HCD (High Energy Collision Dissociation)	MS2	0	150	45.4421	9939	FR_BRIN1351_PY094_AC_1.raw	0/0	3.01	0	0.003707
FALSE	High	Sequest HT (A2)	Unambiguous	GKLVSESSDVLPK		1	2	P05787-2	P05787-2; P05787	0	3	0.4948	0	1	1	453.588	1358.75	-1.26	-0.00057	369367	HCD (High Energy Collision Dissociation)	MS2	17.7621	150	43.7779	9209	FR_BRIN1351_PY094_AC_3.raw	0/0	4.79	0	0.0007522
FALSE	High	Sequest HT (A2)	Unambiguous	YMIAHITGL		1	3	P04818	P04818-2; P04818; P04818-3	0	2	0.3846	0	1	1	509.773	1018.54	-1.1	-0.00056	616385	HCD (High Energy Collision Dissociation)	MS2	41.5082	150	71.318	18635	FR_BRIN1351_PY094_AC_2.raw	0/0	2.34	0	0.004397
FALSE	High	Sequest HT (A2)	Unambiguous	YVIDPIKGLKL		1	9	Q15149-1	Q15149-4; Q15149-1; Q15149-6; Q15149-9; Q15149-3; Q15149-8; Q15149-5; Q15149-7; Q15149-2	0	3	0.4116	0	1	1	420.263	1258.78	-1.39	-0.00059	1.71919e+06	HCD (High Energy Collision Dissociation)	MS2	4.09738	71.226	77.7889	21105	FR_BRIN1351_PY094_AC_1.raw	0/0	3.28	0	0.009177
FALSE	High	Sequest HT (A2)	Unambiguous	KVYTVVDEMFL		1	2	P53680	P53680-2; P53680	0	2	0.4873	0	1	1	672.349	1343.69	-0.62	-0.00041	439252	HCD (High Energy Collision Dissociation)	MS2	40.5636	150	90.939	25584	FR_BRIN1351_PY094_AC_1.raw	0/0	3.16	0	0.005612
FALSE	High	Sequest HT (A2)	Unambiguous	YMIAHITGL		1	3	P04818	P04818-2; P04818; P04818-3	0	2	0.3837	0	1	1	509.773	1018.54	0.09	5e-05	972717	HCD (High Energy Collision Dissociation)	MS2	28.2914	115.85	71.6859	18766	FR_BRIN1351_PY094_AC_2.raw	0/0	2.58	0	0.001466
FALSE	High	Sequest HT (A2)	Unambiguous	KVLDILQHI		1	2	O94952-2	O94952-1; O94952-2	0	2	0.2989	0	1	1	539.835	1078.66	0.23	0.00013	705842	HCD (High Energy Collision Dissociation)	MS2	53.8248	150	71.9769	18866	FR_BRIN1351_PY094_AC_2.raw	0/0	3.78	0	0.000311
FALSE	High	Sequest HT (A2)	Unambiguous	KIIDIQEKV		1	1	P12270	P12270	0	2	0.1745	0	1	1	543.33	1085.65	-2.87	-0.00156	205190	HCD (High Energy Collision Dissociation)	MS2	60.5648	150	46.0581	10146	FR_BRIN1351_PY094_AC_1.raw	0/0	2.75	0	0.00724
FALSE	High	Sequest HT (A2)	Unambiguous	FLIQNVLRL		1	1	P41252	P41252	0	2	0.2597	0	1	1	558.351	1115.69	0.97	0.00054	439796	HCD (High Energy Collision Dissociation)	MS2	61.2872	150	96.804	27408	FR_BRIN1351_PY094_AC_3.raw	0/0	2.31	0	0.00233
FALSE	High	Sequest HT (A2)	Unambiguous	FLREYFERL		1	2	P10644	P10644; P10644-2	0	3	0.3366	0	1	1	424.897	1272.68	1.29	0.00055	131808	HCD (High Energy Collision Dissociation)	MS2	16.3517	150	71.1878	18590	FR_BRIN1351_PY094_AC_2.raw	0/0	3.09	0	0.00418
FALSE	High	Sequest HT (A2)	Unambiguous	RLPESVERL		1	2	O75955	O75955; O75955-2	0	3	0.292	0	1	1	366.88	1098.63	0.06	2e-05	262243	HCD (High Energy Collision Dissociation)	MS2	26.3664	150	44.3841	9408	FR_BRIN1351_PY094_AC_3.raw	0/0	2.74	0	0.009285
FALSE	High	Sequest HT (A2)	Unambiguous	KDEISTTDAIFVQRDL		1	2	P05121-1	P05121-1; P05121-2	0	3	0.4648	0	1	1	617.657	1850.96	3.17	0.00195	319333	HCD (High Energy Collision Dissociation)	MS2	39.5095	150	70.8231	18465	FR_BRIN1351_PY094_AC_2.raw	0/0	4.97	0	9.752e-06
FALSE	High	Sequest HT (A2)	Unambiguous	GIYVSEKGTVQQADE		1	1	P32969	P32969	0	2	0.6104	0	1	1	812.398	1623.79	1.96	0.00159	160615	HCD (High Energy Collision Dissociation)	MS2	0	150	45.3811	9918	FR_BRIN1351_PY094_AC_1.raw	0/0	3.85	0	0.0008117
FALSE	High	Sequest HT (A2)	Unambiguous	FVTPKVIKL		1	2	Q9UPY3	Q9UPY3; Q9UPY3-2	0	3	0.3446	0	1	1	348.899	1044.68	-0.17	-6e-05	226443	HCD (High Energy Collision Dissociation)	MS2	57.4883	150	57.542	13902	FR_BRIN1351_PY094_AC_3.raw	0/0	2.67	0	0.005802
FALSE	High	Sequest HT (A2)	Unambiguous	ALLEDEERVVRL		1	3	A0FGR8-6	A0FGR8-6; A0FGR8-1; A0FGR8-2	0	3	0.2227	0	1	1	481.273	1441.8	2.21	0.00106	653126	HCD (High Energy Collision Dissociation)	MS2	20.3315	150	66.5321	17048	FR_BRIN1351_PY094_AC_3.raw	0/0	2.56	0	0.004904
FALSE	High	Sequest HT (A2)	Unambiguous	VMFKTPVSI		1	1	Q14204	Q14204	0	2	0.4187	0	1	1	511.292	1021.58	1.55	0.00079	671283	HCD (High Energy Collision Dissociation)	MS2	36.3431	150	70.3406	18300	FR_BRIN1351_PY094_AC_2.raw	0/0	3.63	0	0.004799
FALSE	High	Sequest HT (A2)	Unambiguous	PLLEAVPKTGDEKDVSV		1	1	Q16543	Q16543	0	3	0.4453	0	1	1	599.659	1796.96	-0.27	-0.00016	441708	HCD (High Energy Collision Dissociation)	MS2	27.0477	150	57.5782	13915	FR_BRIN1351_PY094_AC_3.raw	0/0	4.02	0	0.0008148
FALSE	High	Sequest HT (A2)	Unambiguous	SLADIAQKL		1	2	O43242	O43242-2; O43242	0	2	0.2885	0	1	1	479.782	958.557	-0.09	-4e-05	965240	HCD (High Energy Collision Dissociation)	MS2	36.9126	74.4	70.4353	18333	FR_BRIN1351_PY094_AC_2.raw	0/0	3.12	0	0.00532
FALSE	High	Sequest HT (A2)	Unambiguous	YQFTGIKKY		1	1	Q96IX5	Q96IX5	0	3	0.3681	0	1	1	383.21	1147.61	-0.26	-0.0001	1339366	HCD (High Energy Collision Dissociation)	MS2	7.34979	64.566	44.9387	9771	FR_BRIN1351_PY094_AC_1.raw	0/0	2.88	0	0.00715
FALSE	High	Sequest HT (A2)	Unambiguous	FIMEAGVKL		1	3	P0C7Q3	Q8N1B3-1; P0C7Q3; Q8N1B3-2	0	2	0.1404	0	1	1	504.283	1007.56	-1.07	-0.00054	237739	HCD (High Energy Collision Dissociation)	MS2	62.6681	150	70.4676	18344	FR_BRIN1351_PY094_AC_2.raw	0/0	1.71	0	0.00435
FALSE	High	Sequest HT (A2)	Unambiguous	FIMEAGVKL		1	3	P0C7Q3	Q8N1B3-1; P0C7Q3; Q8N1B3-2	0	2	0.2172	0	1	1	504.285	1007.56	4.08	0.00205	373777	HCD (High Energy Collision Dissociation)	MS2	55.7927	150	70.8201	18464	FR_BRIN1351_PY094_AC_2.raw	0/0	1.98	0	0.008554
FALSE	High	Sequest HT (A2)	Unambiguous	RLPESVERL		1	2	O75955	O75955; O75955-2	0	3	0.2662	0	1	1	366.881	1098.63	0.65	0.00024	132684	HCD (High Energy Collision Dissociation)	MS2	57.0557	150	44.9929	9789	FR_BRIN1351_PY094_AC_1.raw	0/0	2.78	0	0.004459
FALSE	High	Sequest HT (A2)	Unambiguous	FVLPILQKL		1	1	Q9Y6V7	Q9Y6V7	0	2	0.3173	0	1	1	535.853	1070.7	1.1	0.00059	785588	HCD (High Energy Collision Dissociation)	MS2	46.9732	150	101.17	28945	FR_BRIN1351_PY094_AC_3.raw	0/0	2.08	0	0.005469
FALSE	High	Sequest HT (A2)	Unambiguous	QLFSEIHNL		1	4	Q96SN8	Q96SN8; Q96SN8-4; Q96SN8-3; Q96SN8-2	0	2	0.0913	0	1	1	550.794	1100.58	6.03	0.00332	620202	HCD (High Energy Collision Dissociation)	MS2	51.9523	150	70.6578	18409	FR_BRIN1351_PY094_AC_2.raw	0/0	2.52	0	0.001891
FALSE	High	Sequest HT (A2)	Unambiguous	FVCDIRPEI		1	1	O75348	O75348	0	2	0.2474	0	1	1	546.283	1091.56	2.75	0.0015	232899	HCD (High Energy Collision Dissociation)	MS2	77.6463	150	75.595	20350	FR_BRIN1351_PY094_AC_1.raw	0/0	1.94	0	0.00845
FALSE	High	Sequest HT (A2)	Unambiguous	VIIADCGKIEVEKPFAIAKE		1	1	P23284	P23284	0	3	0.5392	0	1	1	725.075	2173.21	7.47	0.00541	106392	HCD (High Energy Collision Dissociation)	MS2	50.8373	150	70.6728	18414	FR_BRIN1351_PY094_AC_2.raw	0/0	3.32	0	0.004614
FALSE	High	Sequest HT (A2)	Unambiguous	KLMELYERL		1	2	Q9UG63-2	Q9UG63-2; Q9UG63	0	2	0.2576	0	1	1	597.833	1194.66	2.22	0.00133	379019	HCD (High Energy Collision Dissociation)	MS2	28.3689	150	60.7654	14962	FR_BRIN1351_PY094_AC_2.raw	0/0	2.64	0	0.0008765
FALSE	High	Sequest HT (A2)	Unambiguous	KDEISTTDAIFVQRDLK		1	2	P05121-1	P05121-1; P05121-2	0	3	0.626	0	1	1	660.354	1979.05	1.18	0.00078	331525	HCD (High Energy Collision Dissociation)	MS2	40.2514	150	57.5901	13919	FR_BRIN1351_PY094_AC_3.raw	0/0	5.24	0	4.739e-07
FALSE	High	Sequest HT (A2)	Unambiguous	RLAEVELRL		1	5	Q9BVG8-6	Q9BVG8-3; Q9BVG8-2; Q9BVG8-4; Q9BVG8-6; Q9BVG8-5	0	3	0.1963	0	1	1	366.893	1098.66	1.03	0.00038	267170	HCD (High Energy Collision Dissociation)	MS2	49.8366	150	57.6079	13925	FR_BRIN1351_PY094_AC_3.raw	0/0	3.26	0	0.009442
FALSE	High	Sequest HT (A2)	Unambiguous	NLAEDIMRL		1	1	P08670	P08670	0	2	0.3162	0	1	1	537.785	1074.56	0.68	0.00037	2.09478e+06	HCD (High Energy Collision Dissociation)	MS2	18.0831	41.553	90.1406	25316	FR_BRIN1351_PY094_AC_1.raw	0/0	2.53	0	0.007829
FALSE	High	Sequest HT (A2)	Unambiguous	REDSWLKSLFVRKVD		1	2	O75323-1	O75323-1; O75323-2	0	4	0.4704	0	1	1	470.262	1878.02	0.85	0.0004	214580	HCD (High Energy Collision Dissociation)	MS2	20.314	150	68.9896	18086	FR_BRIN1351_PY094_AC_1.raw	0/0	3.89	0	0.006353
FALSE	High	Sequest HT (A2)	Unambiguous	KVVDVVRNL		1	2	P20591	P20591; P20591-2	0	2	0.3636	0	1	1	521.325	1041.64	0.61	0.00032	6054282	HCD (High Energy Collision Dissociation)	MS2	10.4023	18.324	47.9163	10592	FR_BRIN1351_PY094_AC_3.raw	0/0	3.19	0	0.000691
FALSE	High	Sequest HT (A2)	Unambiguous	KLLNLISKL		1	1	Q13794	Q13794	0	2	0.2665	0	1	1	521.355	1041.7	0.12	6e-05	216268	HCD (High Energy Collision Dissociation)	MS2	63.8332	150	68.8653	17791	FR_BRIN1351_PY094_AC_2.raw	0/0	3.34	0	0.001206
FALSE	High	Sequest HT (A2)	Unambiguous	NILDPRLLLAF		1	2		Q14781-2; Q14781-1	0	2	0.6601	0	1	1	642.887	1284.77	-0.14	-9e-05	1.39515e+06	HCD (High Energy Collision Dissociation)	MS2	10.4137	126.871	116.665	34080	FR_BRIN1351_PY094_AC_3.raw	0/0	3.56	0	0.006608
FALSE	High	Sequest HT (A2)	Unambiguous	FINEKKYHL		1	1	P49585	P49585	0	3	0.1144	0	1	1	397.889	1191.65	0.18	7e-05	227435	HCD (High Energy Collision Dissociation)	MS2	14.3128	150	38.3019	7628	FR_BRIN1351_PY094_AC_1.raw	0/0	2.36	0	0.006383
FALSE	High	Sequest HT (A2)	Unambiguous	RVLQALEGLKM		1	1	P39019	P39019	0	3	0.4667	0	1	1	419.917	1257.74	0.75	0.00031	418466	HCD (High Energy Collision Dissociation)	MS2	47.5466	150	64.7676	16356	FR_BRIN1351_PY094_AC_2.raw	0/0	4.05	0	0.0005076
FALSE	High	Sequest HT (A2)	Unambiguous	FINEKKYHL		1	1	P49585	P49585	0	3	0.1208	0	1	1	397.889	1191.65	0.72	0.00029	173865	HCD (High Energy Collision Dissociation)	MS2	36.1945	150	38.6468	7738	FR_BRIN1351_PY094_AC_1.raw	0/0	2.4	0	0.006163
FALSE	High	Sequest HT (A2)	Unambiguous	FLFGYPKRL		1	1	Q9HAY2	Q9HAY2	0	3	0.3475	0	1	1	380.892	1140.66	3.27	0.00124	436911	HCD (High Energy Collision Dissociation)	MS2	29.2635	150	65.5445	16702	FR_BRIN1351_PY094_AC_3.raw	0/0	2.82	0	0.0007984
FALSE	High	Sequest HT (A2)	Unambiguous	FLLDPVKGERL		1	9	Q15149-1	Q15149-4; Q15149-1; Q15149-6; Q15149-9; Q15149-3; Q15149-8; Q15149-5; Q15149-7; Q15149-2	0	3	0.3487	0	1	1	429.587	1286.75	-0.89	-0.00038	3.61535e+06	HCD (High Energy Collision Dissociation)	MS2	2.31062	22.859	66.1382	16838	FR_BRIN1351_PY094_AC_2.raw	0/0	3.47	0	0.0007835
FALSE	High	Sequest HT (A2)	Unambiguous	PGDSDIIRSMPEQTGEK		1	1	P62888	P62888	0	3	0.6006	0	1	1	620.632	1859.88	0.81	0.0005	4.1559e+06	HCD (High Energy Collision Dissociation)	MS2	2.57636	34.131	47.5834	10480	FR_BRIN1351_PY094_AC_3.raw	0/0	6.51	0	1.408e-05
FALSE	High	Sequest HT (A2)	Unambiguous	YIKSTMGKPQRLY		1	1	P62906	P62906	0	3	0.2341	0	1	1	528.958	1584.86	1.89	0.001	56860.4	HCD (High Energy Collision Dissociation)	MS2	48.7888	150	38.0839	7559	FR_BRIN1351_PY094_AC_1.raw	0/0	2.05	0	0.004376
FALSE	High	Sequest HT (A2)	Unambiguous	RIVQELPQL		1	3	Q6PIU2-2	Q6PIU2-3; Q6PIU2-2; Q6PIU2	0	2	0.1975	0	1	1	548.33	1095.65	0.96	0.00053	4.97088e+06	HCD (High Energy Collision Dissociation)	MS2	10.5247	22.642	64.5466	16281	FR_BRIN1351_PY094_AC_2.raw	0/0	2.43	0	0.007229
FALSE	High	Sequest HT (A2)	Unambiguous	AIIDKYIKL		1	2	Q6NUM9-1	Q6NUM9-1; Q6NUM9-2	0	2	0.1932	0	1	1	538.839	1076.67	-0.54	-0.00029	2.02117e+06	HCD (High Energy Collision Dissociation)	MS2	27.8055	46.042	66.2867	16890	FR_BRIN1351_PY094_AC_2.raw	0/0	2.64	0	0.005531
FALSE	High	Sequest HT (A2)	Unambiguous	KVLDLKINL		1	4	Q96RL7	Q96RL7-2; Q96RL7-4; Q96RL7-3; Q96RL7	0	2	0.0577	0	1	1	528.345	1055.68	-0.24	-0.00013	595221	HCD (High Energy Collision Dissociation)	MS2	35.974	150	66.3219	16902	FR_BRIN1351_PY094_AC_2.raw	0/0	3.64	0	0.004933
FALSE	High	Sequest HT (A2)	Unambiguous	PMFIVNTNVPRASVPD		1	1	P14174	P14174	0	3	0.4097	0	1	1	586.307	1756.91	1.01	0.00059	952740	HCD (High Energy Collision Dissociation)	MS2	22.2873	147.721	76.326	20602	FR_BRIN1351_PY094_AC_1.raw	0/0	3.49	0	0.00811
FALSE	High	Sequest HT (A2)	Unambiguous	PMFIVNTNVPRASVPD		1	1	P14174	P14174	0	2	0.5887	0	1	1	878.958	1756.91	2.23	0.00196	1.58895e+06	HCD (High Energy Collision Dissociation)	MS2	0	150	76.3231	20601	FR_BRIN1351_PY094_AC_1.raw	0/0	5.13	0	5.514e-06
FALSE	High	Sequest HT (A2)	Unambiguous	FVPEIFHRI		1	3	Q13472-1	Q13472-3; Q13472-1; Q13472-2	0	3	0.1795	0	1	1	386.554	1157.65	-0.17	-6e-05	1446195	HCD (High Energy Collision Dissociation)	MS2	17.0721	85.674	66.5298	16976	FR_BRIN1351_PY094_AC_2.raw	0/0	2.34	0	0.006455
FALSE	High	Sequest HT (A2)	Unambiguous	RVPELLHRL		1	3	Q14997	Q14997-3; Q14997-2; Q14997	0	3	0.4779	0	1	1	378.236	1132.69	-0.12	-5e-05	552978	HCD (High Energy Collision Dissociation)	MS2	36.4124	132.012	46.4603	10104	FR_BRIN1351_PY094_AC_3.raw	0/0	4.08	0	0.008488
FALSE	High	Sequest HT (A2)	Unambiguous	KLIDDVHRLF		1	2	P08240-1	P08240-1; P08240-2	0	3	0.44	0	1	1	419.244	1255.72	1.04	0.00044	363256	HCD (High Energy Collision Dissociation)	MS2	38.6849	150	64.2085	16162	FR_BRIN1351_PY094_AC_2.raw	0/0	3.75	0	0.001061
FALSE	High	Sequest HT (A2)	Unambiguous	FVPEIFHRI		1	3	Q13472-1	Q13472-3; Q13472-1; Q13472-2	0	3	0.2209	0	1	1	386.553	1157.65	-0.88	-0.00034	165972	HCD (High Energy Collision Dissociation)	MS2	63.5333	150	66.1837	16854	FR_BRIN1351_PY094_AC_2.raw	0/0	2.58	0	0.004538
FALSE	High	Sequest HT (A2)	Unambiguous	KVVDPIVSNF		1	1	O14802	O14802	0	2	0.3926	0	1	1	559.318	1117.63	3.04	0.0017	1.27707e+06	HCD (High Energy Collision Dissociation)	MS2	18.2998	95.535	64.1966	16158	FR_BRIN1351_PY094_AC_2.raw	0/0	2.98	0	0.005722
FALSE	High	Sequest HT (A2)	Unambiguous	LLPPPPCPA		1	4	Q9BTY2	Q9NYG8-2; Q9BTY2-2; Q9BTY2; Q9NYG8-1	0	1	0.2427	0	1	1	904.495	904.495	-0.87	-0.00079	324351	HCD (High Energy Collision Dissociation)	MS2	0	150	65.895	16753	FR_BRIN1351_PY094_AC_2.raw	0/0	2.06	0	0.007452
FALSE	High	Sequest HT (A2)	Unambiguous	NILDPRLLIAF		1	2	O00257-1	O00257-1; O00257-3	0	2	0.6601	0	1	2	642.887	1284.77	-0.14	-9e-05	1.39515e+06	HCD (High Energy Collision Dissociation)	MS2	10.4137	126.871	116.665	34080	FR_BRIN1351_PY094_AC_3.raw	0/0	3.56	0	0.006608
FALSE	High	Sequest HT (A2)	Unambiguous	FLFGYPKRL		1	1	Q9HAY2	Q9HAY2	0	3	0.3556	0	1	1	380.891	1140.66	1.27	0.00048	408219	HCD (High Energy Collision Dissociation)	MS2	30.5746	150	65.6584	16666	FR_BRIN1351_PY094_AC_2.raw	0/0	2.84	0	0.001845
FALSE	High	Sequest HT (A2)	Unambiguous	FLFGYPKRL		1	1	Q9HAY2	Q9HAY2	0	3	0.3248	0	1	1	380.89	1140.66	-0.18	-7e-05	3.987e+06	HCD (High Energy Collision Dissociation)	MS2	1.55384	22.929	65.2955	16538	FR_BRIN1351_PY094_AC_2.raw	0/0	2.34	0	0.008899
FALSE	High	Sequest HT (A2)	Unambiguous	FLDENVHFF		1	3	Q86TI2-2	Q86TI2-2; Q86TI2; Q86TI2-4	0	2	0.2967	0	1	1	584.277	1167.55	-0.53	-0.00031	347543	HCD (High Energy Collision Dissociation)	MS2	55.5476	150	86.8832	24220	FR_BRIN1351_PY094_AC_1.raw	0/0	2.09	0	0.00779
FALSE	High	Sequest HT (A2)	Unambiguous	FLYPFPLAL		1	1	Q5BJD5-1	Q5BJD5-1	0	1	0.4515	0	1	1	1080.61	1080.61	1.55	0.00167	1.41331e+06	HCD (High Energy Collision Dissociation)	MS2	0	150	130.943	38804	FR_BRIN1351_PY094_AC_3.raw	0/0	2.68	0	0.001697
FALSE	High	Sequest HT (A2)	Unambiguous	FLYPFPLAL		1	1	Q5BJD5-1	Q5BJD5-1	0	2	0.3475	0	1	1	540.811	1080.61	1.03	0.00055	515849	HCD (High Energy Collision Dissociation)	MS2	11.0881	150	130.876	38782	FR_BRIN1351_PY094_AC_3.raw	0/0	3.54	0	0.008422
FALSE	High	Sequest HT (A2)	Unambiguous	KVVDVVRNL		1	2	P20591	P20591; P20591-2	0	2	0.316	0	1	1	521.324	1041.64	0.02	1e-05	869928	HCD (High Energy Collision Dissociation)	MS2	45.0058	150	47.5561	10471	FR_BRIN1351_PY094_AC_3.raw	0/0	2.88	0	0.001496
FALSE	High	Sequest HT (A2)	Unambiguous	MLPGFLHRL		1	1	Q9NZ32	Q9NZ32	0	3	0.2467	0	1	1	361.876	1083.61	-0.16	-6e-05	1.93454e+06	HCD (High Energy Collision Dissociation)	MS2	5.17175	48.438	65.269	16529	FR_BRIN1351_PY094_AC_2.raw	0/0	3.04	0	0.005305
FALSE	High	Sequest HT (A2)	Unambiguous	KVVEIVKKL		1	1	O43290	O43290	0	3	0.2609	0	1	1	352.578	1055.72	0.03	1e-05	332428	HCD (High Energy Collision Dissociation)	MS2	8.33827	150	37.9202	7508	FR_BRIN1351_PY094_AC_1.raw	0/0	3.91	0	0.004955
FALSE	High	Sequest HT (A2)	Unambiguous	MLPGFLHRL		1	1	Q9NZ32	Q9NZ32	0	3	0.2555	0	1	1	361.877	1083.61	1.62	0.00058	1844307	HCD (High Energy Collision Dissociation)	MS2	5.35623	47.814	65.1387	16559	FR_BRIN1351_PY094_AC_3.raw	0/0	3.21	0	0.006569
FALSE	High	Sequest HT (A2)	Unambiguous	TGPNLHGLFGR		1	1	P99999	P99999	0	2	0.3868	0	1	1	584.815	1168.62	1	0.00059	1.59654e+06	HCD (High Energy Collision Dissociation)	MS2	16.6738	51.824	56.2282	13450	FR_BRIN1351_PY094_AC_3.raw	0/0	3.18	0	0.0001726
FALSE	High	Sequest HT (A2)	Unambiguous	TGPNLHGLFGR		1	1	P99999	P99999	0	3	0.4435	0	1	1	390.212	1168.62	-0.05	-2e-05	7.58506e+06	HCD (High Energy Collision Dissociation)	MS2	13.3079	10.085	56.2871	13470	FR_BRIN1351_PY094_AC_3.raw	0/0	3.45	0	0.004331
FALSE	High	Sequest HT (A2)	Unambiguous	WVVEHVLPHM		1	2	Q53GS7-1	Q53GS7-2; Q53GS7-1	0	3	0.2929	0	1	1	416.219	1246.64	0.97	0.0004	122168	HCD (High Energy Collision Dissociation)	MS2	33.677	150	69.7907	18361	FR_BRIN1351_PY094_AC_1.raw	0/0	2.39	0	0.00764
FALSE	High	Sequest HT (A2)	Unambiguous	FLFGYPKRL		1	1	Q9HAY2	Q9HAY2	0	3	0.1343	0	1	1	380.89	1140.66	-0.42	-0.00016	263564	HCD (High Energy Collision Dissociation)	MS2	28.5834	150	64.9504	16418	FR_BRIN1351_PY094_AC_2.raw	0/0	2.68	0	0.003421
FALSE	High	Sequest HT (A2)	Unambiguous	MLPGFLHRL		1	1	Q9NZ32	Q9NZ32	0	3	0.2375	0	1	1	361.876	1083.61	0.1	3e-05	1.6493e+06	HCD (High Energy Collision Dissociation)	MS2	6.72722	74.646	64.9165	16406	FR_BRIN1351_PY094_AC_2.raw	0/0	3.2	0	0.009178
FALSE	High	Sequest HT (A2)	Unambiguous	TGPNLHGLFGR		1	1	P99999	P99999	0	2	0.5398	0	1	1	584.815	1168.62	0.59	0.00034	5556040	HCD (High Energy Collision Dissociation)	MS2	6.14526	18.681	55.8821	13328	FR_BRIN1351_PY094_AC_3.raw	0/0	3.89	0	6.422e-05
FALSE	High	Sequest HT (A2)	Unambiguous	LLLDILEKL		1	5	Q9NSV4-3	Q9NSV4-5; Q9NSV4-3; Q9NSV4-7; Q9NSV4-6; Q9NSV4-4	0	2	0.0595	0	1	1	535.347	1069.69	0.88	0.00047	489604	HCD (High Energy Collision Dissociation)	MS2	45.639	150	116.97	34181	FR_BRIN1351_PY094_AC_3.raw	0/0	2.52	0	0.006004
FALSE	High	Sequest HT (A2)	Unambiguous	PGDSDIIRSMPEQTGEK		1	1	P62888	P62888	0	3	0.5433	0	1	1	620.632	1859.88	0.51	0.00032	490866	HCD (High Energy Collision Dissociation)	MS2	18.5058	150	47.2201	10358	FR_BRIN1351_PY094_AC_3.raw	0/0	5.78	0	0.0007222
FALSE	High	Sequest HT (A2)	Unambiguous	RIVELFRNL		1	3	P40763	P40763-2; P40763; P40763-3	0	3	0.3007	0	1	1	387.236	1159.69	-0.23	-9e-05	833170	HCD (High Energy Collision Dissociation)	MS2	34.9749	123.134	66.5999	17000	FR_BRIN1351_PY094_AC_2.raw	0/0	3.06	0	0.006355
FALSE	High	Sequest HT (A2)	Unambiguous	KLPEILGKMSF		1	6	Q8N5Y2-1	P0C860; Q8N5Y2-6; Q8N5Y2-1; Q8N5Y2-2; Q8N5Y2-3; Q8N5Y2-4	0	3	0.2426	0	1	1	421.577	1262.72	-0.14	-6e-05	143564	HCD (High Energy Collision Dissociation)	MS2	64.6635	150	76.2989	20593	FR_BRIN1351_PY094_AC_1.raw	0/0	2.02	0	0.009068
FALSE	High	Sequest HT (A2)	Unambiguous	KLFDDDDSGKISL		1	1	O15182	O15182	0	3	0.4915	0	1	1	484.913	1452.72	1.15	0.00056	638560	HCD (High Energy Collision Dissociation)	MS2	33.7178	150	64.1403	16138	FR_BRIN1351_PY094_AC_2.raw	0/0	3.52	0	0.008195
FALSE	High	Sequest HT (A2)	Unambiguous	YLDEAYPGKKL		1	3	P78417	P78417; P78417-2; P78417-3	0	3	0.4842	0	1	1	432.9	1296.69	2.04	0.00088	104230	HCD (High Energy Collision Dissociation)	MS2	28.9815	150	45.7754	9875	FR_BRIN1351_PY094_AC_3.raw	0/0	2.21	0	0.0005609
FALSE	High	Sequest HT (A2)	Unambiguous	KLIEVDDERKL		1	1	P62753	P62753	0	3	0.375	0	1	1	453.261	1357.77	-0.04	-2e-05	1.17522e+06	HCD (High Energy Collision Dissociation)	MS2	3.08939	89.493	42.3402	8924	FR_BRIN1351_PY094_AC_1.raw	0/0	5.28	0	2.295e-05
FALSE	High	Sequest HT (A2)	Unambiguous	LVLDPPTDLKF		1	2	Q9P0L0-2	Q9P0L0; Q9P0L0-2	0	2	0.2744	0	1	1	629.358	1257.71	-0.2	-0.00012	1530590	HCD (High Energy Collision Dissociation)	MS2	31.0786	62.036	88.3497	24716	FR_BRIN1351_PY094_AC_1.raw	0/0	2.77	0	0.005442
FALSE	High	Sequest HT (A2)	Unambiguous	TGPNLHGLFGR		1	1	P99999	P99999	0	2	0.3807	0	1	1	584.815	1168.62	0.27	0.00016	698011	HCD (High Energy Collision Dissociation)	MS2	38.0252	150	55.5216	13203	FR_BRIN1351_PY094_AC_3.raw	0/0	3.73	0	0.0001311
FALSE	High	Sequest HT (A2)	Unambiguous	HLVEALYLVCGERGFF		1	2	F8WCM5	P01308; F8WCM5	0	3	0.5196	0	1	1	618.318	1852.94	-1.59	-0.00098	126229	HCD (High Energy Collision Dissociation)	MS2	53.5018	150	108.281	31300	FR_BRIN1351_PY094_AC_3.raw	0/0	4.08	0	0.0001098
FALSE	High	Sequest HT (A2)	Unambiguous	FLITILDHL		1	4	Q13613-1	Q13613-2; Q13614-1; Q13613-1; Q13614-2	0	2	0.1794	0	1	1	542.825	1084.64	2.55	0.00138	1420471	HCD (High Energy Collision Dissociation)	MS2	18.415	139.298	108.036	31218	FR_BRIN1351_PY094_AC_3.raw	0/0	2.23	0	0.004618
FALSE	High	Sequest HT (A2)	Unambiguous	YLDEAYPGKKL		1	3	P78417	P78417; P78417-2; P78417-3	0	3	0.5764	0	1	1	432.899	1296.68	-1.56	-0.00068	290543	HCD (High Energy Collision Dissociation)	MS2	34.1525	150	45.3443	9729	FR_BRIN1351_PY094_AC_3.raw	0/0	2.88	0	0.0008692
FALSE	High	Sequest HT (A2)	Unambiguous	TGPNLHGLFGR		1	1	P99999	P99999	0	2	0.3034	0	1	1	584.813	1168.62	-3.07	-0.00179	377934	HCD (High Energy Collision Dissociation)	MS2	42.3729	150	56.5956	13577	FR_BRIN1351_PY094_AC_3.raw	0/0	2.67	0	0.0003572
FALSE	High	Sequest HT (A2)	Unambiguous	YMINFIHKL		1	6	Q99594	Q15561-2; P28347-2; P28347; Q15561; Q15561-3; Q99594	0	3	0.2744	0	1	1	393.551	1178.64	-0.69	-0.00027	825826	HCD (High Energy Collision Dissociation)	MS2	34.0124	82.404	68.38	17622	FR_BRIN1351_PY094_AC_2.raw	0/0	2.15	0	0.005006
FALSE	High	Sequest HT (A2)	Unambiguous	RLPDPFAKI		1	2	Q9HCE7-1	Q9HCE7-1; Q9HCE7-2	0	2	0.261	0	1	1	528.813	1056.62	-2.08	-0.0011	2.05461e+06	HCD (High Energy Collision Dissociation)	MS2	17.0644	147.802	62.8032	15668	FR_BRIN1351_PY094_AC_2.raw	0/0	2.72	0	0.005918
FALSE	High	Sequest HT (A2)	Unambiguous	FLLPMFERL		1	2	Q8TDD1-2	Q8TDD1; Q8TDD1-2	0	2	0.2412	0	1	1	583.324	1165.64	-2.28	-0.00133	296063	HCD (High Energy Collision Dissociation)	MS2	77.4545	150	106.154	30594	FR_BRIN1351_PY094_AC_3.raw	0/0	2.28	0	0.002115
FALSE	High	Sequest HT (A2)	Unambiguous	REDSWLKSLFVRKVD		1	2	O75323-1	O75323-1; O75323-2	0	4	0.5429	0	1	1	470.26	1878.02	-2.53	-0.00119	269561	HCD (High Energy Collision Dissociation)	MS2	18.3997	150	68.3829	17623	FR_BRIN1351_PY094_AC_2.raw	0/0	4.66	0	0.006005
FALSE	High	Sequest HT (A2)	Unambiguous	FLLDPVKGERL		1	9	Q15149-1	Q15149-4; Q15149-1; Q15149-6; Q15149-9; Q15149-3; Q15149-8; Q15149-5; Q15149-7; Q15149-2	0	3	0.42	0	1	1	429.588	1286.75	1.31	0.00056	3.42184e+06	HCD (High Energy Collision Dissociation)	MS2	1.09444	22.358	66.0325	16872	FR_BRIN1351_PY094_AC_3.raw	0/0	3.5	0	0.000742
FALSE	High	Sequest HT (A2)	Unambiguous	REDSWLKSLFVRKVD		1	2	O75323-1	O75323-1; O75323-2	0	4	0.4148	0	1	1	470.261	1878.02	-0.19	-9e-05	168337	HCD (High Energy Collision Dissociation)	MS2	34.9216	150	68.7698	17758	FR_BRIN1351_PY094_AC_2.raw	0/0	4.05	0	0.002486
FALSE	High	Sequest HT (A2)	Unambiguous	KLIEVDDERKL		1	1	P62753	P62753	0	3	0.3149	0	1	1	453.261	1357.77	-0.72	-0.00032	102666	HCD (High Energy Collision Dissociation)	MS2	9.12083	150	43.0387	9150	FR_BRIN1351_PY094_AC_1.raw	0/0	3.08	0	0.008413
FALSE	High	Sequest HT (A2)	Unambiguous	PMFIVNTNVPRASVPD		1	1	P14174	P14174	0	2	0.5895	0	1	1	878.958	1756.91	1.95	0.00171	207020	HCD (High Energy Collision Dissociation)	MS2	0	150	75.9616	20477	FR_BRIN1351_PY094_AC_1.raw	0/0	4.97	0	1.085e-05
FALSE	High	Sequest HT (A2)	Unambiguous	KLIEVDDERKL		1	1	P62753	P62753	0	3	0.3426	0	1	1	453.261	1357.77	0.02	1e-05	255474	HCD (High Energy Collision Dissociation)	MS2	11.6204	150	42.6806	9033	FR_BRIN1351_PY094_AC_1.raw	0/0	4.67	0	0.0008871
FALSE	High	Sequest HT (A2)	Unambiguous	FLITILDHL		1	4	Q13613-1	Q13613-2; Q13614-1; Q13613-1; Q13614-2	0	2	0.2759	0	1	1	542.825	1084.64	2.1	0.00114	237051	HCD (High Energy Collision Dissociation)	MS2	56.2385	141.778	108.38	31333	FR_BRIN1351_PY094_AC_3.raw	0/0	2.61	0	0.003701
FALSE	High	Sequest HT (A2)	Unambiguous	HLVEALYLVCGERGFF		1	2	F8WCM5	P01308; F8WCM5	0	3	0.5598	0	1	1	618.32	1852.94	1.77	0.00109	443499	HCD (High Energy Collision Dissociation)	MS2	68.3199	150	108.639	31420	FR_BRIN1351_PY094_AC_3.raw	0/0	4.18	0	9.155e-06
FALSE	High	Sequest HT (A2)	Unambiguous	KIIEDLGVHF		1	1	O75691	O75691	0	2	0.505	0	1	1	585.83	1170.65	1.5	0.00088	346513	HCD (High Energy Collision Dissociation)	MS2	53.1632	150	67.4967	17316	FR_BRIN1351_PY094_AC_2.raw	0/0	4.02	0	0.001455
FALSE	High	Sequest HT (A2)	Unambiguous	KLIPFLEKL		1	2	Q05D32	Q05D32-2; Q05D32	0	2	0.3079	0	1	1	550.86	1100.71	4.78	0.00263	366803	HCD (High Energy Collision Dissociation)	MS2	58.2311	150	76.9102	20801	FR_BRIN1351_PY094_AC_1.raw	0/0	3.15	0	0.0006954
FALSE	High	Sequest HT (A2)	Unambiguous	KLPDGYEFKF		1	1	P09382	P09382	0	3	0.3444	0	1	1	415.216	1243.63	-0.89	-0.00037	575428	HCD (High Energy Collision Dissociation)	MS2	2.93131	150	66.7284	17044	FR_BRIN1351_PY094_AC_2.raw	0/0	3.02	0	0.002965
FALSE	High	Sequest HT (A2)	Unambiguous	KLIEVDDERKL		1	1	P62753	P62753	0	3	0.3241	0	1	1	453.261	1357.77	-0.11	-5e-05	175591	HCD (High Energy Collision Dissociation)	MS2	17.3132	150	41.6561	8700	FR_BRIN1351_PY094_AC_1.raw	0/0	5.4	0	7.487e-05
FALSE	High	Sequest HT (A2)	Unambiguous	VGAGAPVYL		1	11	Q9BTM1-2	Q7L7L0; Q8IUE6; P04908; Q93077; Q99878; Q96KK5; Q9BTM1-2; Q9BTM1-1; P16104; P20671; P0C0S8	0	1	0.2213	0	1	1	846.472	846.472	-0.14	-0.00012	8.24264e+06	HCD (High Energy Collision Dissociation)	MS2	0	20.177	67.071	17164	FR_BRIN1351_PY094_AC_2.raw	0/0	2.35	0	0.001109
FALSE	High	Sequest HT (A2)	Unambiguous	RTIGVITKL		1	14	Q9UQ16-4	Q9UQ16-2; P50570-2; Q05193-1; Q9UQ16-3; Q9UQ16-5; Q05193-3; P50570-3; P50570-1; P50570-5; Q05193-2; Q9UQ16-4; P50570-4; Q05193-5; Q9UQ16	0	3	0.2259	0	1	1	334.222	1000.65	-1.04	-0.00035	334944	HCD (High Energy Collision Dissociation)	MS2	22.6593	150	46.1099	9986	FR_BRIN1351_PY094_AC_3.raw	0/0	3.01	0	0.003768
FALSE	High	Sequest HT (A2)	Unambiguous	RVPELLHRL		1	3	Q14997	Q14997-3; Q14997-2; Q14997	0	3	0.5216	0	1	1	378.236	1132.69	-0.77	-0.00029	1.92174e+06	HCD (High Energy Collision Dissociation)	MS2	14.9818	39.036	46.0919	9980	FR_BRIN1351_PY094_AC_3.raw	0/0	4.39	0	0.0002906
FALSE	High	Sequest HT (A2)	Unambiguous	KIIEDLGVHF		1	1	O75691	O75691	0	2	0.4552	0	1	1	585.83	1170.65	0.46	0.00027	1.12724e+06	HCD (High Energy Collision Dissociation)	MS2	30.8861	150	67.1361	17188	FR_BRIN1351_PY094_AC_2.raw	0/0	3.91	0	2.642e-05
FALSE	High	Sequest HT (A2)	Unambiguous	KALAIILHL		1	1	Q9BSK4	Q9BSK4	0	2	0.3854	0	1	1	496.337	991.666	0.23	0.00011	113449	HCD (High Energy Collision Dissociation)	MS2	62.8419	150	69.8807	18392	FR_BRIN1351_PY094_AC_1.raw	0/0	2.88	0	0.004342
FALSE	High	Sequest HT (A2)	Unambiguous	TGPNLHGLFGR		1	1	P99999	P99999	0	3	0.3868	0	1	1	390.212	1168.62	-0.13	-5e-05	14586133	HCD (High Energy Collision Dissociation)	MS2	1.63015	6.05	55.568	13219	FR_BRIN1351_PY094_AC_3.raw	0/0	3.18	0	0.004262
FALSE	High	Sequest HT (A2)	Unambiguous	QMLELITRL		1	2	Q9UPY3	Q9UPY3; Q9UPY3-2	0	2	0.2632	0	1	1	558.828	1116.65	4.41	0.00246	286563	HCD (High Energy Collision Dissociation)	MS2	60.1157	150	88.0441	24610	FR_BRIN1351_PY094_AC_1.raw	0/0	2.47	0	0.003346
FALSE	High	Sequest HT (A2)	Unambiguous	KIIDIQEKV		1	1	P12270	P12270	0	2	0.1607	0	1	1	543.332	1085.66	-0.62	-0.00034	218929	HCD (High Energy Collision Dissociation)	MS2	65.097	150	45.8507	9899	FR_BRIN1351_PY094_AC_3.raw	0/0	3.05	0	0.00517
FALSE	High	Sequest HT (A2)	Unambiguous	KLIEVDDERKL		1	1	P62753	P62753	0	2	0.2556	0	1	1	679.389	1357.77	2.19	0.00149	62913.5	HCD (High Energy Collision Dissociation)	MS2	43.6616	150	41.9112	8783	FR_BRIN1351_PY094_AC_1.raw	0/0	2.66	0	0.007933
FALSE	High	Sequest HT (A2)	Unambiguous	HLVEALYLVCGERGFF		1	2	F8WCM5	P01308; F8WCM5	0	3	0.5908	0	1	1	618.319	1852.94	0.88	0.00055	186642	HCD (High Energy Collision Dissociation)	MS2	48.7141	150	109.387	31667	FR_BRIN1351_PY094_AC_3.raw	0/0	4.35	0	9.044e-05
FALSE	High	Sequest HT (A2)	Unambiguous	KLIEVDDERKL		1	1	P62753	P62753	0	3	0.3642	0	1	1	453.261	1357.77	-0.45	-0.0002	1.38998e+06	HCD (High Energy Collision Dissociation)	MS2	1.22915	47.26	41.9976	8811	FR_BRIN1351_PY094_AC_1.raw	0/0	5.3	0	3.796e-05
FALSE	High	Sequest HT (A2)	Unambiguous	HLVEALYLVCGERGFF		1	2	F8WCM5	P01308; F8WCM5	0	3	0.5698	0	1	1	618.319	1852.94	1.28	0.00079	396038	HCD (High Energy Collision Dissociation)	MS2	60.5747	150	109.018	31546	FR_BRIN1351_PY094_AC_3.raw	0/0	4.37	0	6.367e-05
FALSE	High	Sequest HT (A2)	Unambiguous	ALLELLERL		1	3	P36406-1	P36406-1; P36406-3; P36406-2	0	2	0.2596	0	1	1	535.335	1069.66	1.69	0.0009	594174	HCD (High Energy Collision Dissociation)	MS2	37.0109	150	108.909	31510	FR_BRIN1351_PY094_AC_3.raw	0/0	2.85	0	0.00689
FALSE	High	Sequest HT (A2)	Unambiguous	KVLSKEFHL		1	4	Q01105	Q01105; Q01105-4; Q01105-2; Q01105-3	0	3	0.2461	0	1	1	367.554	1100.65	1.79	0.00066	127249	HCD (High Energy Collision Dissociation)	MS2	55.3101	150	42.0912	8840	FR_BRIN1351_PY094_AC_1.raw	0/0	2.56	0	0.009007
FALSE	High	Sequest HT (A2)	Unambiguous	YLTNEGIAHL		1	1	Q15149-1	Q15149-1	0	2	0.3489	0	1	1	565.796	1130.58	-0.02	-1e-05	343585	HCD (High Energy Collision Dissociation)	MS2	64.3617	150	59.6512	14580	FR_BRIN1351_PY094_AC_2.raw	0/0	2.35	0	0.001295
FALSE	High	Sequest HT (A2)	Unambiguous	ALNEKLVNL		1	1	O00303	O00303	0	2	0.2768	0	1	1	507.303	1013.6	0.44	0.00022	7012128	HCD (High Energy Collision Dissociation)	MS2	30.4116	10.972	59.6047	14564	FR_BRIN1351_PY094_AC_2.raw	0/0	3.36	0	0.008241
FALSE	High	Sequest HT (A2)	Unambiguous	HLVEALYLVCGERGFFYTPK		1	2	F8WCM5	P01308; F8WCM5	0	3	0.4225	0	1	1	781.41	2342.22	6.4	0.005	305353	HCD (High Energy Collision Dissociation)	MS2	63.8976	150	97.253	27559	FR_BRIN1351_PY094_AC_3.raw	0/0	4	0	8.417e-06
FALSE	High	Sequest HT (A2)	Unambiguous	FLIQNVLRL		1	1	P41252	P41252	0	2	0.2754	0	1	1	558.349	1115.69	-2.64	-0.00147	348420	HCD (High Energy Collision Dissociation)	MS2	49.5216	150	96.9445	27361	FR_BRIN1351_PY094_AC_2.raw	0/0	2.36	0	0.008218
FALSE	High	Sequest HT (A2)	Unambiguous	FINEKKYHL		1	1	P49585	P49585	0	3	0.1293	0	1	1	397.889	1191.65	-0.05	-2e-05	143624	HCD (High Energy Collision Dissociation)	MS2	26.0712	150	38.4585	7500	FR_BRIN1351_PY094_AC_3.raw	0/0	2.32	0	0.008174
FALSE	High	Sequest HT (A2)	Unambiguous	FILEPLYKI		1	3	Q15029	Q15029-2; Q15029-3; Q15029	0	2	0.1863	0	1	1	568.342	1135.68	1	0.00057	424995	HCD (High Energy Collision Dissociation)	MS2	57.3566	150	93.0347	26293	FR_BRIN1351_PY094_AC_1.raw	0/0	2.04	0	0.008625
FALSE	High	Sequest HT (A2)	Unambiguous	KLLEPVLL		1	1	P62249	P62249	0	1	0.1765	0	1	1	924.61	924.61	-2.88	-0.00266	236511	HCD (High Energy Collision Dissociation)	MS2	0	150	75.2839	19992	FR_BRIN1351_PY094_AC_2.raw	0/0	2.72	0	0.006595
FALSE	High	Sequest HT (A2)	Unambiguous	YLLPKDIKL		1	1	Q6T310	Q6T310	0	3	0.0402	0	1	1	368.235	1102.69	2.7	0.00099	257802	HCD (High Energy Collision Dissociation)	MS2	31.2777	150	67.3671	17523	FR_BRIN1351_PY094_AC_1.raw	0/0	2.24	0	0.006465
FALSE	High	Sequest HT (A2)	Unambiguous	ALPGDNVGFNVK		1	3	P68104	Q05639; P68104-2; P68104	0	2	0.5752	0	1	1	615.827	1230.65	-0.46	-0.00029	393049	HCD (High Energy Collision Dissociation)	MS2	22.2479	150	56.901	13627	FR_BRIN1351_PY094_AC_2.raw	0/0	2.66	0	0.007247
FALSE	High	Sequest HT (A2)	Unambiguous	SDIIRSMPEQTGEK		1	1	P62888	P62888	0	3	0.5545	0	1	1	530.93	1590.78	-1.68	-0.00089	206743	HCD (High Energy Collision Dissociation)	MS2	47.3793	150	41.8095	8566	FR_BRIN1351_PY094_AC_3.raw	0/0	4.4	0	0.003818
FALSE	High	Sequest HT (A2)	Unambiguous	FVCDIRPEI		1	1	O75348	O75348	0	2	0.3084	0	1	1	546.281	1091.55	-0.71	-0.00039	514174	HCD (High Energy Collision Dissociation)	MS2	71.8069	150	75.0196	19903	FR_BRIN1351_PY094_AC_2.raw	0/0	2.14	0	0.006318
FALSE	High	Sequest HT (A2)	Unambiguous	FLPAFVKKM		1	2	Q7Z4L5	Q7Z4L5; Q7Z4L5-2	0	3	0.412	0	1	1	360.88	1080.63	-1.74	-0.00063	126279	HCD (High Energy Collision Dissociation)	MS2	22.7543	150	58.7056	14309	FR_BRIN1351_PY094_AC_3.raw	0/0	2.16	0	0.008754
FALSE	High	Sequest HT (A2)	Unambiguous	YLLPAIVHI		1	5	Q92841	Q92841-3; Q92841-1; Q92841; Q92841-2; P17844	0	2	0.3821	0	1	1	519.821	1038.64	0.53	0.00028	94689248	HCD (High Energy Collision Dissociation)	MS2	0.429571	0.932	92.1712	25839	FR_BRIN1351_PY094_AC_3.raw	0/0	2.12	0	0.003059
FALSE	High	Sequest HT (A2)	Unambiguous	TGPNLHGLFGR		1	1	P99999	P99999	0	2	0.3882	0	1	1	584.816	1168.62	1.73	0.00101	299212	HCD (High Energy Collision Dissociation)	MS2	35.845	150	56.709	13561	FR_BRIN1351_PY094_AC_2.raw	0/0	3.04	0	0.00109
FALSE	High	Sequest HT (A2)	Unambiguous	YLLPAIVHI		1	5	Q92841	Q92841-3; Q92841-1; Q92841; Q92841-2; P17844	0	1	0.2211	0	1	1	1038.63	1038.63	-0.1	-0.00011	4.33931e+06	HCD (High Energy Collision Dissociation)	MS2	23.4838	99.95	91.9489	25764	FR_BRIN1351_PY094_AC_3.raw	0/0	2.94	0	0.001808
FALSE	High	Sequest HT (A2)	Unambiguous	RLQEELEKL		1	3	Q9P2E9-1	Q9P2E9-3; Q9P2E9-1; Q9P2E9-2	0	3	0.3041	0	1	1	386.555	1157.65	-0.65	-0.00025	1525539	HCD (High Energy Collision Dissociation)	MS2	6.33514	98.475	50.0906	11506	FR_BRIN1351_PY094_AC_1.raw	0/0	3.19	0	0.002971
FALSE	High	Sequest HT (A2)	Unambiguous	KLIEVDDERKL		1	1	P62753	P62753	0	3	0.3821	0	1	1	453.261	1357.77	-0.11	-5e-05	1951764	HCD (High Energy Collision Dissociation)	MS2	5.60231	44.581	41.7794	8556	FR_BRIN1351_PY094_AC_3.raw	0/0	5.26	0	3.959e-05
FALSE	High	Sequest HT (A2)	Unambiguous	SLLEDLSHI		1	1	Q9UHV2	Q9UHV2	0	2	0.1961	0	1	1	513.778	1026.55	2.33	0.0012	345426	HCD (High Energy Collision Dissociation)	MS2	68.4881	150	91.8378	25725	FR_BRIN1351_PY094_AC_3.raw	0/0	2.55	0	0.007692
FALSE	High	Sequest HT (A2)	Unambiguous	VGAGAPVYL		1	11	Q9BTM1-2	Q7L7L0; Q8IUE6; P04908; Q93077; Q99878; Q96KK5; Q9BTM1-2; Q9BTM1-1; P16104; P20671; P0C0S8	0	1	0.2008	0	1	1	846.472	846.472	0.51	0.00043	9251485	HCD (High Energy Collision Dissociation)	MS2	1.52929	20.8	67.136	17439	FR_BRIN1351_PY094_AC_1.raw	0/0	2.44	0	0.004989
FALSE	High	Sequest HT (A2)	Unambiguous	FISEFEHRV		1	1	Q9UNM6	Q9UNM6	0	3	0.2868	0	1	1	388.532	1163.58	-2.33	-0.00091	168470	HCD (High Energy Collision Dissociation)	MS2	72.6738	150	49.7603	11394	FR_BRIN1351_PY094_AC_1.raw	0/0	2.72	0	0.003536
FALSE	High	Sequest HT (A2)	Unambiguous	YLLPAIVHI		1	5	Q92841	Q92841-3; Q92841-1; Q92841; Q92841-2; P17844	0	2	0.3404	0	1	1	519.821	1038.64	0.77	0.0004	5937348	HCD (High Energy Collision Dissociation)	MS2	10.806	17.288	92.5307	25960	FR_BRIN1351_PY094_AC_3.raw	0/0	2.35	0	0.003125
FALSE	High	Sequest HT (A2)	Unambiguous	HVLDVIHEV		1	4	O75962-1	O75962-4; O75962-5; O75962-2; O75962-1	0	2	0.4241	0	1	1	530.793	1060.58	0.66	0.00035	2.05951e+06	HCD (High Energy Collision Dissociation)	MS2	13.6677	51.829	57.0892	13692	FR_BRIN1351_PY094_AC_2.raw	0/0	3.23	0	0.003316
FALSE	High	Sequest HT (A2)	Unambiguous	TGPNLHGLFGR		1	1	P99999	P99999	0	3	0.3647	0	1	1	390.212	1168.62	-0.6	-0.00023	211441	HCD (High Energy Collision Dissociation)	MS2	63.9144	150	55.2213	13040	FR_BRIN1351_PY094_AC_2.raw	0/0	3.29	0	0.005954
FALSE	High	Sequest HT (A2)	Unambiguous	HLLEKIDHL		1	1	Q9NWR8	Q9NWR8	0	3	0.3688	0	1	1	373.217	1117.64	-0.03	-1e-05	910217	HCD (High Energy Collision Dissociation)	MS2	65.559	78.527	49.1131	11175	FR_BRIN1351_PY094_AC_1.raw	0/0	3.01	0	0.004211
FALSE	High	Sequest HT (A2)	Unambiguous	KLMELLEEI		1	2	P61599	P61599; P61599-2	0	2	0.081	0	1	1	559.312	1117.62	-0.41	-0.00023	764346	HCD (High Energy Collision Dissociation)	MS2	37.0844	150	93.0203	26130	FR_BRIN1351_PY094_AC_3.raw	0/0	2.84	0	0.002868
FALSE	High	Sequest HT (A2)	Unambiguous	YVQDFLNHL		1	3	Q9H074	Q9H074; Q9H074-3; Q9H074-2	0	2	0.3927	0	1	1	574.789	1148.57	-2.19	-0.00126	822356	HCD (High Energy Collision Dissociation)	MS2	55.4188	104.121	79.9432	21851	FR_BRIN1351_PY094_AC_1.raw	0/0	2.47	0	0.008067
FALSE	High	Sequest HT (A2)	Unambiguous	VGAGAPVYL		1	11	Q9BTM1-2	Q7L7L0; Q8IUE6; P04908; Q93077; Q99878; Q96KK5; Q9BTM1-2; Q9BTM1-1; P16104; P20671; P0C0S8	0	1	0.241	0	1	1	846.472	846.472	0.37	0.00031	2.48927e+06	HCD (High Energy Collision Dissociation)	MS2	0	74.141	67.5059	17572	FR_BRIN1351_PY094_AC_1.raw	0/0	2.49	0	0.008252
FALSE	High	Sequest HT (A2)	Unambiguous	YLIDFKHHF		1	2	Q9NXF1	Q9NXF1-2; Q9NXF1	0	3	0.4508	0	1	1	407.214	1219.63	0.15	6e-05	272344	HCD (High Energy Collision Dissociation)	MS2	18.8134	150	58.4575	14224	FR_BRIN1351_PY094_AC_3.raw	0/0	3.15	0	0.007717
FALSE	High	Sequest HT (A2)	Unambiguous	QILPYIKEL		1	4	P30154-2	P30154; P30154-3; P30154-2; P30154-5	0	2	0.162	0	1	1	558.838	1116.67	1.3	0.00072	281230	HCD (High Energy Collision Dissociation)	MS2	77.4142	150	79.9797	21864	FR_BRIN1351_PY094_AC_1.raw	0/0	2.16	0	0.009466
FALSE	High	Sequest HT (A2)	Unambiguous	RMLDQTLLDLNEM		1	3	P06753-2	P06753-5; P06753-2; P06753-7	0	2	0.481	0	1	1	796.395	1591.78	1.12	0.00089	379081	HCD (High Energy Collision Dissociation)	MS2	22.2827	150	93.0021	26124	FR_BRIN1351_PY094_AC_3.raw	0/0	3.43	0	0.0006392
FALSE	High	Sequest HT (A2)	Unambiguous	QVLDVVERL		1	1	P55268	P55268	0	2	0.3532	0	1	1	535.815	1070.62	1.8	0.00096	1.38745e+06	HCD (High Energy Collision Dissociation)	MS2	35.6949	72.644	74.6446	19778	FR_BRIN1351_PY094_AC_2.raw	0/0	2.52	0	0.001946
FALSE	High	Sequest HT (A2)	Unambiguous	KLLDLMPRL		1	2	Q96HW7	Q96HW7-4; Q96HW7	0	2	0.2482	0	1	1	549.838	1098.67	-0.58	-0.00032	416224	HCD (High Energy Collision Dissociation)	MS2	62.8607	150	80.0414	21885	FR_BRIN1351_PY094_AC_1.raw	0/0	2.78	0	0.009082
FALSE	High	Sequest HT (A2)	Unambiguous	FILQPIHNL		1	1	P21964-1	P21964-1	0	2	0.291	0	1	1	547.821	1094.64	-0.13	-7e-05	387385	HCD (High Energy Collision Dissociation)	MS2	69.9245	150	76.5059	20411	FR_BRIN1351_PY094_AC_2.raw	0/0	1.89	0	0.005478
FALSE	High	Sequest HT (A2)	Unambiguous	FLFGEEPSKL		1	2	Q86XL3-1	Q86XL3-3; Q86XL3-1	0	2	0.2902	0	1	1	583.808	1166.61	0.08	5e-05	186483	HCD (High Energy Collision Dissociation)	MS2	49.6449	150	74.7834	19824	FR_BRIN1351_PY094_AC_2.raw	0/0	1.93	0	0.002874
FALSE	High	Sequest HT (A2)	Unambiguous	KLLEGEESRISL		1	1	P08670	P08670	0	2	0.3232	0	1	1	687.386	1373.76	0.54	0.00037	871522	HCD (High Energy Collision Dissociation)	MS2	10.1101	150	54.7776	12942	FR_BRIN1351_PY094_AC_3.raw	0/0	3.62	0	0.0001625
FALSE	High	Sequest HT (A2)	Unambiguous	YLINEIDRI		1	5	Q03001-7	Q03001-14; Q03001-8; Q03001-9; Q03001-7; Q03001-3	0	2	0.3145	0	1	1	574.816	1148.63	-4.97	-0.00285	177311	HCD (High Energy Collision Dissociation)	MS2	73.6861	150	76.4538	20393	FR_BRIN1351_PY094_AC_2.raw	0/0	2.48	0	0.002896
FALSE	High	Sequest HT (A2)	Unambiguous	KLISELQKL		1	2	Q5UIP0	Q5UIP0-2; Q5UIP0	0	2	0.2669	0	1	1	536.343	1071.68	0.64	0.00034	855974	HCD (High Energy Collision Dissociation)	MS2	60.7199	150	53.394	12456	FR_BRIN1351_PY094_AC_3.raw	0/0	3.41	0	0.002924
FALSE	High	Sequest HT (A2)	Unambiguous	FVCDIRPEI		1	1	O75348	O75348	0	2	0.2912	0	1	1	546.281	1091.55	-1.38	-0.00076	260629	HCD (High Energy Collision Dissociation)	MS2	73.291	150	75.3802	20024	FR_BRIN1351_PY094_AC_2.raw	0/0	1.82	0	0.006096
FALSE	High	Sequest HT (A2)	Unambiguous	PMFIVNTNVPRASVPD		1	1	P14174	P14174	0	3	0.3894	0	1	1	586.307	1756.91	0.17	0.0001	873700	HCD (High Energy Collision Dissociation)	MS2	24.4543	123.276	76.2455	20321	FR_BRIN1351_PY094_AC_2.raw	0/0	3.03	0	0.006216
FALSE	High	Sequest HT (A2)	Unambiguous	YLLPAIVHI		1	5	Q92841	Q92841-3; Q92841-1; Q92841; Q92841-2; P17844	0	2	0.2723	0	1	1	519.822	1038.64	2.06	0.00107	2268282	HCD (High Energy Collision Dissociation)	MS2	26.0139	30.907	91.8227	25720	FR_BRIN1351_PY094_AC_3.raw	0/0	2.13	0	0.002535
FALSE	High	Sequest HT (A2)	Unambiguous	VLLESEQFL		1	1	P37108	P37108	0	1	0.2153	0	1	1	1077.58	1077.58	1.12	0.00121	341126	HCD (High Energy Collision Dissociation)	MS2	60.9582	150	91.7944	25710	FR_BRIN1351_PY094_AC_3.raw	0/0	2.88	0	0.005862
FALSE	High	Sequest HT (A2)	Unambiguous	YLADIFTKL		1	1	Q49AG3	Q49AG3	0	2	0.1047	0	1	1	542.308	1083.61	0.88	0.00047	939569	HCD (High Energy Collision Dissociation)	MS2	22.0592	107.873	93.5648	26472	FR_BRIN1351_PY094_AC_1.raw	0/0	2.58	0	0.005928
FALSE	High	Sequest HT (A2)	Unambiguous	MLPGFLHRL		1	1	Q9NZ32	Q9NZ32	0	3	0.2125	0	1	1	361.877	1083.62	2.46	0.00089	1.24234e+06	HCD (High Energy Collision Dissociation)	MS2	7.97692	65.089	64.7889	16434	FR_BRIN1351_PY094_AC_3.raw	0/0	3.2	0	0.004624
FALSE	High	Sequest HT (A2)	Unambiguous	RLQEELEKL		1	3	Q9P2E9-1	Q9P2E9-3; Q9P2E9-1; Q9P2E9-2	0	3	0.3149	0	1	1	386.556	1157.65	-0.42	-0.00016	480432	HCD (High Energy Collision Dissociation)	MS2	28.2614	150	50.6969	11715	FR_BRIN1351_PY094_AC_1.raw	0/0	3.08	0	0.00258
FALSE	High	Sequest HT (A2)	Unambiguous	KLLEGEESRISL		1	1	P08670	P08670	0	2	0.2727	0	1	1	687.385	1373.76	0	0	806352	HCD (High Energy Collision Dissociation)	MS2	4.67003	150	54.8642	12916	FR_BRIN1351_PY094_AC_2.raw	0/0	3.3	0	0.0002114
FALSE	High	Sequest HT (A2)	Unambiguous	KVYTVVDEMFL		1	2	P53680	P53680-2; P53680	0	2	0.4702	0	1	1	672.35	1343.69	1.29	0.00087	568083	HCD (High Energy Collision Dissociation)	MS2	62.6876	150	90.756	25357	FR_BRIN1351_PY094_AC_3.raw	0/0	3.36	0	0.002356
FALSE	High	Sequest HT (A2)	Unambiguous	PMFIVNTNVPRASVPD		1	1	P14174	P14174	0	2	0.5316	0	1	1	878.96	1756.91	4.31	0.00379	271106	HCD (High Energy Collision Dissociation)	MS2	0	150	75.8593	20188	FR_BRIN1351_PY094_AC_2.raw	0/0	5.06	0	2.057e-05
FALSE	High	Sequest HT (A2)	Unambiguous	KLIEVDDERKL		1	1	P62753	P62753	0	3	0.3244	0	1	1	453.261	1357.77	-0.11	-5e-05	101866	HCD (High Energy Collision Dissociation)	MS2	34.1724	150	41.4237	8442	FR_BRIN1351_PY094_AC_3.raw	0/0	4.87	0	0.0005533
FALSE	High	Sequest HT (A2)	Unambiguous	KVLDFEHFL		1	2	P60660	P60660; P60660-2	0	2	0.3732	0	1	1	574.311	1147.61	-0.59	-0.00034	4279731	HCD (High Energy Collision Dissociation)	MS2	14.5079	22.049	80.578	22069	FR_BRIN1351_PY094_AC_1.raw	0/0	3.51	0	0.0005863
FALSE	High	Sequest HT (A2)	Unambiguous	AVPATLPEL		1	9	Q15149-1	Q15149-4; Q15149-1; Q15149-6; Q15149-9; Q15149-3; Q15149-8; Q15149-5; Q15149-7; Q15149-2	0	1	0.2615	0	1	1	910.525	910.525	0.21	0.00019	1.52051e+06	HCD (High Energy Collision Dissociation)	MS2	10.2048	150	80.4149	22013	FR_BRIN1351_PY094_AC_1.raw	0/0	2.6	0	0.008512
FALSE	High	Sequest HT (A2)	Unambiguous	HLTDITLKV		1	2	Q15046-2	Q15046-2; Q15046	0	2	0.262	0	1	1	520.312	1039.62	1.34	0.0007	2.03384e+06	HCD (High Energy Collision Dissociation)	MS2	17.7755	47.525	55.3609	13090	FR_BRIN1351_PY094_AC_2.raw	0/0	3.13	0	0.00915
FALSE	High	Sequest HT (A2)	Unambiguous	FVCDIRPEI		1	1	O75348	O75348	0	2	0.1538	0	1	1	546.283	1091.56	2.19	0.0012	226543	HCD (High Energy Collision Dissociation)	MS2	73.5934	150	75.8623	20189	FR_BRIN1351_PY094_AC_2.raw	0/0	1.69	0	0.003701
FALSE	High	Sequest HT (A2)	Unambiguous	RLAVYIDRV		1	4	P02545	P02545-6; P02545-2; P02545; P02545-3	0	2	0.2954	0	1	1	552.83	1104.65	0.21	0.00012	5646255	HCD (High Energy Collision Dissociation)	MS2	16.6103	19.862	50.9215	11791	FR_BRIN1351_PY094_AC_1.raw	0/0	2.37	0	0.008057
FALSE	High	Sequest HT (A2)	Unambiguous	QLYNQIIKL		1	1	O76094	O76094	0	2	0.3779	0	1	1	566.841	1132.68	2.43	0.00137	469928	HCD (High Energy Collision Dissociation)	MS2	42.5551	150	74.1607	19868	FR_BRIN1351_PY094_AC_1.raw	0/0	2.99	0	0.004215
FALSE	High	Sequest HT (A2)	Unambiguous	PRKIEEIKDFLLTARRKD		1	1	P63173	P63173	0	4	0.3646	0	1	1	557.828	2228.29	1.05	0.00058	374683	HCD (High Energy Collision Dissociation)	MS2	20.8856	150	55.1181	13005	FR_BRIN1351_PY094_AC_2.raw	0/0	4.58	0	0.003249
FALSE	High	Sequest HT (A2)	Unambiguous	RLIAQRYLL		1	2	P25789	P25789-2; P25789	0	3	0.3455	0	1	1	382.576	1145.71	-0.88	-0.00034	440049	HCD (High Energy Collision Dissociation)	MS2	50.1507	150	55.3013	13069	FR_BRIN1351_PY094_AC_2.raw	0/0	3.01	0	0.008941
FALSE	High	Sequest HT (A2)	Unambiguous	TGPNLHGLFGR		1	1	P99999	P99999	0	2	0.4293	0	1	1	584.815	1168.62	-0.15	-9e-05	520868	HCD (High Energy Collision Dissociation)	MS2	53.4278	150	55.6231	13181	FR_BRIN1351_PY094_AC_2.raw	0/0	3.82	0	3.029e-05
FALSE	High	Sequest HT (A2)	Unambiguous	QVTQPTVGMNFKTPRGPV		1	1	P08708	P08708	0	3	0.3675	0	1	1	653.016	1957.03	0.15	0.0001	162996	HCD (High Energy Collision Dissociation)	MS2	40.3826	150	58.3809	14198	FR_BRIN1351_PY094_AC_3.raw	0/0	3.32	0	0.001542
FALSE	High	Sequest HT (A2)	Unambiguous	SDIIRSMPEQTGEK		1	1	P62888	P62888	0	3	0.5343	0	1	1	530.932	1590.78	0.85	0.00045	55949.4	HCD (High Energy Collision Dissociation)	MS2	19.1245	150	41.4478	8450	FR_BRIN1351_PY094_AC_3.raw	0/0	3.5	0	0.006713
FALSE	High	Sequest HT (A2)	Unambiguous	KILEELQKV		1	5	O75179-1	O75179-3; O75179-1; O75179-4; O75179-7; O75179-2	0	2	0.1432	0	1	1	550.344	1099.68	7.13	0.00392	225443	HCD (High Energy Collision Dissociation)	MS2	62.8624	150	50.5496	11663	FR_BRIN1351_PY094_AC_1.raw	0/0	3.77	0	0.001999
FALSE	High	Sequest HT (A2)	Unambiguous	RLPEVEVPQHL		1	1	Q02818	Q02818	0	3	0.3547	0	1	1	439.582	1316.73	-0.15	-7e-05	483500	HCD (High Energy Collision Dissociation)	MS2	31.5564	150	58.817	14349	FR_BRIN1351_PY094_AC_3.raw	0/0	3.75	0	0.008622
FALSE	High	Sequest HT (A2)	Unambiguous	TGPNLHGLFGR		1	1	P99999	P99999	0	2	0.4067	0	1	1	584.813	1168.62	-2.34	-0.00137	1.28339e+06	HCD (High Energy Collision Dissociation)	MS2	20.2677	73.973	56.3441	13435	FR_BRIN1351_PY094_AC_2.raw	0/0	3.27	0	0.0001422
FALSE	High	Sequest HT (A2)	Unambiguous	KIIEDLGVHF		1	1	O75691	O75691	0	2	0.5	0	1	1	585.83	1170.65	0.66	0.00039	375616	HCD (High Energy Collision Dissociation)	MS2	52.0314	150	67.2311	17476	FR_BRIN1351_PY094_AC_1.raw	0/0	3.92	0	0.0002147
FALSE	High	Sequest HT (A2)	Unambiguous	RQYAKDIGFIKLD		1	1	P62273-1	P62273-1	0	3	0.4463	0	1	1	522.96	1566.86	0.12	6e-05	610509	HCD (High Energy Collision Dissociation)	MS2	68.3353	105.858	56.106	13349	FR_BRIN1351_PY094_AC_2.raw	0/0	2.98	0	0.0006337
FALSE	High	Sequest HT (A2)	Unambiguous	RLQEELEKL		1	3	Q9P2E9-1	Q9P2E9-3; Q9P2E9-1; Q9P2E9-2	0	2	0.1236	0	1	1	579.33	1157.65	0.25	0.00015	3.00407e+06	HCD (High Energy Collision Dissociation)	MS2	5.62153	38.787	50.3814	11605	FR_BRIN1351_PY094_AC_1.raw	0/0	2.59	0	0.00483
FALSE	High	Sequest HT (A2)	Unambiguous	LLPDIISRL		1	1	Q15021	Q15021	0	2	0.3169	0	1	1	520.329	1039.65	0.27	0.00014	22992842	HCD (High Energy Collision Dissociation)	MS2	2.04391	4.006	91.3632	25564	FR_BRIN1351_PY094_AC_3.raw	0/0	1.83	0	0.007506
FALSE	High	Sequest HT (A2)	Unambiguous	FVMETFVHL		1	2	Q9BVK8-1	Q9BVK8-2; Q9BVK8-1	0	2	0.4432	0	1	1	561.785	1122.56	-2.39	-0.00134	375411	HCD (High Energy Collision Dissociation)	MS2	58.898	150	91.1796	25502	FR_BRIN1351_PY094_AC_3.raw	0/0	2.64	0	0.00932
FALSE	High	Sequest HT (A2)	Unambiguous	KVLDFEHFL		1	2	P60660	P60660; P60660-2	0	3	0.4531	0	1	1	383.209	1147.61	-0.66	-0.00025	2.98687e+06	HCD (High Energy Collision Dissociation)	MS2	3.70355	29.327	80.5792	22070	FR_BRIN1351_PY094_AC_1.raw	0/0	3.09	0	0.005397
FALSE	High	Sequest HT (A2)	Unambiguous	YLADIFTKL		1	1	Q49AG3	Q49AG3	0	2	0.0333	0	1	1	542.307	1083.61	-1.49	-0.00081	369439	HCD (High Energy Collision Dissociation)	MS2	66.593	150	93.213	26353	FR_BRIN1351_PY094_AC_1.raw	0/0	2.4	0	0.004828
FALSE	High	Sequest HT (A2)	Unambiguous	KVLDFEHFL		1	2	P60660	P60660; P60660-2	0	2	0.388	0	1	1	574.311	1147.61	-0.28	-0.00016	4891104	HCD (High Energy Collision Dissociation)	MS2	32.419	15.435	80.2263	21949	FR_BRIN1351_PY094_AC_1.raw	0/0	3.17	0	0.002892
FALSE	High	Sequest HT (A2)	Unambiguous	FLYQPDWRF		1	4	P37268	P37268-5; P37268-3; P37268-2; P37268	0	2	0.23	0	1	1	636.314	1271.62	0	0	295840	HCD (High Energy Collision Dissociation)	MS2	64.9765	150	91.0638	25463	FR_BRIN1351_PY094_AC_3.raw	0/0	2	0	0.005483
FALSE	High	Sequest HT (A2)	Unambiguous	TGPNLHGLFGR		1	1	P99999	P99999	0	2	0.5081	0	1	1	584.815	1168.62	-0.25	-0.00015	5.79844e+06	HCD (High Energy Collision Dissociation)	MS2	2.42436	17.569	55.9719	13303	FR_BRIN1351_PY094_AC_2.raw	0/0	3.7	0	5.535e-05
FALSE	High	Sequest HT (A2)	Unambiguous	FLFGYPKRL		1	1	Q9HAY2	Q9HAY2	0	3	0.2647	0	1	1	380.891	1140.66	2.39	0.00091	179213	HCD (High Energy Collision Dissociation)	MS2	28.0195	150	64.8227	16446	FR_BRIN1351_PY094_AC_3.raw	0/0	2.72	0	0.004225
FALSE	High	Sequest HT (A2)	Unambiguous	YLPENDLKRL		1	2	O00743	O00743-2; O00743	0	3	0.4223	0	1	1	420.903	1260.69	-1.15	-0.00048	142778	HCD (High Energy Collision Dissociation)	MS2	25.4889	150	50.523	11654	FR_BRIN1351_PY094_AC_1.raw	0/0	2.51	0	0.002033
FALSE	High	Sequest HT (A2)	Unambiguous	FLNGEVIRL		1	2	Q99714-1	Q99714-1; Q99714-2	0	2	0.1521	0	1	1	530.812	1060.62	2.26	0.0012	680892	HCD (High Energy Collision Dissociation)	MS2	49.4066	70.551	75.6771	20125	FR_BRIN1351_PY094_AC_2.raw	0/0	2.17	0	0.0095
FALSE	High	Sequest HT (A2)	Unambiguous	PMFIVNTNVPRASVPD		1	1	P14174	P14174	0	2	0.6028	0	1	1	878.957	1756.91	1.05	0.00092	2.40467e+06	HCD (High Energy Collision Dissociation)	MS2	0	123.17	76.2122	20309	FR_BRIN1351_PY094_AC_2.raw	0/0	5.06	0	1.9545e-07
FALSE	High	Sequest HT (A2)	Unambiguous	KDEISTTDAIFVQRDLK		1	2	P05121-1	P05121-1; P05121-2	0	3	0.6624	0	1	1	660.358	1979.06	6.91	0.00456	138730	HCD (High Energy Collision Dissociation)	MS2	59.9613	150	57.6182	13872	FR_BRIN1351_PY094_AC_2.raw	0/0	5.48	0	7.683e-07
FALSE	High	Sequest HT (A2)	Unambiguous	RLLDSEIKI		1	1	P17980	P17980	0	3	0.156	0	1	1	362.889	1086.65	-0.67	-0.00024	250873	HCD (High Energy Collision Dissociation)	MS2	46.2609	150	57.5028	13833	FR_BRIN1351_PY094_AC_2.raw	0/0	2.5	0	0.006951
FALSE	High	Sequest HT (A2)	Unambiguous	WLAEKLPTL		1	3	Q14008-3	Q14008-2; Q14008; Q14008-3	0	2	0.2347	0	1	1	535.816	1070.62	0.09	5e-05	2.71534e+06	HCD (High Energy Collision Dissociation)	MS2	33.6536	40.867	80.5804	22071	FR_BRIN1351_PY094_AC_1.raw	0/0	2.94	0	0.007805
FALSE	High	Sequest HT (A2)	Unambiguous	GQVNYEEFVQMMTAK		1	1	P62158	P62158	0	2	0.6236	0	1	1	887.911	1774.81	-0.06	-5e-05	484077	HCD (High Energy Collision Dissociation)	MS2	34.9071	150	95.7138	27045	FR_BRIN1351_PY094_AC_3.raw	0/0	4.41	0	8.53e-06
FALSE	High	Sequest HT (A2)	Unambiguous	TVLGKIWKL		1	1	Q9H4M9	Q9H4M9	0	2	0.2097	0	1	1	529.343	1057.68	2.4	0.00127	2.29976e+06	HCD (High Energy Collision Dissociation)	MS2	21.7311	38.698	66.8705	17167	FR_BRIN1351_PY094_AC_3.raw	0/0	2.48	0	0.004159
FALSE	High	Sequest HT (A2)	Unambiguous	RESLPIYKL		1	1	Q14562	Q14562	0	3	0.2563	0	1	1	373.557	1118.66	-0.48	-0.00018	169026	HCD (High Energy Collision Dissociation)	MS2	64.1947	150	54.4784	12835	FR_BRIN1351_PY094_AC_3.raw	0/0	2.77	0	0.005023
FALSE	High	Sequest HT (A2)	Unambiguous	GKLVSESSDVLPK		1	2	P05787-2	P05787-2; P05787	0	3	0.4884	0	1	1	453.589	1358.75	-0.38	-0.00017	815780	HCD (High Energy Collision Dissociation)	MS2	8.00002	107.336	43.4396	9097	FR_BRIN1351_PY094_AC_3.raw	0/0	4.73	0	0.001956
FALSE	High	Sequest HT (A2)	Unambiguous	GLDGPPPTV		1	1	Q03169	Q03169	0	1	0.3737	0	1	1	852.446	852.446	-0.21	-0.00018	551047	HCD (High Energy Collision Dissociation)	MS2	20.6183	150	54.2533	12756	FR_BRIN1351_PY094_AC_3.raw	0/0	2.97	0	0.006335
FALSE	High	Sequest HT (A2)	Unambiguous	NILELLHRL		1	1	Q9BPX3	Q9BPX3	0	2	0.0213	0	1	1	560.848	1120.69	4.63	0.00259	691352	HCD (High Energy Collision Dissociation)	MS2	44.352	150	89.0268	24774	FR_BRIN1351_PY094_AC_3.raw	0/0	2.82	0	0.002173
FALSE	High	Sequest HT (A2)	Unambiguous	KLQDAEIARL		1	1	P06703	P06703	0	3	0.0775	0	1	1	386.228	1156.67	2.12	0.00082	319501	HCD (High Energy Collision Dissociation)	MS2	64.7459	150	47.1895	10525	FR_BRIN1351_PY094_AC_1.raw	0/0	2.58	0	0.003248
FALSE	High	Sequest HT (A2)	Unambiguous	GIIDPEESHRL		1	9	Q15149-1	Q15149-4; Q15149-1; Q15149-6; Q15149-9; Q15149-3; Q15149-8; Q15149-5; Q15149-7; Q15149-2	0	3	0.4752	0	1	1	422.554	1265.65	-0.39	-0.00016	385512	HCD (High Energy Collision Dissociation)	MS2	64.6566	150	47.2336	10540	FR_BRIN1351_PY094_AC_1.raw	0/0	3.43	0	0.005185
FALSE	High	Sequest HT (A2)	Unambiguous	KIIEDLGVHF		1	1	O75691	O75691	0	2	0.477	0	1	1	585.831	1170.65	1.81	0.00106	1.08485e+06	HCD (High Energy Collision Dissociation)	MS2	25.7665	150	67.0514	17232	FR_BRIN1351_PY094_AC_3.raw	0/0	3.92	0	2.772e-05
FALSE	High	Sequest HT (A2)	Unambiguous	FIFSDTHEL		1	1	Q9UKK3	Q9UKK3	0	2	0.3194	0	1	1	554.768	1108.53	-2.66	-0.00147	456825	HCD (High Energy Collision Dissociation)	MS2	56.9324	150	72.5327	19059	FR_BRIN1351_PY094_AC_2.raw	0/0	1.91	0	0.003344
FALSE	High	Sequest HT (A2)	Unambiguous	YIFSHILRL		1	2	Q9UPY3	Q9UPY3; Q9UPY3-2	0	3	0.367	0	1	1	387.897	1161.68	-0.13	-5e-05	282749	HCD (High Energy Collision Dissociation)	MS2	6.29214	150	78.9048	21487	FR_BRIN1351_PY094_AC_1.raw	0/0	2.67	0	0.0052
FALSE	High	Sequest HT (A2)	Unambiguous	YLYPDITRL		1	1	P31641	P31641	0	2	0.2156	0	1	1	577.316	1153.62	-0.86	-0.0005	1.03527e+06	HCD (High Energy Collision Dissociation)	MS2	51.7251	150	80.645	22093	FR_BRIN1351_PY094_AC_1.raw	0/0	2.18	0	0.008626
FALSE	High	Sequest HT (A2)	Unambiguous	PGDSDIIRSMPEQTGEK		1	1	P62888	P62888	0	3	0.5682	0	1	1	620.632	1859.88	-0.18	-0.00011	907446	HCD (High Energy Collision Dissociation)	MS2	20.3863	150	47.3835	10590	FR_BRIN1351_PY094_AC_1.raw	0/0	5.79	0	1.951e-06
FALSE	High	Sequest HT (A2)	Unambiguous	YLIDFKHHF		1	2	Q9NXF1	Q9NXF1-2; Q9NXF1	0	3	0.4608	0	1	1	407.213	1219.62	-0.97	-0.0004	254088	HCD (High Energy Collision Dissociation)	MS2	11.5182	150	58.5538	14200	FR_BRIN1351_PY094_AC_2.raw	0/0	3.06	0	0.007445
FALSE	High	Sequest HT (A2)	Unambiguous	ALVDQLWKL		1	1	Q6P1X5	Q6P1X5	0	2	0.1069	0	1	1	543.32	1085.63	-1.63	-0.00088	617764	HCD (High Energy Collision Dissociation)	MS2	31.5872	150	95.4473	26955	FR_BRIN1351_PY094_AC_3.raw	0/0	2.9	0	0.008588
FALSE	High	Sequest HT (A2)	Unambiguous	KVLDILQHI		1	2	O94952-2	O94952-1; O94952-2	0	2	0.3193	0	1	1	539.836	1078.66	2.61	0.00141	318994	HCD (High Energy Collision Dissociation)	MS2	61.4305	150	72.3394	18993	FR_BRIN1351_PY094_AC_2.raw	0/0	3.32	0	0.001076
FALSE	High	Sequest HT (A2)	Unambiguous	FVMETFVHL		1	2	Q9BVK8-1	Q9BVK8-2; Q9BVK8-1	0	2	0.4235	0	1	1	561.786	1122.56	-0.97	-0.00055	1.16435e+06	HCD (High Energy Collision Dissociation)	MS2	30.1493	150	91.4869	25771	FR_BRIN1351_PY094_AC_1.raw	0/0	2.55	0	0.001608
FALSE	High	Sequest HT (A2)	Unambiguous	RVPELLHRL		1	3	Q14997	Q14997-3; Q14997-2; Q14997	0	3	0.4378	0	1	1	378.236	1132.69	-1.09	-0.00041	561654	HCD (High Energy Collision Dissociation)	MS2	35.5065	136.103	46.7598	10381	FR_BRIN1351_PY094_AC_1.raw	0/0	3.86	0	0.00865
FALSE	High	Sequest HT (A2)	Unambiguous	FIFSDTHEL		1	1	Q9UKK3	Q9UKK3	0	2	0.3529	0	1	1	554.769	1108.53	-0.24	-0.00013	3.98131e+06	HCD (High Energy Collision Dissociation)	MS2	7.42928	28.253	72.1601	18930	FR_BRIN1351_PY094_AC_2.raw	0/0	1.87	0	0.005336
FALSE	High	Sequest HT (A2)	Unambiguous	YDALDVANKIGII		1	1	P62750	P62750	0	2	0.4441	0	1	1	702.891	1404.77	0.56	0.00039	508394	HCD (High Energy Collision Dissociation)	MS2	27.3188	150	96.5648	27328	FR_BRIN1351_PY094_AC_3.raw	0/0	3.31	0	0.000276
FALSE	High	Sequest HT (A2)	Unambiguous	FLHEATARL		1	2	P36956-4	P36956; P36956-4	0	3	0.3451	0	1	1	353.197	1057.58	-1.22	-0.00043	173860	HCD (High Energy Collision Dissociation)	MS2	60.1118	150	43.5988	9150	FR_BRIN1351_PY094_AC_3.raw	0/0	2.55	0	0.009297
FALSE	High	Sequest HT (A2)	Unambiguous	RTIGVITKL		1	14	Q9UQ16-4	Q9UQ16-2; P50570-2; Q05193-1; Q9UQ16-3; Q9UQ16-5; Q05193-3; P50570-3; P50570-1; P50570-5; Q05193-2; Q9UQ16-4; P50570-4; Q05193-5; Q9UQ16	0	3	0.3346	0	1	1	334.222	1000.65	-0.67	-0.00022	338265	HCD (High Energy Collision Dissociation)	MS2	29.2581	150	46.3402	10241	FR_BRIN1351_PY094_AC_1.raw	0/0	2.66	0	0.003349
FALSE	High	Sequest HT (A2)	Unambiguous	YLPTLWVKL		1	5	Q5JPE7	Q5JPE7; Q5JPE7-2; Q5JPE7-3; Q15155; P69849	0	2	0.089	0	1	1	566.843	1132.68	2.54	0.00144	383939	HCD (High Energy Collision Dissociation)	MS2	59.6792	150	96.4322	27284	FR_BRIN1351_PY094_AC_3.raw	0/0	1.46	0	0.005737
FALSE	High	Sequest HT (A2)	Unambiguous	RVPELLHRL		1	3	Q14997	Q14997-3; Q14997-2; Q14997	0	3	0.5059	0	1	1	378.236	1132.69	-0.77	-0.00029	1.84998e+06	HCD (High Energy Collision Dissociation)	MS2	16.748	40.625	46.3974	10260	FR_BRIN1351_PY094_AC_1.raw	0/0	4.21	0	0.004081
FALSE	High	Sequest HT (A2)	Unambiguous	KIIDIQEKV		1	1	P12270	P12270	0	2	0.2492	0	1	1	543.331	1085.65	-1.64	-0.00089	186952	HCD (High Energy Collision Dissociation)	MS2	69.7827	150	46.4004	10261	FR_BRIN1351_PY094_AC_1.raw	0/0	3.01	0	0.006838
FALSE	High	Sequest HT (A2)	Unambiguous	KVVDVVRNL		1	2	P20591	P20591; P20591-2	0	2	0.3043	0	1	1	521.325	1041.64	0.49	0.00026	3.23973e+06	HCD (High Energy Collision Dissociation)	MS2	12.7959	36.928	48.2571	10706	FR_BRIN1351_PY094_AC_3.raw	0/0	3.22	0	0.0008882
FALSE	High	Sequest HT (A2)	Unambiguous	KLIDDVHRL		1	2	P08240-1	P08240-1; P08240-2	0	3	0.3629	0	1	1	370.221	1108.65	0.05	2e-05	2.35652e+06	HCD (High Energy Collision Dissociation)	MS2	3.18403	32.268	43.2884	9048	FR_BRIN1351_PY094_AC_3.raw	0/0	3.83	0	0.001906
FALSE	High	Sequest HT (A2)	Unambiguous	FLASESLIKQI		1	1	P62906	P62906	0	2	0.3204	0	1	1	624.863	1248.72	-1.5	-0.00094	1.86634e+06	HCD (High Energy Collision Dissociation)	MS2	55.7356	144.802	78.0865	21207	FR_BRIN1351_PY094_AC_1.raw	0/0	3.34	0	0.002204
FALSE	High	Sequest HT (A2)	Unambiguous	QVTQPTVGMNFKTPRGPV		1	1	P08708	P08708	0	3	0.4037	0	1	1	653.017	1957.04	2.68	0.00175	234747	HCD (High Energy Collision Dissociation)	MS2	65.7964	150	57.9726	14052	FR_BRIN1351_PY094_AC_3.raw	0/0	3.27	0	0.0005366
FALSE	High	Sequest HT (A2)	Unambiguous	FLNDIFERI		1	2	Q6DN03	Q6DN03; Q6DRA6	0	2	0.2714	0	1	1	583.818	1166.63	7.41	0.00432	345988	HCD (High Energy Collision Dissociation)	MS2	49.7265	150	95.9718	27131	FR_BRIN1351_PY094_AC_3.raw	0/0	2.1	0	0.008086
FALSE	High	Sequest HT (A2)	Unambiguous	SVIVVLRNPLIAGK		1	2	P62316	P62316; P62316-2	0	3	0.3832	0	1	1	493.652	1478.94	-0.72	-0.00035	507722	HCD (High Energy Collision Dissociation)	MS2	38.0838	150	72.0462	18891	FR_BRIN1351_PY094_AC_2.raw	0/0	3.81	0	0.002873
FALSE	High	Sequest HT (A2)	Unambiguous	YLPDEFTARL		1	3	Q9C0E8-4	Q9C0E8-2; Q9C0E8-1; Q9C0E8-4	0	2	0.3068	0	1	1	612.82	1224.63	5.37	0.00329	312599	HCD (High Energy Collision Dissociation)	MS2	67.9284	150	76.7161	20483	FR_BRIN1351_PY094_AC_2.raw	0/0	1.76	0	0.004545
FALSE	High	Sequest HT (A2)	Unambiguous	RTIGVITKL		1	14	Q9UQ16-4	Q9UQ16-2; P50570-2; Q05193-1; Q9UQ16-3; Q9UQ16-5; Q05193-3; P50570-3; P50570-1; P50570-5; Q05193-2; Q9UQ16-4; P50570-4; Q05193-5; Q9UQ16	0	3	0.261	0	1	1	334.222	1000.65	-0.21	-7e-05	284666	HCD (High Energy Collision Dissociation)	MS2	28.7568	150	46.694	10359	FR_BRIN1351_PY094_AC_1.raw	0/0	2.72	0	0.003869
FALSE	High	Sequest HT (A2)	Unambiguous	SVVESVFKL		1	2	P56537-1	P56537-2; P56537-1	0	2	0.2944	0	1	1	504.292	1007.58	0.08	4e-05	26992290	HCD (High Energy Collision Dissociation)	MS2	1.97682	3.284	78.1794	21240	FR_BRIN1351_PY094_AC_1.raw	0/0	2.31	0	0.006611
FALSE	High	Sequest HT (A2)	Unambiguous	GKLVSESSDVLPK		1	2	P05787-2	P05787-2; P05787	0	2	0.6088	0	1	1	679.88	1358.75	0.03	2e-05	261272	HCD (High Energy Collision Dissociation)	MS2	7.9875	150	43.5457	9132	FR_BRIN1351_PY094_AC_3.raw	0/0	4.32	0	0.0001607
FALSE	High	Sequest HT (A2)	Unambiguous	YMINFIHKL		1	6	Q99594	Q15561-2; P28347-2; P28347; Q15561; Q15561-3; Q99594	0	3	0.4255	0	1	1	393.552	1178.64	0.79	0.00031	733983	HCD (High Energy Collision Dissociation)	MS2	31.9474	84.508	68.2408	17649	FR_BRIN1351_PY094_AC_3.raw	0/0	2.75	0	0.003293
FALSE	High	Sequest HT (A2)	Unambiguous	PLLEAVPKTGDEKDVSV		1	1	Q16543	Q16543	0	3	0.4715	0	1	1	599.66	1796.96	0.24	0.00014	497493	HCD (High Energy Collision Dissociation)	MS2	35.9022	150	57.6315	13877	FR_BRIN1351_PY094_AC_2.raw	0/0	4.39	0	0.001514
FALSE	High	Sequest HT (A2)	Unambiguous	PAGKLKYFDKLN		1	1	Q13162	Q13162	0	3	0.4502	0	1	1	465.267	1393.79	0.97	0.00045	229264	HCD (High Energy Collision Dissociation)	MS2	31.2609	150	43.1772	9013	FR_BRIN1351_PY094_AC_3.raw	0/0	4.02	0	0.001187
FALSE	High	Sequest HT (A2)	Unambiguous	MLIEVIEKL		1	2	O00203-1	O00203-3; O00203-1	0	2	0.3768	0	1	1	544.328	1087.65	4.91	0.00267	338217	HCD (High Energy Collision Dissociation)	MS2	66.2597	150	94.9828	26799	FR_BRIN1351_PY094_AC_3.raw	0/0	2.84	0	0.005911
FALSE	High	Sequest HT (A2)	Unambiguous	KVVDVVRNL		1	2	P20591	P20591; P20591-2	0	2	0.3528	0	1	1	521.325	1041.64	0.49	0.00026	5771219	HCD (High Energy Collision Dissociation)	MS2	11.5686	19.414	48.136	10845	FR_BRIN1351_PY094_AC_1.raw	0/0	3.09	0	0.007588
FALSE	High	Sequest HT (A2)	Unambiguous	FVSDPLSDLKF		1	3	Q14738-1	Q14738-2; Q14738-3; Q14738-1	0	2	0.4311	0	1	1	634.332	1267.66	-0.75	-0.00047	411537	HCD (High Energy Collision Dissociation)	MS2	60.7505	150	94.0711	26641	FR_BRIN1351_PY094_AC_1.raw	0/0	2.25	0	0.002025
FALSE	High	Sequest HT (A2)	Unambiguous	QVLDVVERL		1	1	P55268	P55268	0	2	0.3555	0	1	1	535.815	1070.62	2.94	0.00157	915843	HCD (High Energy Collision Dissociation)	MS2	36.5214	150	74.7101	20053	FR_BRIN1351_PY094_AC_1.raw	0/0	2.56	0	0.001613
FALSE	High	Sequest HT (A2)	Unambiguous	KLIEVDDERKL		1	1	P62753	P62753	0	3	0.3685	0	1	1	453.261	1357.77	-0.38	-0.00017	982440	HCD (High Energy Collision Dissociation)	MS2	4.90831	112.126	42.1204	8670	FR_BRIN1351_PY094_AC_3.raw	0/0	5.59	0	2.33e-05
FALSE	High	Sequest HT (A2)	Unambiguous	KLIEKLDIKL		1	1	P13639	P13639	0	3	0.2021	0	1	1	404.935	1212.79	-0.71	-0.00029	425242	HCD (High Energy Collision Dissociation)	MS2	5.06834	150	57.8549	13955	FR_BRIN1351_PY094_AC_2.raw	0/0	4.85	0	0.005632
FALSE	High	Sequest HT (A2)	Unambiguous	RISNLIVLHL		1	1	Q14566	Q14566	0	3	0.5439	0	1	1	393.252	1177.74	-0.75	-0.0003	251620	HCD (High Energy Collision Dissociation)	MS2	23.3019	150	73.5563	19410	FR_BRIN1351_PY094_AC_2.raw	0/0	2.39	0	0.00575
FALSE	High	Sequest HT (A2)	Unambiguous	KVVDVVRNL		1	2	P20591	P20591; P20591-2	0	2	0.3444	0	1	1	521.325	1041.64	0.49	0.00026	3.14855e+06	HCD (High Energy Collision Dissociation)	MS2	20.0341	33.08	48.4934	10965	FR_BRIN1351_PY094_AC_1.raw	0/0	3.02	0	0.003014
FALSE	High	Sequest HT (A2)	Unambiguous	KVVDVVRNL		1	2	P20591	P20591; P20591-2	0	3	0.2921	0	1	1	347.885	1041.64	-0.11	-4e-05	1.74749e+06	HCD (High Energy Collision Dissociation)	MS2	3.08606	66.883	48.5249	10976	FR_BRIN1351_PY094_AC_1.raw	0/0	3.56	0	0.008915
FALSE	High	Sequest HT (A2)	Unambiguous	KIMEAMEKL		1	3	Q9Y237-2	Q9Y237-2; Q9Y237-3; Q9Y237	0	2	0.191	0	1	1	546.794	1092.58	0.99	0.00054	434584	HCD (High Energy Collision Dissociation)	MS2	47.5498	150	48.7058	11037	FR_BRIN1351_PY094_AC_1.raw	0/0	3.35	0	0.0002294
FALSE	High	Sequest HT (A2)	Unambiguous	FLPRKFPSLR		1	2	Q14137	Q14137; Q14137-2	0	3	0.25	0	1	1	420.923	1260.76	-1.28	-0.00054	123233	HCD (High Energy Collision Dissociation)	MS2	62.8575	150	48.7088	11038	FR_BRIN1351_PY094_AC_1.raw	0/0	2.32	0	0.006726
FALSE	High	Sequest HT (A2)	Unambiguous	YLLPAIVHI		1	5	Q92841	Q92841-3; Q92841-1; Q92841; Q92841-2; P17844	0	1	0.1453	0	1	1	1038.64	1038.64	1.42	0.00148	860480	HCD (High Energy Collision Dissociation)	MS2	65.3072	150	92.561	26132	FR_BRIN1351_PY094_AC_1.raw	0/0	2.89	0	0.004488
FALSE	High	Sequest HT (A2)	Unambiguous	KIIEDLGVHF		1	1	O75691	O75691	0	2	0.4785	0	1	1	585.831	1170.65	2.02	0.00118	286013	HCD (High Energy Collision Dissociation)	MS2	67.8042	150	67.4503	17373	FR_BRIN1351_PY094_AC_3.raw	0/0	3.03	0	0.003615
FALSE	High	Sequest HT (A2)	Unambiguous	RLAEVELRL		1	5	Q9BVG8-6	Q9BVG8-3; Q9BVG8-2; Q9BVG8-4; Q9BVG8-6; Q9BVG8-5	0	3	0.2094	0	1	1	366.893	1098.66	1.19	0.00044	264976	HCD (High Energy Collision Dissociation)	MS2	66.4398	150	57.731	13911	FR_BRIN1351_PY094_AC_2.raw	0/0	3.2	0	0.00583
FALSE	High	Sequest HT (A2)	Unambiguous	YLLPAIVHI		1	5	Q92841	Q92841-3; Q92841-1; Q92841; Q92841-2; P17844	0	2	0.3818	0	1	1	519.82	1038.63	-2.17	-0.00113	7.1181e+06	HCD (High Energy Collision Dissociation)	MS2	8.70278	13.501	92.7881	26209	FR_BRIN1351_PY094_AC_1.raw	0/0	2.2	0	0.005127
FALSE	High	Sequest HT (A2)	Unambiguous	FVTPKVIKL		1	2	Q9UPY3	Q9UPY3; Q9UPY3-2	0	3	0.3408	0	1	1	348.899	1044.68	-0.35	-0.00012	252090	HCD (High Energy Collision Dissociation)	MS2	47.8689	150	57.6658	13889	FR_BRIN1351_PY094_AC_2.raw	0/0	2.67	0	0.008795
FALSE	High	Sequest HT (A2)	Unambiguous	SLLTHIQNL		1	4	Q9Y5L0-1	Q9Y5L0-1; Q9Y5L0-2; Q9Y5L0-3; Q9Y5L0-5	0	2	0.2963	0	1	1	519.802	1038.6	2.41	0.00125	702604	HCD (High Energy Collision Dissociation)	MS2	59.8719	82.139	68.2389	17648	FR_BRIN1351_PY094_AC_3.raw	0/0	2.7	0	0.008311
FALSE	High	Sequest HT (A2)	Unambiguous	QVTQPTVGMNFKTPRGPV		1	1	P08708	P08708	0	3	0.4695	0	1	1	653.016	1957.03	1.09	0.00071	138914	HCD (High Energy Collision Dissociation)	MS2	51.8135	150	58.0514	14023	FR_BRIN1351_PY094_AC_2.raw	0/0	4.43	0	0.0004088
FALSE	High	Sequest HT (A2)	Unambiguous	FVIATSTKIDISNVKIPK		1	1	Q02878	Q02878	0	4	0.2899	0	1	1	494.296	1974.16	-1.44	-0.00071	463636	HCD (High Energy Collision Dissociation)	MS2	41.7007	150	70.3504	18555	FR_BRIN1351_PY094_AC_1.raw	0/0	4.14	0	0.0002996
FALSE	High	Sequest HT (A2)	Unambiguous	PGDSDIIRSMPEQTGEK		1	1	P62888	P62888	0	3	0.5573	0	1	1	620.631	1859.88	-0.27	-0.00017	783203	HCD (High Energy Collision Dissociation)	MS2	9.97255	150	48.0756	10825	FR_BRIN1351_PY094_AC_1.raw	0/0	5.76	0	1.745e-05
FALSE	High	Sequest HT (A2)	Unambiguous	YLLPKDIKL		1	1	Q6T310	Q6T310	0	3	0.0568	0	1	1	368.235	1102.69	3.95	0.00145	198228	HCD (High Energy Collision Dissociation)	MS2	28.9352	150	67.0978	17248	FR_BRIN1351_PY094_AC_3.raw	0/0	2.29	0	0.00312
FALSE	High	Sequest HT (A2)	Unambiguous	YLLPAIVHI		1	5	Q92841	Q92841-3; Q92841-1; Q92841; Q92841-2; P17844	0	2	0.3	0	1	1	519.821	1038.64	1	0.00052	1.72272e+06	HCD (High Energy Collision Dissociation)	MS2	29.6364	42.293	92.089	25974	FR_BRIN1351_PY094_AC_1.raw	0/0	2.3	0	0.002705
FALSE	High	Sequest HT (A2)	Unambiguous	PGDSDIIRSMPEQTGEK		1	1	P62888	P62888	0	2	0.5827	0	1	1	930.445	1859.88	1.01	0.00094	229602	HCD (High Energy Collision Dissociation)	MS2	33.0797	150	47.6264	10674	FR_BRIN1351_PY094_AC_1.raw	0/0	4.17	0	4.381e-06
FALSE	High	Sequest HT (A2)	Unambiguous	QVTQPTVGMNFKTPRGPV		1	1	P08708	P08708	0	3	0.3419	0	1	1	653.016	1957.03	0.06	4e-05	182984	HCD (High Energy Collision Dissociation)	MS2	57.7823	150	58.4144	14151	FR_BRIN1351_PY094_AC_2.raw	0/0	3.51	0	0.009393
FALSE	High	Sequest HT (A2)	Unambiguous	KIIEDLGVHF		1	1	O75691	O75691	0	2	0.4613	0	1	1	585.83	1170.65	1.5	0.00088	430834	HCD (High Energy Collision Dissociation)	MS2	33.7426	150	67.6063	17608	FR_BRIN1351_PY094_AC_1.raw	0/0	3.49	0	0.0001254
FALSE	High	Sequest HT (A2)	Unambiguous	PGDSDIIRSMPEQTGEK		1	1	P62888	P62888	0	3	0.5441	0	1	1	620.631	1859.88	-0.27	-0.00017	3839604	HCD (High Energy Collision Dissociation)	MS2	1.74101	24.784	47.7321	10709	FR_BRIN1351_PY094_AC_1.raw	0/0	5.55	0	5.667e-06
FALSE	High	Sequest HT (A2)	Unambiguous	KLIPFLEKL		1	2	Q05D32	Q05D32-2; Q05D32	0	2	0.1159	0	1	1	550.859	1100.71	3.23	0.00178	315974	HCD (High Energy Collision Dissociation)	MS2	70.5078	150	76.7041	20479	FR_BRIN1351_PY094_AC_2.raw	0/0	3.02	0	0.000397
FALSE	High	Sequest HT (A2)	Unambiguous	FLFGEEPSKL		1	2	Q86XL3-1	Q86XL3-3; Q86XL3-1	0	2	0.2824	0	1	1	583.81	1166.61	2.91	0.0017	230443	HCD (High Energy Collision Dissociation)	MS2	42.7164	150	74.8829	20111	FR_BRIN1351_PY094_AC_1.raw	0/0	2.16	0	0.002116
FALSE	High	Sequest HT (A2)	Unambiguous	KVVDVVRNL		1	2	P20591	P20591; P20591-2	0	2	0.2662	0	1	1	521.324	1041.64	-0.45	-0.00023	462069	HCD (High Energy Collision Dissociation)	MS2	62.879	150	47.7713	10722	FR_BRIN1351_PY094_AC_1.raw	0/0	2.63	0	0.004525
FALSE	High	Sequest HT (A2)	Unambiguous	YLIDFKHHF		1	2	Q9NXF1	Q9NXF1-2; Q9NXF1	0	3	0.3634	0	1	1	407.213	1219.63	-0.52	-0.00021	254004	HCD (High Energy Collision Dissociation)	MS2	14.4084	150	58.1969	14074	FR_BRIN1351_PY094_AC_2.raw	0/0	3.33	0	0.005041
FALSE	High	Sequest HT (A2)	Unambiguous	YLLPAIVHI		1	5	Q92841	Q92841-3; Q92841-1; Q92841; Q92841-2; P17844	0	1	0.183	0	1	1	1038.63	1038.63	-1.04	-0.00108	2116212	HCD (High Energy Collision Dissociation)	MS2	41.3658	150	92.207	26013	FR_BRIN1351_PY094_AC_1.raw	0/0	3.06	0	0.00189
FALSE	High	Sequest HT (A2)	Unambiguous	YLLPAIVHI		1	5	Q92841	Q92841-3; Q92841-1; Q92841; Q92841-2; P17844	0	2	0.3565	0	1	1	519.82	1038.63	-1.35	-0.0007	80456144	HCD (High Energy Collision Dissociation)	MS2	0.847231	1.064	92.4303	26088	FR_BRIN1351_PY094_AC_1.raw	0/0	2.16	0	0.004829
FALSE	High	Sequest HT (A2)	Unambiguous	FVSDPLSDLKF		1	3	Q14738-1	Q14738-2; Q14738-3; Q14738-1	0	2	0.4077	0	1	1	634.335	1267.66	5.22	0.00331	388324	HCD (High Energy Collision Dissociation)	MS2	63.7377	150	93.8591	26415	FR_BRIN1351_PY094_AC_3.raw	0/0	2.33	0	0.002679
FALSE	High	Sequest HT (A2)	Unambiguous	FLTAVAHRL		1	1	Q9NVN8	Q9NVN8	0	3	0.2759	0	1	1	343.206	1027.6	-1.26	-0.00043	254244	HCD (High Energy Collision Dissociation)	MS2	55.0585	150	48.0272	10809	FR_BRIN1351_PY094_AC_1.raw	0/0	3.19	0	0.00757
FALSE	High	Sequest HT (A2)	Unambiguous	HLWNSIHGL		1	2	Q14596-1	Q14596-2; Q14596-1	0	2	0.457	0	1	1	538.786	1076.57	1.41	0.00076	453746	HCD (High Energy Collision Dissociation)	MS2	52.0577	150	58.3438	14185	FR_BRIN1351_PY094_AC_3.raw	0/0	3.02	0	0.004003
FALSE	High	Sequest HT (A2)	Unambiguous	LLLDILEKL		1	5	Q9NSV4-3	Q9NSV4-5; Q9NSV4-3; Q9NSV4-7; Q9NSV4-6; Q9NSV4-4	0	2	0.062	0	1	1	535.347	1069.69	-0.14	-8e-05	483777	HCD (High Energy Collision Dissociation)	MS2	48.93	150	117.227	34351	FR_BRIN1351_PY094_AC_1.raw	0/0	2.42	0.001201	0.009827
FALSE	High	Sequest HT (A2)	Unambiguous	KIFEMGPVFTL		1	1	P00403	P00403	0	2	0.2659	0	1	1	641.346	1281.68	-5.77	-0.0037	1.50144e+06	HCD (High Energy Collision Dissociation)	MS2	65.8305	117.955	99.0459	28074	FR_BRIN1351_PY094_AC_2.raw	0/0	3.31	0.001201	0.009791
FALSE	High	Sequest HT (A2)	Unambiguous	YVINVTTHL		1	2	Q9Y6W6	Q9Y6W6-2; Q9Y6W6	0	2	0.2593	0	1	1	530.298	1059.59	4.47	0.00237	1.50261e+06	HCD (High Energy Collision Dissociation)	MS2	17.71	99.012	65.365	16637	FR_BRIN1351_PY094_AC_3.raw	0/0	2.43	0.001201	0.01087
FALSE	High	Sequest HT (A2)	Unambiguous	FVNDIFERI		1	15	Q5QNW6-2	Q16778; Q5QNW6-1; Q99879; P33778; P58876; Q93079; O60814; Q99880; Q5QNW6-2; P62807; P57053; Q8N257; P06899; P23527; Q99877	0	2	0.1494	0	1	1	576.808	1152.61	3.6	0.00207	132625	HCD (High Energy Collision Dissociation)	MS2	74.1933	150	87.2799	24354	FR_BRIN1351_PY094_AC_1.raw	0/0	1.74	0.001201	0.01104
FALSE	High	Sequest HT (A2)	Unambiguous	KLPAPLPGL		1	2	Q8N1F7-1	Q8N1F7-2; Q8N1F7-1	0	2	0.4286	0	1	1	453.295	905.583	1.31	0.0006	3166097	HCD (High Energy Collision Dissociation)	MS2	9.04597	37.97	69.5927	18293	FR_BRIN1351_PY094_AC_1.raw	0/0	2.8	0.001201	0.009867
FALSE	High	Sequest HT (A2)	Unambiguous	TVLGKIWKL		1	1	Q9H4M9	Q9H4M9	0	2	0.1781	0	1	1	529.343	1057.68	1.71	0.0009	644229	HCD (High Energy Collision Dissociation)	MS2	54.2417	150	67.1118	17431	FR_BRIN1351_PY094_AC_1.raw	0/0	2.47	0.001201	0.009635
FALSE	High	Sequest HT (A2)	Unambiguous	TLLTAIVKL		1	3	P63010-2	P63010-3; P63010-2; P63010-1	0	2	0.1227	0	1	1	486.328	971.648	-2	-0.00097	364575	HCD (High Energy Collision Dissociation)	MS2	24.8686	150	88.8364	24882	FR_BRIN1351_PY094_AC_1.raw	0/0	2.69	0.001201	0.01115
FALSE	High	Sequest HT (A2)	Selected	QLLDLMHTL		1	2	Q92538-2	Q92538-2; Q92538-3	0	2	0.0152	0	1	1	542.293	1083.58	-6.74	-0.00365	394454	HCD (High Energy Collision Dissociation)	MS2	59.3719	150	93.7016	26518	FR_BRIN1351_PY094_AC_1.raw	0/0	1.98	0.001201	0.01126
FALSE	High	Sequest HT (A2)	Unambiguous	FINEKKYHL		1	1	P49585	P49585	0	3	0.1473	0	1	1	397.889	1191.65	0.26	0.0001	339545	HCD (High Energy Collision Dissociation)	MS2	8.346	150	38.0941	7386	FR_BRIN1351_PY094_AC_3.raw	0/0	2.24	0.001201	0.009524
FALSE	High	Sequest HT (A2)	Unambiguous	SILSLVTKI		1	1	Q12905	Q12905	0	2	0.1246	0	1	1	487.318	973.628	-0.76	-0.00037	1267333	HCD (High Energy Collision Dissociation)	MS2	1.80383	60.773	90.9028	25572	FR_BRIN1351_PY094_AC_1.raw	0/0	2.81	0.001201	0.01084
FALSE	High	Sequest HT (A2)	Unambiguous	SILSLVTKI		1	1	Q12905	Q12905	0	2	0.1073	0	1	1	487.317	973.628	-1.52	-0.00074	1.10241e+06	HCD (High Energy Collision Dissociation)	MS2	20.3381	150	90.54	25450	FR_BRIN1351_PY094_AC_1.raw	0/0	2.89	0.001201	0.01067
FALSE	High	Sequest HT (A2)	Unambiguous	YVLDLAAKV		1	2	P53396-1	P53396-1; P53396-2	0	2	0.1739	0	1	1	496.297	991.586	3.57	0.00177	126063	HCD (High Energy Collision Dissociation)	MS2	69.8097	150	70.712	18682	FR_BRIN1351_PY094_AC_1.raw	0/0	1.84	0.001201	0.01115
FALSE	High	Sequest HT (A2)	Unambiguous	KEIFLRELI		1	5	P07900-2	P07900-2; P14625; P07900; P08238; Q14568	0	2	0.1951	0	1	1	580.856	1160.7	0.43	0.00025	479523	HCD (High Energy Collision Dissociation)	MS2	36.7614	150	70.2513	18522	FR_BRIN1351_PY094_AC_1.raw	0/0	2.87	0.001201	0.009578
FALSE	High	Sequest HT (A2)	Selected	ILLAELEQL		1	1	P08670	P08670	0	1	0	0	1	1	1041.62	1041.62	2.91	0.00303	117444	HCD (High Energy Collision Dissociation)	MS2	0	150	108.085	31079	FR_BRIN1351_PY094_AC_2.raw	0/0	2.2	0.001201	0.009503
FALSE	High	Sequest HT (A2)	Unambiguous	KIIEDLGVHF		1	1	O75691	O75691	0	3	0.2463	0	1	1	390.89	1170.65	2.11	0.00082	514699	HCD (High Energy Collision Dissociation)	MS2	44.3905	150	67.3763	17348	FR_BRIN1351_PY094_AC_3.raw	0/0	2.68	0.001201	0.0106
FALSE	High	Sequest HT (A2)	Unambiguous	NILELLHRL		1	1	Q9BPX3	Q9BPX3	0	2	0.0408	0	1	1	560.847	1120.69	2.99	0.00168	216932	HCD (High Energy Collision Dissociation)	MS2	58.8347	150	89.6251	25145	FR_BRIN1351_PY094_AC_1.raw	0/0	2.45	0.001201	0.01018
FALSE	High	Sequest HT (A2)	Unambiguous	YQFTGIKKY		1	1	Q96IX5	Q96IX5	0	3	0.2878	0	1	1	383.21	1147.61	-0.42	-0.00016	1.50474e+06	HCD (High Energy Collision Dissociation)	MS2	3.75004	68.135	44.7206	9519	FR_BRIN1351_PY094_AC_3.raw	0/0	2.71	0.001201	0.01116
FALSE	High	Sequest HT (A2)	Unambiguous	FLLPMFERL		1	2	Q8TDD1-2	Q8TDD1; Q8TDD1-2	0	2	0.1798	0	1	1	583.325	1165.64	-1.12	-0.00065	421699	HCD (High Energy Collision Dissociation)	MS2	21.0035	150	105.922	30363	FR_BRIN1351_PY094_AC_2.raw	0/0	1.78	0.001201	0.01074
FALSE	High	Sequest HT (A2)	Unambiguous	GIIDPEESHRL		1	9	Q15149-1	Q15149-4; Q15149-1; Q15149-6; Q15149-9; Q15149-3; Q15149-8; Q15149-5; Q15149-7; Q15149-2	0	3	0.4873	0	1	1	422.555	1265.65	1.13	0.00048	221680	HCD (High Energy Collision Dissociation)	MS2	54.2968	150	46.9924	10282	FR_BRIN1351_PY094_AC_3.raw	0/0	3.14	0.001201	0.01045
FALSE	High	Sequest HT (A2)	Unambiguous	KLIEVDDERKL		1	1	P62753	P62753	0	2	0.2154	0	1	1	679.388	1357.77	-0.6	-0.0004	70441.5	HCD (High Energy Collision Dissociation)	MS2	0	150	41.8637	8584	FR_BRIN1351_PY094_AC_3.raw	0/0	3.11	0.001201	0.009566
FALSE	High	Sequest HT (A2)	Unambiguous	YTIPLAIKL		1	2	Q9H490	Q9H490-2; Q9H490	0	2	0.3623	0	1	1	516.328	1031.65	-0.94	-0.00049	212674	HCD (High Energy Collision Dissociation)	MS2	52.1457	150	88.5564	24786	FR_BRIN1351_PY094_AC_1.raw	0/0	2.07	0.001201	0.009991
FALSE	High	Sequest HT (A2)	Unambiguous	SKDNEGSWFRSLFVHKVD		1	1	Q9BPW8	Q9BPW8	0	4	0.388	0	1	1	538.523	2151.07	3.24	0.00174	411420	HCD (High Energy Collision Dissociation)	MS2	49.6473	127.249	70.5754	18634	FR_BRIN1351_PY094_AC_1.raw	0/0	5	0.001201	0.01037
FALSE	High	Sequest HT (A2)	Unambiguous	LVENFDEASKNEAN		1	4	P20290-1	P20290-2; Q96K17-1; Q96K17-2; P20290-1	0	2	0.522	0	1	1	790.37	1579.73	5.24	0.00414	126866	HCD (High Energy Collision Dissociation)	MS2	0	150	45.3171	9720	FR_BRIN1351_PY094_AC_3.raw	0/0	3.18	0.001201	0.01004
FALSE	High	Sequest HT (A2)	Unambiguous	MLPYHIPHL		1	2	O94822-3	O94822-3; O94822	0	3	0.2772	0	1	1	374.204	1120.6	1.07	0.0004	850050	HCD (High Energy Collision Dissociation)	MS2	26.7747	150	66.0114	16865	FR_BRIN1351_PY094_AC_3.raw	0/0	2.67	0.001201	0.0103
FALSE	High	Sequest HT (A2)	Unambiguous	YAIAMHFHL		1	3	P43155	P43155; P43155-3; P43155-2	0	3	0.3333	0	1	1	368.189	1102.55	0.9	0.00033	250067	HCD (High Energy Collision Dissociation)	MS2	44.0059	150	69.0367	17926	FR_BRIN1351_PY094_AC_3.raw	0/0	2.22	0.001201	0.01121
FALSE	High	Sequest HT (A2)	Unambiguous	MLPSILNQL		1	2	P20290-1	P20290-2; P20290-1	0	1	0.1794	0	1	1	1028.58	1028.58	-0.78	-0.0008	1922480	HCD (High Energy Collision Dissociation)	MS2	55.6904	135.699	103.407	29538	FR_BRIN1351_PY094_AC_2.raw	0/0	2.62	0.001201	0.009626
FALSE	High	Sequest HT (A2)	Unambiguous	SDYNIQKESTLHLVLRLRGG		1	4	P62979	P62987; P62979; P0CG47; P0CG48	0	4	0.3402	0	1	1	575.57	2299.26	3.14	0.00181	80210.5	HCD (High Energy Collision Dissociation)	MS2	26.0813	150	64.3205	16267	FR_BRIN1351_PY094_AC_3.raw	0/0	3.41	0.001201	0.009624
FALSE	High	Sequest HT (A2)	Unambiguous	RIVQELPQL		1	3	Q6PIU2-2	Q6PIU2-3; Q6PIU2-2; Q6PIU2	0	2	0.2068	0	1	1	548.331	1095.65	2.63	0.00144	4.51727e+06	HCD (High Energy Collision Dissociation)	MS2	10.5062	23.452	64.4439	16312	FR_BRIN1351_PY094_AC_3.raw	0/0	2.37	0.001201	0.0103
FALSE	High	Sequest HT (A2)	Unambiguous	GVIELYVKL		1	2	O60443	O60443-3; O60443	0	1	0.4669	0	1	1	1033.63	1033.63	0.3	0.00031	175729	HCD (High Energy Collision Dissociation)	MS2	0	150	85.7324	23829	FR_BRIN1351_PY094_AC_1.raw	0/0	2.57	0.001201	0.01118
FALSE	High	Sequest HT (A2)	Unambiguous	LLPPPPCPA		1	4	Q9BTY2	Q9NYG8-2; Q9BTY2-2; Q9BTY2; Q9NYG8-1	0	1	0.509	0	1	1	904.502	904.502	6.28	0.00568	187713	HCD (High Energy Collision Dissociation)	MS2	0	150	64.7109	16406	FR_BRIN1351_PY094_AC_3.raw	0/0	2.22	0.001201	0.0111
FALSE	High	Sequest HT (A2)	Unambiguous	KLIEVDDERKL		1	1	P62753	P62753	0	4	0.321	0	1	1	340.198	1357.77	0.19	7e-05	215988	HCD (High Energy Collision Dissociation)	MS2	30.8177	150	41.8247	8571	FR_BRIN1351_PY094_AC_3.raw	0/0	2.71	0.001201	0.01039
FALSE	High	Sequest HT (A2)	Unambiguous	RIMDPDVITGY		1	1	P28340	P28340	0	2	0.4058	0	1	1	640.322	1279.64	0.64	0.00041	931079	HCD (High Energy Collision Dissociation)	MS2	46.6258	150	68.1995	17813	FR_BRIN1351_PY094_AC_1.raw	0/0	3.13	0.001201	0.009525
FALSE	High	Sequest HT (A2)	Unambiguous	YVINVTTHL		1	2	Q9Y6W6	Q9Y6W6-2; Q9Y6W6	0	2	0.3115	0	1	1	530.297	1059.59	2.28	0.00121	1.21005e+06	HCD (High Energy Collision Dissociation)	MS2	20.4743	75.766	65.4438	16593	FR_BRIN1351_PY094_AC_2.raw	0/0	2.6	0.001201	0.01098
FALSE	High	Sequest HT (A2)	Unambiguous	FLDENVHFF		1	3	Q86TI2-2	Q86TI2-2; Q86TI2; Q86TI2-4	0	2	0.2062	0	1	1	584.277	1167.55	-0.33	-0.00019	286481	HCD (High Energy Collision Dissociation)	MS2	67.4492	150	86.6662	23966	FR_BRIN1351_PY094_AC_3.raw	0/0	1.94	0.001201	0.01035
FALSE	High	Sequest HT (A2)	Unambiguous	FLHGIFERL		1	2	Q9UI26-2	Q9UI26-2; Q9UI26	0	3	0.3262	0	1	1	377.882	1131.63	-0.88	-0.00033	767435	HCD (High Energy Collision Dissociation)	MS2	6.4934	148.624	72.3777	19006	FR_BRIN1351_PY094_AC_2.raw	0/0	3.28	0.001201	0.01013
FALSE	High	Sequest HT (A2)	Unambiguous	REHDIAIKFF		1	2	P30260-2	P30260-2; P30260	0	3	0.4762	0	1	1	425.899	1275.68	-1.09	-0.00046	134179	HCD (High Energy Collision Dissociation)	MS2	18.4642	150	58.5055	14184	FR_BRIN1351_PY094_AC_2.raw	0/0	3.36	0.001201	0.01042
FALSE	High	Sequest HT (A2)	Unambiguous	YVFPGVTRL		1	2	Q9H0A9-1	Q9H0A9-2; Q9H0A9-1	0	2	0.3333	0	1	1	526.303	1051.6	4.59	0.00241	359572	HCD (High Energy Collision Dissociation)	MS2	77.012	150	73.8443	19508	FR_BRIN1351_PY094_AC_2.raw	0/0	1.8	0.001201	0.01018
FALSE	High	Sequest HT (A2)	Unambiguous	RVMEEIRNL		1	7	Q13952-1	Q13952-6; Q13952-7; Q13952-4; Q13952-5; Q13952-3; Q13952-2; Q13952-1	0	3	0.2959	0	1	1	387.213	1159.62	-0.7	-0.00027	128253	HCD (High Energy Collision Dissociation)	MS2	69.9473	150	46.9563	10228	FR_BRIN1351_PY094_AC_2.raw	0/0	2.94	0.001201	0.009733
FALSE	High	Sequest HT (A2)	Unambiguous	FFLDIYHNV		1	1	Q14204	Q14204	0	2	0.3886	0	1	1	584.296	1167.59	1.97	0.00115	326113	HCD (High Energy Collision Dissociation)	MS2	43.3492	150	90.6741	25328	FR_BRIN1351_PY094_AC_3.raw	0/0	2.11	0.001201	0.01072
FALSE	High	Sequest HT (A2)	Unambiguous	RLLEDGEDFNL		1	1	P05783	P05783	0	2	0.4954	0	1	1	660.826	1320.64	0.53	0.00035	197385	HCD (High Energy Collision Dissociation)	MS2	50.4063	150	74.0954	19846	FR_BRIN1351_PY094_AC_1.raw	0/0	3.25	0.001201	0.009777
FALSE	High	Sequest HT (A2)	Unambiguous	ALLDKLYAL		1	1	Q9NV31	Q9NV31	0	2	0.2362	0	1	1	510.311	1019.62	1.51	0.00077	11029420	HCD (High Energy Collision Dissociation)	MS2	32.0838	5.992	88.8821	24646	FR_BRIN1351_PY094_AC_2.raw	0/0	2.54	0.001201	0.009563
FALSE	High	Sequest HT (A2)	Unambiguous	YIHGVFYHL		1	2	O60683-2	O60683-1; O60683-2	0	3	0.379	0	1	1	383.534	1148.59	-0.98	-0.00037	279355	HCD (High Energy Collision Dissociation)	MS2	37.8815	150	59.4174	14556	FR_BRIN1351_PY094_AC_3.raw	0/0	3.14	0.001201	0.0112
FALSE	High	Sequest HT (A2)	Unambiguous	TLLTAIVKL		1	3	P63010-2	P63010-3; P63010-2; P63010-1	0	2	0.1026	0	1	1	486.328	971.649	-1.25	-0.00061	1.24136e+06	HCD (High Energy Collision Dissociation)	MS2	4.48533	150	88.7222	24593	FR_BRIN1351_PY094_AC_2.raw	0/0	2.73	0.001201	0.01093
FALSE	High	Sequest HT (A2)	Unambiguous	LVLDPPTDLKF		1	2	Q9P0L0-2	Q9P0L0; Q9P0L0-2	0	2	0.2657	0	1	1	629.358	1257.71	-0.39	-0.00025	2.07921e+06	HCD (High Energy Collision Dissociation)	MS2	27.8148	75.043	88.2101	24416	FR_BRIN1351_PY094_AC_2.raw	0/0	2.71	0.001201	0.009838
FALSE	High	Sequest HT (A2)	Unambiguous	YLTNEGIAHL		1	1	Q15149-1	Q15149-1	0	2	0.3562	0	1	1	565.795	1130.58	-0.56	-0.00031	357481	HCD (High Energy Collision Dissociation)	MS2	69.1963	150	59.5268	14594	FR_BRIN1351_PY094_AC_3.raw	0/0	2.33	0.001201	0.009538
FALSE	High	Sequest HT (A2)	Unambiguous	RLLDSVSRL		1	2	Q13753-1	Q13753-1; Q13753-2	0	3	0.1049	0	1	1	353.549	1058.63	-0.27	-0.0001	242381	HCD (High Energy Collision Dissociation)	MS2	49.5924	150	53.5381	12454	FR_BRIN1351_PY094_AC_2.raw	0/0	2.67	0.001201	0.009942
FALSE	High	Sequest HT (A2)	Unambiguous	FVNDIFERI		1	15	Q5QNW6-2	Q16778; Q5QNW6-1; Q99879; P33778; P58876; Q93079; O60814; Q99880; Q5QNW6-2; P62807; P57053; Q8N257; P06899; P23527; Q99877	0	2	0.4007	0	1	1	576.806	1152.6	-0.53	-0.00031	27175308	HCD (High Energy Collision Dissociation)	MS2	2.55274	3.428	84.4434	23390	FR_BRIN1351_PY094_AC_1.raw	0/0	2.77	0.001201	0.01056
FALSE	High	Sequest HT (A2)	Unambiguous	KILAHLWHL		1	2	P35250-1	P35250-1; P35250-2	0	3	0.358	0	1	1	377.566	1130.68	0.39	0.00015	132951	HCD (High Energy Collision Dissociation)	MS2	47.3153	150	58.8125	14529	FR_BRIN1351_PY094_AC_1.raw	0/0	2.57	0.001201	0.01085
FALSE	High	Sequest HT (A2)	Unambiguous	SLAGLGAYQL		1	2	Q9NUH8-1	Q9NUH8-1; Q9P0S9	0	1	0.1388	0	1	1	992.543	992.543	1.86	0.00185	730962	HCD (High Energy Collision Dissociation)	MS2	27.3511	150	86.684	23895	FR_BRIN1351_PY094_AC_2.raw	0/0	3.53	0.001201	0.009759
FALSE	High	Sequest HT (A2)	Unambiguous	AKVSSLIERISD		1	2	Q14554	Q14554; Q14554-2	0	3	0.3684	0	1	1	439.917	1317.74	-0.01	0	386239	HCD (High Energy Collision Dissociation)	MS2	27.3183	150	52.6924	12393	FR_BRIN1351_PY094_AC_1.raw	0/0	3.04	0.001201	0.01083
FALSE	High	Sequest HT (A2)	Unambiguous	RVMEYINRL		1	2	Q00610-1	Q00610-1; Q00610-2	0	3	0.2218	0	1	1	398.553	1193.65	-0.31	-0.00012	3.12724e+06	HCD (High Energy Collision Dissociation)	MS2	27.0567	20.848	51.6825	11816	FR_BRIN1351_PY094_AC_2.raw	0/0	2.48	0.001201	0.009681
FALSE	High	Sequest HT (A2)	Selected	FLQAETDKL		1	1	P15407	P15407	0	2	0.0128	0	1	1	532.787	1064.57	4.86	0.00259	186098	HCD (High Energy Collision Dissociation)	MS2	74.4042	150	53.2541	12588	FR_BRIN1351_PY094_AC_1.raw	0/0	1.56	0.001201	0.01123
FALSE	High	Sequest HT (A2)	Unambiguous	FIFSDTHEL		1	1	Q9UKK3	Q9UKK3	0	2	0.3622	0	1	1	554.77	1108.53	0.86	0.00048	4199298	HCD (High Energy Collision Dissociation)	MS2	2.86167	26.118	72.2531	19214	FR_BRIN1351_PY094_AC_1.raw	0/0	1.85	0.001201	0.009761
FALSE	High	Sequest HT (A2)	Unambiguous	FLPEVIYKM		1	1	Q9NZC3	Q9NZC3	0	2	0.2228	0	1	1	570.314	1139.62	3.37	0.00192	310916	HCD (High Energy Collision Dissociation)	MS2	63.3159	138.27	82.8205	22576	FR_BRIN1351_PY094_AC_2.raw	0/0	1.93	0.001201	0.01003
FALSE	High	Sequest HT (A2)	Unambiguous	KLDDFIKNL		1	3	Q5JU85-2	Q5JU85-2; Q5JU85-3; Q5JU85-1	0	2	0.2784	0	1	1	553.316	1105.62	-0.46	-0.00025	194946	HCD (High Energy Collision Dissociation)	MS2	68.1972	150	73.0465	19488	FR_BRIN1351_PY094_AC_1.raw	0/0	3.7	0.001201	0.009982
FALSE	High	Sequest HT (A2)	Unambiguous	ILDDTAKNLRV		1	3	Q5JRA6-1	Q5JRA6-2; Q5JRA6-1; Q5JRA6-4	0	3	0.4291	0	1	1	419.91	1257.72	0.34	0.00014	142032	HCD (High Energy Collision Dissociation)	MS2	74.1031	150	49.8189	11186	FR_BRIN1351_PY094_AC_2.raw	0/0	2.89	0.001201	0.01028
FALSE	High	Sequest HT (A2)	Unambiguous	KILEELQKV		1	5	O75179-1	O75179-3; O75179-1; O75179-4; O75179-7; O75179-2	0	2	0.1406	0	1	1	550.343	1099.68	5.69	0.00313	363541	HCD (High Energy Collision Dissociation)	MS2	37.2655	150	50.3651	11417	FR_BRIN1351_PY094_AC_3.raw	0/0	3.77	0.001201	0.01065
FALSE	High	Sequest HT (A2)	Unambiguous	VILEGELERA		1	2	P67936-2	P67936-2; P67936	0	2	0.2362	0	1	1	564.816	1128.62	-1.2	-0.00068	873128	HCD (High Energy Collision Dissociation)	MS2	43.5309	150	56.8816	13856	FR_BRIN1351_PY094_AC_1.raw	0/0	2.54	0.001201	0.01005
FALSE	High	Sequest HT (A2)	Unambiguous	GIIDPEESHRL		1	9	Q15149-1	Q15149-4; Q15149-1; Q15149-6; Q15149-9; Q15149-3; Q15149-8; Q15149-5; Q15149-7; Q15149-2	0	3	0.4525	0	1	1	422.554	1265.65	-0.1	-4e-05	197992	HCD (High Energy Collision Dissociation)	MS2	10.8876	150	47.5075	10411	FR_BRIN1351_PY094_AC_2.raw	0/0	3.05	0.001201	0.01128
FALSE	High	Sequest HT (A2)	Unambiguous	SLLEKSLGL		1	2	O43324-1	O43324-1; O43324-2	0	2	0.1354	0	1	1	480.292	959.576	-0.8	-0.00039	6641129	HCD (High Energy Collision Dissociation)	MS2	0	15.852	72.0316	18886	FR_BRIN1351_PY094_AC_2.raw	0/0	2.88	0.001201	0.009796
FALSE	High	Sequest HT (A2)	Unambiguous	YIHGVFYHL		1	2	O60683-2	O60683-1; O60683-2	0	3	0.3565	0	1	1	383.534	1148.59	-0.02	-1e-05	285712	HCD (High Energy Collision Dissociation)	MS2	39.2759	150	59.5232	14536	FR_BRIN1351_PY094_AC_2.raw	0/0	3.45	0.001201	0.01018
FALSE	High	Sequest HT (A2)	Unambiguous	FFLDIYHNV		1	1	Q14204	Q14204	0	1	0.4724	0	1	1	1167.59	1167.59	2.66	0.0031	310004	HCD (High Energy Collision Dissociation)	MS2	0	150	90.7651	25360	FR_BRIN1351_PY094_AC_3.raw	0/0	2.9	0.001201	0.01012
FALSE	High	Sequest HT (A2)	Unambiguous	ILLNIIERL		1	7	P49815	P49815-5; P49815-7; P49815-4; P49815; P49815-3; P49815-2; P49815-6	0	2	0.1821	0	1	1	548.86	1096.71	3.39	0.00186	278349	HCD (High Energy Collision Dissociation)	MS2	57.9139	150	97.6807	27701	FR_BRIN1351_PY094_AC_3.raw	0/0	2.91	0.001201	0.009697
FALSE	High	Sequest HT (A2)	Unambiguous	FLFGYPKRL		1	1	Q9HAY2	Q9HAY2	0	2	0.2642	0	1	1	570.831	1140.66	-0.86	-0.00049	393097	HCD (High Energy Collision Dissociation)	MS2	63.7111	150	65.0966	16467	FR_BRIN1351_PY094_AC_2.raw	0/0	2.12	0.001201	0.01053
FALSE	High	Sequest HT (A2)	Unambiguous	ALLDIIRSL		1	3	O95864	O95864-2; O95864-4; O95864	0	2	0.2688	0	1	1	507.322	1013.64	1.81	0.00092	166122	HCD (High Energy Collision Dissociation)	MS2	22.8794	150	110.812	32142	FR_BRIN1351_PY094_AC_3.raw	0/0	2.53	0.001201	0.0107
FALSE	High	Sequest HT (A2)	Unambiguous	KIIEDLGVHF		1	1	O75691	O75691	0	3	0.346	0	1	1	390.888	1170.65	-0.7	-0.00027	561995	HCD (High Energy Collision Dissociation)	MS2	29.412	150	67.4645	17304	FR_BRIN1351_PY094_AC_2.raw	0/0	2.63	0.001201	0.01106
FALSE	High	Sequest HT (A2)	Unambiguous	SLLDEFYKL		1	2	Q14444-1	Q14444-1; Q14444-2	0	2	0.3661	0	1	1	564.304	1127.6	1.53	0.00086	3.00621e+06	HCD (High Energy Collision Dissociation)	MS2	14.4916	38.064	103.871	29837	FR_BRIN1351_PY094_AC_3.raw	0/0	2.24	0.001201	0.0111
FALSE	High	Sequest HT (A2)	Unambiguous	YMLDLQKQL		1	3	Q9Y371-2	Q9Y371; Q9Y371-2; Q9Y371-3	0	2	0.2907	0	1	1	576.31	1151.61	0.58	0.00033	391212	HCD (High Energy Collision Dissociation)	MS2	40.3845	150	71.5754	18727	FR_BRIN1351_PY094_AC_2.raw	0/0	2.27	0.001201	0.0098
FALSE	High	Sequest HT (A2)	Unambiguous	ALMELFPKL		1	1	O75691	O75691	0	2	0.3227	0	1	1	531.306	1061.61	-0.68	-0.00036	469874	HCD (High Energy Collision Dissociation)	MS2	29.1812	150	95.5033	26879	FR_BRIN1351_PY094_AC_2.raw	0/0	2.51	0.001201	0.009833
FALSE	High	Sequest HT (A2)	Unambiguous	MLIEVIEKL		1	2	O00203-1	O00203-3; O00203-1	0	2	0.3085	0	1	1	544.326	1087.64	1.09	0.0006	485837	HCD (High Energy Collision Dissociation)	MS2	63.9549	150	95.2049	26779	FR_BRIN1351_PY094_AC_2.raw	0/0	2.82	0.001201	0.009922
FALSE	High	Sequest HT (A2)	Unambiguous	YVIDPIKGL		1	9	Q15149-1	Q15149-4; Q15149-1; Q15149-6; Q15149-9; Q15149-3; Q15149-8; Q15149-5; Q15149-7; Q15149-2	0	2	0.3053	0	1	1	509.303	1017.6	1.36	0.00069	3.01589e+06	HCD (High Energy Collision Dissociation)	MS2	15.1383	34.7	75.7139	20392	FR_BRIN1351_PY094_AC_1.raw	0/0	1.9	0.001201	0.009946
FALSE	High	Sequest HT (A2)	Unambiguous	FVDDYTVRV		1	1	O00487	O00487	0	2	0.3563	0	1	1	557.283	1113.56	0.48	0.00027	3.22956e+06	HCD (High Energy Collision Dissociation)	MS2	22.4766	25.023	61.4272	15188	FR_BRIN1351_PY094_AC_2.raw	0/0	2.47	0.001201	0.009513
FALSE	High	Sequest HT (A2)	Unambiguous	YIVDLLTHL		1	2	Q3B7J2-1	Q3B7J2-1; Q3B7J2-2	0	2	0.3909	0	1	1	543.814	1086.62	0.84	0.00046	604609	HCD (High Energy Collision Dissociation)	MS2	0	125.296	102.293	29318	FR_BRIN1351_PY094_AC_3.raw	0/0	2.43	0.001201	0.009851
FALSE	High	Sequest HT (A2)	Unambiguous	YIVDLLTHL		1	2	Q3B7J2-1	Q3B7J2-1; Q3B7J2-2	0	2	0.3737	0	1	1	543.814	1086.62	2.08	0.00113	673597	HCD (High Energy Collision Dissociation)	MS2	41.219	150	101.932	29198	FR_BRIN1351_PY094_AC_3.raw	0/0	1.98	0.001201	0.009659
FALSE	High	Sequest HT (A2)	Unambiguous	GIGAMVRKVLELTGK		1	2	P30042-1	P30042-1; P30042-2	0	3	0.1633	0	1	1	524.648	1571.93	0.38	0.0002	235483	HCD (High Energy Collision Dissociation)	MS2	67.4743	149.437	84.8105	23256	FR_BRIN1351_PY094_AC_2.raw	0/0	2.45	0.001201	0.01027
FALSE	High	Sequest HT (A2)	Unambiguous	YLADIFTKL		1	1	Q49AG3	Q49AG3	0	2	0.083	0	1	1	542.308	1083.61	0.31	0.00017	919891	HCD (High Energy Collision Dissociation)	MS2	36.9417	135.077	93.5014	26204	FR_BRIN1351_PY094_AC_2.raw	0/0	2.65	0.002346	0.01157
FALSE	High	Sequest HT (A2)	Unambiguous	GVIELYVKL		1	2	O60443	O60443-3; O60443	0	2	0.4423	0	1	1	517.318	1033.63	-0.6	-0.00031	686900	HCD (High Energy Collision Dissociation)	MS2	38.1035	136.701	85.518	23499	FR_BRIN1351_PY094_AC_2.raw	0/0	2.6	0.002346	0.01167
FALSE	High	Sequest HT (A2)	Unambiguous	FLGPWPAAS		1	1	P30533	P30533	0	1	0.1659	0	1	1	945.482	945.482	-1.45	-0.00137	297881	HCD (High Energy Collision Dissociation)	MS2	35.2681	150	85.6127	23531	FR_BRIN1351_PY094_AC_2.raw	0/0	2.29	0.002346	0.01159
FALSE	High	Sequest HT (A2)	Unambiguous	FLYPFPLAL		1	1	Q5BJD5-1	Q5BJD5-1	0	2	0.3713	0	1	1	540.81	1080.61	0.35	0.00019	616961	HCD (High Energy Collision Dissociation)	MS2	0	73.238	131.225	38900	FR_BRIN1351_PY094_AC_3.raw	0/0	3.07	0.002346	0.01162
FALSE	High	Sequest HT (A2)	Unambiguous	KIIDSGPQL		1	1	Q658Y4	Q658Y4	0	2	0.1784	0	1	1	485.782	970.557	0.1	5e-05	882406	HCD (High Energy Collision Dissociation)	MS2	34.233	150	49.0312	10921	FR_BRIN1351_PY094_AC_2.raw	0/0	3.42	0.002346	0.01163
FALSE	High	Sequest HT (A2)	Unambiguous	FVLPILQKL		1	1	Q9Y6V7	Q9Y6V7	0	2	0.4338	0	1	1	535.852	1070.7	-0.04	-2e-05	2.24324e+06	HCD (High Energy Collision Dissociation)	MS2	28.5522	69.189	102.098	29339	FR_BRIN1351_PY094_AC_1.raw	0/0	2.19	0.002346	0.01155
FALSE	High	Sequest HT (A2)	Unambiguous	KLQDAEIARL		1	1	P06703	P06703	0	3	0.0923	0	1	1	386.228	1156.67	0.22	9e-05	232884	HCD (High Energy Collision Dissociation)	MS2	50.8099	150	47.0784	10310	FR_BRIN1351_PY094_AC_3.raw	0/0	2.71	0.002346	0.01138
FALSE	High	Sequest HT (A2)	Unambiguous	YQFTGIKKY		1	1	Q96IX5	Q96IX5	0	3	0.2339	0	1	1	383.21	1147.62	0.38	0.00014	70668.5	HCD (High Energy Collision Dissociation)	MS2	59.4438	150	44.3659	9402	FR_BRIN1351_PY094_AC_3.raw	0/0	2.18	0.002346	0.01139
FALSE	High	Sequest HT (A2)	Unambiguous	ALNEQIARL		1	1	O14777	O14777	0	2	0.2022	0	1	1	514.299	1027.59	0.53	0.00027	994318	HCD (High Energy Collision Dissociation)	MS2	42.3453	150	55.0671	13045	FR_BRIN1351_PY094_AC_3.raw	0/0	2.67	0.002346	0.01166
FALSE	High	Sequest HT (A2)	Unambiguous	YLITLLEHL		1	3	O43683	O43683; O43683-3; O43683-2	0	2	0.1929	0	1	1	557.83	1114.65	1.21	0.00068	1222067	HCD (High Energy Collision Dissociation)	MS2	3.36636	150	103.812	29817	FR_BRIN1351_PY094_AC_3.raw	0/0	2.54	0.002346	0.01147
FALSE	High	Sequest HT (A2)	Unambiguous	SLLDEFYKL		1	2	Q14444-1	Q14444-1; Q14444-2	0	2	0.3862	0	1	1	564.304	1127.6	1.42	0.0008	1.00535e+06	HCD (High Energy Collision Dissociation)	MS2	0	150	103.514	29719	FR_BRIN1351_PY094_AC_3.raw	0/0	2.46	0.002346	0.01153
FALSE	High	Sequest HT (A2)	Unambiguous	TLFDYEVRL		1	2	Q96T88-2	Q96T88-2; Q96T88	0	2	0.2261	0	1	1	578.309	1155.61	4.94	0.00285	309966	HCD (High Energy Collision Dissociation)	MS2	67.8642	150	87.2211	24156	FR_BRIN1351_PY094_AC_3.raw	0/0	1.99	0.002346	0.01146
FALSE	High	Sequest HT (A2)	Unambiguous	FLYPFPLAL		1	1	Q5BJD5-1	Q5BJD5-1	0	2	0.3389	0	1	1	540.809	1080.61	-1.46	-0.00079	403514	HCD (High Energy Collision Dissociation)	MS2	0	150	130.923	38627	FR_BRIN1351_PY094_AC_2.raw	0/0	3.01	0.002346	0.01161
FALSE	High	Sequest HT (A2)	Unambiguous	FINEKKYHL		1	1	P49585	P49585	0	3	0.0922	0	1	1	397.889	1191.65	1.18	0.00047	103904	HCD (High Energy Collision Dissociation)	MS2	8.66916	150	38.5711	7510	FR_BRIN1351_PY094_AC_2.raw	0/0	2.06	0.002346	0.0115
FALSE	High	Sequest HT (A2)	Unambiguous	FVLPILQKL		1	1	Q9Y6V7	Q9Y6V7	0	2	0.4653	0	1	1	535.853	1070.7	1.22	0.00065	4670283	HCD (High Energy Collision Dissociation)	MS2	14	65.749	101.527	29064	FR_BRIN1351_PY094_AC_3.raw	0/0	2.45	0.002346	0.01136
FALSE	High	Sequest HT (A2)	Unambiguous	YVTSVILHI		1	4	Q5VIR6-4	Q5VIR6-4; Q5VIR6-1; Q5VIR6-3; Q5VIR6-2	0	2	0.3197	0	1	1	522.807	1044.61	-1.28	-0.00067	1.40218e+06	HCD (High Energy Collision Dissociation)	MS2	64.0578	67.622	77.1375	20626	FR_BRIN1351_PY094_AC_2.raw	0/0	2.69	0.002346	0.01159
FALSE	High	Sequest HT (A2)	Unambiguous	FLHGIFERL		1	2	Q9UI26-2	Q9UI26-2; Q9UI26	0	3	0.3524	0	1	1	377.882	1131.63	1.55	0.00058	548858	HCD (High Energy Collision Dissociation)	MS2	17.5211	147.38	72.2363	19032	FR_BRIN1351_PY094_AC_3.raw	0/0	3.15	0.002346	0.01164
FALSE	High	Sequest HT (A2)	Unambiguous	KIIEDLGVHF		1	1	O75691	O75691	0	3	0.284	0	1	1	390.889	1170.65	0.78	0.00031	551001	HCD (High Energy Collision Dissociation)	MS2	39.6226	137.555	67.6033	17607	FR_BRIN1351_PY094_AC_1.raw	0/0	2.5	0.00335	0.01209
FALSE	High	Sequest HT (A2)	Unambiguous	MLPSILNQL		1	2	P20290-1	P20290-2; P20290-1	0	1	0.2482	0	1	1	1028.58	1028.58	0.76	0.00079	3.68893e+06	HCD (High Energy Collision Dissociation)	MS2	8.46942	114.383	103.801	29906	FR_BRIN1351_PY094_AC_1.raw	0/0	2.82	0.00335	0.01188
FALSE	High	Sequest HT (A2)	Unambiguous	FIPKFITHL		1	3	Q5VIR6-4	Q5VIR6-4; Q5VIR6-1; Q5VIR6-2	0	3	0.2694	0	1	1	372.559	1115.66	1.44	0.00054	2.76848e+06	HCD (High Energy Collision Dissociation)	MS2	15.4289	27.783	69.6866	18325	FR_BRIN1351_PY094_AC_1.raw	0/0	2.19	0.00335	0.01197
FALSE	High	Sequest HT (A2)	Unambiguous	FLPTTGTKL		1	1	P48556	P48556	0	2	0.2547	0	1	1	489.287	977.566	-0.22	-0.00011	1.04921e+06	HCD (High Energy Collision Dissociation)	MS2	44.4671	106.66	53.0299	12327	FR_BRIN1351_PY094_AC_3.raw	0/0	2.12	0.00335	0.0117
FALSE	High	Sequest HT (A2)	Unambiguous	SLLDEFYKL		1	2	Q14444-1	Q14444-1; Q14444-2	0	2	0.3941	0	1	1	564.302	1127.6	-1.07	-0.0006	2.44421e+06	HCD (High Energy Collision Dissociation)	MS2	15.9288	49.824	103.744	29886	FR_BRIN1351_PY094_AC_1.raw	0/0	2.36	0.00335	0.01209
FALSE	High	Sequest HT (A2)	Unambiguous	VLGEFLKEI		1	1	Q08AM6	Q08AM6	0	2	0.303	0	1	1	524.307	1047.61	-2.24	-0.00117	1.02478e+06	HCD (High Energy Collision Dissociation)	MS2	42.3103	61.008	84.3483	23093	FR_BRIN1351_PY094_AC_2.raw	0/0	2.64	0.00335	0.01194
FALSE	High	Sequest HT (A2)	Unambiguous	AVIEHLERL		1	1	O43716	O43716	0	2	0.3034	0	1	1	540.314	1079.62	0.68	0.00037	777402	HCD (High Energy Collision Dissociation)	MS2	55.8667	124.208	50.096	11508	FR_BRIN1351_PY094_AC_1.raw	0/0	2.34	0.00335	0.0123
FALSE	High	Sequest HT (A2)	Unambiguous	YLPVGSHNL		1	1	Q07864	Q07864	0	2	0.2984	0	1	1	500.266	999.526	-0.19	-9e-05	293635	HCD (High Energy Collision Dissociation)	MS2	77.721	150	49.165	10966	FR_BRIN1351_PY094_AC_2.raw	0/0	1.91	0.00335	0.01173
FALSE	High	Sequest HT (A2)	Unambiguous	RLIEPIPDSHI		1	2	O15344-1	O15344-2; O15344-1	0	3	0.529	0	1	1	430.578	1289.72	-0.44	-0.00019	295651	HCD (High Energy Collision Dissociation)	MS2	31.7362	150	55.1089	13237	FR_BRIN1351_PY094_AC_1.raw	0/0	2.93	0.00335	0.0118
FALSE	High	Sequest HT (A2)	Unambiguous	FLLDGFPRTV		1	6	P54819	P54819-2; P54819; P54819-6; P54819-4; P54819-5; P54819-3	0	2	0.293	0	1	1	582.827	1164.65	4.81	0.0028	262849	HCD (High Energy Collision Dissociation)	MS2	54.552	150	89.166	24820	FR_BRIN1351_PY094_AC_3.raw	0/0	2.15	0.00335	0.01203
FALSE	High	Sequest HT (A2)	Unambiguous	YGAEALERMFL		1	1	P69905	P69905	0	2	0.5415	0	1	1	650.325	1299.64	1.78	0.00116	866115	HCD (High Energy Collision Dissociation)	MS2	47.8678	150	95.7685	27063	FR_BRIN1351_PY094_AC_3.raw	0/0	3.86	0.00335	0.012
FALSE	High	Sequest HT (A2)	Unambiguous	KLLSTALHV		1	1	Q15327	Q15327	0	2	0.3559	0	1	1	491.308	981.609	-0.65	-0.00032	383640	HCD (High Energy Collision Dissociation)	MS2	38.3762	150	49.3245	11246	FR_BRIN1351_PY094_AC_1.raw	0/0	2.81	0.00335	0.01207
FALSE	High	Sequest HT (A2)	Unambiguous	YLEDTDRNL		1	1	Q9Y4A8	Q9Y4A8	0	2	0.2825	0	1	1	569.772	1138.54	-0.19	-0.00011	630112	HCD (High Energy Collision Dissociation)	MS2	40.6659	150	46.2022	10017	FR_BRIN1351_PY094_AC_3.raw	0/0	2.23	0.00335	0.0118
FALSE	High	Sequest HT (A2)	Unambiguous	KIAPNTPQL		1	5	Q5JPE7	Q5JPE7; Q5JPE7-2; Q5JPE7-3; Q15155; P69849	0	2	0.2865	0	1	1	491.29	981.573	0.23	0.00011	3.92864e+06	HCD (High Energy Collision Dissociation)	MS2	4.63707	29.435	45.5848	9988	FR_BRIN1351_PY094_AC_1.raw	0/0	3.49	0.00335	0.01209
FALSE	High	Sequest HT (A2)	Unambiguous	FLLDPVKGERL		1	9	Q15149-1	Q15149-4; Q15149-1; Q15149-6; Q15149-9; Q15149-3; Q15149-8; Q15149-5; Q15149-7; Q15149-2	0	3	0.3251	0	1	1	429.588	1286.75	2.02	0.00087	185866	HCD (High Energy Collision Dissociation)	MS2	24.9413	150	65.9208	17014	FR_BRIN1351_PY094_AC_1.raw	0/0	2.83	0.00335	0.01222
FALSE	High	Sequest HT (A2)	Unambiguous	AVIEHLERL		1	1	O43716	O43716	0	2	0.2949	0	1	1	540.314	1079.62	0.8	0.00043	564389	HCD (High Energy Collision Dissociation)	MS2	65.4018	143.678	50.0686	11270	FR_BRIN1351_PY094_AC_2.raw	0/0	2.34	0.00335	0.01168
FALSE	High	Sequest HT (A2)	Unambiguous	FIVDPVSNL		1	3	P15924-1	P15924-1; P15924-3; P15924-2	0	1	0.3942	0	1	1	1003.55	1003.55	1	0.001	1489713	HCD (High Energy Collision Dissociation)	MS2	8.80131	150	91.6445	25824	FR_BRIN1351_PY094_AC_1.raw	0/0	3.12	0.00335	0.01203
FALSE	High	Sequest HT (A2)	Unambiguous	AIIDKYIKL		1	2	Q6NUM9-1	Q6NUM9-1; Q6NUM9-2	0	2	0.2247	0	1	1	538.84	1076.67	1.73	0.00093	2.10457e+06	HCD (High Energy Collision Dissociation)	MS2	29.8843	43.211	66.1871	16927	FR_BRIN1351_PY094_AC_3.raw	0/0	2.67	0.00335	0.01214
FALSE	High	Sequest HT (A2)	Unambiguous	YQFTGIKKY		1	1	Q96IX5	Q96IX5	0	3	0.3819	0	1	1	383.21	1147.61	-0.34	-0.00013	1.02519e+06	HCD (High Energy Collision Dissociation)	MS2	5.60285	80.043	45.2755	9883	FR_BRIN1351_PY094_AC_1.raw	0/0	2.88	0.00335	0.01231
FALSE	High	Sequest HT (A2)	Unambiguous	KVVDVVRNL		1	2	P20591	P20591; P20591-2	0	3	0.3079	0	1	1	347.885	1041.64	-0.11	-4e-05	3.3797e+06	HCD (High Energy Collision Dissociation)	MS2	7.41878	26.26	48.1676	10856	FR_BRIN1351_PY094_AC_1.raw	0/0	3.41	0.00335	0.012
FALSE	High	Sequest HT (A2)	Unambiguous	FVIATSTKIDISNVKIPK		1	1	Q02878	Q02878	0	3	0.4187	0	1	1	658.728	1974.17	3.39	0.00223	316434	HCD (High Energy Collision Dissociation)	MS2	13.6645	150	70.3654	18560	FR_BRIN1351_PY094_AC_1.raw	0/0	3.75	0.00335	0.01188
FALSE	High	Sequest HT (A2)	Unambiguous	FVPEIFHRI		1	3	Q13472-1	Q13472-3; Q13472-1; Q13472-2	0	3	0.1681	0	1	1	386.554	1157.65	1.41	0.00055	1.36892e+06	HCD (High Energy Collision Dissociation)	MS2	13.5901	54.232	66.685	17284	FR_BRIN1351_PY094_AC_1.raw	0/0	2.38	0.00335	0.01181
FALSE	High	Sequest HT (A2)	Selected	FLGPWPAAS		1	1	P30533	P30533	0	1	0	0	1	1	945.486	945.486	3.2	0.00302	547211	HCD (High Energy Collision Dissociation)	MS2	22.331	150	85.5701	23592	FR_BRIN1351_PY094_AC_3.raw	0/0	2.22	0.00335	0.01196
FALSE	High	Sequest HT (A2)	Unambiguous	VLPAFTSNL		1	1	Q9UKK3	Q9UKK3	0	1	0.4098	0	1	1	961.538	961.538	2.7	0.00259	300865	HCD (High Energy Collision Dissociation)	MS2	0	150	84.4518	23130	FR_BRIN1351_PY094_AC_2.raw	0/0	2.66	0.00335	0.01185
FALSE	High	Sequest HT (A2)	Unambiguous	YQFTGIKKY		1	1	Q96IX5	Q96IX5	0	3	0.3169	0	1	1	383.209	1147.61	-0.58	-0.00022	1.03489e+06	HCD (High Energy Collision Dissociation)	MS2	4.70701	77.908	45.169	9628	FR_BRIN1351_PY094_AC_2.raw	0/0	2.84	0.00335	0.01228
FALSE	High	Sequest HT (A2)	Unambiguous	FIFSDTHEL		1	1	Q9UKK3	Q9UKK3	0	2	0.3368	0	1	1	554.77	1108.53	2.18	0.00121	3.51044e+06	HCD (High Energy Collision Dissociation)	MS2	8.12345	26.734	72.0434	18965	FR_BRIN1351_PY094_AC_3.raw	0/0	1.9	0.00335	0.01195
FALSE	High	Sequest HT (A2)	Unambiguous	YQYPVIIHL		1	2	Q9BW60	Q9BW60; Q9BW60-2	0	2	0.3656	0	1	1	573.322	1145.64	1.23	0.0007	656586	HCD (High Energy Collision Dissociation)	MS2	50.9969	150	84.0905	23272	FR_BRIN1351_PY094_AC_1.raw	0/0	2.27	0.00335	0.01235
FALSE	High	Sequest HT (A2)	Unambiguous	KVVDPIVSNF		1	1	O14802	O14802	0	2	0.4405	0	1	1	559.318	1117.63	3.92	0.00219	1.27053e+06	HCD (High Energy Collision Dissociation)	MS2	23.6807	82.319	64.3323	16451	FR_BRIN1351_PY094_AC_1.raw	0/0	3.11	0.00335	0.01236
FALSE	High	Sequest HT (A2)	Unambiguous	LLLDSNIRL		1	2	Q9P0I2	Q9P0I2; Q9P0I2-2	0	2	0.0814	0	1	1	528.824	1056.64	-0.47	-0.00025	359772	HCD (High Energy Collision Dissociation)	MS2	75.4806	150	80.01	21679	FR_BRIN1351_PY094_AC_3.raw	0/0	2.21	0.00335	0.01228
FALSE	High	Sequest HT (A2)	Unambiguous	MLPSILNQL		1	2	P20290-1	P20290-2; P20290-1	0	1	0.2156	0	1	1	1028.58	1028.58	0.05	5e-05	1.60284e+06	HCD (High Energy Collision Dissociation)	MS2	13.588	150	103.776	29658	FR_BRIN1351_PY094_AC_2.raw	0/0	2.69	0.00335	0.01193
FALSE	High	Sequest HT (A2)	Unambiguous	FVLDIISRL		1	2	Q96JG6	Q96JG6-3; Q96JG6	0	2	0.1649	0	1	1	538.329	1075.65	-0.76	-0.00041	194807	HCD (High Energy Collision Dissociation)	MS2	53.479	150	105.486	30469	FR_BRIN1351_PY094_AC_1.raw	0/0	1.94	0.00335	0.01176
FALSE	High	Sequest HT (A2)	Unambiguous	ILVSWLPRL		1	2	Q7Z628	Q7Z628-2; Q7Z628	0	2	0.3826	0	1	1	548.846	1096.68	-2.72	-0.00149	840594	HCD (High Energy Collision Dissociation)	MS2	29.1879	150	99.5939	28270	FR_BRIN1351_PY094_AC_2.raw	0/0	2.3	0.00335	0.01176
FALSE	High	Sequest HT (A2)	Unambiguous	ALSDLALHFL		1	2	P50991	P50991; P50991-2	0	2	0.2872	0	1	1	550.311	1099.62	0.82	0.00045	361683	HCD (High Energy Collision Dissociation)	MS2	20.7579	150	105.413	30445	FR_BRIN1351_PY094_AC_1.raw	0/0	2.96	0.00335	0.0117
FALSE	High	Sequest HT (A2)	Unambiguous	PVQPAVLQVHQTS		1	1	O95810	O95810	0	3	0.2917	0	1	1	468.594	1403.77	1.82	0.00085	220770	HCD (High Energy Collision Dissociation)	MS2	31.1677	150	48.6818	10848	FR_BRIN1351_PY094_AC_3.raw	0/0	3.12	0.00335	0.01214
FALSE	High	Sequest HT (A2)	Unambiguous	ALPEAIAAL		1	3	Q86SX3-1	Q86SX3-1; Q86SX3-2; Q86SX3-6	0	1	0.157	0	1	1	868.516	868.516	2.19	0.0019	656919	HCD (High Energy Collision Dissociation)	MS2	34.045	150	87.8786	24301	FR_BRIN1351_PY094_AC_2.raw	0/0	2.23	0.00335	0.01184
FALSE	High	Sequest HT (A2)	Unambiguous	SVVESVFKL		1	2	P56537-1	P56537-2; P56537-1	0	2	0.3592	0	1	1	504.293	1007.58	2.08	0.00105	2.34397e+06	HCD (High Energy Collision Dissociation)	MS2	26.6542	33.774	78.2596	21080	FR_BRIN1351_PY094_AC_3.raw	0/0	2.84	0.00335	0.01199
FALSE	High	Sequest HT (A2)	Unambiguous	KLIEVDDERKL		1	1	P62753	P62753	0	3	0.2314	0	1	1	453.26	1357.77	-2.13	-0.00097	73746.7	HCD (High Energy Collision Dissociation)	MS2	72.3337	150	43.1427	8959	FR_BRIN1351_PY094_AC_2.raw	0/0	2.42	0.00335	0.01237
FALSE	High	Sequest HT (A2)	Unambiguous	IMLEALERV		1	2	A8MWD9	P62308; A8MWD9	0	2	0.2959	0	1	1	537.306	1073.61	2.96	0.00159	3720948	HCD (High Energy Collision Dissociation)	MS2	14.4284	24.421	76.4391	20458	FR_BRIN1351_PY094_AC_3.raw	0/0	2.67	0.003813	0.01299
FALSE	High	Sequest HT (A2)	Unambiguous	VVLEEIPKL		1	1	O00186	O00186	0	2	0.3445	0	1	1	520.327	1039.65	6.62	0.00344	505087	HCD (High Energy Collision Dissociation)	MS2	54.4526	150	74.9403	20130	FR_BRIN1351_PY094_AC_1.raw	0/0	2.38	0.003813	0.01502
FALSE	High	Sequest HT (A2)	Unambiguous	KVVDVVRNL		1	2	P20591	P20591; P20591-2	0	3	0.2655	0	1	1	347.885	1041.64	-0.02	-1e-05	1.55252e+06	HCD (High Energy Collision Dissociation)	MS2	2.66078	74.405	48.2902	10717	FR_BRIN1351_PY094_AC_3.raw	0/0	3.54	0.003813	0.01319
FALSE	High	Sequest HT (A2)	Unambiguous	FLLDGFPRTV		1	6	P54819	P54819-2; P54819; P54819-6; P54819-4; P54819-5; P54819-3	0	2	0.2802	0	1	1	582.826	1164.64	2.82	0.00164	595863	HCD (High Energy Collision Dissociation)	MS2	45.8607	150	89.4085	24822	FR_BRIN1351_PY094_AC_2.raw	0/0	2.57	0.003813	0.01324
FALSE	High	Sequest HT (A2)	Unambiguous	YGAEALERMFL		1	1	P69905	P69905	0	2	0.5328	0	1	1	650.326	1299.64	2.72	0.00177	671952	HCD (High Energy Collision Dissociation)	MS2	43.2148	100.63	96.1316	27184	FR_BRIN1351_PY094_AC_3.raw	0/0	3.81	0.003813	0.01299
FALSE	High	Sequest HT (A2)	Unambiguous	PRKIEEIKDFLLTARRKD		1	1	P63173	P63173	0	4	0.3405	0	1	1	557.828	2228.29	1.05	0.00058	234185	HCD (High Energy Collision Dissociation)	MS2	35.0247	150	54.6066	12882	FR_BRIN1351_PY094_AC_3.raw	0/0	4.2	0.003813	0.0139
FALSE	High	Sequest HT (A2)	Unambiguous	ALLELALRM		1	3	Q9BSJ2-4	Q9BSJ2-1; Q9BSJ2-3; Q9BSJ2-4	0	2	0.1206	0	1	1	515.312	1029.62	4.35	0.00224	267611	HCD (High Energy Collision Dissociation)	MS2	60.9331	150	91.9821	25937	FR_BRIN1351_PY094_AC_1.raw	0/0	2.57	0.003813	0.01257
FALSE	High	Sequest HT (A2)	Unambiguous	VILGIFNHL		1	1	Q9Y487	Q9Y487	0	2	0.2701	0	1	1	513.31	1025.61	-0.64	-0.00033	242899	HCD (High Energy Collision Dissociation)	MS2	57.7889	150	91.0879	25635	FR_BRIN1351_PY094_AC_1.raw	0/0	2.11	0.003813	0.01448
FALSE	High	Sequest HT (A2)	Unambiguous	AISEVIGKIT		1	2	O43264	O43264-2; O43264	0	2	0.2477	0	1	1	515.812	1030.62	2.15	0.00111	209556	HCD (High Energy Collision Dissociation)	MS2	63.7457	150	61.0916	15318	FR_BRIN1351_PY094_AC_1.raw	0/0	2.18	0.003813	0.01484
FALSE	High	Sequest HT (A2)	Unambiguous	YIPDLYNHF		1	1	Q9Y3P9	Q9Y3P9	0	2	0.2366	0	1	1	591.285	1181.56	-0.55	-0.00032	538531	HCD (High Energy Collision Dissociation)	MS2	55.2324	150	75.3965	20283	FR_BRIN1351_PY094_AC_1.raw	0/0	1.86	0.003813	0.01275
FALSE	High	Sequest HT (A2)	Unambiguous	RLQEELEKL		1	3	Q9P2E9-1	Q9P2E9-3; Q9P2E9-1; Q9P2E9-2	0	2	0.1096	0	1	1	579.33	1157.65	-0.06	-4e-05	1.03456e+06	HCD (High Energy Collision Dissociation)	MS2	22.2137	82.244	49.842	11238	FR_BRIN1351_PY094_AC_3.raw	0/0	2.92	0.003813	0.01245
FALSE	High	Sequest HT (A2)	Unambiguous	KLIDDVHRL		1	2	P08240-1	P08240-1; P08240-2	0	3	0.3383	0	1	1	370.221	1108.65	0.13	5e-05	2581564	HCD (High Energy Collision Dissociation)	MS2	3.26006	33.755	42.9495	8938	FR_BRIN1351_PY094_AC_3.raw	0/0	4.02	0.003813	0.01462
FALSE	High	Sequest HT (A2)	Unambiguous	RLLDSEIKI		1	1	P17980	P17980	0	3	0.0471	0	1	1	362.888	1086.65	-1.85	-0.00067	252346	HCD (High Energy Collision Dissociation)	MS2	49.6367	150	57.876	13962	FR_BRIN1351_PY094_AC_2.raw	0/0	1.91	0.003813	0.01364
FALSE	High	Sequest HT (A2)	Unambiguous	YVFPGVTRL		1	2	Q9H0A9-1	Q9H0A9-2; Q9H0A9-1	0	2	0.4118	0	1	1	526.302	1051.6	2.26	0.00119	291640	HCD (High Energy Collision Dissociation)	MS2	64.0122	150	73.1164	19259	FR_BRIN1351_PY094_AC_2.raw	0/0	2.04	0.003813	0.01432
FALSE	High	Sequest HT (A2)	Unambiguous	QLQESVFHL		1	3	P09603	P09603-3; P09603-2; P09603	0	2	0.2618	0	1	1	550.791	1100.58	1.6	0.00088	287749	HCD (High Energy Collision Dissociation)	MS2	56.2681	150	70.3564	18557	FR_BRIN1351_PY094_AC_1.raw	0/0	2.33	0.003813	0.0137
FALSE	High	Sequest HT (A2)	Unambiguous	HLLEKIDHL		1	1	Q9NWR8	Q9NWR8	0	2	0.1273	0	1	1	559.324	1117.64	3.91	0.00219	268560	HCD (High Energy Collision Dissociation)	MS2	62.4987	150	48.573	10812	FR_BRIN1351_PY094_AC_3.raw	0/0	2.75	0.003813	0.01415
FALSE	High	Sequest HT (A2)	Unambiguous	ALIAHYPRI		1	1	O75533-1	O75533-1	0	3	0.1679	0	1	1	351.881	1053.63	7.09	0.00249	165602	HCD (High Energy Collision Dissociation)	MS2	60.7507	150	50.8644	11771	FR_BRIN1351_PY094_AC_1.raw	0/0	2.8	0.003813	0.01386
FALSE	High	Sequest HT (A2)	Unambiguous	QVPDWLHHL		1	4	Q9Y5W7	Q9Y5W7-2; Q9Y5W7; Q9Y5W7-3; Q9Y5W7-4	0	3	0.3944	0	1	1	382.203	1144.59	3.5	0.00134	231406	HCD (High Energy Collision Dissociation)	MS2	18.3878	150	67.9026	17531	FR_BRIN1351_PY094_AC_3.raw	0/0	2.84	0.003813	0.01353
FALSE	High	Sequest HT (A2)	Unambiguous	WLAEKLPTL		1	3	Q14008-3	Q14008-2; Q14008; Q14008-3	0	2	0.2329	0	1	1	535.816	1070.62	0.32	0.00017	1.69195e+06	HCD (High Energy Collision Dissociation)	MS2	38.3821	89.153	80.2295	21951	FR_BRIN1351_PY094_AC_1.raw	0/0	3.22	0.003813	0.01466
FALSE	High	Sequest HT (A2)	Unambiguous	RLPNRIPSL		1	2	Q9P227	Q9P227; Q9P227-2	0	3	0.3323	0	1	1	355.889	1065.65	-0.51	-0.00018	630250	HCD (High Energy Collision Dissociation)	MS2	15.9232	142.791	50.4749	11638	FR_BRIN1351_PY094_AC_1.raw	0/0	3.13	0.003813	0.0124
FALSE	High	Sequest HT (A2)	Unambiguous	TGPNLHGLFGR		1	1	P99999	P99999	0	3	0.3673	0	1	1	390.212	1168.62	-0.76	-0.0003	304550	HCD (High Energy Collision Dissociation)	MS2	43.2854	150	58.9792	14404	FR_BRIN1351_PY094_AC_3.raw	0/0	2.75	0.003813	0.013
FALSE	High	Sequest HT (A2)	Unambiguous	NLLEIAPHL		1	2	P43304	P43304; P43304-2	0	2	0.3537	0	1	1	510.299	1019.59	1.88	0.00096	784445	HCD (High Energy Collision Dissociation)	MS2	24.3051	140.987	81.8337	22311	FR_BRIN1351_PY094_AC_3.raw	0/0	2.46	0.003813	0.01464
FALSE	High	Sequest HT (A2)	Unambiguous	KILAHLWHL		1	2	P35250-1	P35250-1; P35250-2	0	3	0.405	0	1	1	377.567	1130.69	1.77	0.00067	125171	HCD (High Energy Collision Dissociation)	MS2	46.4981	150	58.5061	14241	FR_BRIN1351_PY094_AC_3.raw	0/0	3.63	0.003813	0.01286
FALSE	High	Sequest HT (A2)	Unambiguous	KLLEPVLLL		1	1	P62249	P62249	0	1	0.2049	0	1	1	1037.69	1037.69	-2.7	-0.0028	2.00653e+06	HCD (High Energy Collision Dissociation)	MS2	0	124.429	92.7896	26051	FR_BRIN1351_PY094_AC_3.raw	0/0	2.83	0.003813	0.01408
FALSE	High	Sequest HT (A2)	Unambiguous	FILQPIHNL		1	1	P21964-1	P21964-1	0	2	0.3348	0	1	1	547.822	1094.64	0.42	0.00023	481027	HCD (High Energy Collision Dissociation)	MS2	58.9818	150	76.6686	20721	FR_BRIN1351_PY094_AC_1.raw	0/0	2.3	0.003813	0.01291
FALSE	High	Sequest HT (A2)	Unambiguous	YLADIFTKL		1	1	Q49AG3	Q49AG3	0	2	0.0722	0	1	1	542.309	1083.61	1.21	0.00066	796153	HCD (High Energy Collision Dissociation)	MS2	32.2526	150	93.0173	26129	FR_BRIN1351_PY094_AC_3.raw	0/0	2.63	0.003813	0.01361
FALSE	High	Sequest HT (A2)	Unambiguous	FLPPIIARF		1	2	Q96PD2-2	Q96PD2-1; Q96PD2-2	0	2	0.3312	0	1	1	537.329	1073.65	0.97	0.00052	1.10563e+06	HCD (High Energy Collision Dissociation)	MS2	35.8551	82.833	93.5236	26302	FR_BRIN1351_PY094_AC_3.raw	0/0	1.54	0.003813	0.01319
FALSE	High	Sequest HT (A2)	Unambiguous	ALFPGDVDRL		1	1	P11216	P11216	0	2	0.3614	0	1	1	551.798	1102.59	0.46	0.00026	363786	HCD (High Energy Collision Dissociation)	MS2	65.9289	150	74.025	19569	FR_BRIN1351_PY094_AC_2.raw	0/0	2.02	0.003813	0.01348
FALSE	High	Sequest HT (A2)	Unambiguous	NLAEDIMRL		1	1	P08670	P08670	0	2	0.3137	0	1	1	537.785	1074.56	2.27	0.00122	380406	HCD (High Energy Collision Dissociation)	MS2	58.0918	150	89.6835	24913	FR_BRIN1351_PY094_AC_2.raw	0/0	2.55	0.003813	0.01314
FALSE	High	Sequest HT (A2)	Rejected	YLIPLLERL		1	1	P26196	P26196	0	2		0.0134	2	2	565.352	1129.7	-1.11	-0.00063	5972950	HCD (High Energy Collision Dissociation)	MS2	5.16688	21.408	103.308	29505	FR_BRIN1351_PY094_AC_2.raw	0/0	2.21	0.003813	0.01349
FALSE	High	Sequest HT (A2)	Unambiguous	AYQYPPPPPPPPPSRK		1	4	Q92841	Q92841-3; Q92841-1; Q92841; Q92841-2	0	3	0.5528	0	1	1	596.985	1788.94	-0.83	-0.00049	87655.7	HCD (High Energy Collision Dissociation)	MS2	38.1234	150	42.4942	8750	FR_BRIN1351_PY094_AC_2.raw	0/0	3.22	0.003813	0.01438
FALSE	High	Sequest HT (A2)	Unambiguous	GIIDPEESHRL		1	9	Q15149-1	Q15149-4; Q15149-1; Q15149-6; Q15149-9; Q15149-3; Q15149-8; Q15149-5; Q15149-7; Q15149-2	0	3	0.5267	0	1	1	422.554	1265.65	-0.89	-0.00038	229466	HCD (High Energy Collision Dissociation)	MS2	26.3882	150	47.5942	10663	FR_BRIN1351_PY094_AC_1.raw	0/0	3	0.003813	0.01501
FALSE	High	Sequest HT (A2)	Unambiguous	RLYDPASGTISL		1	1	Q9NRK6	Q9NRK6	0	2	0.1547	0	1	1	646.843	1292.68	-4.34	-0.00281	342128	HCD (High Energy Collision Dissociation)	MS2	56.3434	150	71.4393	18934	FR_BRIN1351_PY094_AC_1.raw	0/0	2.78	0.003813	0.01445
FALSE	High	Sequest HT (A2)	Unambiguous	YQFTGIKKY		1	1	Q96IX5	Q96IX5	0	3	0.3307	0	1	1	383.21	1147.62	0.94	0.00036	228942	HCD (High Energy Collision Dissociation)	MS2	36.8551	150	44.5829	9654	FR_BRIN1351_PY094_AC_1.raw	0/0	2.57	0.003813	0.01438
FALSE	High	Sequest HT (A2)	Unambiguous	FISEFEHRV		1	1	Q9UNM6	Q9UNM6	0	3	0.3377	0	1	1	388.533	1163.58	-0.05	-2e-05	246598	HCD (High Energy Collision Dissociation)	MS2	18.0289	150	49.6005	11156	FR_BRIN1351_PY094_AC_3.raw	0/0	3.02	0.003813	0.01385
FALSE	High	Sequest HT (A2)	Unambiguous	FVCDIRPEI		1	1	O75348	O75348	0	2	0.315	0	1	1	546.282	1091.56	1.97	0.00108	545343	HCD (High Energy Collision Dissociation)	MS2	73.708	85.03	74.9416	19948	FR_BRIN1351_PY094_AC_3.raw	0/0	2	0.003813	0.01495
FALSE	High	Sequest HT (A2)	Unambiguous	YIYHGTVKL		1	2	Q9NVX7-2	Q9NVX7-2; Q9NVX7-1	0	3	0.196	0	1	1	365.206	1093.6	-0.16	-6e-05	290749	HCD (High Energy Collision Dissociation)	MS2	12.6581	150	45.8931	9913	FR_BRIN1351_PY094_AC_3.raw	0/0	2.5	0.003813	0.01478
FALSE	High	Sequest HT (A2)	Unambiguous	SDIIRSMPEQTGEK		1	1	P62888	P62888	0	3	0.594	0	1	1	530.932	1590.78	1.31	0.0007	144349	HCD (High Energy Collision Dissociation)	MS2	33.663	150	41.8051	8748	FR_BRIN1351_PY094_AC_1.raw	0/0	3.99	0.003813	0.01385
FALSE	High	Sequest HT (A2)	Unambiguous	LVLDPPTDLKF		1	2	Q9P0L0-2	Q9P0L0; Q9P0L0-2	0	2	0.2639	0	1	1	629.359	1257.71	1.55	0.00097	397553	HCD (High Energy Collision Dissociation)	MS2	44.7373	150	88.0079	24598	FR_BRIN1351_PY094_AC_1.raw	0/0	2.69	0.003813	0.01421
FALSE	High	Sequest HT (A2)	Unambiguous	FLYPFPLAL		1	1	Q5BJD5-1	Q5BJD5-1	0	2	0.3411	0	1	1	540.81	1080.61	-0.89	-0.00048	1.81692e+06	HCD (High Energy Collision Dissociation)	MS2	4.45151	57.262	131.333	39021	FR_BRIN1351_PY094_AC_1.raw	0/0	3.02	0.003813	0.01277
FALSE	High	Sequest HT (A2)	Unambiguous	ALLDIIRSL		1	3	O95864	O95864-2; O95864-4; O95864	0	2	0.2389	0	1	1	507.322	1013.64	1.81	0.00092	448339	HCD (High Energy Collision Dissociation)	MS2	4.43261	140.888	111.177	32263	FR_BRIN1351_PY094_AC_3.raw	0/0	2.93	0.003813	0.01492
FALSE	High	Sequest HT (A2)	Unambiguous	ALAPGLPTA		1	1	Q9UMX5	Q9UMX5	0	1	0.201	0	1	1	810.473	810.473	1.21	0.00098	1465871	HCD (High Energy Collision Dissociation)	MS2	5.12881	122.328	64.2569	16178	FR_BRIN1351_PY094_AC_2.raw	0/0	2.09	0.003813	0.01288
FALSE	High	Sequest HT (A2)	Unambiguous	ALSGLAVRL		1	2	Q96HG1	P0DMW5; Q96HG1	0	2	0.1622	0	1	1	450.286	899.564	-3.43	-0.00154	244619	HCD (High Energy Collision Dissociation)	MS2	25.8761	150	66.1188	16831	FR_BRIN1351_PY094_AC_2.raw	0/0	2.96	0.003813	0.0141
FALSE	High	Sequest HT (A2)	Unambiguous	LLPPPPCPA		1	4	Q9BTY2	Q9NYG8-2; Q9BTY2-2; Q9BTY2; Q9NYG8-1	0	1	0.4715	0	1	1	904.497	904.497	1.29	0.00117	202424	HCD (High Energy Collision Dissociation)	MS2	0	150	64.8263	16376	FR_BRIN1351_PY094_AC_2.raw	0/0	1.93	0.003813	0.01519
FALSE	High	Sequest HT (A2)	Unambiguous	QVLDVVERL		1	1	P55268	P55268	0	2	0.3042	0	1	1	535.816	1070.62	3.85	0.00206	1236144	HCD (High Energy Collision Dissociation)	MS2	37.6876	79.172	74.5264	19809	FR_BRIN1351_PY094_AC_3.raw	0/0	2.4	0.003813	0.01282
FALSE	High	Sequest HT (A2)	Unambiguous	FINEKKYHL		1	1	P49585	P49585	0	3	0.1429	0	1	1	397.889	1191.65	-0.28	-0.00011	121014	HCD (High Energy Collision Dissociation)	MS2	71.0904	150	37.9639	7521	FR_BRIN1351_PY094_AC_1.raw	0/0	2.24	0.003813	0.01284
FALSE	High	Sequest HT (A2)	Unambiguous	LLPPPPCPA		1	4	Q9BTY2	Q9NYG8-2; Q9BTY2-2; Q9BTY2; Q9NYG8-1	0	1	0.5202	0	1	1	904.5	904.5	3.85	0.00349	455808	HCD (High Energy Collision Dissociation)	MS2	0	150	65.4271	16659	FR_BRIN1351_PY094_AC_3.raw	0/0	2.23	0.003813	0.01269
FALSE	High	Sequest HT (A2)	Unambiguous	IMLEALERV		1	2	A8MWD9	P62308; A8MWD9	0	2	0.2857	0	1	1	537.305	1073.6	-0.34	-0.00018	3.34938e+06	HCD (High Energy Collision Dissociation)	MS2	25.6104	31.265	76.6915	20729	FR_BRIN1351_PY094_AC_1.raw	0/0	2.59	0.003813	0.01314
FALSE	High	Sequest HT (A2)	Unambiguous	ALLNIKVKL		1	1	P05783	P05783	0	2	0.3553	0	1	1	506.35	1011.69	0.31	0.00016	2169737	HCD (High Energy Collision Dissociation)	MS2	26.9379	49.039	65.1229	16477	FR_BRIN1351_PY094_AC_2.raw	0/0	2.73	0.003813	0.01274
FALSE	High	Sequest HT (A2)	Unambiguous	LLPPPPCPA		1	4	Q9BTY2	Q9NYG8-2; Q9BTY2-2; Q9BTY2; Q9NYG8-1	0	1	0.522	0	1	1	904.497	904.497	0.82	0.00074	981396	HCD (High Energy Collision Dissociation)	MS2	0	150	65.1861	16499	FR_BRIN1351_PY094_AC_2.raw	0/0	2.05	0.003813	0.01384
FALSE	High	Sequest HT (A2)	Unambiguous	GIADLAHLLLF		1	3	O60566-3	O60566-3; O60566-2; O60566	0	2	0.099	0	1	1	591.848	1182.69	0.34	0.0002	249030	HCD (High Energy Collision Dissociation)	MS2	36.7558	150	129.64	38372	FR_BRIN1351_PY094_AC_3.raw	0/0	3.13	0.003813	0.01464
FALSE	High	Sequest HT (A2)	Unambiguous	ILLNIIERL		1	7	P49815	P49815-5; P49815-7; P49815-4; P49815; P49815-3; P49815-2; P49815-6	0	2	0.2063	0	1	1	548.857	1096.71	-1.95	-0.00107	352874	HCD (High Energy Collision Dissociation)	MS2	65.269	150	97.7936	27644	FR_BRIN1351_PY094_AC_2.raw	0/0	2.52	0.003813	0.01299
FALSE	High	Sequest HT (A2)	Unambiguous	VILEGELERA		1	2	P67936-2	P67936-2; P67936	0	2	0.2244	0	1	1	564.815	1128.62	-3.26	-0.00184	335810	HCD (High Energy Collision Dissociation)	MS2	57.125	150	56.6501	13597	FR_BRIN1351_PY094_AC_3.raw	0/0	2.54	0.003813	0.01404
FALSE	High	Sequest HT (A2)	Unambiguous	FILEPLYKI		1	3	Q15029	Q15029-2; Q15029-3; Q15029	0	2	0.1822	0	1	1	568.34	1135.67	-3.41	-0.00194	578656	HCD (High Energy Collision Dissociation)	MS2	64.1429	150	92.9214	26007	FR_BRIN1351_PY094_AC_2.raw	0/0	2.36	0.003813	0.01268
FALSE	High	Sequest HT (A2)	Unambiguous	RLPDPFAKI		1	2	Q9HCE7-1	Q9HCE7-1; Q9HCE7-2	0	2	0.2198	0	1	1	528.812	1056.62	-3.81	-0.00201	1.29126e+06	HCD (High Energy Collision Dissociation)	MS2	16.2306	150	63.1704	15797	FR_BRIN1351_PY094_AC_2.raw	0/0	2.73	0.003813	0.01514
FALSE	High	Sequest HT (A2)	Unambiguous	KLPEDIMKL		1	1	P10914	P10914	0	3	0.2788	0	1	1	362.878	1086.62	-3.9	-0.00141	387917	HCD (High Energy Collision Dissociation)	MS2	16.1379	150	63.0758	15763	FR_BRIN1351_PY094_AC_2.raw	0/0	2.69	0.003813	0.01437
FALSE	High	Sequest HT (A2)	Unambiguous	TLLAHPVTL		1	1	Q15327	Q15327	0	2	0.3278	0	1	1	482.796	964.585	2.38	0.00115	514678	HCD (High Energy Collision Dissociation)	MS2	22.5805	150	61.8612	15584	FR_BRIN1351_PY094_AC_1.raw	0/0	3.02	0.003813	0.01306
FALSE	High	Sequest HT (A2)	Rejected	YLIPLLERL		1	1	P26196	P26196	0	2		0.0122	2	2	565.353	1129.7	1.27	0.00072	5087827	HCD (High Energy Collision Dissociation)	MS2	2.64305	30.871	103.101	29583	FR_BRIN1351_PY094_AC_3.raw	0/0	2.43	0.003813	0.01491
FALSE	High	Sequest HT (A2)	Unambiguous	FLLDGFPRTV		1	6	P54819	P54819-2; P54819; P54819-6; P54819-4; P54819-5; P54819-3	0	2	0.2798	0	1	1	582.826	1164.64	3.03	0.00177	410155	HCD (High Energy Collision Dissociation)	MS2	45.8664	150	89.7432	25184	FR_BRIN1351_PY094_AC_1.raw	0/0	2.43	0.003813	0.01293
FALSE	High	Sequest HT (A2)	Unambiguous	YLLIPLLER		1	4	Q68CQ1-7	Q68CQ1-7; Q68CQ1-2; Q68CQ1-9; Q68CQ1-1	0	2	0.0423	0	1	1	565.351	1129.7	-1.97	-0.00112	598188	HCD (High Energy Collision Dissociation)	MS2	32.241	76.008	103.45	29698	FR_BRIN1351_PY094_AC_3.raw	0/0	2.13	0.003813	0.01404
FALSE	High	Sequest HT (A2)	Unambiguous	ALLSAVTRL		1	6	P26232	P26232-3; P35221; P26232; P26232-2; P26232-5; P35221-2	0	2	0.2762	0	1	1	472.301	943.595	1.49	0.0007	376821	HCD (High Energy Collision Dissociation)	MS2	43.9735	150	69.5127	18012	FR_BRIN1351_PY094_AC_2.raw	0/0	2.86	0.003813	0.01403
FALSE	High	Sequest HT (A2)	Unambiguous	KLIPFLEKL		1	2	Q05D32	Q05D32-2; Q05D32	0	3	0.2305	0	1	1	367.575	1100.71	1.94	0.00071	190151	HCD (High Energy Collision Dissociation)	MS2	26.9445	150	77.3405	20948	FR_BRIN1351_PY094_AC_1.raw	0/0	2.69	0.003813	0.01289
FALSE	High	Sequest HT (A2)	Unambiguous	YQFTGIKKY		1	1	Q96IX5	Q96IX5	0	2	0.4016	0	1	1	574.312	1147.62	1.32	0.00076	338507	HCD (High Energy Collision Dissociation)	MS2	33.1355	150	44.4835	9441	FR_BRIN1351_PY094_AC_3.raw	0/0	2.54	0.003813	0.01276
FALSE	High	Sequest HT (A2)	Unambiguous	MLPSILNQL		1	2	P20290-1	P20290-2; P20290-1	0	1	0.2103	0	1	1	1028.58	1028.58	0.88	0.00091	2.57161e+06	HCD (High Energy Collision Dissociation)	MS2	4.95476	127.139	103.604	29749	FR_BRIN1351_PY094_AC_3.raw	0/0	2.71	0.003813	0.01461
FALSE	High	Sequest HT (A2)	Unambiguous	FLLDGFPRTV		1	6	P54819	P54819-2; P54819; P54819-6; P54819-4; P54819-5; P54819-3	0	2	0.2925	0	1	1	582.826	1164.64	2.72	0.00158	279377	HCD (High Energy Collision Dissociation)	MS2	52.0864	150	89.3922	25068	FR_BRIN1351_PY094_AC_1.raw	0/0	2.12	0.003813	0.01455
FALSE	High	Sequest HT (A2)	Unambiguous	TLLTAIVKL		1	3	P63010-2	P63010-3; P63010-2; P63010-1	0	2	0.1185	0	1	1	486.329	971.651	1.26	0.00061	1.64747e+06	HCD (High Energy Collision Dissociation)	MS2	1.93404	67.404	89.1869	25000	FR_BRIN1351_PY094_AC_1.raw	0/0	2.7	0.003813	0.01292
FALSE	High	Sequest HT (A2)	Unambiguous	FLKEYLHFV		1	2	Q14511-1	Q14511-3; Q14511-1	0	3	0.2414	0	1	1	399.222	1195.65	0.71	0.00028	183511	HCD (High Energy Collision Dissociation)	MS2	46.4611	150	75.2577	20054	FR_BRIN1351_PY094_AC_3.raw	0/0	2.03	0.003813	0.01469
FALSE	High	Sequest HT (A2)	Unambiguous	RLPPPFPGL		1	3	Q13596-3	Q13596; Q13596-2; Q13596-3	0	2	0.25	0	1	1	497.299	993.59	1.77	0.00088	820899	HCD (High Energy Collision Dissociation)	MS2	35.0596	137.958	75.9392	20469	FR_BRIN1351_PY094_AC_1.raw	0/0	2.12	0.003813	0.0138
FALSE	High	Sequest HT (A2)	Unambiguous	RVEELTFHL		1	3	Q9NP80-1	Q9NP80-2; Q9NP80-3; Q9NP80-1	0	3	0.2419	0	1	1	381.874	1143.61	-6.58	-0.00251	428229	HCD (High Energy Collision Dissociation)	MS2	57.6694	150	62.4488	15544	FR_BRIN1351_PY094_AC_2.raw	0/0	3.1	0.003813	0.01439
FALSE	High	Sequest HT (A2)	Unambiguous	RLWPKIQGL		1	1	Q9NX09	Q9NX09	0	2	0.3403	0	1	1	555.841	1110.68	-2.82	-0.00156	2862570	HCD (High Energy Collision Dissociation)	MS2	29.2487	38.988	62.5606	15581	FR_BRIN1351_PY094_AC_2.raw	0/0	2.88	0.003813	0.01392
FALSE	High	Sequest HT (A2)	Unambiguous	YQFTGIKKY		1	1	Q96IX5	Q96IX5	0	3	0.2238	0	1	1	383.21	1147.61	-0.1	-4e-05	921306	HCD (High Energy Collision Dissociation)	MS2	21.8123	71.292	45.0857	9641	FR_BRIN1351_PY094_AC_3.raw	0/0	2.77	0.003813	0.01248
FALSE	High	Sequest HT (A2)	Unambiguous	QVPDWLHHL		1	4	Q9Y5W7	Q9Y5W7-2; Q9Y5W7; Q9Y5W7-3; Q9Y5W7-4	0	3	0.3878	0	1	1	382.202	1144.59	0.46	0.00018	375606	HCD (High Energy Collision Dissociation)	MS2	10.1604	150	68.0373	17502	FR_BRIN1351_PY094_AC_2.raw	0/0	3.12	0.003813	0.01244
FALSE	High	Sequest HT (A2)	Unambiguous	RIMDPDVITGY		1	1	P28340	P28340	0	2	0.3344	0	1	1	640.322	1279.64	1.4	0.00089	406080	HCD (High Energy Collision Dissociation)	MS2	61.9944	150	67.9932	17487	FR_BRIN1351_PY094_AC_2.raw	0/0	3.05	0.003813	0.01516
FALSE	High	Sequest HT (A2)	Unambiguous	LLPPPPCPA		1	4	Q9BTY2	Q9NYG8-2; Q9BTY2-2; Q9BTY2; Q9NYG8-1	0	1	0.4372	0	1	1	904.498	904.498	1.63	0.00147	336966	HCD (High Energy Collision Dissociation)	MS2	0	150	65.8622	16813	FR_BRIN1351_PY094_AC_3.raw	0/0	2.15	0.003813	0.01466
FALSE	High	Sequest HT (A2)	Unambiguous	FLLPGHTRL		1	1	Q9NUJ3	Q9NUJ3	0	3	0.4138	0	1	1	351.878	1053.62	0.4	0.00014	137155	HCD (High Energy Collision Dissociation)	MS2	24.6505	150	53.9348	12592	FR_BRIN1351_PY094_AC_2.raw	0/0	2.32	0.003813	0.01269
FALSE	High	Sequest HT (A2)	Unambiguous	ALFPGDVDRL		1	1	P11216	P11216	0	2	0.3886	0	1	1	551.799	1102.59	2.24	0.00123	297419	HCD (High Energy Collision Dissociation)	MS2	66.8913	150	74.229	19709	FR_BRIN1351_PY094_AC_3.raw	0/0	2.29	0.003813	0.01441
FALSE	High	Sequest HT (A2)	Unambiguous	YLIKDIRFL		1	2	O00541-1	O00541-1; O00541-2	0	3	0.1777	0	1	1	394.241	1180.71	-0.12	-5e-05	288365	HCD (High Energy Collision Dissociation)	MS2	8.41358	150	76.7282	20487	FR_BRIN1351_PY094_AC_2.raw	0/0	2.42	0.003813	0.01467
FALSE	High	Sequest HT (A2)	Unambiguous	FLNDIFERI		1	2	Q6DN03	Q6DN03; Q6DRA6	0	2	0.1364	0	1	1	583.814	1166.62	-0.13	-7e-05	237921	HCD (High Energy Collision Dissociation)	MS2	73.0893	150	96.1961	27353	FR_BRIN1351_PY094_AC_1.raw	0/0	1.98	0.003813	0.01256
FALSE	High	Sequest HT (A2)	Unambiguous	FVNDIFERI		1	15	Q5QNW6-2	Q16778; Q5QNW6-1; Q99879; P33778; P58876; Q93079; O60814; Q99880; Q5QNW6-2; P62807; P57053; Q8N257; P06899; P23527; Q99877	0	2	0.4007	0	1	1	576.806	1152.6	-0.64	-0.00037	22911714	HCD (High Energy Collision Dissociation)	MS2	1.7859	4.203	84.3754	23102	FR_BRIN1351_PY094_AC_2.raw	0/0	2.77	0.003813	0.01291
FALSE	High	Sequest HT (A2)	Unambiguous	FISEFEHRV		1	1	Q9UNM6	Q9UNM6	0	3	0.2764	0	1	1	388.533	1163.58	-0.92	-0.00036	929444	HCD (High Energy Collision Dissociation)	MS2	14.2117	150	50.0123	11251	FR_BRIN1351_PY094_AC_2.raw	0/0	2.75	0.003813	0.01321
FALSE	High	Sequest HT (A2)	Unambiguous	KLFEEIREI		1	2	Q8N4U5	Q8N4U5-2; Q8N4U5	0	3	0.3062	0	1	1	392.893	1176.66	2.07	0.00081	121205	HCD (High Energy Collision Dissociation)	MS2	28.4601	150	60.8085	15032	FR_BRIN1351_PY094_AC_3.raw	0/0	3.07	0.003813	0.01287
FALSE	High	Sequest HT (A2)	Unambiguous	GVIELYVKL		1	2	O60443	O60443-3; O60443	0	2	0.4035	0	1	1	517.318	1033.63	0.46	0.00024	968673	HCD (High Energy Collision Dissociation)	MS2	23.9325	150	85.8899	23625	FR_BRIN1351_PY094_AC_2.raw	0/0	2.28	0.003813	0.01331
FALSE	High	Sequest HT (A2)	Unambiguous	FVPEIFHRI		1	3	Q13472-1	Q13472-3; Q13472-1; Q13472-2	0	2	0.2778	0	1	1	579.328	1157.65	1.21	0.0007	208276	HCD (High Energy Collision Dissociation)	MS2	26.7162	150	66.4297	17194	FR_BRIN1351_PY094_AC_1.raw	0/0	1.98	0.003813	0.0125
FALSE	High	Sequest HT (A2)	Unambiguous	FVNDIFERI		1	15	Q5QNW6-2	Q16778; Q5QNW6-1; Q99879; P33778; P58876; Q93079; O60814; Q99880; Q5QNW6-2; P62807; P57053; Q8N257; P06899; P23527; Q99877	0	2	0.2582	0	1	1	576.806	1152.61	0.42	0.00024	477426	HCD (High Energy Collision Dissociation)	MS2	63.7235	150	86.2749	24012	FR_BRIN1351_PY094_AC_1.raw	0/0	2.13	0.003813	0.01272
FALSE	High	Sequest HT (A2)	Unambiguous	YLAQVYQHL		1	1	Q96EK5	Q96EK5	0	2	0.3384	0	1	1	567.802	1134.6	3.07	0.00174	257086	HCD (High Energy Collision Dissociation)	MS2	38.2027	150	60.9008	15063	FR_BRIN1351_PY094_AC_3.raw	0/0	1.98	0.003813	0.01424
FALSE	High	Sequest HT (A2)	Unambiguous	KVIDEIYRV		1	1	Q9NVF7-1	Q9NVF7-1	0	2	0.355	0	1	1	567.83	1134.65	0.04	2e-05	523363	HCD (High Energy Collision Dissociation)	MS2	49.3569	150	52.1148	12009	FR_BRIN1351_PY094_AC_3.raw	0/0	3.07	0.003813	0.01268
FALSE	High	Sequest HT (A2)	Unambiguous	SLADIAQKL		1	2	O43242	O43242-2; O43242	0	2	0.2308	0	1	1	479.782	958.558	0.87	0.00042	1.06857e+06	HCD (High Energy Collision Dissociation)	MS2	32.0134	76.785	70.539	18621	FR_BRIN1351_PY094_AC_1.raw	0/0	2.99	0.003813	0.01512
FALSE	High	Sequest HT (A2)	Unambiguous	KLLETKWTL		1	1	P08729	P08729	0	2	0.2016	0	1	1	566.344	1131.68	3.62	0.00205	153260	HCD (High Energy Collision Dissociation)	MS2	65.6927	150	61.3257	15210	FR_BRIN1351_PY094_AC_3.raw	0/0	2.53	0.003813	0.01289
FALSE	High	Sequest HT (A2)	Unambiguous	SLLEKSLGL		1	2	O43324-1	O43324-1; O43324-2	0	2	0.1375	0	1	1	480.292	959.577	0.28	0.00013	970233	HCD (High Energy Collision Dissociation)	MS2	9.16399	136.495	72.4749	19292	FR_BRIN1351_PY094_AC_1.raw	0/0	3.2	0.003813	0.01447
FALSE	High	Sequest HT (A2)	Unambiguous	SLFGGSVKL		1	3	Q8WUM4-2	Q8WUM4-3; Q8WUM4-2; Q8WUM4	0	2	0.1923	0	1	1	454.268	907.528	4.06	0.00184	3.35301e+06	HCD (High Energy Collision Dissociation)	MS2	26.7168	27.534	69.3135	18019	FR_BRIN1351_PY094_AC_3.raw	0/0	1.82	0.003813	0.01468
FALSE	High	Sequest HT (A2)	Unambiguous	NLLEIAPHL		1	2	P43304	P43304; P43304-2	0	2	0.3669	0	1	1	510.298	1019.59	-0.34	-0.00017	953954	HCD (High Energy Collision Dissociation)	MS2	47.7345	150	81.9335	22272	FR_BRIN1351_PY094_AC_2.raw	0/0	2.48	0.003813	0.01257
FALSE	High	Sequest HT (A2)	Unambiguous	RLAVYIDRV		1	4	P02545	P02545-6; P02545-2; P02545; P02545-3	0	3	0.2762	0	1	1	368.889	1104.65	-0.44	-0.00016	796541	HCD (High Energy Collision Dissociation)	MS2	7.37825	73.574	50.4344	11395	FR_BRIN1351_PY094_AC_2.raw	0/0	2.86	0.003813	0.01455
FALSE	High	Sequest HT (A2)	Unambiguous	YIVDLLTHL		1	2	Q3B7J2-1	Q3B7J2-1; Q3B7J2-2	0	2	0.3846	0	1	1	543.813	1086.62	-0.17	-9e-05	1.00645e+06	HCD (High Energy Collision Dissociation)	MS2	15.0703	150	102.166	29362	FR_BRIN1351_PY094_AC_1.raw	0/0	2.34	0.003813	0.01454
FALSE	High	Sequest HT (A2)	Unambiguous	LVENFDEASKNEAN		1	4	P20290-1	P20290-2; Q96K17-1; Q96K17-2; P20290-1	0	2	0.5714	0	1	1	790.367	1579.73	1.61	0.00127	96464.9	HCD (High Energy Collision Dissociation)	MS2	0	150	45.6215	9780	FR_BRIN1351_PY094_AC_2.raw	0/0	2.17	0.003813	0.01365
FALSE	High	Sequest HT (A2)	Unambiguous	FLSTLEHHL		1	2	Q969V3	Q969V3-2; Q969V3	0	3	0.2951	0	1	1	366.197	1096.58	-0.63	-0.00023	504065	HCD (High Energy Collision Dissociation)	MS2	29.3805	150	52.6901	12207	FR_BRIN1351_PY094_AC_3.raw	0/0	2.88	0.003813	0.01266
FALSE	High	Sequest HT (A2)	Unambiguous	RTIGVITKL		1	14	Q9UQ16-4	Q9UQ16-2; P50570-2; Q05193-1; Q9UQ16-3; Q9UQ16-5; Q05193-3; P50570-3; P50570-1; P50570-5; Q05193-2; Q9UQ16-4; P50570-4; Q05193-5; Q9UQ16	0	3	0.2633	0	1	1	334.222	1000.65	0.33	0.00011	169678	HCD (High Energy Collision Dissociation)	MS2	28.706	150	46.024	9914	FR_BRIN1351_PY094_AC_2.raw	0/0	2.81	0.003813	0.01337
FALSE	High	Sequest HT (A2)	Unambiguous	FVLPILQKL		1	1	Q9Y6V7	Q9Y6V7	0	2	0.4583	0	1	1	535.852	1070.7	-0.38	-0.0002	3.44594e+06	HCD (High Energy Collision Dissociation)	MS2	9.40081	59.213	101.742	29224	FR_BRIN1351_PY094_AC_1.raw	0/0	2.4	0.003813	0.01497
FALSE	High	Sequest HT (A2)	Unambiguous	YLPEDFIRV		1	1	O43187	O43187	0	2	0.1707	0	1	1	576.309	1151.61	0.75	0.00043	3.37611e+06	HCD (High Energy Collision Dissociation)	MS2	11.5318	26.092	85.2774	23490	FR_BRIN1351_PY094_AC_3.raw	0/0	1.64	0.003813	0.01411
FALSE	High	Sequest HT (A2)	Unambiguous	YLPVGSHNL		1	1	Q07864	Q07864	0	2	0.3268	0	1	1	500.267	999.526	0.18	9e-05	1.06134e+06	HCD (High Energy Collision Dissociation)	MS2	14.384	76.44	50.2239	11323	FR_BRIN1351_PY094_AC_2.raw	0/0	1.53	0.003813	0.01449
FALSE	High	Sequest HT (A2)	Unambiguous	NILDPRLLIAF		1	2	O00257-1	O00257-1; O00257-3	0	2	0.5918	0	1	2	642.885	1284.76	-3.08	-0.00198	287390	HCD (High Energy Collision Dissociation)	MS2	55.026	150	116.336	33805	FR_BRIN1351_PY094_AC_2.raw	0/0	3.16	0.003813	0.01376
FALSE	High	Sequest HT (A2)	Unambiguous	NILDPRLLLAF		1	2		Q14781-2; Q14781-1	0	2	0.5918	0	1	1	642.885	1284.76	-3.08	-0.00198	287390	HCD (High Energy Collision Dissociation)	MS2	55.026	150	116.336	33805	FR_BRIN1351_PY094_AC_2.raw	0/0	3.16	0.003813	0.01376
FALSE	High	Sequest HT (A2)	Unambiguous	FIFSDTHEL		1	1	Q9UKK3	Q9UKK3	0	2	0.2959	0	1	1	554.769	1108.53	0.53	0.0003	278422	HCD (High Energy Collision Dissociation)	MS2	77.8536	150	72.9743	19464	FR_BRIN1351_PY094_AC_1.raw	0/0	1.69	0.003813	0.01306
FALSE	High	Sequest HT (A2)	Unambiguous	FVIDLQTRL		1	2	Q14498-1	Q14498-3; Q14498-1	0	2	0.3183	0	1	1	552.824	1104.64	0.32	0.00018	3.61574e+06	HCD (High Energy Collision Dissociation)	MS2	9.77722	22.182	82.8962	22867	FR_BRIN1351_PY094_AC_1.raw	0/0	2.89	0.003813	0.01346
FALSE	High	Sequest HT (A2)	Unambiguous	FLLPVINEM		1	2	Q96HT8	Q9Y605; Q96HT8	0	1	0.2927	0	1	1	1075.59	1075.59	-0.17	-0.00018	165650	HCD (High Energy Collision Dissociation)	MS2	47.6422	150	115.056	33385	FR_BRIN1351_PY094_AC_2.raw	0/0	2.05	0.003813	0.01507
FALSE	High	Sequest HT (A2)	Unambiguous	WILEQLTRL		1	2	P53671-3	P53671-3; Q96C90	0	2	0.3321	0	1	1	586.345	1171.68	-0.6	-0.00035	602240	HCD (High Energy Collision Dissociation)	MS2	0	150	100.734	28890	FR_BRIN1351_PY094_AC_1.raw	0/0	2.71	0.003813	0.01303
FALSE	High	Sequest HT (A2)	Unambiguous	TLDGLPPLRL		1	1	Q8TAP8	Q8TAP8	0	2	0.1635	0	1	1	547.833	1094.66	1.19	0.00065	2250292	HCD (High Energy Collision Dissociation)	MS2	39.6423	48.085	84.628	23270	FR_BRIN1351_PY094_AC_3.raw	0/0	2.63	0.003813	0.01332
FALSE	High	Sequest HT (A2)	Unambiguous	HLLEKIDHL		1	1	Q9NWR8	Q9NWR8	0	2	0.1374	0	1	1	559.32	1117.63	-2.53	-0.00141	268761	HCD (High Energy Collision Dissociation)	MS2	62.8773	150	48.7316	10822	FR_BRIN1351_PY094_AC_2.raw	0/0	2.62	0.003813	0.01363
FALSE	High	Sequest HT (A2)	Unambiguous	TGPNLHGLFGR		1	1	P99999	P99999	0	3	0.38	0	1	1	390.213	1168.62	1.59	0.00062	437443	HCD (High Energy Collision Dissociation)	MS2	0	150	55.6438	13425	FR_BRIN1351_PY094_AC_1.raw	0/0	3.5	0.003813	0.01365
FALSE	High	Sequest HT (A2)	Unambiguous	WLAEKLPTL		1	3	Q14008-3	Q14008-2; Q14008; Q14008-3	0	2	0.1715	0	1	1	535.817	1070.63	1.35	0.00072	849884	HCD (High Energy Collision Dissociation)	MS2	57.7242	150	80.5757	21803	FR_BRIN1351_PY094_AC_2.raw	0/0	2.74	0.003813	0.01477
FALSE	High	Sequest HT (A2)	Unambiguous	YIYHGTVKL		1	2	Q9NVX7-2	Q9NVX7-2; Q9NVX7-1	0	3	0.1238	0	1	1	365.206	1093.6	-0.07	-3e-05	226905	HCD (High Energy Collision Dissociation)	MS2	10.9568	150	45.9907	9903	FR_BRIN1351_PY094_AC_2.raw	0/0	2.02	0.003813	0.01388
FALSE	High	Sequest HT (A2)	Unambiguous	ALLDKLYAL		1	1	Q9NV31	Q9NV31	0	2	0.1265	0	1	1	510.312	1019.62	2.47	0.00126	19062898	HCD (High Energy Collision Dissociation)	MS2	21.9013	3.617	88.7343	24674	FR_BRIN1351_PY094_AC_3.raw	0/0	2.45	0.003813	0.01271
FALSE	High	Sequest HT (A2)	Unambiguous	PVQPAVLQVHQTS		1	1	O95810	O95810	0	3	0.3207	0	1	1	468.594	1403.77	1.76	0.00082	254384	HCD (High Energy Collision Dissociation)	MS2	64.6295	150	48.3234	10728	FR_BRIN1351_PY094_AC_3.raw	0/0	3.43	0.003813	0.01278
FALSE	High	Sequest HT (A2)	Unambiguous	SVVESVFKL		1	2	P56537-1	P56537-2; P56537-1	0	2	0.266	0	1	1	504.292	1007.58	-1.13	-0.00057	1.64161e+06	HCD (High Energy Collision Dissociation)	MS2	56.1244	59.573	77.6842	20816	FR_BRIN1351_PY094_AC_2.raw	0/0	2.03	0.003813	0.01494
FALSE	High	Sequest HT (A2)	Unambiguous	RLQEELEKL		1	3	Q9P2E9-1	Q9P2E9-3; Q9P2E9-1; Q9P2E9-2	0	2	0.094	0	1	1	579.329	1157.65	-1.01	-0.00059	828095	HCD (High Energy Collision Dissociation)	MS2	28.9815	150	50.5343	11476	FR_BRIN1351_PY094_AC_3.raw	0/0	2.66	0.003813	0.01482
FALSE	High	Sequest HT (A2)	Unambiguous	SLLDEFYKL		1	2	Q14444-1	Q14444-1; Q14444-2	0	2	0.3439	0	1	1	564.306	1127.6	4.99	0.00281	165391	HCD (High Energy Collision Dissociation)	MS2	76.0252	150	105.123	30349	FR_BRIN1351_PY094_AC_1.raw	0/0	1.57	0.003813	0.0133
FALSE	High	Sequest HT (A2)	Unambiguous	SVVESVFKL		1	2	P56537-1	P56537-2; P56537-1	0	2	0.2796	0	1	1	504.293	1007.58	0.69	0.00035	2.89016e+06	HCD (High Energy Collision Dissociation)	MS2	24.3775	39.028	78.3832	21053	FR_BRIN1351_PY094_AC_2.raw	0/0	2.11	0.003813	0.01417
FALSE	High	Sequest HT (A2)	Unambiguous	KLLEELLVSL		1	1	Q9H2G9-1	Q9H2G9-1	0	2	0.4023	0	1	1	578.863	1156.72	-0.59	-0.00034	245093	HCD (High Energy Collision Dissociation)	MS2	62.8968	150	106.189	30451	FR_BRIN1351_PY094_AC_2.raw	0/0	2.66	0.003813	0.0142
FALSE	High	Sequest HT (A2)	Unambiguous	AILDHTYKM		1	2	O96019-1	O96019-2; O96019-1	0	3	0.2741	0	1	1	364.523	1091.55	-0.67	-0.00024	206379	HCD (High Energy Collision Dissociation)	MS2	58.4899	150	47.0076	10245	FR_BRIN1351_PY094_AC_2.raw	0/0	2.59	0.003813	0.01511
FALSE	High	Sequest HT (A2)	Unambiguous	YQFTGIKKY		1	1	Q96IX5	Q96IX5	0	3	0.3295	0	1	1	383.21	1147.61	-0.1	-4e-05	1.20523e+06	HCD (High Energy Collision Dissociation)	MS2	6.97431	63.112	44.8113	9509	FR_BRIN1351_PY094_AC_2.raw	0/0	2.61	0.003813	0.01318
FALSE	High	Sequest HT (A2)	Unambiguous	YLKVFEPKL		1	2	Q96CW1	Q96CW1; Q96CW1-2	0	3	0.2213	0	1	1	379.563	1136.67	1.51	0.00057	256020	HCD (High Energy Collision Dissociation)	MS2	61.5907	150	60.4679	14914	FR_BRIN1351_PY094_AC_3.raw	0/0	2.44	0.003813	0.01329
FALSE	High	Sequest HT (A2)	Unambiguous	KVVDVVRNL		1	2	P20591	P20591; P20591-2	0	3	0.3107	0	1	1	347.885	1041.64	0.15	5e-05	1.72923e+06	HCD (High Energy Collision Dissociation)	MS2	2.3788	42.285	48.3637	10699	FR_BRIN1351_PY094_AC_2.raw	0/0	3.38	0.003813	0.01253
FALSE	High	Sequest HT (A2)	Unambiguous	KVIDEIYRV		1	1	Q9NVF7-1	Q9NVF7-1	0	2	0.2633	0	1	1	567.83	1134.65	0.47	0.00027	660856	HCD (High Energy Collision Dissociation)	MS2	44.6246	150	52.5336	12105	FR_BRIN1351_PY094_AC_2.raw	0/0	3.19	0.003813	0.01302
FALSE	High	Sequest HT (A2)	Rejected	YLIPLLERL		1	1	P26196	P26196	0	2		0.0056	2	2	565.353	1129.7	-0.14	-8e-05	443470	HCD (High Energy Collision Dissociation)	MS2	78.7707	99.818	103.743	29885	FR_BRIN1351_PY094_AC_1.raw	0/0	1.79	0.003813	0.01367
FALSE	High	Sequest HT (A2)	Unambiguous	FLPPSWRKL		1	2	Q9H0D6-1	Q9H0D6-1; Q9H0D6-2	0	3	0.1629	0	1	1	381.894	1143.67	-0.18	-7e-05	474430	HCD (High Energy Collision Dissociation)	MS2	9.44016	150	58.6721	14480	FR_BRIN1351_PY094_AC_1.raw	0/0	1.78	0.003813	0.0138
FALSE	High	Sequest HT (A2)	Unambiguous	KIMEAMEKL		1	3	Q9Y237-2	Q9Y237-2; Q9Y237-3; Q9Y237	0	2	0.2241	0	1	1	546.793	1092.58	0.21	0.00011	490168	HCD (High Energy Collision Dissociation)	MS2	0	150	48.6318	10789	FR_BRIN1351_PY094_AC_2.raw	0/0	3.57	0.003813	0.01258
FALSE	High	Sequest HT (A2)	Unambiguous	FLFGYPKRL		1	1	Q9HAY2	Q9HAY2	0	2	0.287	0	1	1	570.832	1140.66	0.31	0.00018	360748	HCD (High Energy Collision Dissociation)	MS2	43.3031	150	65.255	16774	FR_BRIN1351_PY094_AC_1.raw	0/0	2.23	0.003813	0.01262
FALSE	High	Sequest HT (A2)	Unambiguous	FIVEQYKHL		1	1	Q14566	Q14566	0	3	0.1822	0	1	1	392.885	1176.64	-1.21	-0.00048	322606	HCD (High Energy Collision Dissociation)	MS2	11.7474	150	51.6639	12044	FR_BRIN1351_PY094_AC_1.raw	0/0	2.47	0.003813	0.015
FALSE	High	Sequest HT (A2)	Unambiguous	YLLDLHSYL		1	3	O60337	O60337-5; O60337; O60337-6	0	2	0.1968	0	1	1	568.802	1136.6	-2.11	-0.0012	837018	HCD (High Energy Collision Dissociation)	MS2	38.7419	150	95.8175	27226	FR_BRIN1351_PY094_AC_1.raw	0/0	2.49	0.003813	0.01424
FALSE	High	Sequest HT (A2)	Selected	YLLIPLLER		1	4	Q68CQ1-7	Q68CQ1-7; Q68CQ1-2; Q68CQ1-9; Q68CQ1-1	0	2	0.0056	0	1	1	565.353	1129.7	-0.14	-8e-05	443470	HCD (High Energy Collision Dissociation)	MS2	78.7707	99.818	103.743	29885	FR_BRIN1351_PY094_AC_1.raw	0/0	1.8	0.003813	0.01524
FALSE	High	Sequest HT (A2)	Unambiguous	GLADKVYFL		1	1	P27708	P27708	0	2	0.23	0	1	1	513.286	1025.57	-1.1	-0.00057	14913414	HCD (High Energy Collision Dissociation)	MS2	5.78737	7.187	81.2961	22319	FR_BRIN1351_PY094_AC_1.raw	0/0	2.87	0.003813	0.01451
FALSE	High	Sequest HT (A2)	Unambiguous	GIYVSEKGTVQQADE		1	1	P32969	P32969	0	2	0.6083	0	1	1	812.397	1623.79	0.75	0.00061	155232	HCD (High Energy Collision Dissociation)	MS2	0	150	45.3077	9675	FR_BRIN1351_PY094_AC_2.raw	0/0	4.11	0.003813	0.01241
FALSE	High	Sequest HT (A2)	Unambiguous	KETLPSIWDSPTKQLSV		1	2	Q9Y673	Q9Y673; Q9Y673-2	0	3	0.0431	0	1	1	643.686	1929.04	6.16	0.00396	119469	HCD (High Energy Collision Dissociation)	MS2	46.9807	150	44.9878	9568	FR_BRIN1351_PY094_AC_2.raw	0/0	2.55	0.003813	0.01264
FALSE	High	Sequest HT (A2)	Unambiguous	FLLDGFPRTV		1	6	P54819	P54819-2; P54819; P54819-6; P54819-4; P54819-5; P54819-3	0	2	0.3089	0	1	1	582.828	1164.65	5.97	0.00347	489300	HCD (High Energy Collision Dissociation)	MS2	40.9532	140.786	89.5162	24937	FR_BRIN1351_PY094_AC_3.raw	0/0	2.46	0.004755	0.0153
FALSE	High	Sequest HT (A2)	Unambiguous	SIYPSPTGV		1	1	Q6P2Q9	Q6P2Q9	0	1	0.2388	0	1	1	920.475	920.475	2.43	0.00224	835956	HCD (High Energy Collision Dissociation)	MS2	0	150	61.5917	15246	FR_BRIN1351_PY094_AC_2.raw	0/0	2.89	0.004755	0.0153
FALSE	High	Sequest HT (A2)	Unambiguous	SVVESVFKL		1	2	P56537-1	P56537-2; P56537-1	0	2	0.2732	0	1	1	504.293	1007.58	1.17	0.00059	767947	HCD (High Energy Collision Dissociation)	MS2	51.1226	150	78.7498	21175	FR_BRIN1351_PY094_AC_2.raw	0/0	1.94	0.00565	0.01535
FALSE	High	Sequest HT (A2)	Unambiguous	FILSFIDHI		1	2	Q14974	Q14974; Q14974-2	0	2	0.1639	0	1	1	552.808	1104.61	0.11	6e-05	149133	HCD (High Energy Collision Dissociation)	MS2	35.4977	150	106.025	30646	FR_BRIN1351_PY094_AC_1.raw	0/0	2.44	0.00565	0.01546
FALSE	High	Sequest HT (A2)	Unambiguous	KVLDFEHFL		1	2	P60660	P60660; P60660-2	0	3	0.4586	0	1	1	383.209	1147.61	-1.38	-0.00053	2.40641e+06	HCD (High Energy Collision Dissociation)	MS2	35.1134	29.225	80.0613	21627	FR_BRIN1351_PY094_AC_2.raw	0/0	2.66	0.00565	0.01545
FALSE	High	Sequest HT (A2)	Unambiguous	KLPAPLPGL		1	2	Q8N1F7-1	Q8N1F7-2; Q8N1F7-1	0	2	0.3936	0	1	1	453.296	905.585	3.4	0.00154	3668442	HCD (High Energy Collision Dissociation)	MS2	8.54374	32.067	69.3818	18043	FR_BRIN1351_PY094_AC_3.raw	0/0	2.82	0.00565	0.01539
FALSE	High	Sequest HT (A2)	Unambiguous	FAMDVYKNL		1	1	P60228	P60228	0	2	0.3689	0	1	1	550.776	1100.54	-0.12	-7e-05	270241	HCD (High Energy Collision Dissociation)	MS2	66.3614	150	72.6668	19107	FR_BRIN1351_PY094_AC_2.raw	0/0	2.44	0.00565	0.01538
FALSE	High	Sequest HT (A2)	Unambiguous	TLVDEVFRI		1	3	P15927-3	P15927-3; P15927-2; P15927-1	0	2	0.3605	0	1	1	546.309	1091.61	0.46	0.00025	325788	HCD (High Energy Collision Dissociation)	MS2	68.8227	150	94.0898	26400	FR_BRIN1351_PY094_AC_2.raw	0/0	2.58	0.00565	0.01555
FALSE	High	Sequest HT (A2)	Unambiguous	VLADLKVQL		1	1	Q9NQP4	Q9NQP4	0	2	0.1719	0	1	1	499.816	998.625	0.41	0.0002	2.39963e+06	HCD (High Energy Collision Dissociation)	MS2	14.1356	56.871	72.667	19357	FR_BRIN1351_PY094_AC_1.raw	0/0	2.85	0.00565	0.01533
FALSE	High	Sequest HT (A2)	Unambiguous	SLLDEFYKL		1	2	Q14444-1	Q14444-1; Q14444-2	0	2	0.4153	0	1	1	564.303	1127.6	0.01	1e-05	1.26564e+06	HCD (High Energy Collision Dissociation)	MS2	15.7675	150	103.615	29606	FR_BRIN1351_PY094_AC_2.raw	0/0	2.36	0.00565	0.01541
FALSE	High	Sequest HT (A2)	Unambiguous	MNAANVGWNNSTFA		1	1	P14174	P14174	0	2	0.289	0	1	1	748.834	1496.66	1.42	0.00106	751134	HCD (High Energy Collision Dissociation)	MS2	33.0853	150	76.2512	20394	FR_BRIN1351_PY094_AC_3.raw	0/0	3.01	0.00565	0.01535
FALSE	High	Sequest HT (A2)	Unambiguous	YLPEDFIRV		1	1	O43187	O43187	0	2	0.2526	0	1	1	576.308	1151.61	-0.42	-0.00024	3.24381e+06	HCD (High Energy Collision Dissociation)	MS2	8.23791	27.569	85.512	23753	FR_BRIN1351_PY094_AC_1.raw	0/0	1.9	0.006125	0.01736
FALSE	High	Sequest HT (A2)	Unambiguous	RLIAQRYLL		1	2	P25789	P25789-2; P25789	0	3	0.3983	0	1	1	382.576	1145.71	-0.64	-0.00025	469292	HCD (High Energy Collision Dissociation)	MS2	43.3968	150	55.1891	13086	FR_BRIN1351_PY094_AC_3.raw	0/0	3.49	0.006125	0.01981
FALSE	High	Sequest HT (A2)	Unambiguous	FLHEATVRL		1	1	Q12772	Q12772	0	3	0.0955	0	1	1	362.541	1085.61	-2.25	-0.00081	366587	HCD (High Energy Collision Dissociation)	MS2	59.3791	140.064	49.2807	11049	FR_BRIN1351_PY094_AC_3.raw	0/0	2.2	0.006125	0.0272
FALSE	High	Sequest HT (A2)	Unambiguous	GLDIDGIYRV		1	4	Q8IWW6-1	Q8IWW6-3; Q8IWW6-2; Q8IWW6-4; Q8IWW6-1	0	2	0.2137	0	1	1	560.804	1120.6	0.4	0.00022	998552	HCD (High Energy Collision Dissociation)	MS2	59.5773	97.164	77.0995	20866	FR_BRIN1351_PY094_AC_1.raw	0/0	2.48	0.006125	0.02282
FALSE	High	Sequest HT (A2)	Unambiguous	ILMEHIHKL		1	1	P84098	P84098	0	3	0.2692	0	1	1	378.555	1133.65	0.57	0.00022	99335.8	HCD (High Energy Collision Dissociation)	MS2	67.4592	150	51.3138	11740	FR_BRIN1351_PY094_AC_3.raw	0/0	2.34	0.006125	0.0189
FALSE	High	Sequest HT (A2)	Unambiguous	YVHMVTHFI		1	2	P55061-2	P55061-2; P55061	0	2	0.428	0	1	1	573.792	1146.58	0.64	0.00037	841028	HCD (High Energy Collision Dissociation)	MS2	69.1611	150	55.752	13284	FR_BRIN1351_PY094_AC_3.raw	0/0	2.64	0.006125	0.01711
FALSE	High	Sequest HT (A2)	Unambiguous	KLLDPIREKF		1	1	P54577	P54577	0	3	0.3475	0	1	1	420.255	1258.75	-0.4	-0.00017	243328	HCD (High Energy Collision Dissociation)	MS2	24.5516	150	51.2092	11705	FR_BRIN1351_PY094_AC_3.raw	0/0	4.72	0.006125	0.01657
FALSE	High	Sequest HT (A2)	Unambiguous	TGPNLHGLFGR		1	1	P99999	P99999	0	3	0.4387	0	1	1	390.212	1168.62	0.42	0.00016	30471700	HCD (High Energy Collision Dissociation)	MS2	0	2.68	55.9147	13340	FR_BRIN1351_PY094_AC_3.raw	0/0	3.51	0.006125	0.01799
FALSE	High	Sequest HT (A2)	Unambiguous	QLNGILLHL		1	1	P05783	P05783	0	2	0.1767	0	1	1	510.814	1020.62	0.3	0.00015	1.67771e+06	HCD (High Energy Collision Dissociation)	MS2	20.7355	63.833	83.8861	23203	FR_BRIN1351_PY094_AC_1.raw	0/0	2.49	0.006125	0.0182
FALSE	High	Sequest HT (A2)	Unambiguous	FLHWYTGEGM		1	9	Q13509	Q13885; Q13509; P04350; A6NNZ2; Q13509-2; Q3ZCM7; P07437; P68371; Q9BVA1	0	2	0.4245	0	1	1	620.777	1240.55	1.2	0.00074	367871	HCD (High Energy Collision Dissociation)	MS2	45.7929	150	76.9557	20817	FR_BRIN1351_PY094_AC_1.raw	0/0	3.18	0.006125	0.021
FALSE	High	Sequest HT (A2)	Unambiguous	FISEIIHQL		1	2	Q9C040-2	Q9C040-2; Q9C040	0	2	0.2092	0	1	1	550.312	1099.62	2.49	0.00137	1.73045e+06	HCD (High Energy Collision Dissociation)	MS2	33.484	47.765	83.4463	23054	FR_BRIN1351_PY094_AC_1.raw	0/0	1.96	0.006125	0.02857
FALSE	High	Sequest HT (A2)	Unambiguous	FVIDAVRTKM		1	2	Q7L2H7	Q7L2H7; Q7L2H7-2	0	3	0.3712	0	1	1	393.89	1179.65	-0.42	-0.00017	244847	HCD (High Energy Collision Dissociation)	MS2	38.7541	150	55.5073	13198	FR_BRIN1351_PY094_AC_3.raw	0/0	2.64	0.006125	0.02765
FALSE	High	Sequest HT (A2)	Unambiguous	YLPVGSHNL		1	1	Q07864	Q07864	0	2	0.1864	0	1	1	500.266	999.525	-0.49	-0.00025	565286	HCD (High Energy Collision Dissociation)	MS2	39.892	150	49.0943	10985	FR_BRIN1351_PY094_AC_3.raw	0/0	1.77	0.006125	0.02243
FALSE	High	Sequest HT (A2)	Unambiguous	SLADLYFRA		1	2	Q9UJX3-1	Q9UJX3-2; Q9UJX3-1	0	2	0.3074	0	1	1	528.282	1055.56	3.73	0.00197	306947	HCD (High Energy Collision Dissociation)	MS2	71.863	150	77.619	21043	FR_BRIN1351_PY094_AC_1.raw	0/0	2.44	0.006125	0.02092
FALSE	High	Sequest HT (A2)	Unambiguous	RLAVYIDRV		1	4	P02545	P02545-6; P02545-2; P02545; P02545-3	0	3	0.2817	0	1	1	368.889	1104.65	0.23	8e-05	439082	HCD (High Energy Collision Dissociation)	MS2	39.1016	150	50.3406	11408	FR_BRIN1351_PY094_AC_3.raw	0/0	2.84	0.006125	0.01786
FALSE	High	Sequest HT (A2)	Unambiguous	KIIDSGPQL		1	1	Q658Y4	Q658Y4	0	2	0.2018	0	1	1	485.782	970.557	0.1	5e-05	1.12901e+06	HCD (High Energy Collision Dissociation)	MS2	35.3865	121.298	49.1535	11006	FR_BRIN1351_PY094_AC_3.raw	0/0	3.27	0.006125	0.02993
FALSE	High	Sequest HT (A2)	Unambiguous	TLSERLWGL		1	1	Q9NS69	Q9NS69	0	2	0.3333	0	1	1	537.801	1074.59	0.29	0.00015	1064905	HCD (High Energy Collision Dissociation)	MS2	66.8127	150	79.0543	21538	FR_BRIN1351_PY094_AC_1.raw	0/0	2.7	0.006125	0.02857
FALSE	High	Sequest HT (A2)	Unambiguous	SIEEVTKNL		1	9	Q15149-1	Q15149-4; Q15149-1; Q15149-6; Q15149-9; Q15149-3; Q15149-8; Q15149-5; Q15149-7; Q15149-2	0	2	0.2698	0	1	1	516.782	1032.56	0.25	0.00013	1.32134e+06	HCD (High Energy Collision Dissociation)	MS2	24.4077	60.584	53.8168	12604	FR_BRIN1351_PY094_AC_3.raw	0/0	3.41	0.006125	0.02834
FALSE	High	Sequest HT (A2)	Unambiguous	AVIEHLERL		1	1	O43716	O43716	0	2	0.2949	0	1	1	540.314	1079.62	0.46	0.00025	835997	HCD (High Energy Collision Dissociation)	MS2	62.5177	135.653	49.8448	11239	FR_BRIN1351_PY094_AC_3.raw	0/0	2.34	0.006125	0.02597
FALSE	High	Sequest HT (A2)	Unambiguous	RLYQGINQL		1	2	P43246-1	P43246-1; P43246-2	0	2	0.0234	0	1	1	552.812	1104.62	-0.22	-0.00012	910498	HCD (High Energy Collision Dissociation)	MS2	40.1843	73.971	53.4125	12463	FR_BRIN1351_PY094_AC_3.raw	0/0	2.56	0.006125	0.01692
FALSE	High	Sequest HT (A2)	Unambiguous	KVIDDTNITRL		1	1	P05783	P05783	0	3	0.1179	0	1	1	429.913	1287.73	-0.97	-0.00042	123189	HCD (High Energy Collision Dissociation)	MS2	47.5209	150	50.2366	11373	FR_BRIN1351_PY094_AC_3.raw	0/0	2.29	0.006125	0.01911
FALSE	High	Sequest HT (A2)	Unambiguous	YILNLVKQI		1	2	P50991	P50991; P50991-2	0	2	0.0202	0	1	1	552.344	1103.68	-1.67	-0.00092	371921	HCD (High Energy Collision Dissociation)	MS2	63.9119	150	81.2799	22313	FR_BRIN1351_PY094_AC_1.raw	0/0	1.98	0.006125	0.02919
FALSE	High	Sequest HT (A2)	Unambiguous	SLLDLEQKL		1	1	P56589	P56589	0	2	0.0471	0	1	1	529.81	1058.61	2.4	0.00127	557734	HCD (High Energy Collision Dissociation)	MS2	40.9484	150	81.1718	22276	FR_BRIN1351_PY094_AC_1.raw	0/0	2.76	0.006125	0.02593
FALSE	High	Sequest HT (A2)	Unambiguous	GLLAVLRPL		1	1	A0PJW6	A0PJW6	0	2	0.025	0	1	1	476.321	951.635	0.1	5e-05	1.79379e+06	HCD (High Energy Collision Dissociation)	MS2	23.6057	75.143	80.1924	21936	FR_BRIN1351_PY094_AC_1.raw	0/0	2.4	0.006125	0.01735
FALSE	High	Sequest HT (A2)	Unambiguous	LLLDSNIRL		1	2	Q9P0I2	Q9P0I2; Q9P0I2-2	0	2	0.1822	0	1	1	528.824	1056.64	0.22	0.00012	341099	HCD (High Energy Collision Dissociation)	MS2	68.3086	150	80.2054	21941	FR_BRIN1351_PY094_AC_1.raw	0/0	2.14	0.006125	0.01698
FALSE	High	Sequest HT (A2)	Unambiguous	RLLELLTKL		1	6	Q99836-6	Q99836-2; Q99836; Q99836-5; Q99836-3; Q99836-6; Q99836-4	0	3	0.3628	0	1	1	366.913	1098.72	0.18	7e-05	220862	HCD (High Energy Collision Dissociation)	MS2	9.31375	150	80.9143	22187	FR_BRIN1351_PY094_AC_1.raw	0/0	3.17	0.006125	0.01634
FALSE	High	Sequest HT (A2)	Unambiguous	SIISIHPKI		1	2	Q13530	Q13530; Q13530-2	0	3	0.3917	0	1	1	336.546	1007.62	-1.27	-0.00043	295246	HCD (High Energy Collision Dissociation)	MS2	46.6205	150	52.5048	12142	FR_BRIN1351_PY094_AC_3.raw	0/0	2.17	0.006125	0.02131
FALSE	High	Sequest HT (A2)	Unambiguous	LLYDAEIHL		1	1	P17301	P17301	0	2	0.1642	0	1	1	543.794	1086.58	-1.4	-0.00076	667879	HCD (High Energy Collision Dissociation)	MS2	62.2591	150	80.3576	21994	FR_BRIN1351_PY094_AC_1.raw	0/0	2.01	0.006125	0.02916
FALSE	High	Sequest HT (A2)	Unambiguous	AVIEHLERL		1	1	O43716	O43716	0	3	0.2182	0	1	1	360.545	1079.62	-0.6	-0.00022	1.5434e+06	HCD (High Energy Collision Dissociation)	MS2	21.7293	55.04	49.9272	11267	FR_BRIN1351_PY094_AC_3.raw	0/0	2.75	0.006125	0.02025
FALSE	High	Sequest HT (A2)	Unambiguous	FISEFEHRV		1	1	Q9UNM6	Q9UNM6	0	3	0.3199	0	1	1	388.533	1163.58	-0.05	-2e-05	576520	HCD (High Energy Collision Dissociation)	MS2	23.5382	150	49.96	11278	FR_BRIN1351_PY094_AC_3.raw	0/0	2.72	0.006125	0.01844
FALSE	High	Sequest HT (A2)	Unambiguous	RLASTLVHL		1	4	Q00610-1	Q00610-1; P53675-2; P53675; Q00610-2	0	3	0.2874	0	1	1	337.21	1009.62	-0.05	-2e-05	90560.8	HCD (High Energy Collision Dissociation)	MS2	70.319	150	50.3076	11397	FR_BRIN1351_PY094_AC_3.raw	0/0	2.54	0.006125	0.02474
FALSE	High	Sequest HT (A2)	Unambiguous	YVDDIFLRV		1	1	O95477	O95477	0	2	0.3498	0	1	1	570.308	1139.61	-0.96	-0.00055	300952	HCD (High Energy Collision Dissociation)	MS2	70.9933	150	86.3324	24031	FR_BRIN1351_PY094_AC_1.raw	0/0	2.23	0.006125	0.01682
FALSE	High	Sequest HT (A2)	Selected	SLLENLEKI		1	7	P07910-1	P07910-4; P07910-2; O60812; P07910-1; B7ZW38; P07910-3; B2RXH8	0	2		0	2	2	529.808	1058.61	-0.71	-0.00038	2.42097e+06	HCD (High Energy Collision Dissociation)	MS2	42.1626	32.042	84.8151	23515	FR_BRIN1351_PY094_AC_1.raw	0/0	2.59	0.006125	0.02755
FALSE	High	Sequest HT (A2)	Unambiguous	SVVESVFKL		1	2	P56537-1	P56537-2; P56537-1	0	2	0.2935	0	1	1	504.293	1007.58	1.29	0.00065	863032	HCD (High Energy Collision Dissociation)	MS2	46.9743	90.438	78.897	21484	FR_BRIN1351_PY094_AC_1.raw	0/0	2.01	0.006125	0.02085
FALSE	High	Sequest HT (A2)	Unambiguous	YLPVGSHNL		1	1	Q07864	Q07864	0	2	0.3389	0	1	1	500.266	999.525	-0.37	-0.00018	4654061	HCD (High Energy Collision Dissociation)	MS2	3.02199	22.915	49.4445	11103	FR_BRIN1351_PY094_AC_3.raw	0/0	1.8	0.006125	0.01821
FALSE	High	Sequest HT (A2)	Unambiguous	VLKEIVERV		1	2	Q14444-1	Q14444-1; Q14444-2	0	3	0.2555	0	1	1	362.229	1084.67	-0.86	-0.00031	367203	HCD (High Energy Collision Dissociation)	MS2	21.4394	150	50.3258	11403	FR_BRIN1351_PY094_AC_3.raw	0/0	3.64	0.006125	0.02493
FALSE	High	Sequest HT (A2)	Unambiguous	GVIELYVKL		1	2	O60443	O60443-3; O60443	0	2	0.2691	0	1	1	517.319	1033.63	1.64	0.00085	567182	HCD (High Energy Collision Dissociation)	MS2	44.0736	150	85.6813	23811	FR_BRIN1351_PY094_AC_1.raw	0/0	2.23	0.006125	0.02934
FALSE	High	Sequest HT (A2)	Unambiguous	KILETLYTL		1	2	Q5W0V3	Q5W0V3-2; Q5W0V3	0	2	0.1762	0	1	1	547.331	1093.65	3.77	0.00206	774318	HCD (High Energy Collision Dissociation)	MS2	50.9831	150	77.3255	20943	FR_BRIN1351_PY094_AC_1.raw	0/0	2.61	0.006125	0.02435
FALSE	High	Sequest HT (A2)	Unambiguous	KMVGELLRM		1	2	O15228	O15228-2; O15228	0	2	0.257	0	1	1	538.802	1076.6	1.72	0.00093	240277	HCD (High Energy Collision Dissociation)	MS2	72.2092	150	54.94	13001	FR_BRIN1351_PY094_AC_3.raw	0/0	2.14	0.006125	0.02533
FALSE	High	Sequest HT (A2)	Unambiguous	YLPEDFIRV		1	1	O43187	O43187	0	2	0.142	0	1	1	576.309	1151.61	0.43	0.00025	7.14322e+06	HCD (High Energy Collision Dissociation)	MS2	3.5412	15.271	85.1635	23634	FR_BRIN1351_PY094_AC_1.raw	0/0	1.62	0.006125	0.02346
FALSE	High	Sequest HT (A2)	Unambiguous	RLIEPIPDSHI		1	2	O15344-1	O15344-2; O15344-1	0	3	0.4708	0	1	1	430.579	1289.72	0.27	0.00012	294859	HCD (High Energy Collision Dissociation)	MS2	35.2204	150	54.9025	12987	FR_BRIN1351_PY094_AC_3.raw	0/0	2.57	0.006125	0.02826
FALSE	High	Sequest HT (A2)	Unambiguous	RLASYLDRV		1	1	P05783	P05783	0	3	0.2915	0	1	1	364.876	1092.61	-1.5	-0.00054	1.00129e+06	HCD (High Energy Collision Dissociation)	MS2	63.3686	47.957	49.3179	11062	FR_BRIN1351_PY094_AC_3.raw	0/0	2.95	0.006125	0.01784
FALSE	High	Sequest HT (A2)	Unambiguous	HLPSSIYRL		1	2	Q9HCE1	Q9HCE1; Q9HCE1-2	0	3	0.3137	0	1	1	362.541	1085.61	-1.07	-0.00039	105142	HCD (High Energy Collision Dissociation)	MS2	78.2843	150	51.445	11783	FR_BRIN1351_PY094_AC_3.raw	0/0	2.55	0.006125	0.02516
FALSE	High	Sequest HT (A2)	Unambiguous	HLLEKIDHL		1	1	Q9NWR8	Q9NWR8	0	3	0.3504	0	1	1	373.217	1117.64	-0.03	-1e-05	654229	HCD (High Energy Collision Dissociation)	MS2	57.3881	120.772	48.4733	10778	FR_BRIN1351_PY094_AC_3.raw	0/0	3.71	0.006125	0.02407
FALSE	High	Sequest HT (A2)	Unambiguous	YLPVGSHNL		1	1	Q07864	Q07864	0	2	0.2944	0	1	1	500.267	999.526	0	0	2.60034e+06	HCD (High Energy Collision Dissociation)	MS2	7.49911	41.713	49.8003	11223	FR_BRIN1351_PY094_AC_3.raw	0/0	1.8	0.006125	0.0246
FALSE	High	Sequest HT (A2)	Unambiguous	YLHDFLKYL		1	4	Q9UBU8-1	Q9UBU8-2; Q15014; Q9UBU8-3; Q9UBU8-1	0	3	0.3344	0	1	1	404.553	1211.64	-1.72	-0.0007	146866	HCD (High Energy Collision Dissociation)	MS2	36.5615	150	86.4777	24081	FR_BRIN1351_PY094_AC_1.raw	0/0	3.11	0.006125	0.02817
FALSE	High	Sequest HT (A2)	Unambiguous	FIVEQYKHL		1	1	Q14566	Q14566	0	3	0.1961	0	1	1	392.885	1176.64	-1.45	-0.00057	318503	HCD (High Energy Collision Dissociation)	MS2	12.0993	150	51.4814	11795	FR_BRIN1351_PY094_AC_3.raw	0/0	2.55	0.006125	0.01602
FALSE	High	Sequest HT (A2)	Unambiguous	RVMEYINRL		1	2	Q00610-1	Q00610-1; Q00610-2	0	2	0.312	0	1	1	597.327	1193.65	0.19	0.00011	476507	HCD (High Energy Collision Dissociation)	MS2	28.2298	150	51.5055	11803	FR_BRIN1351_PY094_AC_3.raw	0/0	2.34	0.006125	0.01862
FALSE	High	Sequest HT (A2)	Unambiguous	GLNDFIQKI		1	5	O00141-2	O00141-5; O00141-2; O00141-1; O00141-4; O00141-3	0	2	0.4308	0	1	1	524.294	1047.58	-2	-0.00105	2.16648e+06	HCD (High Energy Collision Dissociation)	MS2	31.5595	63.861	81.4493	22370	FR_BRIN1351_PY094_AC_1.raw	0/0	2.53	0.006125	0.02787
FALSE	High	Sequest HT (A2)	Unambiguous	SLLPVMQHL		1	1	P14635	P14635	0	2	0.205	0	1	1	519.295	1037.58	2.25	0.00117	569884	HCD (High Energy Collision Dissociation)	MS2	68.9262	150	78.6811	21411	FR_BRIN1351_PY094_AC_1.raw	0/0	2	0.006125	0.02947
FALSE	High	Sequest HT (A2)	Unambiguous	FLPRKFPSLR		1	2	Q14137	Q14137; Q14137-2	0	3	0.2278	0	1	1	420.922	1260.75	-5.56	-0.00234	112942	HCD (High Energy Collision Dissociation)	MS2	39.3724	150	48.5124	10792	FR_BRIN1351_PY094_AC_3.raw	0/0	1.8	0.006125	0.01885
FALSE	High	Sequest HT (A2)	Unambiguous	RLAVYIDRV		1	4	P02545	P02545-6; P02545-2; P02545; P02545-3	0	3	0.2883	0	1	1	368.889	1104.65	-0.27	-0.0001	4.50506e+06	HCD (High Energy Collision Dissociation)	MS2	0.647307	18.257	50.6803	11525	FR_BRIN1351_PY094_AC_3.raw	0/0	2.81	0.006125	0.01776
FALSE	High	Sequest HT (A2)	Unambiguous	NILELLHRL		1	1	Q9BPX3	Q9BPX3	0	2	0.0466	0	1	1	560.847	1120.69	2.12	0.00119	119398	HCD (High Energy Collision Dissociation)	MS2	76.4112	150	89.5232	24860	FR_BRIN1351_PY094_AC_2.raw	0/0	2.36	0.006125	0.0228
FALSE	High	Sequest HT (A2)	Unambiguous	GIIDPEESHRL		1	9	Q15149-1	Q15149-4; Q15149-1; Q15149-6; Q15149-9; Q15149-3; Q15149-8; Q15149-5; Q15149-7; Q15149-2	0	3	0.5473	0	1	1	422.554	1265.65	0.34	0.00014	300191	HCD (High Energy Collision Dissociation)	MS2	16.737	150	47.3369	10397	FR_BRIN1351_PY094_AC_3.raw	0/0	3.38	0.006125	0.02497
FALSE	High	Sequest HT (A2)	Unambiguous	IMLEALERV		1	2	A8MWD9	P62308; A8MWD9	0	2	0.2419	0	1	1	537.304	1073.6	-0.68	-0.00037	828433	HCD (High Energy Collision Dissociation)	MS2	59.3692	78.999	76.2158	20311	FR_BRIN1351_PY094_AC_2.raw	0/0	2.48	0.006125	0.02471
FALSE	High	Sequest HT (A2)	Unambiguous	KLPEILGKMSF		1	6	Q8N5Y2-1	P0C860; Q8N5Y2-6; Q8N5Y2-1; Q8N5Y2-2; Q8N5Y2-3; Q8N5Y2-4	0	3	0.2511	0	1	1	421.577	1262.72	-1.3	-0.00055	143391	HCD (High Energy Collision Dissociation)	MS2	12.1817	150	76.2061	20307	FR_BRIN1351_PY094_AC_2.raw	0/0	2.31	0.006125	0.01829
FALSE	High	Sequest HT (A2)	Unambiguous	ALNEQIARL		1	1	O14777	O14777	0	2	0.1779	0	1	1	514.299	1027.59	0.29	0.00015	754387	HCD (High Energy Collision Dissociation)	MS2	63.901	150	55.1911	13030	FR_BRIN1351_PY094_AC_2.raw	0/0	2.53	0.006125	0.02943
FALSE	High	Sequest HT (A2)	Unambiguous	KLMEEIREL		1	2	Q9H582-1	Q9H582-2; Q9H582-1	0	2	0.1686	0	1	1	580.821	1160.64	0.7	0.0004	238680	HCD (High Energy Collision Dissociation)	MS2	51.993	150	55.3103	13072	FR_BRIN1351_PY094_AC_2.raw	0/0	2.55	0.006125	0.02964
FALSE	High	Sequest HT (A2)	Unambiguous	FVLPHTDHL		1	3	Q7Z392	Q7Z392; Q7Z392-3; Q7Z392-4	0	3	0.2991	0	1	1	360.194	1078.57	0.08	3e-05	150991	HCD (High Energy Collision Dissociation)	MS2	31.9352	150	55.3843	13098	FR_BRIN1351_PY094_AC_2.raw	0/0	2.24	0.006125	0.0259
FALSE	High	Sequest HT (A2)	Unambiguous	TGPNLHGLFGR		1	1	P99999	P99999	0	3	0.4178	0	1	1	390.212	1168.62	0.42	0.00016	1998593	HCD (High Energy Collision Dissociation)	MS2	16.4112	37.893	55.5871	13169	FR_BRIN1351_PY094_AC_2.raw	0/0	3.59	0.006125	0.0179
FALSE	High	Sequest HT (A2)	Unambiguous	FVLPHTDHL		1	3	Q7Z392	Q7Z392; Q7Z392-3; Q7Z392-4	0	3	0.3249	0	1	1	360.194	1078.57	-0.52	-0.00019	603302	HCD (High Energy Collision Dissociation)	MS2	0	150	55.7388	13220	FR_BRIN1351_PY094_AC_2.raw	0/0	2.37	0.006125	0.02107
FALSE	High	Sequest HT (A2)	Unambiguous	TGPNLHGLFGR		1	1	P99999	P99999	0	3	0.4247	0	1	1	390.212	1168.62	0.1	4e-05	41500652	HCD (High Energy Collision Dissociation)	MS2	0.193629	1.795	55.9442	13291	FR_BRIN1351_PY094_AC_2.raw	0/0	3.32	0.006125	0.0182
FALSE	High	Sequest HT (A2)	Unambiguous	YVIDPIKGL		1	9	Q15149-1	Q15149-4; Q15149-1; Q15149-6; Q15149-9; Q15149-3; Q15149-8; Q15149-5; Q15149-7; Q15149-2	0	2	0.3059	0	1	1	509.304	1017.6	1.96	0.001	2.32973e+06	HCD (High Energy Collision Dissociation)	MS2	17.5076	39.663	75.6302	20109	FR_BRIN1351_PY094_AC_2.raw	0/0	2.19	0.006125	0.01778
FALSE	High	Sequest HT (A2)	Unambiguous	TGPNLHGLFGR		1	1	P99999	P99999	0	3	0.4249	0	1	1	390.212	1168.62	-0.44	-0.00017	13663638	HCD (High Energy Collision Dissociation)	MS2	0	6.893	56.2854	13413	FR_BRIN1351_PY094_AC_2.raw	0/0	3.46	0.006125	0.02044
FALSE	High	Sequest HT (A2)	Unambiguous	RLQEDLHIL		1	1	Q9P2E3-1	Q9P2E3-1	0	3	0.1272	0	1	1	379.554	1136.65	3.66	0.00139	289123	HCD (High Energy Collision Dissociation)	MS2	62.449	150	56.6532	13542	FR_BRIN1351_PY094_AC_2.raw	0/0	3.46	0.006125	0.01706
FALSE	High	Sequest HT (A2)	Unambiguous	YIPDLYNHF		1	1	Q9Y3P9	Q9Y3P9	0	2	0.2346	0	1	1	591.285	1181.56	0.48	0.00029	631771	HCD (High Energy Collision Dissociation)	MS2	51.1745	150	75.3772	20023	FR_BRIN1351_PY094_AC_2.raw	0/0	1.79	0.006125	0.01979
FALSE	High	Sequest HT (A2)	Unambiguous	VILEGELERA		1	2	P67936-2	P67936-2; P67936	0	2	0.2636	0	1	1	564.816	1128.62	-1.2	-0.00068	678837	HCD (High Energy Collision Dissociation)	MS2	30.626	150	56.7723	13582	FR_BRIN1351_PY094_AC_2.raw	0/0	2.58	0.006125	0.02011
FALSE	High	Sequest HT (A2)	Unambiguous	VVLPAPPAV		1	1	Q96S59-1	Q96S59-1	0	1	0.1622	0	1	1	862.539	862.539	-0.49	-0.00042	147923	HCD (High Energy Collision Dissociation)	MS2	53.0632	150	75.3413	20011	FR_BRIN1351_PY094_AC_2.raw	0/0	2.22	0.006125	0.02166
FALSE	High	Sequest HT (A2)	Unambiguous	YVIDPIKGL		1	9	Q15149-1	Q15149-4; Q15149-1; Q15149-6; Q15149-9; Q15149-3; Q15149-8; Q15149-5; Q15149-7; Q15149-2	0	2	0.3237	0	1	1	509.302	1017.6	-0.26	-0.00013	31960584	HCD (High Energy Collision Dissociation)	MS2	0.774481	2.967	75.2724	19988	FR_BRIN1351_PY094_AC_2.raw	0/0	2.07	0.006125	0.0187
FALSE	High	Sequest HT (A2)	Unambiguous	KILDYEVTL		1	2	P40189-1	P40189-1; P40189-3	0	2	0.3127	0	1	1	547.312	1093.62	2.22	0.00121	1.3775e+06	HCD (High Energy Collision Dissociation)	MS2	41.2352	64.267	74.8229	19837	FR_BRIN1351_PY094_AC_2.raw	0/0	3.07	0.006125	0.02078
FALSE	High	Sequest HT (A2)	Unambiguous	VVLEEIPKL		1	1	O00186	O00186	0	2	0.4368	0	1	1	520.326	1039.64	4.97	0.00259	414520	HCD (High Energy Collision Dissociation)	MS2	47.1906	150	74.7684	19819	FR_BRIN1351_PY094_AC_2.raw	0/0	2.61	0.006125	0.02416
FALSE	High	Sequest HT (A2)	Unambiguous	SIVDLPVHQL		1	1	Q969H0	Q969H0	0	2	0.2659	0	1	1	560.823	1120.64	3.22	0.00181	495885	HCD (High Energy Collision Dissociation)	MS2	50.1121	150	74.6086	19765	FR_BRIN1351_PY094_AC_2.raw	0/0	2.52	0.006125	0.02937
FALSE	High	Sequest HT (A2)	Unambiguous	KILDYEVTL		1	2	P40189-1	P40189-1; P40189-3	0	2	0.3289	0	1	1	547.312	1093.62	2.44	0.00134	1.56145e+06	HCD (High Energy Collision Dissociation)	MS2	27.2475	62.881	74.4669	19718	FR_BRIN1351_PY094_AC_2.raw	0/0	3.01	0.006125	0.02879
FALSE	High	Sequest HT (A2)	Unambiguous	HVLDVIHEV		1	4	O75962-1	O75962-4; O75962-5; O75962-2; O75962-1	0	2	0.3898	0	1	1	530.793	1060.58	1.01	0.00053	1470903	HCD (High Energy Collision Dissociation)	MS2	26.6997	69.367	57.4626	13819	FR_BRIN1351_PY094_AC_2.raw	0/0	3.13	0.006125	0.02391
FALSE	High	Sequest HT (A2)	Unambiguous	IVIGVLHQL		1	3	Q9UH92	Q9UH92; Q9UH92-2; Q9UH92-3	0	2	0.1127	0	1	1	496.319	991.63	0.48	0.00024	13086867	HCD (High Energy Collision Dissociation)	MS2	30.6316	6.034	74.0744	19586	FR_BRIN1351_PY094_AC_2.raw	0/0	2.13	0.006125	0.0175
FALSE	High	Sequest HT (A2)	Unambiguous	YVFPGVTRL		1	2	Q9H0A9-1	Q9H0A9-2; Q9H0A9-1	0	2	0.3927	0	1	1	526.301	1051.59	1.34	0.0007	3.38538e+06	HCD (High Energy Collision Dissociation)	MS2	13.3466	27.835	73.485	19386	FR_BRIN1351_PY094_AC_2.raw	0/0	1.91	0.006125	0.02189
FALSE	High	Sequest HT (A2)	Unambiguous	LLLPGSHYL		1	1	Q63HM2	Q63HM2	0	2	0.2124	0	1	1	506.795	1012.58	0.16	8e-05	692686	HCD (High Energy Collision Dissociation)	MS2	38.8841	150	73.0132	19224	FR_BRIN1351_PY094_AC_2.raw	0/0	1.93	0.006125	0.02555
FALSE	High	Sequest HT (A2)	Unambiguous	YVLEHNLHL		1	1	Q9NVC6	Q9NVC6	0	3	0.1842	0	1	1	379.873	1137.6	-0.15	-6e-05	779896	HCD (High Energy Collision Dissociation)	MS2	25.8432	146.162	54.7384	12872	FR_BRIN1351_PY094_AC_2.raw	0/0	2.66	0.006125	0.0197
FALSE	High	Sequest HT (A2)	Unambiguous	YVPETVYRV		1	3	P49840	P49841-2; P49840; P49841-1	0	2	0.2267	0	1	1	563.301	1125.59	0.03	2e-05	672543	HCD (High Energy Collision Dissociation)	MS2	12.7659	150	54.3622	12739	FR_BRIN1351_PY094_AC_2.raw	0/0	1.72	0.006125	0.0292
FALSE	High	Sequest HT (A2)	Unambiguous	KLIPFLEKL		1	2	Q05D32	Q05D32-2; Q05D32	0	3	0.2657	0	1	1	367.574	1100.71	-1.05	-0.00039	156482	HCD (High Energy Collision Dissociation)	MS2	19.3052	150	76.7071	20480	FR_BRIN1351_PY094_AC_2.raw	0/0	2.86	0.006125	0.01604
FALSE	High	Sequest HT (A2)	Unambiguous	SIEEVTKNL		1	9	Q15149-1	Q15149-4; Q15149-1; Q15149-6; Q15149-9; Q15149-3; Q15149-8; Q15149-5; Q15149-7; Q15149-2	0	2	0.2471	0	1	1	516.783	1032.56	1.43	0.00074	908016	HCD (High Energy Collision Dissociation)	MS2	21.199	123.851	53.859	12566	FR_BRIN1351_PY094_AC_2.raw	0/0	3.44	0.006125	0.02131
FALSE	High	Sequest HT (A2)	Unambiguous	FLDDVVHSL		1	3	Q15652	Q15652-3; Q15652-2; Q15652	0	2	0.2021	0	1	1	522.771	1044.54	-0.91	-0.00048	593800	HCD (High Energy Collision Dissociation)	MS2	57.1917	150	81.5037	22123	FR_BRIN1351_PY094_AC_2.raw	0/0	1.88	0.006125	0.02555
FALSE	High	Sequest HT (A2)	Unambiguous	YGLPVVVKL		1	1	P35222	P35222	0	2	0.432	0	1	1	494.315	987.622	-1.63	-0.00081	5.88368e+06	HCD (High Energy Collision Dissociation)	MS2	9.6617	15.554	81.3981	22087	FR_BRIN1351_PY094_AC_2.raw	0/0	2.06	0.006125	0.01998
FALSE	High	Sequest HT (A2)	Unambiguous	KMLELTNRL		1	3	Q02224	Q02224-2; Q02224-3; Q02224	0	2	0.2069	0	1	1	559.324	1117.64	1.44	0.00081	158928	HCD (High Energy Collision Dissociation)	MS2	59.614	150	50.8875	11549	FR_BRIN1351_PY094_AC_2.raw	0/0	2.61	0.006125	0.01572
FALSE	High	Sequest HT (A2)	Unambiguous	GLADKVYFL		1	1	P27708	P27708	0	2	0.2702	0	1	1	513.286	1025.57	-1.22	-0.00063	9851536	HCD (High Energy Collision Dissociation)	MS2	6.13805	9.522	81.1478	21999	FR_BRIN1351_PY094_AC_2.raw	0/0	2.85	0.006125	0.02348
FALSE	High	Sequest HT (A2)	Unambiguous	RLIDLGVGL		1	2	Q9UGL1-2	Q9UGL1-1; Q9UGL1-2	0	2	0.2071	0	1	1	478.3	955.593	-0.32	-0.00015	1.56942e+06	HCD (High Energy Collision Dissociation)	MS2	18.9268	85.584	80.9915	21947	FR_BRIN1351_PY094_AC_2.raw	0/0	3.09	0.006125	0.02719
FALSE	High	Sequest HT (A2)	Unambiguous	SLHFLIVHL		1	1	Q52LW3	Q52LW3	0	3	0.329	0	1	1	360.218	1078.64	-1.44	-0.00052	203391	HCD (High Energy Collision Dissociation)	MS2	68.5885	150	80.9373	21928	FR_BRIN1351_PY094_AC_2.raw	0/0	2.31	0.006125	0.02502
FALSE	High	Sequest HT (A2)	Unambiguous	RLAVYIDRV		1	4	P02545	P02545-6; P02545-2; P02545; P02545-3	0	3	0.3585	0	1	1	368.889	1104.65	0.06	2e-05	935613	HCD (High Energy Collision Dissociation)	MS2	38.257	69.118	51.1353	11632	FR_BRIN1351_PY094_AC_2.raw	0/0	3.18	0.006125	0.03008
FALSE	High	Sequest HT (A2)	Unambiguous	KVLDFEHFL		1	2	P60660	P60660; P60660-2	0	2	0.396	0	1	1	574.309	1147.61	-3.04	-0.00174	617472	HCD (High Energy Collision Dissociation)	MS2	49.7806	150	80.8758	21906	FR_BRIN1351_PY094_AC_2.raw	0/0	2.98	0.006125	0.02443
FALSE	High	Sequest HT (A2)	Unambiguous	RLLELLTKL		1	6	Q99836-6	Q99836-2; Q99836; Q99836-5; Q99836-3; Q99836-6; Q99836-4	0	3	0.3969	0	1	1	366.913	1098.72	-0.9	-0.00033	301402	HCD (High Energy Collision Dissociation)	MS2	33.363	150	80.7218	21854	FR_BRIN1351_PY094_AC_2.raw	0/0	2.57	0.006125	0.02098
FALSE	High	Sequest HT (A2)	Unambiguous	YLYPDITRL		1	1	P31641	P31641	0	2	0.1754	0	1	1	577.316	1153.63	-0.12	-7e-05	462353	HCD (High Energy Collision Dissociation)	MS2	52.91	101.431	80.5153	21783	FR_BRIN1351_PY094_AC_2.raw	0/0	2.11	0.006125	0.02157
FALSE	High	Sequest HT (A2)	Unambiguous	LLLDSNIRL		1	2	Q9P0I2	Q9P0I2; Q9P0I2-2	0	2	0.1414	0	1	1	528.822	1056.64	-3.71	-0.00196	130140	HCD (High Energy Collision Dissociation)	MS2	70.7818	150	80.0511	21623	FR_BRIN1351_PY094_AC_2.raw	0/0	1.98	0.006125	0.02966
FALSE	High	Sequest HT (A2)	Unambiguous	KILAAILHL		1	3		Q9NQX4-2; Q9NQX4; O94832	0	2	0.3788	0	1	2	496.336	991.664	-2.42	-0.0012	139974	HCD (High Energy Collision Dissociation)	MS2	45.2847	150	73.0002	19219	FR_BRIN1351_PY094_AC_2.raw	0/0	2.64	0.006125	0.0276
FALSE	High	Sequest HT (A2)	Rejected	GLLAVLRPL		1	1	A0PJW6	A0PJW6	0	2	0	0	1	1	476.321	951.635	-0.09	-4e-05	1.98949e+06	HCD (High Energy Collision Dissociation)	MS2	25.5871	71.536	80.0283	21615	FR_BRIN1351_PY094_AC_2.raw	0/0	2.3	0.006125	0.01896
FALSE	High	Sequest HT (A2)	Unambiguous	YLNDGLWHM		1	3	Q9ULC4-3	Q9ULC4-1; Q9ULC4-2; Q9ULC4-3	0	2	0.142	0	1	1	574.763	1148.52	-1.07	-0.00061	543109	HCD (High Energy Collision Dissociation)	MS2	62.7155	150	79.5837	21461	FR_BRIN1351_PY094_AC_2.raw	0/0	1.76	0.006125	0.02201
FALSE	High	Sequest HT (A2)	Unambiguous	SIISIHPKI		1	2	Q13530	Q13530; Q13530-2	0	3	0.3529	0	1	1	336.546	1007.62	-0.46	-0.00015	406279	HCD (High Energy Collision Dissociation)	MS2	43.3059	150	52.5578	12113	FR_BRIN1351_PY094_AC_2.raw	0/0	2.38	0.006125	0.02265
FALSE	High	Sequest HT (A2)	Unambiguous	FLSTLEHHL		1	2	Q969V3	Q969V3-2; Q969V3	0	3	0.2637	0	1	1	366.198	1096.58	-0.37	-0.00014	350723	HCD (High Energy Collision Dissociation)	MS2	25.3307	150	52.7575	12181	FR_BRIN1351_PY094_AC_2.raw	0/0	2.92	0.006125	0.02131
FALSE	High	Sequest HT (A2)	Unambiguous	RLYYIGGEVF		1	6	Q15796-1	Q15796-1; Q15796-2; P84022-3; P84022; P84022-2; P84022-4	0	2	0.4328	0	1	1	608.822	1216.64	0.26	0.00016	823222	HCD (High Energy Collision Dissociation)	MS2	38.479	150	78.3226	21032	FR_BRIN1351_PY094_AC_2.raw	0/0	2.68	0.006125	0.02781
FALSE	High	Sequest HT (A2)	Unambiguous	SVVESVFKL		1	2	P56537-1	P56537-2; P56537-1	0	2	0.3392	0	1	1	504.292	1007.58	-1.07	-0.00054	34405208	HCD (High Energy Collision Dissociation)	MS2	1.54751	2.579	78.0295	20933	FR_BRIN1351_PY094_AC_2.raw	0/0	2.27	0.006125	0.02438
FALSE	High	Sequest HT (A2)	Unambiguous	MLPKDIAKL		1	1	P61024	P61024	0	3	0.1357	0	1	1	343.544	1028.62	-0.16	-5e-05	4262423	HCD (High Energy Collision Dissociation)	MS2	1.65789	16.654	53.0028	12265	FR_BRIN1351_PY094_AC_2.raw	0/0	2.8	0.006125	0.02678
FALSE	High	Sequest HT (A2)	Unambiguous	FLSTLEHHL		1	2	Q969V3	Q969V3-2; Q969V3	0	3	0.3281	0	1	1	366.198	1096.58	-0.37	-0.00014	305369	HCD (High Energy Collision Dissociation)	MS2	35.6167	150	53.1182	12306	FR_BRIN1351_PY094_AC_2.raw	0/0	2.56	0.006125	0.02142
FALSE	High	Sequest HT (A2)	Unambiguous	MIVDPLRSGF		1	1	Q92530	Q92530	0	2	0.4876	0	1	1	567.8	1134.59	-4.31	-0.00245	1.57984e+06	HCD (High Energy Collision Dissociation)	MS2	13.1331	150	77.8493	20871	FR_BRIN1351_PY094_AC_2.raw	0/0	2.83	0.006125	0.02279
FALSE	High	Sequest HT (A2)	Unambiguous	YVIDPIKGLKL		1	9	Q15149-1	Q15149-4; Q15149-1; Q15149-6; Q15149-9; Q15149-3; Q15149-8; Q15149-5; Q15149-7; Q15149-2	0	3	0.3705	0	1	1	420.263	1258.77	-2.27	-0.00095	1.48235e+06	HCD (High Energy Collision Dissociation)	MS2	0	51.005	77.6543	20804	FR_BRIN1351_PY094_AC_2.raw	0/0	2.78	0.006125	0.02219
FALSE	High	Sequest HT (A2)	Unambiguous	VLTGLSIRL		1	1	Q6SPF0	Q6SPF0	0	2	0.15	0	1	1	486.316	971.625	-0.3	-0.00015	358496	HCD (High Energy Collision Dissociation)	MS2	59.1546	150	77.0471	20595	FR_BRIN1351_PY094_AC_2.raw	0/0	2.8	0.006125	0.02066
FALSE	High	Sequest HT (A2)	Unambiguous	ILPIKFPHL		1	2	O75351	O75351; Q9UN37	0	3	0.4813	0	1	1	359.898	1077.68	-1.58	-0.00057	103211	HCD (High Energy Collision Dissociation)	MS2	81.9557	150	76.8463	20527	FR_BRIN1351_PY094_AC_2.raw	0/0	2.14	0.006125	0.01864
FALSE	High	Sequest HT (A2)	Unambiguous	NEASVLHNL		1	17	P35579-1	Q7Z406-2; P35749-4; P35580-2; P35580; P35749; P35580-5; Q7Z406-4; P35580-3; P35749-3; P35579-1; A7E2Y1-2; P35580-4; Q7Z406-5; P35749-2; Q7Z406-1; A7E2Y1; Q7Z406-6	0	2	0.3298	0	1	1	498.758	996.508	-2.61	-0.0013	143497	HCD (High Energy Collision Dissociation)	MS2	73.8889	150	52.1463	11972	FR_BRIN1351_PY094_AC_2.raw	0/0	2.85	0.006125	0.03004
FALSE	High	Sequest HT (A2)	Unambiguous	KLLAAILHL		1	9	Q13402-1	Q13402-2; Q6PIF6-1; Q6PIF6-2; Q13402-3; Q13402-1; Q13402-7; Q13402-4; Q13402-6; Q13402-8	0	2	0.3788	0	1	1	496.336	991.664	-2.42	-0.0012	139974	HCD (High Energy Collision Dissociation)	MS2	45.2847	150	73.0002	19219	FR_BRIN1351_PY094_AC_2.raw	0/0	2.64	0.006125	0.0276
FALSE	High	Sequest HT (A2)	Unambiguous	VLFENTDSVHL		1	1	P42696	P42696	0	2	0.4068	0	1	1	637.324	1273.64	-0.89	-0.00057	612907	HCD (High Energy Collision Dissociation)	MS2	41.277	150	72.9852	19214	FR_BRIN1351_PY094_AC_2.raw	0/0	2.63	0.006125	0.01638
FALSE	High	Sequest HT (A2)	Unambiguous	TLLDRMVHL		1	2	Q8IXH7	Q8IXH7; Q8IXH7-4	0	2	0.4648	0	1	1	549.309	1097.61	-2.45	-0.00134	163238	HCD (High Energy Collision Dissociation)	MS2	68.5206	150	72.7713	19142	FR_BRIN1351_PY094_AC_2.raw	0/0	2.84	0.006125	0.02753
FALSE	High	Sequest HT (A2)	Unambiguous	NAANVGWNNSTFA		1	1	P14174	P14174	0	2	0.4362	0	1	1	683.311	1365.62	-2.05	-0.0014	826581	HCD (High Energy Collision Dissociation)	MS2	50.9619	150	69.1734	17895	FR_BRIN1351_PY094_AC_2.raw	0/0	2.82	0.006125	0.02035
FALSE	High	Sequest HT (A2)	Unambiguous	SLFGGSVKL		1	3	Q8WUM4-2	Q8WUM4-3; Q8WUM4-2; Q8WUM4	0	2	0.1195	0	1	1	454.266	907.525	-0.18	-8e-05	22901536	HCD (High Energy Collision Dissociation)	MS2	0.361234	4.526	69.0713	17859	FR_BRIN1351_PY094_AC_2.raw	0/0	1.59	0.006125	0.02796
FALSE	High	Sequest HT (A2)	Unambiguous	ALLQSDVRL		1	9	Q15149-1	Q15149-4; Q15149-1; Q15149-6; Q15149-9; Q15149-3; Q15149-8; Q15149-5; Q15149-7; Q15149-2	0	2	0.3906	0	1	1	507.8	1014.59	-1.56	-0.00079	3.73611e+06	HCD (High Energy Collision Dissociation)	MS2	5.4667	19.4	62.2054	15458	FR_BRIN1351_PY094_AC_2.raw	0/0	2.56	0.006125	0.02963
FALSE	High	Sequest HT (A2)	Unambiguous	RLWPKIQGL		1	1	Q9NX09	Q9NX09	0	2	0.1772	0	1	1	555.841	1110.68	-2.82	-0.00156	545751	HCD (High Energy Collision Dissociation)	MS2	52.5254	150	62.2116	15461	FR_BRIN1351_PY094_AC_2.raw	0/0	2.37	0.006125	0.02904
FALSE	High	Sequest HT (A2)	Unambiguous	LLPDQPPYHL		1	1	O14933	O14933	0	2	0.2381	0	1	1	596.821	1192.64	-0.76	-0.00045	571650	HCD (High Energy Collision Dissociation)	MS2	66.9329	150	68.9768	17827	FR_BRIN1351_PY094_AC_2.raw	0/0	1.89	0.006125	0.03
FALSE	High	Sequest HT (A2)	Unambiguous	SVIDEPVRL		1	2	P46013	P46013; P46013-2	0	2	0.2963	0	1	1	514.292	1027.58	-2.44	-0.00125	4232566	HCD (High Energy Collision Dissociation)	MS2	15.7427	21.417	62.4609	15548	FR_BRIN1351_PY094_AC_2.raw	0/0	2.43	0.006125	0.01584
FALSE	High	Sequest HT (A2)	Unambiguous	GLIPIHADPRL		1	2	O15160	O15160; O15160-2	0	3	0.1931	0	1	1	401.239	1201.7	-1.32	-0.00053	977278	HCD (High Energy Collision Dissociation)	MS2	42.9559	150	62.6075	15598	FR_BRIN1351_PY094_AC_2.raw	0/0	2.02	0.006125	0.01944
FALSE	High	Sequest HT (A2)	Unambiguous	KLPDVLNRL		1	5	Q9Y223-2	Q9Y223-3; Q9Y223-5; Q9Y223-4; Q9Y223-2; Q9Y223-1	0	2	0.3512	0	1	1	534.331	1067.65	-2.86	-0.00153	933301	HCD (High Energy Collision Dissociation)	MS2	33.1986	150	62.6515	15614	FR_BRIN1351_PY094_AC_2.raw	0/0	2.42	0.006125	0.01713
FALSE	High	Sequest HT (A2)	Unambiguous	ALAAALAHI		1	3	Q9NR30-1	Q9NR30-1; Q9NR30-2; Q9BQ39	0	2	0.1154	0	1	1	425.76	850.513	-1.94	-0.00082	932906	HCD (High Energy Collision Dissociation)	MS2	54.344	150	62.775	15658	FR_BRIN1351_PY094_AC_2.raw	0/0	3.12	0.006125	0.02477
FALSE	High	Sequest HT (A2)	Unambiguous	FVVDHVIKI		1	4	Q86UV5-8	Q86UV5-8; Q86UV5-5; Q86UV5-2; Q86UV5	0	3	0.2218	0	1	1	357.217	1069.64	-2.34	-0.00083	1.46951e+06	HCD (High Energy Collision Dissociation)	MS2	26.2466	112.344	62.95	15719	FR_BRIN1351_PY094_AC_2.raw	0/0	2.66	0.006125	0.01683
FALSE	High	Sequest HT (A2)	Unambiguous	SLPEEIGHL		1	4	Q96II8-2	Q96II8-1; Q96II8-3; Q96II8-2; Q96II8-4	0	1	0.171	0	1	1	994.519	994.519	-1.84	-0.00183	373138	HCD (High Energy Collision Dissociation)	MS2	0	150	63.1824	15801	FR_BRIN1351_PY094_AC_2.raw	0/0	2.69	0.006125	0.01957
FALSE	High	Sequest HT (A2)	Unambiguous	SVLGKIWKL		1	2	Q9H223	Q9H223; Q9NZN3	0	2	0.3907	0	1	1	522.335	1043.66	0.94	0.00049	1.19574e+06	HCD (High Energy Collision Dissociation)	MS2	50.1709	90.953	69.2308	17915	FR_BRIN1351_PY094_AC_2.raw	0/0	2.79	0.006125	0.02064
FALSE	High	Sequest HT (A2)	Unambiguous	YIIKDLEKL		1	3	O14578-4	O14578-4; O14578-3; O14578	0	3	0.2105	0	1	1	378.897	1134.68	-0.14	-5e-05	541514	HCD (High Energy Collision Dissociation)	MS2	38.6631	150	63.1884	15803	FR_BRIN1351_PY094_AC_2.raw	0/0	2.85	0.006125	0.02472
FALSE	High	Sequest HT (A2)	Selected	YLLPKDIKL		1	1	Q6T310	Q6T310	0	3	0.0087	0	1	1	368.234	1102.69	0.04	2e-05	353573	HCD (High Energy Collision Dissociation)	MS2	39.5891	150	67.4073	17284	FR_BRIN1351_PY094_AC_2.raw	0/0	2.29	0.006125	0.02324
FALSE	High	Sequest HT (A2)	Unambiguous	STLHLVLRL		1	4	P62979	P62987; P62979; P0CG47; P0CG48	0	2	0.498	0	1	1	526.335	1051.66	0.04	2e-05	2.01133e+06	HCD (High Energy Collision Dissociation)	MS2	21.9771	45.998	66.6971	17033	FR_BRIN1351_PY094_AC_2.raw	0/0	2.47	0.006125	0.02832
FALSE	High	Sequest HT (A2)	Unambiguous	LLIDDKGTIKL		1	1	P06493	P06493	0	3	0.2984	0	1	1	410.255	1228.75	-0.98	-0.0004	288620	HCD (High Energy Collision Dissociation)	MS2	25.5883	150	66.6414	17014	FR_BRIN1351_PY094_AC_2.raw	0/0	2.48	0.006125	0.0195
FALSE	High	Sequest HT (A2)	Unambiguous	FLLDPVKGERL		1	9	Q15149-1	Q15149-4; Q15149-1; Q15149-6; Q15149-9; Q15149-3; Q15149-8; Q15149-5; Q15149-7; Q15149-2	0	3	0.4073	0	1	1	429.587	1286.75	-0.47	-0.0002	262448	HCD (High Energy Collision Dissociation)	MS2	41.6497	150	66.5139	16970	FR_BRIN1351_PY094_AC_2.raw	0/0	3.29	0.006125	0.0229
FALSE	High	Sequest HT (A2)	Unambiguous	LLPPPPCPA		1	4	Q9BTY2	Q9NYG8-2; Q9BTY2-2; Q9BTY2; Q9NYG8-1	0	1	0.289	0	1	1	904.495	904.495	-0.73	-0.00066	159280	HCD (High Energy Collision Dissociation)	MS2	0	150	66.3931	16928	FR_BRIN1351_PY094_AC_2.raw	0/0	1.73	0.006125	0.02948
FALSE	High	Sequest HT (A2)	Unambiguous	YLPEWKENI		1	2	Q9Y4C2-1	Q9Y4C2-1; Q9Y4C2-2	0	2	0.2167	0	1	1	596.306	1191.6	-0.23	-0.00014	947594	HCD (High Energy Collision Dissociation)	MS2	32.5712	150	66.1459	16841	FR_BRIN1351_PY094_AC_2.raw	0/0	1.8	0.006125	0.02218
FALSE	High	Sequest HT (A2)	Unambiguous	FLLDPVKGERL		1	9	Q15149-1	Q15149-4; Q15149-1; Q15149-6; Q15149-9; Q15149-3; Q15149-8; Q15149-5; Q15149-7; Q15149-2	0	2	0.3586	0	1	1	643.876	1286.75	-1	-0.00064	212108	HCD (High Energy Collision Dissociation)	MS2	42.9387	150	65.8643	16741	FR_BRIN1351_PY094_AC_2.raw	0/0	2.37	0.006125	0.02825
FALSE	High	Sequest HT (A2)	Unambiguous	VLSELAARL		1	2	Q8TB03	Q8TB03-3; Q8TB03	0	2	0.2348	0	1	1	486.297	971.587	-1.24	-0.0006	297901	HCD (High Energy Collision Dissociation)	MS2	42.9034	150	65.8371	16732	FR_BRIN1351_PY094_AC_2.raw	0/0	2.3	0.006125	0.01819
FALSE	High	Sequest HT (A2)	Unambiguous	MLPGFLHRL		1	1	Q9NZ32	Q9NZ32	0	2	0.3289	0	1	1	542.312	1083.62	2.73	0.00148	925317	HCD (High Energy Collision Dissociation)	MS2	38.4814	120.413	64.9694	16425	FR_BRIN1351_PY094_AC_2.raw	0/0	2.28	0.006125	0.0253
FALSE	High	Sequest HT (A2)	Unambiguous	YVINVTTHL		1	2	Q9Y6W6	Q9Y6W6-2; Q9Y6W6	0	2	0.2467	0	1	1	530.296	1059.58	1.48	0.00078	847533	HCD (High Energy Collision Dissociation)	MS2	27.325	71.331	65.7998	16719	FR_BRIN1351_PY094_AC_2.raw	0/0	2.27	0.006125	0.02268
FALSE	High	Sequest HT (A2)	Unambiguous	FLLDPVKGERL		1	9	Q15149-1	Q15149-4; Q15149-1; Q15149-6; Q15149-9; Q15149-3; Q15149-8; Q15149-5; Q15149-7; Q15149-2	0	3	0.3312	0	1	1	429.588	1286.75	2.73	0.00117	153876	HCD (High Energy Collision Dissociation)	MS2	15.9997	150	65.7829	16713	FR_BRIN1351_PY094_AC_2.raw	0/0	3.17	0.006125	0.01579
FALSE	High	Sequest HT (A2)	Unambiguous	VGAGAPVYL		1	11	Q9BTM1-2	Q7L7L0; Q8IUE6; P04908; Q93077; Q99878; Q96KK5; Q9BTM1-2; Q9BTM1-1; P16104; P20671; P0C0S8	0	1	0.2208	0	1	1	846.473	846.473	0.94	0.0008	2.6366e+06	HCD (High Energy Collision Dissociation)	MS2	0	80.714	67.4373	17295	FR_BRIN1351_PY094_AC_2.raw	0/0	2.4	0.006125	0.01733
FALSE	High	Sequest HT (A2)	Unambiguous	NLLEIAPHL		1	2	P43304	P43304; P43304-2	0	2	0.3226	0	1	1	510.298	1019.59	-0.46	-0.00023	472831	HCD (High Energy Collision Dissociation)	MS2	40.0781	150	81.5892	22154	FR_BRIN1351_PY094_AC_2.raw	0/0	2.48	0.006125	0.02743
FALSE	High	Sequest HT (A2)	Unambiguous	KLPAPLPGL		1	2	Q8N1F7-1	Q8N1F7-2; Q8N1F7-1	0	2	0.4122	0	1	1	453.295	905.583	1.45	0.00066	3.38582e+06	HCD (High Energy Collision Dissociation)	MS2	9.9952	33.831	69.4889	18003	FR_BRIN1351_PY094_AC_2.raw	0/0	2.96	0.006125	0.02195
FALSE	High	Sequest HT (A2)	Unambiguous	FIPKFITHL		1	3	Q5VIR6-4	Q5VIR6-4; Q5VIR6-1; Q5VIR6-2	0	3	0.2835	0	1	1	372.559	1115.66	1.44	0.00054	1.68554e+06	HCD (High Energy Collision Dissociation)	MS2	20.0819	69.501	69.4925	18005	FR_BRIN1351_PY094_AC_2.raw	0/0	2.54	0.006125	0.01558
FALSE	High	Sequest HT (A2)	Unambiguous	HLWNSIHGL		1	2	Q14596-1	Q14596-2; Q14596-1	0	2	0.3209	0	1	1	538.785	1076.56	-0.85	-0.00046	474870	HCD (High Energy Collision Dissociation)	MS2	36.5272	150	58.4373	14159	FR_BRIN1351_PY094_AC_2.raw	0/0	2.96	0.006125	0.01969
FALSE	High	Sequest HT (A2)	Unambiguous	VLADLKVQL		1	1	Q9NQP4	Q9NQP4	0	2	0.1642	0	1	1	499.816	998.624	-0.69	-0.00035	2340397	HCD (High Energy Collision Dissociation)	MS2	14.9049	41.782	72.5641	19070	FR_BRIN1351_PY094_AC_2.raw	0/0	2.74	0.006125	0.02099
FALSE	High	Sequest HT (A2)	Unambiguous	FLPAFVKKM		1	2	Q7Z4L5	Q7Z4L5; Q7Z4L5-2	0	3	0.3816	0	1	1	360.88	1080.63	-0.72	-0.00026	135207	HCD (High Energy Collision Dissociation)	MS2	56.8974	150	58.7825	14280	FR_BRIN1351_PY094_AC_2.raw	0/0	2.28	0.006125	0.01919
FALSE	High	Sequest HT (A2)	Unambiguous	RLPEVEVPQHL		1	1	Q02818	Q02818	0	3	0.4087	0	1	1	439.582	1316.73	-0.02	-1e-05	384782	HCD (High Energy Collision Dissociation)	MS2	35.5998	150	58.8728	14311	FR_BRIN1351_PY094_AC_2.raw	0/0	3.23	0.006125	0.01985
FALSE	High	Sequest HT (A2)	Unambiguous	SLLEKSLGL		1	2	O43324-1	O43324-1; O43324-2	0	2	0.1433	0	1	1	480.292	959.577	-0.49	-0.00023	666502	HCD (High Energy Collision Dissociation)	MS2	27.4937	150	72.4057	19016	FR_BRIN1351_PY094_AC_2.raw	0/0	3.14	0.006125	0.01685
FALSE	High	Sequest HT (A2)	Unambiguous	TGPNLHGLFGR		1	1	P99999	P99999	0	3	0.3093	0	1	1	390.212	1168.62	-0.21	-8e-05	395281	HCD (High Energy Collision Dissociation)	MS2	41.0349	150	58.9272	14329	FR_BRIN1351_PY094_AC_2.raw	0/0	2.36	0.006125	0.01754
FALSE	High	Sequest HT (A2)	Unambiguous	FLHGIFERL		1	2	Q9UI26-2	Q9UI26-2; Q9UI26	0	2	0.3093	0	1	1	566.318	1131.63	-1.11	-0.00063	499601	HCD (High Energy Collision Dissociation)	MS2	51.5837	150	72.0872	18905	FR_BRIN1351_PY094_AC_2.raw	0/0	1.94	0.006125	0.0239
FALSE	High	Sequest HT (A2)	Unambiguous	TGPNLHGLFGR		1	1	P99999	P99999	0	3	0.2697	0	1	1	390.212	1168.62	-0.68	-0.00026	247124	HCD (High Energy Collision Dissociation)	MS2	45.7245	150	59.2831	14450	FR_BRIN1351_PY094_AC_2.raw	0/0	2.67	0.006125	0.02047
FALSE	High	Sequest HT (A2)	Unambiguous	FLPEGVNKL		1	1	Q5VWP2	Q5VWP2	0	2	0.2768	0	1	1	508.792	1016.58	-0.91	-0.00046	12441799	HCD (High Energy Collision Dissociation)	MS2	0.619363	6.4	59.4212	14499	FR_BRIN1351_PY094_AC_2.raw	0/0	2.24	0.006125	0.02416
FALSE	High	Sequest HT (A2)	Unambiguous	FLPEGVNKL		1	1	Q5VWP2	Q5VWP2	0	2	0.2543	0	1	1	508.792	1016.58	-0.91	-0.00046	12441799	HCD (High Energy Collision Dissociation)	MS2	0.619363	5.992	59.4238	14501	FR_BRIN1351_PY094_AC_2.raw	0/0	2.32	0.006125	0.01632
FALSE	High	Sequest HT (A2)	Unambiguous	FLHGIFERL		1	2	Q9UI26-2	Q9UI26-2; Q9UI26	0	3	0.2991	0	1	1	377.881	1131.63	-1.69	-0.00064	574674	HCD (High Energy Collision Dissociation)	MS2	19.9312	150	72.0165	18881	FR_BRIN1351_PY094_AC_2.raw	0/0	3.51	0.006125	0.02123
FALSE	High	Sequest HT (A2)	Unambiguous	ALLETVNRL		1	1	Q8IWJ2	Q8IWJ2	0	2	0.1972	0	1	1	514.809	1028.61	0.28	0.00014	850011	HCD (High Energy Collision Dissociation)	MS2	30.2392	150	61.7246	15291	FR_BRIN1351_PY094_AC_2.raw	0/0	2.84	0.006125	0.01935
FALSE	High	Sequest HT (A2)	Unambiguous	QILDGVHYL		1	2	O43293-1	O43293-2; O43293-1	0	2	0.3419	0	1	1	529.288	1057.57	0.23	0.00012	1.84885e+06	HCD (High Energy Collision Dissociation)	MS2	27.8599	54.779	71.5634	18723	FR_BRIN1351_PY094_AC_2.raw	0/0	2.72	0.006125	0.01751
FALSE	High	Sequest HT (A2)	Unambiguous	SLPDENNIARL		1	2	O60447-2	O60447-2; O60447	0	2	0.4577	0	1	1	621.328	1241.65	0.23	0.00014	505019	HCD (High Energy Collision Dissociation)	MS2	27.2894	150	60.3812	14831	FR_BRIN1351_PY094_AC_2.raw	0/0	2.84	0.006125	0.02331
FALSE	High	Sequest HT (A2)	Unambiguous	SLLGGNIRL		1	1	O95573	O95573	0	2	0.172	0	1	1	471.792	942.576	3.19	0.0015	681136	HCD (High Energy Collision Dissociation)	MS2	53.4555	88.018	70.7595	18444	FR_BRIN1351_PY094_AC_2.raw	0/0	1.86	0.006125	0.02284
FALSE	High	Sequest HT (A2)	Unambiguous	YLKVFEPKL		1	2	Q96CW1	Q96CW1; Q96CW1-2	0	3	0.2195	0	1	1	379.562	1136.67	0.71	0.00027	203374	HCD (High Energy Collision Dissociation)	MS2	56.2065	150	60.5727	14897	FR_BRIN1351_PY094_AC_2.raw	0/0	2.46	0.006125	0.02129
FALSE	High	Sequest HT (A2)	Unambiguous	SKDNEGSWFRSLFVHKVD		1	1	Q9BPW8	Q9BPW8	0	4	0.3481	0	1	1	538.523	2151.07	4.6	0.00247	175596	HCD (High Energy Collision Dissociation)	MS2	50.421	150	70.6638	18411	FR_BRIN1351_PY094_AC_2.raw	0/0	3.62	0.006125	0.01794
FALSE	High	Sequest HT (A2)	Unambiguous	YLKVFEPKL		1	2	Q96CW1	Q96CW1; Q96CW1-2	0	3	0.2917	0	1	1	379.562	1136.67	0.15	6e-05	178870	HCD (High Energy Collision Dissociation)	MS2	31.1403	150	60.9259	15018	FR_BRIN1351_PY094_AC_2.raw	0/0	2.4	0.006125	0.01825
FALSE	High	Sequest HT (A2)	Unambiguous	SKDNEGSWFRSLFVHKVD		1	1	Q9BPW8	Q9BPW8	0	4	0.4721	0	1	1	538.521	2151.06	0.74	0.0004	494164	HCD (High Energy Collision Dissociation)	MS2	47.1745	140.347	70.3105	18290	FR_BRIN1351_PY094_AC_2.raw	0/0	4.66	0.006125	0.0292
FALSE	High	Sequest HT (A2)	Unambiguous	QLQESVFHL		1	3	P09603	P09603-3; P09603-2; P09603	0	2	0.3152	0	1	1	550.791	1100.57	1.15	0.00063	531626	HCD (High Energy Collision Dissociation)	MS2	40.1004	150	70.2834	18281	FR_BRIN1351_PY094_AC_2.raw	0/0	2.76	0.006125	0.03008
FALSE	High	Sequest HT (A2)	Unambiguous	FVDDYTVRV		1	1	O00487	O00487	0	2	0.4102	0	1	1	557.283	1113.56	0.37	0.0002	1.02053e+06	HCD (High Energy Collision Dissociation)	MS2	38.1382	123.095	61.0885	15072	FR_BRIN1351_PY094_AC_2.raw	0/0	2.56	0.006125	0.02589
FALSE	High	Sequest HT (A2)	Unambiguous	YAITTLHNL		1	2	P35222	P14923; P35222	0	2	0.1302	0	1	1	523.288	1045.57	1.52	0.0008	250601	HCD (High Energy Collision Dissociation)	MS2	74.9968	149.122	61.2208	15117	FR_BRIN1351_PY094_AC_2.raw	0/0	1.92	0.006125	0.02989
FALSE	High	Sequest HT (A2)	Unambiguous	QLFSQQHFL		1	2	O15417-1	O15417-2; O15417-1	0	2	0.3532	0	1	1	574.298	1147.59	-0.91	-0.00052	175229	HCD (High Energy Collision Dissociation)	MS2	73.6061	150	69.5873	18038	FR_BRIN1351_PY094_AC_2.raw	0/0	2.01	0.006125	0.02362
FALSE	High	Sequest HT (A2)	Unambiguous	AEINNIIKI		1	6	Q02880	P11388-1; Q02880-2; Q02880; P11388-2; P11388-3; P11388-4	0	2	0.2686	0	1	1	514.311	1027.62	0.88	0.00045	504120	HCD (High Energy Collision Dissociation)	MS2	49.4365	150	69.5559	18027	FR_BRIN1351_PY094_AC_2.raw	0/0	2.42	0.006125	0.01733
FALSE	High	Sequest HT (A2)	Unambiguous	ALDEYNMKI		1	1	Q8IY21	Q8IY21	0	2	0.1658	0	1	1	548.771	1096.53	0.02	1e-05	371824	HCD (High Energy Collision Dissociation)	MS2	77.6251	150	60.1849	14764	FR_BRIN1351_PY094_AC_2.raw	0/0	1.93	0.006125	0.02768
FALSE	High	Sequest HT (A2)	Unambiguous	RLASTLVHL		1	4	Q00610-1	Q00610-1; P53675-2; P53675; Q00610-2	0	3	0.2168	0	1	1	337.209	1009.61	-1.59	-0.00054	120345	HCD (High Energy Collision Dissociation)	MS2	72.1623	150	50.4176	11389	FR_BRIN1351_PY094_AC_2.raw	0/0	2.26	0.006125	0.02082
FALSE	High	Sequest HT (A2)	Unambiguous	IVIEIMNRL		1	4	Q9NW15-1	Q9NW15-5; Q9NW15-1; Q9NW15-3; Q9NW15-4	0	2	0.3309	0	1	1	550.827	1100.65	-2.7	-0.00149	702587	HCD (High Energy Collision Dissociation)	MS2	55.5072	92.648	82.4195	22438	FR_BRIN1351_PY094_AC_2.raw	0/0	2.75	0.006125	0.02855
FALSE	High	Sequest HT (A2)	Unambiguous	RLPNRIPSL		1	2	Q9P227	Q9P227; Q9P227-2	0	3	0.2271	0	1	1	355.889	1065.65	-1.03	-0.00036	333882	HCD (High Energy Collision Dissociation)	MS2	18.0116	150	49.9217	11220	FR_BRIN1351_PY094_AC_2.raw	0/0	2.73	0.006125	0.01998
FALSE	High	Sequest HT (A2)	Unambiguous	ALMDLLLRL		1	6	O75170	O75170-2; O75170-6; O75170; O75170-5; O75170-3; O75170-4	0	2	0.3552	0	1	2	529.325	1057.64	-0.66	-0.00035	537682	HCD (High Energy Collision Dissociation)	MS2	9.85064	130.22	116.703	33927	FR_BRIN1351_PY094_AC_2.raw	0/0	2.9	0.006125	0.01832
FALSE	High	Sequest HT (A2)	Unambiguous	AIMDLLLRL		1	7		Q5H9R7-3; Q5H9R7-5; Q5H9R7-4; Q5H9R7-6; Q5H9R7-2; Q5H9R7-1; Q9UPN7	0	2	0.3552	0	1	1	529.325	1057.64	-0.66	-0.00035	537682	HCD (High Energy Collision Dissociation)	MS2	9.85064	130.22	116.703	33927	FR_BRIN1351_PY094_AC_2.raw	0/0	2.9	0.006125	0.01832
FALSE	High	Sequest HT (A2)	Unambiguous	FLPPVLLKL		1	1	Q5VYK3	Q5VYK3	0	2	0.093	0	1	1	520.349	1039.69	-1.61	-0.00084	753296	HCD (High Energy Collision Dissociation)	MS2	51.9489	150	99.0708	28321	FR_BRIN1351_PY094_AC_1.raw	0/0	1.29	0.006125	0.027
FALSE	High	Sequest HT (A2)	Unambiguous	SIIDEFLHI		1	3	O43432-3	O43432; O43432-3; O43432-4	0	2	0.3362	0	1	1	543.794	1086.58	-1.85	-0.001	206315	HCD (High Energy Collision Dissociation)	MS2	24.9226	150	114.33	33145	FR_BRIN1351_PY094_AC_2.raw	0/0	2.32	0.006125	0.02706
FALSE	High	Sequest HT (A2)	Selected	YLIPLLERL		1	1	P26196	P26196	0	2	0	0	1	1	565.352	1129.7	-0.35	-0.0002	4.59677e+06	HCD (High Energy Collision Dissociation)	MS2	7.88223	23.562	103.374	29762	FR_BRIN1351_PY094_AC_1.raw	0/0	2.12	0.006125	0.01864
FALSE	High	Sequest HT (A2)	Unambiguous	ALLELLERL		1	3	P36406-1	P36406-1; P36406-3; P36406-2	0	2	0.2765	0	1	1	535.334	1069.66	-0.71	-0.00038	305902	HCD (High Energy Collision Dissociation)	MS2	47.7157	150	108.919	31356	FR_BRIN1351_PY094_AC_2.raw	0/0	1.7	0.006125	0.0205
FALSE	High	Sequest HT (A2)	Unambiguous	FLITILDHL		1	4	Q13613-1	Q13613-2; Q13614-1; Q13613-1; Q13614-2	0	2	0.2857	0	1	1	542.823	1084.64	-0.6	-0.00033	273180	HCD (High Energy Collision Dissociation)	MS2	0	150	107.852	31002	FR_BRIN1351_PY094_AC_2.raw	0/0	2.45	0.006125	0.01724
FALSE	High	Sequest HT (A2)	Unambiguous	MLLDFIQHI		1	3	Q13535	Q13535-2; Q13535-3; Q13535	0	2	0.2736	0	1	1	565.307	1129.61	-0.61	-0.00035	385020	HCD (High Energy Collision Dissociation)	MS2	26.2387	150	106.632	30598	FR_BRIN1351_PY094_AC_2.raw	0/0	2.01	0.006125	0.02575
FALSE	High	Sequest HT (A2)	Unambiguous	ALLELLERL		1	3	P36406-1	P36406-1; P36406-3; P36406-2	0	2	0.2585	0	1	1	535.335	1069.66	0.66	0.00035	1.24248e+06	HCD (High Energy Collision Dissociation)	MS2	25.977	150	109.121	31667	FR_BRIN1351_PY094_AC_1.raw	0/0	2.05	0.006125	0.01882
FALSE	High	Sequest HT (A2)	Unambiguous	FVTDLLLHF		1	1	Q8WWQ0	Q8WWQ0	0	2	0.2941	0	1	1	552.808	1104.61	-0.11	-6e-05	169971	HCD (High Energy Collision Dissociation)	MS2	56.2432	150	109.685	31854	FR_BRIN1351_PY094_AC_1.raw	0/0	1.7	0.006125	0.01766
FALSE	High	Sequest HT (A2)	Unambiguous	SLLDIIEKV		1	7	P49815	P49815-5; P49815-7; P49815-4; P49815; P49815-3; P49815-2; P49815-6	0	2	0.2081	0	1	1	515.314	1029.62	0.74	0.00038	712143	HCD (High Energy Collision Dissociation)	MS2	49.2543	123.156	105.68	30285	FR_BRIN1351_PY094_AC_2.raw	0/0	2.98	0.006125	0.02339
FALSE	High	Sequest HT (A2)	Unambiguous	LLLDILEKL		1	5	Q9NSV4-3	Q9NSV4-5; Q9NSV4-3; Q9NSV4-7; Q9NSV4-6; Q9NSV4-4	0	2	0.0682	0	1	1	535.347	1069.69	-0.83	-0.00044	878084	HCD (High Energy Collision Dissociation)	MS2	23.6606	150	117.069	34048	FR_BRIN1351_PY094_AC_2.raw	0/0	2.2	0.006125	0.0289
FALSE	High	Sequest HT (A2)	Unambiguous	ALLDIIRSL		1	3	O95864	O95864-2; O95864-4; O95864	0	2	0.2361	0	1	1	507.321	1013.64	0.19	9e-05	338539	HCD (High Energy Collision Dissociation)	MS2	22.3808	150	111.026	32298	FR_BRIN1351_PY094_AC_1.raw	0/0	3.05	0.006125	0.02429
FALSE	High	Sequest HT (A2)	Unambiguous	LLLGPLGEL		1	1	Q03169	Q03169	0	1	0.2092	0	1	1	924.576	924.576	-0.36	-0.00033	222141	HCD (High Energy Collision Dissociation)	MS2	28.9958	150	113.562	33140	FR_BRIN1351_PY094_AC_1.raw	0/0	2.39	0.006125	0.01841
FALSE	High	Sequest HT (A2)	Unambiguous	VLLSEILHL		1	3	O43432-3	O43432; O43432-3; O43432-4	0	2	0.1803	0	1	1	518.823	1036.64	-1.22	-0.00063	1.37809e+06	HCD (High Energy Collision Dissociation)	MS2	20.1578	150	102.508	29238	FR_BRIN1351_PY094_AC_2.raw	0/0	2.44	0.006125	0.02643
FALSE	High	Sequest HT (A2)	Unambiguous	FVLPILQKL		1	1	Q9Y6V7	Q9Y6V7	0	2	0.4319	0	1	1	535.852	1070.7	0.31	0.00016	674433	HCD (High Energy Collision Dissociation)	MS2	39.9627	150	102.056	29089	FR_BRIN1351_PY094_AC_2.raw	0/0	2.13	0.006125	0.02223
FALSE	High	Sequest HT (A2)	Unambiguous	FVLPILQKL		1	1	Q9Y6V7	Q9Y6V7	0	2	0.4364	0	1	1	535.852	1070.7	-0.83	-0.00045	1.60203e+06	HCD (High Energy Collision Dissociation)	MS2	19.2131	150	101.32	28848	FR_BRIN1351_PY094_AC_2.raw	0/0	2.36	0.006125	0.02204
FALSE	High	Sequest HT (A2)	Unambiguous	FLINFIHTL		1	1	O15031	O15031	0	2	0.4235	0	1	1	559.325	1117.64	1.74	0.00097	719372	HCD (High Energy Collision Dissociation)	MS2	0	150	101.16	28794	FR_BRIN1351_PY094_AC_2.raw	0/0	2.81	0.006125	0.02389
FALSE	High	Sequest HT (A2)	Unambiguous	WILEQLTRL		1	2	P53671-3	P53671-3; Q96C90	0	2	0.3507	0	1	1	586.345	1171.68	-1.12	-0.00066	439629	HCD (High Energy Collision Dissociation)	MS2	0	150	100.608	28612	FR_BRIN1351_PY094_AC_2.raw	0/0	2.68	0.006125	0.02217
FALSE	High	Sequest HT (A2)	Unambiguous	GLVPFLVSV		1	1	P52292	P52292	0	1	0.139	0	1	1	930.566	930.566	-0.22	-0.00021	448873	HCD (High Energy Collision Dissociation)	MS2	0	150	117.559	34461	FR_BRIN1351_PY094_AC_1.raw	0/0	2.23	0.006125	0.01956
FALSE	High	Sequest HT (A2)	Unambiguous	ILAELLLRV		1	1	P50613	P50613	0	2	0.1185	0	1	1	520.347	1039.69	-0.91	-0.00047	599784	HCD (High Energy Collision Dissociation)	MS2	49.7767	150	97.8278	27656	FR_BRIN1351_PY094_AC_2.raw	0/0	2.7	0.006125	0.02985
FALSE	High	Sequest HT (A2)	Unambiguous	FAIPLIEKL		1	2	Q9NR30-1	Q9NR30-1; Q9NR30-2	0	2	0.1822	0	1	1	522.329	1043.65	1.29	0.00067	266086	HCD (High Energy Collision Dissociation)	MS2	68.668	150	96.5816	27240	FR_BRIN1351_PY094_AC_2.raw	0/0	2.36	0.006125	0.01838
FALSE	High	Sequest HT (A2)	Unambiguous	YGAEALERMFL		1	1	P69905	P69905	0	2	0.5058	0	1	1	650.323	1299.64	-0.47	-0.00031	612635	HCD (High Energy Collision Dissociation)	MS2	62.1033	105.199	96.2706	27136	FR_BRIN1351_PY094_AC_2.raw	0/0	3.42	0.006125	0.0236
FALSE	High	Sequest HT (A2)	Unambiguous	GIADLAHLLLF		1	3	O60566-3	O60566-3; O60566-2; O60566	0	2	0.1397	0	1	1	591.847	1182.69	-0.69	-0.00041	469509	HCD (High Energy Collision Dissociation)	MS2	0	150	129.739	38492	FR_BRIN1351_PY094_AC_1.raw	0/0	3.15	0.006125	0.02016
FALSE	High	Sequest HT (A2)	Unambiguous	ALPEIFTEL		1	3	P41091	P41091; Q2VIR3-1; Q2VIR3-2	0	1	0.1127	0	1	1	1032.56	1032.56	-1.09	-0.00113	5.17617e+06	HCD (High Energy Collision Dissociation)	MS2	0	32.876	112.031	32632	FR_BRIN1351_PY094_AC_1.raw	0/0	2.04	0.006125	0.02766
FALSE	High	Sequest HT (A2)	Unambiguous	FLPFPLPLF		1	1	Q16795	Q16795	0	2	0.3547	0	1	1	545.821	1090.64	1.7	0.00093	185851	HCD (High Energy Collision Dissociation)	MS2	37.4274	150	137.304	41006	FR_BRIN1351_PY094_AC_1.raw	0/0	2.65	0.006125	0.01672
FALSE	High	Sequest HT (A2)	Unambiguous	GLVPFLVSV		1	1	P52292	P52292	0	1	0.1126	0	1	1	930.565	930.565	-1.14	-0.00106	373065	HCD (High Energy Collision Dissociation)	MS2	19.7464	150	117.169	34081	FR_BRIN1351_PY094_AC_2.raw	0/0	2.31	0.006125	0.02548
FALSE	High	Sequest HT (A2)	Unambiguous	FLPLPVVQL		1	2	Q6NUM9-1	Q6NUM9-1; Q6NUM9-2	0	2	0.2323	0	1	1	513.323	1025.64	-1.48	-0.00076	1.05465e+06	HCD (High Energy Collision Dissociation)	MS2	17.6815	83.058	118.43	34498	FR_BRIN1351_PY094_AC_2.raw	0/0	2.54	0.006125	0.01638
FALSE	High	Sequest HT (A2)	Unambiguous	FIWENIHTL		1	3	Q03001-7	Q03001-14; Q03001-8; Q03001-7	0	2	0.4123	0	1	1	586.81	1172.61	1.91	0.00112	549500	HCD (High Energy Collision Dissociation)	MS2	36.2292	150	87.2679	24350	FR_BRIN1351_PY094_AC_1.raw	0/0	2.11	0.006125	0.02562
FALSE	High	Sequest HT (A2)	Unambiguous	KLWEAESKL		1	1	Q9NYP9	Q9NYP9	0	3	0.2996	0	1	1	368.54	1103.61	-2.94	-0.00108	136065	HCD (High Energy Collision Dissociation)	MS2	78.3336	150	46.7874	10213	FR_BRIN1351_PY094_AC_3.raw	0/0	2.27	0.006125	0.01693
FALSE	High	Sequest HT (A2)	Unambiguous	YDMNAANVGWNNSTFA		1	1	P14174	P14174	0	2	0.4558	0	1	1	887.88	1774.75	1.99	0.00176	548853	HCD (High Energy Collision Dissociation)	MS2	17.6402	150	88.0351	24607	FR_BRIN1351_PY094_AC_1.raw	0/0	2.83	0.006125	0.01993
FALSE	High	Sequest HT (A2)	Unambiguous	KGVDPKFLRNM		1	1	P47914	P47914	0	3	0.3861	0	1	1	435.577	1304.72	0.89	0.00039	113261	HCD (High Energy Collision Dissociation)	MS2	33.9466	150	44.9662	9601	FR_BRIN1351_PY094_AC_3.raw	0/0	2.59	0.006125	0.02623
FALSE	High	Sequest HT (A2)	Unambiguous	RLPESVERL		1	2	O75955	O75955; O75955-2	0	3	0.3169	0	1	1	366.88	1098.63	-0.35	-0.00013	92501	HCD (High Energy Collision Dissociation)	MS2	69.4923	150	44.7656	9534	FR_BRIN1351_PY094_AC_3.raw	0/0	2.84	0.006125	0.01632
FALSE	High	Sequest HT (A2)	Unambiguous	NILELLHRL		1	1	Q9BPX3	Q9BPX3	0	2	0.0433	0	1	1	560.845	1120.68	-0.27	-0.00015	110462	HCD (High Energy Collision Dissociation)	MS2	65.7726	150	89.2687	25027	FR_BRIN1351_PY094_AC_1.raw	0/0	2.54	0.006125	0.01665
FALSE	High	Sequest HT (A2)	Unambiguous	YCAEIAHNV		1	1	P62910	P62910	0	2	0.374	0	1	1	510.234	1019.46	-0.38	-0.00019	200626	HCD (High Energy Collision Dissociation)	MS2	42.3104	150	44.55	9464	FR_BRIN1351_PY094_AC_3.raw	0/0	2.46	0.006125	0.02382
FALSE	High	Sequest HT (A2)	Unambiguous	TLLTAIVKL		1	3	P63010-2	P63010-3; P63010-2; P63010-1	0	2	0.1218	0	1	1	486.33	971.652	2.52	0.00122	203534	HCD (High Energy Collision Dissociation)	MS2	37.0305	150	89.6492	25153	FR_BRIN1351_PY094_AC_1.raw	0/0	2.38	0.006125	0.02432
FALSE	High	Sequest HT (A2)	Unambiguous	ALVAIFTHL		1	1	Q14204	Q14204	0	2	0.3446	0	1	1	492.798	984.589	1.5	0.00074	754281	HCD (High Energy Collision Dissociation)	MS2	23.4422	104.901	89.914	25241	FR_BRIN1351_PY094_AC_1.raw	0/0	2.67	0.006125	0.01695
FALSE	High	Sequest HT (A2)	Unambiguous	FASGLIHRV		1	2	Q8N6L1-2	Q8N6L1-1; Q8N6L1-2	0	3	0.4615	0	1	1	333.863	999.574	0.22	7e-05	204975	HCD (High Energy Collision Dissociation)	MS2	27.2641	150	44.1952	9345	FR_BRIN1351_PY094_AC_3.raw	0/0	3.12	0.006125	0.02586
FALSE	High	Sequest HT (A2)	Unambiguous	YLAPHVRTL		1	4	Q13098-6	Q13098; Q13098-6; Q13098-7; Q13098-5	0	3	0.1724	0	1	1	357.21	1069.62	0.21	7e-05	225857	HCD (High Energy Collision Dissociation)	MS2	30.6792	150	43.576	9142	FR_BRIN1351_PY094_AC_3.raw	0/0	2.32	0.006125	0.02039
FALSE	High	Sequest HT (A2)	Unambiguous	FAIPLIEKL		1	2	Q9NR30-1	Q9NR30-1; Q9NR30-2	0	2	0.1689	0	1	1	522.33	1043.65	1.88	0.00098	316575	HCD (High Energy Collision Dissociation)	MS2	53.2279	150	96.7541	27539	FR_BRIN1351_PY094_AC_1.raw	0/0	2.19	0.006125	0.02083
FALSE	High	Sequest HT (A2)	Unambiguous	FLDSTSPLL		1	1	Q5VYK3	Q5VYK3	0	1	0.1775	0	1	1	992.53	992.53	-0.23	-0.00023	461344	HCD (High Energy Collision Dissociation)	MS2	0	150	91.5252	25784	FR_BRIN1351_PY094_AC_1.raw	0/0	2.31	0.006125	0.02881
FALSE	High	Sequest HT (A2)	Unambiguous	LLPDIISRL		1	1	Q15021	Q15021	0	2	0.326	0	1	1	520.33	1039.65	0.86	0.00045	1.43483e+06	HCD (High Energy Collision Dissociation)	MS2	49.2296	51.807	91.9761	25935	FR_BRIN1351_PY094_AC_1.raw	0/0	1.81	0.006125	0.02836
FALSE	High	Sequest HT (A2)	Unambiguous	RMLDQTLLDLNEM		1	3	P06753-2	P06753-5; P06753-2; P06753-7	0	2	0.4597	0	1	1	796.391	1591.77	-4.63	-0.00369	437104	HCD (High Energy Collision Dissociation)	MS2	33.8543	150	93.2221	26356	FR_BRIN1351_PY094_AC_1.raw	0/0	3.35	0.006125	0.02751
FALSE	High	Sequest HT (A2)	Unambiguous	RLPEPTTRL		1	1	Q15050	Q15050	0	3	0.2602	0	1	1	361.548	1082.63	-0.77	-0.00028	113040	HCD (High Energy Collision Dissociation)	MS2	43.4384	150	41.4448	8449	FR_BRIN1351_PY094_AC_3.raw	0/0	2.69	0.006125	0.02342
FALSE	High	Sequest HT (A2)	Unambiguous	AIVFIITRL		1	1	Q96G23	Q96G23	0	2	0.2744	0	1	1	523.343	1045.68	1.5	0.00078	194511	HCD (High Energy Collision Dissociation)	MS2	66.1995	150	93.9058	26586	FR_BRIN1351_PY094_AC_1.raw	0/0	2.66	0.006125	0.0189
FALSE	High	Sequest HT (A2)	Unambiguous	GHQQLYWSHPRKFGQGS		1	2	P62273-1	P62273-1; P62273-2	0	4	0.418	0	1	1	504.001	2012.98	-1.71	-0.00086	134874	HCD (High Energy Collision Dissociation)	MS2	30.1551	150	38.1771	7414	FR_BRIN1351_PY094_AC_3.raw	0/0	3.78	0.006125	0.0182
FALSE	High	Sequest HT (A2)	Unambiguous	KVVEIVKKL		1	1	O43290	O43290	0	3	0.2772	0	1	1	352.578	1055.72	0.03	1e-05	104953	HCD (High Energy Collision Dissociation)	MS2	62.8714	150	37.2438	7123	FR_BRIN1351_PY094_AC_3.raw	0/0	3.03	0.006125	0.02609
FALSE	High	Sequest HT (A2)	Unambiguous	RLAHYIDRV		1	1	Q03252	Q03252	0	3	0.2009	0	1	1	381.552	1142.64	-0.47	-0.00018	61537.4	HCD (High Energy Collision Dissociation)	MS2	65.3617	150	35.8021	6669	FR_BRIN1351_PY094_AC_3.raw	0/0	2.24	0.006125	0.01737
FALSE	High	Sequest HT (A2)	Unambiguous	FLYPFPLAL		1	1	Q5BJD5-1	Q5BJD5-1	0	1	0.2641	0	1	1	1080.61	1080.61	-0.15	-0.00016	229959	HCD (High Energy Collision Dissociation)	MS2	64.0634	150	131.365	38773	FR_BRIN1351_PY094_AC_2.raw	0/0	2.31	0.006125	0.02938
FALSE	High	Sequest HT (A2)	Unambiguous	GIFDDPPAL		1	1	O60216	O60216	0	2	0.2765	0	1	1	472.739	944.471	-1.85	-0.00087	3.61964e+06	HCD (High Energy Collision Dissociation)	MS2	3.98663	34.385	95.5491	27137	FR_BRIN1351_PY094_AC_1.raw	0/0	2.64	0.006125	0.02692
FALSE	High	Sequest HT (A2)	Unambiguous	FLMDFIHQV		1	1	Q8WUM0	Q8WUM0	0	2	0.105	0	1	1	575.292	1149.58	-0.34	-0.0002	580963	HCD (High Energy Collision Dissociation)	MS2	48.762	150	95.9248	27262	FR_BRIN1351_PY094_AC_1.raw	0/0	2.38	0.006125	0.02016
FALSE	High	Sequest HT (A2)	Unambiguous	ALMEEILKL		1	5	Q8TD16-2	Q96G01; Q8TD16-2; Q96G01-3; Q96G01-4; Q8TD16	0	2	0.3091	0	1	1	530.31	1059.61	0.02	1e-05	237467	HCD (High Energy Collision Dissociation)	MS2	46.0126	150	95.9429	27268	FR_BRIN1351_PY094_AC_1.raw	0/0	2.2	0.006125	0.02826
FALSE	High	Sequest HT (A2)	Unambiguous	GKLVSESSDVLPK		1	2	P05787-2	P05787-2; P05787	0	3	0.3143	0	1	1	453.588	1358.75	-1.87	-0.00085	85659.8	HCD (High Energy Collision Dissociation)	MS2	60.7695	150	43.0767	8980	FR_BRIN1351_PY094_AC_3.raw	0/0	2.45	0.006125	0.01891
FALSE	High	Sequest HT (A2)	Unambiguous	SLAGLGAYQL		1	2	Q9NUH8-1	Q9NUH8-1; Q9P0S9	0	1	0.0552	0	1	1	992.544	992.544	2.6	0.00258	263398	HCD (High Energy Collision Dissociation)	MS2	31.5187	150	86.8566	24211	FR_BRIN1351_PY094_AC_1.raw	0/0	3.08	0.006125	0.02878
FALSE	High	Sequest HT (A2)	Unambiguous	IQRTPKIQVYSRHPAENG		1	1	P61769	P61769	0	4	0.538	0	1	1	524.286	2094.12	0.22	0.00011	183165	HCD (High Energy Collision Dissociation)	MS2	2.49037	150	33.14	5829	FR_BRIN1351_PY094_AC_2.raw	0/0	3.55	0.006125	0.02605
FALSE	High	Sequest HT (A2)	Unambiguous	NLVPMIIHL		1	1	O00629	O00629	0	2	0.3577	0	1	1	525.313	1049.62	1.4	0.00073	323703	HCD (High Energy Collision Dissociation)	MS2	68.1276	150	94.4345	26516	FR_BRIN1351_PY094_AC_2.raw	0/0	2.6	0.006125	0.02814
FALSE	High	Sequest HT (A2)	Unambiguous	FQDPVPLTV		1	2	O15164	O15164-2; O15164	0	1	0.3321	0	1	1	1015.54	1015.54	-1.36	-0.00138	493458	HCD (High Energy Collision Dissociation)	MS2	0	150	86.2635	23753	FR_BRIN1351_PY094_AC_2.raw	0/0	2.62	0.006125	0.01903
FALSE	High	Sequest HT (A2)	Unambiguous	YVDDIFLRV		1	1	O95477	O95477	0	2	0.3812	0	1	1	570.307	1139.61	-2.03	-0.00116	347068	HCD (High Energy Collision Dissociation)	MS2	48.1552	150	86.2412	23745	FR_BRIN1351_PY094_AC_2.raw	0/0	2.23	0.006125	0.02432
FALSE	High	Sequest HT (A2)	Unambiguous	KMWEKAIKL		1	1	Q9H7D0-1	Q9H7D0-1	0	3	0.1585	0	1	1	382.894	1146.67	-2.19	-0.00084	138239	HCD (High Energy Collision Dissociation)	MS2	38.8725	150	46.0786	9932	FR_BRIN1351_PY094_AC_2.raw	0/0	2.65	0.006125	0.01625
FALSE	High	Sequest HT (A2)	Unambiguous	RTIGVITKL		1	14	Q9UQ16-4	Q9UQ16-2; P50570-2; Q05193-1; Q9UQ16-3; Q9UQ16-5; Q05193-3; P50570-3; P50570-1; P50570-5; Q05193-2; Q9UQ16-4; P50570-4; Q05193-5; Q9UQ16	0	3	0.2275	0	1	1	334.222	1000.65	0.43	0.00014	321605	HCD (High Energy Collision Dissociation)	MS2	11.3714	150	46.3923	10037	FR_BRIN1351_PY094_AC_2.raw	0/0	2.55	0.006125	0.01673
FALSE	High	Sequest HT (A2)	Unambiguous	FLPPFPAHL		1	2	Q9UBZ9	Q9UBZ9-2; Q9UBZ9	0	2	0.2893	0	1	1	519.792	1038.58	-0.16	-8e-05	252000	HCD (High Energy Collision Dissociation)	MS2	69.2501	150	85.7538	23579	FR_BRIN1351_PY094_AC_2.raw	0/0	1.59	0.006125	0.02274
FALSE	High	Sequest HT (A2)	Unambiguous	RVPELLHRL		1	3	Q14997	Q14997-3; Q14997-2; Q14997	0	3	0.4476	0	1	1	378.236	1132.69	-0.69	-0.00026	504863	HCD (High Energy Collision Dissociation)	MS2	35.5493	103.828	46.552	10092	FR_BRIN1351_PY094_AC_2.raw	0/0	3.91	0.006125	0.02439
FALSE	High	Sequest HT (A2)	Unambiguous	IVHKSFVEVNEEGTEAAAA		1	2	P30740	P30740; P30740-2	0	3	0.4686	0	1	1	667.671	2001	2.43	0.00162	151994	HCD (High Energy Collision Dissociation)	MS2	28.777	150	46.5639	10096	FR_BRIN1351_PY094_AC_2.raw	0/0	3.5	0.006125	0.02552
FALSE	High	Sequest HT (A2)	Unambiguous	YLPEDFIRV		1	1	O43187	O43187	0	2	0.1402	0	1	1	576.308	1151.61	-0.84	-0.00048	3.64484e+06	HCD (High Energy Collision Dissociation)	MS2	14.7553	24.326	85.3835	23452	FR_BRIN1351_PY094_AC_2.raw	0/0	1.64	0.006125	0.02042
FALSE	High	Sequest HT (A2)	Unambiguous	GIIDPEESHRL		1	9	Q15149-1	Q15149-4; Q15149-1; Q15149-6; Q15149-9; Q15149-3; Q15149-8; Q15149-5; Q15149-7; Q15149-2	0	3	0.4938	0	1	1	422.554	1265.65	0.12	5e-05	291131	HCD (High Energy Collision Dissociation)	MS2	44.5283	150	47.151	10293	FR_BRIN1351_PY094_AC_2.raw	0/0	3.2	0.006125	0.02949
FALSE	High	Sequest HT (A2)	Unambiguous	YLPEDFIRV		1	1	O43187	O43187	0	2	0.319	0	1	1	576.308	1151.61	-0.63	-0.00036	9034557	HCD (High Energy Collision Dissociation)	MS2	4.11308	11.183	85.0423	23335	FR_BRIN1351_PY094_AC_2.raw	0/0	1.63	0.006125	0.02286
FALSE	High	Sequest HT (A2)	Unambiguous	IVNTNVPRASVPD		1	1	P14174	P14174	0	2	0.5075	0	1	1	691.374	1381.74	-1.64	-0.00113	276585	HCD (High Energy Collision Dissociation)	MS2	54.9775	150	47.283	10337	FR_BRIN1351_PY094_AC_2.raw	0/0	3.35	0.006125	0.0262
FALSE	High	Sequest HT (A2)	Unambiguous	KVLDFQNNAI		1	1	Q99467	Q99467	0	2	0.1233	0	1	1	581.319	1161.63	4.64	0.0027	424801	HCD (High Energy Collision Dissociation)	MS2	47.2151	150	86.5247	23841	FR_BRIN1351_PY094_AC_2.raw	0/0	2.27	0.006125	0.02995
FALSE	High	Sequest HT (A2)	Unambiguous	ELKNAEIALR		1	3	Q9BVL2	Q9BVL2-3; Q9BVL2-2; Q9BVL2	0	3	0.0386	0	1	1	386.228	1156.67	1.33	0.00051	144738	HCD (High Energy Collision Dissociation)	MS2	58.5125	150	47.4083	10378	FR_BRIN1351_PY094_AC_2.raw	0/0	2.59	0.006125	0.02649
FALSE	High	Sequest HT (A2)	Unambiguous	SLYDWNVKL		1	2	Q7Z7E8-1	Q7Z7E8-2; Q7Z7E8-1	0	2	0.3839	0	1	1	569.302	1137.6	3.14	0.00179	316295	HCD (High Energy Collision Dissociation)	MS2	58.1623	150	84.4488	23129	FR_BRIN1351_PY094_AC_2.raw	0/0	2.24	0.006125	0.0183
FALSE	High	Sequest HT (A2)	Unambiguous	KIMEAMEKL		1	3	Q9Y237-2	Q9Y237-2; Q9Y237-3; Q9Y237	0	3	0.0842	0	1	1	364.864	1092.58	-0.44	-0.00016	235805	HCD (High Energy Collision Dissociation)	MS2	8.46294	150	48.6579	10797	FR_BRIN1351_PY094_AC_2.raw	0/0	2.97	0.006125	0.02846
FALSE	High	Sequest HT (A2)	Unambiguous	RLLEIDPYL		1	1	Q04446	Q04446	0	2	0.3299	0	1	1	566.324	1131.64	-0.47	-0.00026	521488	HCD (High Energy Collision Dissociation)	MS2	66.8817	150	84.3196	23083	FR_BRIN1351_PY094_AC_2.raw	0/0	2.88	0.006125	0.02153
FALSE	High	Sequest HT (A2)	Unambiguous	QLNGILLHL		1	1	P05783	P05783	0	2	0.2789	0	1	1	510.813	1020.62	-0.36	-0.00018	608208	HCD (High Energy Collision Dissociation)	MS2	41.3254	150	83.8257	22917	FR_BRIN1351_PY094_AC_2.raw	0/0	2.94	0.006125	0.02292
FALSE	High	Sequest HT (A2)	Unambiguous	GIVGVFVKL		1	1	O00151	O00151	0	2	0.3615	0	1	1	466.303	931.598	1.05	0.00049	1.04475e+06	HCD (High Energy Collision Dissociation)	MS2	17.5245	103.951	83.7322	22886	FR_BRIN1351_PY094_AC_2.raw	0/0	2.13	0.006125	0.02302
FALSE	High	Sequest HT (A2)	Unambiguous	RVLDQIEFL		1	2	P09914	P09914; P09914-2	0	2	0.2421	0	1	1	566.821	1132.64	-0.48	-0.00027	2.02858e+06	HCD (High Energy Collision Dissociation)	MS2	20.2411	50.156	83.6028	22842	FR_BRIN1351_PY094_AC_2.raw	0/0	2.52	0.006125	0.01934
FALSE	High	Sequest HT (A2)	Unambiguous	KIIDSGPQL		1	1	Q658Y4	Q658Y4	0	2	0.2006	0	1	1	485.782	970.557	-0.15	-7e-05	1.02244e+06	HCD (High Energy Collision Dissociation)	MS2	40.3489	128.306	49.4003	11046	FR_BRIN1351_PY094_AC_2.raw	0/0	3.09	0.006125	0.02026
FALSE	High	Sequest HT (A2)	Unambiguous	YLPVGSHNL		1	1	Q07864	Q07864	0	2	0.3611	0	1	1	500.267	999.526	0.06	3e-05	4381760	HCD (High Energy Collision Dissociation)	MS2	3.01508	21.293	49.5098	11083	FR_BRIN1351_PY094_AC_2.raw	0/0	1.8	0.006125	0.01911
FALSE	High	Sequest HT (A2)	Unambiguous	AVIEHLERL		1	1	O43716	O43716	0	3	0.1877	0	1	1	360.545	1079.62	-0.18	-6e-05	564164	HCD (High Energy Collision Dissociation)	MS2	37.3719	108.185	49.7181	11151	FR_BRIN1351_PY094_AC_2.raw	0/0	2.93	0.006125	0.02224
FALSE	High	Sequest HT (A2)	Unambiguous	TLSDLRVYL		1	1	Q9BYN0	Q9BYN0	0	2	0.2839	0	1	1	540.309	1079.61	1.7	0.00092	1.02679e+06	HCD (High Energy Collision Dissociation)	MS2	36.3407	78.474	82.8871	22599	FR_BRIN1351_PY094_AC_2.raw	0/0	3.1	0.006125	0.02201
FALSE	High	Sequest HT (A2)	Unambiguous	YLPVGSHNL		1	1	Q07864	Q07864	0	2	0.0759	0	1	1	500.266	999.526	-0.12	-6e-05	3002633	HCD (High Energy Collision Dissociation)	MS2	5.25651	35.871	49.8613	11200	FR_BRIN1351_PY094_AC_2.raw	0/0	1.45	0.006125	0.01691
FALSE	High	Sequest HT (A2)	Unambiguous	TLDGLPPLRL		1	1	Q8TAP8	Q8TAP8	0	2	0.223	0	1	1	547.832	1094.66	-0.59	-0.00032	2.16618e+06	HCD (High Energy Collision Dissociation)	MS2	41.6978	69.22	84.7148	23224	FR_BRIN1351_PY094_AC_2.raw	0/0	2.87	0.006125	0.0243
FALSE	High	Sequest HT (A2)	Unambiguous	YITLFIEKL		1	2	O95630	O95630; O95630-2	0	2	0.1741	0	1	1	570.341	1139.68	3.85	0.00219	108558	HCD (High Energy Collision Dissociation)	MS2	85.251	150	94.4407	26518	FR_BRIN1351_PY094_AC_2.raw	0/0	2.01	0.006125	0.02408
FALSE	High	Sequest HT (A2)	Unambiguous	KIAPNTPQL		1	5	Q5JPE7	Q5JPE7; Q5JPE7-2; Q5JPE7-3; Q15155; P69849	0	2	0.326	0	1	1	491.29	981.573	0.17	8e-05	1.99211e+06	HCD (High Energy Collision Dissociation)	MS2	3.91231	50.485	45.7982	9839	FR_BRIN1351_PY094_AC_2.raw	0/0	3.19	0.006125	0.02435
FALSE	High	Sequest HT (A2)	Unambiguous	KLLEKLYKV		1	1	Q15034	Q15034	0	3	0.34	0	1	1	378.581	1133.73	-0.33	-0.00012	540028	HCD (High Energy Collision Dissociation)	MS2	32.6627	136.747	45.3748	9698	FR_BRIN1351_PY094_AC_2.raw	0/0	4.5	0.006125	0.01622
FALSE	High	Sequest HT (A2)	Unambiguous	AIVFIITRL		1	1	Q96G23	Q96G23	0	2	0.2203	0	1	1	523.343	1045.68	1.73	0.0009	168667	HCD (High Energy Collision Dissociation)	MS2	68.4611	150	93.8016	26304	FR_BRIN1351_PY094_AC_2.raw	0/0	2.27	0.006125	0.02784
FALSE	High	Sequest HT (A2)	Unambiguous	FINEKKYHL		1	1	P49585	P49585	0	3	0.0537	0	1	1	397.889	1191.65	-0.2	-8e-05	233723	HCD (High Energy Collision Dissociation)	MS2	24.3346	150	37.8662	7290	FR_BRIN1351_PY094_AC_2.raw	0/0	2.05	0.006125	0.01924
FALSE	High	Sequest HT (A2)	Unambiguous	KLREDLERL		1	1	P62269	P62269	0	3	0.2169	0	1	1	391.231	1171.68	-0.25	-0.0001	434883	HCD (High Energy Collision Dissociation)	MS2	35.946	150	41.5257	8438	FR_BRIN1351_PY094_AC_2.raw	0/0	1.89	0.006125	0.02746
FALSE	High	Sequest HT (A2)	Unambiguous	SDIIRSMPEQTGEK		1	1	P62888	P62888	0	3	0.5276	0	1	1	530.932	1590.78	0.74	0.00039	127356	HCD (High Energy Collision Dissociation)	MS2	8.48624	150	41.6704	8485	FR_BRIN1351_PY094_AC_2.raw	0/0	3.62	0.006125	0.01593
FALSE	High	Sequest HT (A2)	Unambiguous	FIVDPVSNL		1	3	P15924-1	P15924-1; P15924-3; P15924-2	0	1	0.3774	0	1	1	1003.54	1003.54	-2.29	-0.00229	766962	HCD (High Energy Collision Dissociation)	MS2	42.1317	150	91.1922	25422	FR_BRIN1351_PY094_AC_2.raw	0/0	3.18	0.006125	0.02954
FALSE	High	Sequest HT (A2)	Unambiguous	FFLDIYHNV		1	1	Q14204	Q14204	0	2	0.4045	0	1	1	584.292	1167.58	-5.04	-0.00294	219656	HCD (High Energy Collision Dissociation)	MS2	84.4642	150	91.1546	25409	FR_BRIN1351_PY094_AC_2.raw	0/0	2.2	0.006125	0.02112
FALSE	High	Sequest HT (A2)	Unambiguous	FFLDIYHNV		1	1	Q14204	Q14204	0	2	0.3059	0	1	1	584.295	1167.58	0.29	0.00017	621813	HCD (High Energy Collision Dissociation)	MS2	49.5907	150	90.8036	25290	FR_BRIN1351_PY094_AC_2.raw	0/0	2.19	0.006125	0.01677
FALSE	High	Sequest HT (A2)	Unambiguous	ILMEHIHKL		1	1	P84098	P84098	0	3	0.3467	0	1	1	378.555	1133.65	1.7	0.00064	65188.6	HCD (High Energy Collision Dissociation)	MS2	40.5144	150	42.4368	8731	FR_BRIN1351_PY094_AC_2.raw	0/0	2.25	0.006125	0.02035
FALSE	High	Sequest HT (A2)	Unambiguous	SILSLVTKI		1	1	Q12905	Q12905	0	2	0.1716	0	1	1	487.318	973.628	-0.95	-0.00046	3.25293e+06	HCD (High Energy Collision Dissociation)	MS2	4.07264	35.862	90.6957	25254	FR_BRIN1351_PY094_AC_2.raw	0/0	3.03	0.006125	0.02086
FALSE	High	Sequest HT (A2)	Unambiguous	SILSLVTKI		1	1	Q12905	Q12905	0	2	0.1534	0	1	1	487.317	973.627	-2.02	-0.00098	320830	HCD (High Energy Collision Dissociation)	MS2	45.3046	150	90.3392	25132	FR_BRIN1351_PY094_AC_2.raw	0/0	3.13	0.006125	0.01786
FALSE	High	Sequest HT (A2)	Unambiguous	ILMEHIHKL		1	1	P84098	P84098	0	2	0.4449	0	1	1	567.329	1133.65	0.21	0.00012	2.15933e+06	HCD (High Energy Collision Dissociation)	MS2	4.02403	52.389	42.8494	8864	FR_BRIN1351_PY094_AC_2.raw	0/0	2.63	0.006125	0.01812
FALSE	High	Sequest HT (A2)	Unambiguous	TLFDYEVRL		1	2	Q96T88-2	Q96T88-2; Q96T88	0	2	0.2028	0	1	1	578.307	1155.61	1.66	0.00096	867678	HCD (High Energy Collision Dissociation)	MS2	64.3565	91.252	86.6236	23875	FR_BRIN1351_PY094_AC_2.raw	0/0	2.17	0.006125	0.01612
FALSE	High	Sequest HT (A2)	Unambiguous	SIVGRPRHQGVMVGM		1	6	P60709	P63267-1; P60709; P62736; P68133; P68032; P63261	0	3	0.2442	0	1	1	541.957	1623.86	0.16	9e-05	570356	HCD (High Energy Collision Dissociation)	MS2	5.77188	150	43.1863	8972	FR_BRIN1351_PY094_AC_2.raw	0/0	2.58	0.006125	0.03006
FALSE	High	Sequest HT (A2)	Unambiguous	TLLTAIVKL		1	3	P63010-2	P63010-3; P63010-2; P63010-1	0	2	0.1031	0	1	1	486.33	971.652	2.33	0.00113	1.43292e+06	HCD (High Energy Collision Dissociation)	MS2	9.10068	71.972	89.0763	24712	FR_BRIN1351_PY094_AC_2.raw	0/0	2.62	0.006125	0.01685
FALSE	High	Sequest HT (A2)	Unambiguous	TLIEFLLHRA		1	1	O60244	O60244	0	3	0.3508	0	1	1	404.908	1212.71	0.04	2e-05	180422	HCD (High Energy Collision Dissociation)	MS2	61.6705	150	88.891	24649	FR_BRIN1351_PY094_AC_2.raw	0/0	2.48	0.006125	0.02229
FALSE	High	Sequest HT (A2)	Unambiguous	NLYGLLHGL		1	3	Q92974	Q92974-3; Q92974-2; Q92974	0	2	0.1081	0	1	1	500.284	999.56	-2.03	-0.00101	477486	HCD (High Energy Collision Dissociation)	MS2	44.0451	150	88.2185	24419	FR_BRIN1351_PY094_AC_2.raw	0/0	2.22	0.006125	0.02846
FALSE	High	Sequest HT (A2)	Unambiguous	FASGLIHRV		1	2	Q8N6L1-2	Q8N6L1-1; Q8N6L1-2	0	3	0.4361	0	1	1	333.863	999.574	0.58	0.00019	157973	HCD (High Energy Collision Dissociation)	MS2	41.5298	150	44.2911	9336	FR_BRIN1351_PY094_AC_2.raw	0/0	3.05	0.006125	0.02539
FALSE	High	Sequest HT (A2)	Unambiguous	PRAIVEYRDLDAPDDVDFF		1	5	Q9BXP5	Q9BXP5-4; Q9BXP5-5; Q9BXP5-3; Q9BXP5; Q9BXP5-2	0	3	0.4817	0	1	1	751.701	2253.09	2.82	0.00212	619307	HCD (High Energy Collision Dissociation)	MS2	14.4927	150	87.5412	24188	FR_BRIN1351_PY094_AC_2.raw	0/0	3.82	0.006125	0.01559
FALSE	High	Sequest HT (A2)	Unambiguous	FIWENIHTL		1	3	Q03001-7	Q03001-14; Q03001-8; Q03001-7	0	2	0.4143	0	1	1	586.809	1172.61	-0.07	-4e-05	311023	HCD (High Energy Collision Dissociation)	MS2	57.0584	150	87.1844	24068	FR_BRIN1351_PY094_AC_2.raw	0/0	2.1	0.006125	0.01587
FALSE	High	Sequest HT (A2)	Unambiguous	TIIDLPGITRV		1	2		P20592; P20592-2	0	2	0.3521	0	1	2	599.364	1197.72	0.2	0.00012	335379	HCD (High Energy Collision Dissociation)	MS2	69.0678	150	87.0974	24039	FR_BRIN1351_PY094_AC_2.raw	0/0	2.67	0.006125	0.02195
FALSE	High	Sequest HT (A2)	Unambiguous	TLIDLPGITRV		1	2	P20591	P20591; P20591-2	0	2	0.3521	0	1	1	599.364	1197.72	0.2	0.00012	335379	HCD (High Energy Collision Dissociation)	MS2	69.0678	150	87.0974	24039	FR_BRIN1351_PY094_AC_2.raw	0/0	2.67	0.006125	0.02195
FALSE	High	Sequest HT (A2)	Unambiguous	FLDENVHFF		1	3	Q86TI2-2	Q86TI2-2; Q86TI2; Q86TI2-4	0	2	0.336	0	1	1	584.277	1167.55	-0.74	-0.00043	1.34217e+06	HCD (High Energy Collision Dissociation)	MS2	16.4941	150	86.8728	23961	FR_BRIN1351_PY094_AC_2.raw	0/0	2.47	0.006125	0.02115
FALSE	High	Sequest HT (A2)	Unambiguous	FIWENIHTL		1	3	Q03001-7	Q03001-14; Q03001-8; Q03001-7	0	2	0.4126	0	1	1	586.808	1172.61	-1.42	-0.00083	696414	HCD (High Energy Collision Dissociation)	MS2	41.2059	150	86.8415	23950	FR_BRIN1351_PY094_AC_2.raw	0/0	2.23	0.006125	0.02973
FALSE	High	Sequest HT (A2)	Unambiguous	SLVDGYFRL		1	2	P23458	P29597; P23458	0	2	0.2077	0	1	1	535.288	1069.57	0.92	0.00049	566366	HCD (High Energy Collision Dissociation)	MS2	52.4744	150	86.7449	23917	FR_BRIN1351_PY094_AC_2.raw	0/0	2.07	0.006125	0.0158
FALSE	High	Sequest HT (A2)	Unambiguous	NILELLHRL		1	1	Q9BPX3	Q9BPX3	0	2	0.046	0	1	1	560.847	1120.69	2.88	0.00162	196745	HCD (High Energy Collision Dissociation)	MS2	63.0799	150	89.0853	24715	FR_BRIN1351_PY094_AC_2.raw	0/0	2.39	0.006125	0.022
FALSE	High	Sequest HT (A2)	Unambiguous	YVHMVTHFI		1	2	P55061-2	P55061-2; P55061	0	3	0.2599	0	1	1	382.863	1146.58	-0.62	-0.00024	878613	HCD (High Energy Collision Dissociation)	MS2	8.8358	146.801	56.0111	13373	FR_BRIN1351_PY094_AC_3.raw	0/0	3.04	0.006125	0.0175
FALSE	High	Sequest HT (A2)	Unambiguous	LLPERPPYL		1	1	Q9UJM3	Q9UJM3	0	2	0.2587	0	1	1	549.322	1097.64	0.39	0.00022	3497809	HCD (High Energy Collision Dissociation)	MS2	25.5359	24.422	67.741	17400	FR_BRIN1351_PY094_AC_2.raw	0/0	2.01	0.006125	0.01746
FALSE	High	Sequest HT (A2)	Unambiguous	SLAGLGAYQL		1	2	Q9NUH8-1	Q9NUH8-1; Q9P0S9	0	1	0.1301	0	1	1	992.544	992.544	2.97	0.00295	1.03027e+06	HCD (High Energy Collision Dissociation)	MS2	14.4858	150	86.5715	23932	FR_BRIN1351_PY094_AC_3.raw	0/0	3.46	0.006125	0.02537
FALSE	High	Sequest HT (A2)	Unambiguous	SSGNVVNKKTYEDLKRQGLL		1	1	Q12874	Q12874	0	4	0.5173	0	1	1	563.058	2249.21	-5.78	-0.00325	201394	HCD (High Energy Collision Dissociation)	MS2	50.2475	150	49.145	11186	FR_BRIN1351_PY094_AC_1.raw	0/0	4.62	0.006125	0.02317
FALSE	High	Sequest HT (A2)	Unambiguous	KLLDLMPRL		1	2	Q96HW7	Q96HW7-4; Q96HW7	0	3	0.1941	0	1	1	366.896	1098.67	1.71	0.00063	305574	HCD (High Energy Collision Dissociation)	MS2	25.3146	150	79.7426	21587	FR_BRIN1351_PY094_AC_3.raw	0/0	2.37	0.006125	0.01732
FALSE	High	Sequest HT (A2)	Unambiguous	YLPVGSHNL		1	1	Q07864	Q07864	0	2	0.2202	0	1	1	500.266	999.525	-0.8	-0.0004	683729	HCD (High Energy Collision Dissociation)	MS2	33.0944	150	49.2914	11235	FR_BRIN1351_PY094_AC_1.raw	0/0	1.68	0.006125	0.02909
FALSE	High	Sequest HT (A2)	Unambiguous	FLADDLGGL		1	1	Q96LW7-2	Q96LW7-2	0	1	0.2734	0	1	1	920.471	920.471	-1.35	-0.00124	843592	HCD (High Energy Collision Dissociation)	MS2	0	150	92.8514	26073	FR_BRIN1351_PY094_AC_3.raw	0/0	2.89	0.006125	0.02509
FALSE	High	Sequest HT (A2)	Unambiguous	RLASYLDRV		1	1	P05783	P05783	0	3	0.3301	0	1	1	364.876	1092.61	-2.08	-0.00076	752452	HCD (High Energy Collision Dissociation)	MS2	64.8937	81.024	49.6003	11340	FR_BRIN1351_PY094_AC_1.raw	0/0	3.06	0.006125	0.01665
FALSE	High	Sequest HT (A2)	Unambiguous	TLLDRMVHL		1	2	Q8IXH7	Q8IXH7; Q8IXH7-4	0	2	0.3392	0	1	1	549.31	1097.61	-1	-0.00055	220483	HCD (High Energy Collision Dissociation)	MS2	54.9177	150	72.8495	19421	FR_BRIN1351_PY094_AC_1.raw	0/0	2.83	0.006125	0.02853
FALSE	High	Sequest HT (A2)	Unambiguous	YLPVGSHNL		1	1	Q07864	Q07864	0	2	0.3182	0	1	1	500.266	999.525	-0.31	-0.00015	4.8659e+06	HCD (High Energy Collision Dissociation)	MS2	3.68718	20.394	49.6536	11357	FR_BRIN1351_PY094_AC_1.raw	0/0	1.76	0.006125	0.02891
FALSE	High	Sequest HT (A2)	Unambiguous	SVIDHIHLI		1	2	O14908-1	O14908-2; O14908-1	0	2	0.3968	0	1	1	523.804	1046.6	1.04	0.00054	2.31953e+06	HCD (High Energy Collision Dissociation)	MS2	12.5886	43.907	68.2579	17833	FR_BRIN1351_PY094_AC_1.raw	0/0	3.1	0.006125	0.02251
FALSE	High	Sequest HT (A2)	Unambiguous	KEWKFARAKLWLSYFDDK		1	2	P48995-1	P48995-2; P48995-1	0	3	0.0871	0	1	1	777.751	2331.24	3.87	0.003	184207	HCD (High Energy Collision Dissociation)	MS2	48.8783	150	49.7663	11396	FR_BRIN1351_PY094_AC_1.raw	0/0	2.87	0.006125	0.02794
FALSE	High	Sequest HT (A2)	Unambiguous	KLLDLMPRL		1	2	Q96HW7	Q96HW7-4; Q96HW7	0	2	0.3344	0	1	1	549.839	1098.67	-0.47	-0.00026	390449	HCD (High Energy Collision Dissociation)	MS2	62.0895	150	79.7709	21597	FR_BRIN1351_PY094_AC_3.raw	0/0	3.11	0.006125	0.02641
FALSE	High	Sequest HT (A2)	Unambiguous	KVLDFEHFL		1	2	P60660	P60660; P60660-2	0	3	0.4601	0	1	1	383.21	1147.62	0.38	0.00014	3063014	HCD (High Energy Collision Dissociation)	MS2	24.2284	25.172	79.9446	21657	FR_BRIN1351_PY094_AC_3.raw	0/0	2.76	0.006125	0.01975
FALSE	High	Sequest HT (A2)	Unambiguous	HLLEKIDHL		1	1	Q9NWR8	Q9NWR8	0	2	0.1149	0	1	1	559.321	1117.63	-1.76	-0.00099	127244	HCD (High Energy Collision Dissociation)	MS2	67.1399	150	49.0655	11158	FR_BRIN1351_PY094_AC_1.raw	0/0	2.61	0.006125	0.02304
FALSE	High	Sequest HT (A2)	Unambiguous	ILDDTAKNLRV		1	3	Q5JRA6-1	Q5JRA6-2; Q5JRA6-1; Q5JRA6-4	0	3	0.36	0	1	1	419.91	1257.72	0.05	2e-05	146480	HCD (High Energy Collision Dissociation)	MS2	14.5078	150	49.9774	11467	FR_BRIN1351_PY094_AC_1.raw	0/0	3.5	0.006125	0.02071
FALSE	High	Sequest HT (A2)	Unambiguous	YLPVGSHNL		1	1	Q07864	Q07864	0	2	0.2025	0	1	1	500.267	999.526	0.06	3e-05	2.51824e+06	HCD (High Energy Collision Dissociation)	MS2	4.10189	42.607	49.9956	11473	FR_BRIN1351_PY094_AC_1.raw	0/0	1.63	0.006125	0.02947
FALSE	High	Sequest HT (A2)	Unambiguous	SEYLRYEDTL		1	1	Q9H3M7	Q9H3M7	0	2	0.4422	0	1	1	644.807	1288.61	0.81	0.00052	622801	HCD (High Energy Collision Dissociation)	MS2	14.3565	150	61.5557	15293	FR_BRIN1351_PY094_AC_3.raw	0/0	3.46	0.006125	0.01903
FALSE	High	Sequest HT (A2)	Unambiguous	ALLETVNRL		1	1	Q8IWJ2	Q8IWJ2	0	2	0.2679	0	1	1	514.81	1028.61	2.41	0.00124	880002	HCD (High Energy Collision Dissociation)	MS2	37.2106	121.478	61.6192	15315	FR_BRIN1351_PY094_AC_3.raw	0/0	2.65	0.006125	0.02982
FALSE	High	Sequest HT (A2)	Unambiguous	RLQEELEKL		1	3	Q9P2E9-1	Q9P2E9-3; Q9P2E9-1; Q9P2E9-2	0	2	0.0801	0	1	1	579.33	1157.65	0.04	2e-05	621238	HCD (High Energy Collision Dissociation)	MS2	27.527	150	50.0273	11484	FR_BRIN1351_PY094_AC_1.raw	0/0	2.87	0.006125	0.01782
FALSE	High	Sequest HT (A2)	Unambiguous	KVIEINPYL		1	4	P28062-1	P28074-1; P28062-2; P28074-2; P28062-1	0	2	0.2837	0	1	1	544.822	1088.64	0.93	0.00051	2210190	HCD (High Energy Collision Dissociation)	MS2	50.3376	30.094	68.2854	17845	FR_BRIN1351_PY094_AC_1.raw	0/0	2.08	0.006125	0.02719
FALSE	High	Sequest HT (A2)	Unambiguous	TGPNLHGLFGR		1	1	P99999	P99999	0	3	0.32	0	1	1	390.212	1168.62	0.03	1e-05	535154	HCD (High Energy Collision Dissociation)	MS2	40.7541	150	58.5811	14449	FR_BRIN1351_PY094_AC_1.raw	0/0	2.75	0.006125	0.01917
FALSE	High	Sequest HT (A2)	Unambiguous	KLPEDIMKL		1	1	P10914	P10914	0	3	0.3227	0	1	1	362.879	1086.62	0.65	0.00023	206355	HCD (High Energy Collision Dissociation)	MS2	58.1136	150	66.5998	17073	FR_BRIN1351_PY094_AC_3.raw	0/0	2.51	0.006125	0.03022
FALSE	High	Sequest HT (A2)	Unambiguous	STLHLVLRL		1	4	P62979	P62987; P62979; P0CG47; P0CG48	0	2	0.5818	0	1	1	526.336	1051.66	2.13	0.00112	1.79485e+06	HCD (High Energy Collision Dissociation)	MS2	18.4875	59.786	66.5622	17059	FR_BRIN1351_PY094_AC_3.raw	0/0	2.75	0.006125	0.02701
FALSE	High	Sequest HT (A2)	Unambiguous	ILLDHEKEWKL		1	2	P54136-1	P54136-1; P54136-2	0	3	0.1986	0	1	1	475.27	1423.8	0.99	0.00047	376064	HCD (High Energy Collision Dissociation)	MS2	15.0924	150	58.4901	14418	FR_BRIN1351_PY094_AC_1.raw	0/0	2.77	0.006125	0.0194
FALSE	High	Sequest HT (A2)	Unambiguous	SVIDEPVRL		1	2	P46013	P46013; P46013-2	0	2	0.3029	0	1	1	514.293	1027.58	1.01	0.00052	1.74921e+06	HCD (High Energy Collision Dissociation)	MS2	18.7054	82.082	62.0292	15458	FR_BRIN1351_PY094_AC_3.raw	0/0	2.74	0.006125	0.02257
FALSE	High	Sequest HT (A2)	Unambiguous	AVIEHLERL		1	1	O43716	O43716	0	3	0.168	0	1	1	360.545	1079.62	-0.52	-0.00019	1.12707e+06	HCD (High Energy Collision Dissociation)	MS2	21.104	56.951	50.2102	11546	FR_BRIN1351_PY094_AC_1.raw	0/0	2.5	0.006125	0.02217
FALSE	High	Sequest HT (A2)	Unambiguous	LLPERPPYL		1	1	Q9UJM3	Q9UJM3	0	2	0.2199	0	1	1	549.323	1097.64	2.95	0.00162	919604	HCD (High Energy Collision Dissociation)	MS2	41.1752	120.033	66.6865	17103	FR_BRIN1351_PY094_AC_3.raw	0/0	1.91	0.006125	0.02613
FALSE	High	Sequest HT (A2)	Unambiguous	NLLQVLEKV		1	3	Q6KB66-3	Q6KB66-3; Q6KB66; Q6KB66-2	0	2	0.1471	0	1	1	528.328	1055.65	2.31	0.00122	1.22265e+06	HCD (High Energy Collision Dissociation)	MS2	41.8568	150	93.3401	26238	FR_BRIN1351_PY094_AC_3.raw	0/0	2.72	0.006125	0.02721
FALSE	High	Sequest HT (A2)	Unambiguous	SIYPSPTGV		1	1	Q6P2Q9	Q6P2Q9	0	1	0.2226	0	1	1	920.476	920.476	4.22	0.00388	1473157	HCD (High Energy Collision Dissociation)	MS2	0	110.693	61.1899	15164	FR_BRIN1351_PY094_AC_3.raw	0/0	2.65	0.006125	0.01946
FALSE	High	Sequest HT (A2)	Selected	YLADIFTKL		1	1	Q49AG3	Q49AG3	0	2	0.0077	0	1	1	542.31	1083.61	3.92	0.00212	662150	HCD (High Energy Collision Dissociation)	MS2	41.5152	116.144	93.371	26249	FR_BRIN1351_PY094_AC_3.raw	0/0	2.61	0.006125	0.02406
FALSE	High	Sequest HT (A2)	Unambiguous	ALDEYNMKI		1	1	Q8IY21	Q8IY21	0	2	0.383	0	1	1	548.77	1096.53	-0.75	-0.00041	614808	HCD (High Energy Collision Dissociation)	MS2	39.8205	150	60.3602	15064	FR_BRIN1351_PY094_AC_1.raw	0/0	2.35	0.006125	0.02404
FALSE	High	Sequest HT (A2)	Unambiguous	NIPSFIVRL		1	1	P46781	P46781	0	2	0.2766	0	1	1	529.824	1058.64	4.13	0.00219	1.51858e+06	HCD (High Energy Collision Dissociation)	MS2	23.7281	55.742	87.2498	24166	FR_BRIN1351_PY094_AC_3.raw	0/0	1.88	0.006125	0.02141
FALSE	High	Sequest HT (A2)	Unambiguous	QIIAFFAHL		1	5	Q96L91	Q96L91-3; Q96L91-5; Q96L91; Q96L91-2; Q96L91-4	0	2	0.3527	0	1	1	530.303	1059.6	0.44	0.00023	229151	HCD (High Energy Collision Dissociation)	MS2	53.0412	150	96.6957	27372	FR_BRIN1351_PY094_AC_3.raw	0/0	2.41	0.006125	0.03003
FALSE	High	Sequest HT (A2)	Unambiguous	FLMDFIHQV		1	1	Q8WUM0	Q8WUM0	0	2	0.0759	0	1	1	575.293	1149.58	2.42	0.00139	737630	HCD (High Energy Collision Dissociation)	MS2	22.343	150	96.0595	27160	FR_BRIN1351_PY094_AC_3.raw	0/0	2.37	0.006125	0.0216
FALSE	High	Sequest HT (A2)	Unambiguous	TVLGKIWKL		1	1	Q9H4M9	Q9H4M9	0	3	0.1729	0	1	1	353.231	1057.68	1.41	0.0005	3.09957e+06	HCD (High Energy Collision Dissociation)	MS2	7.26602	24.954	67.1275	17259	FR_BRIN1351_PY094_AC_3.raw	0/0	2.95	0.006125	0.02564
FALSE	High	Sequest HT (A2)	Unambiguous	ALMEEILKL		1	5	Q8TD16-2	Q96G01; Q8TD16-2; Q96G01-3; Q96G01-4; Q8TD16	0	2	0.3855	0	1	1	530.312	1059.62	4.17	0.00221	400529	HCD (High Energy Collision Dissociation)	MS2	51.5801	150	95.7047	27042	FR_BRIN1351_PY094_AC_3.raw	0/0	2.49	0.006125	0.02056
FALSE	High	Sequest HT (A2)	Unambiguous	SVVESVFKL		1	2	P56537-1	P56537-2; P56537-1	0	2	0.3425	0	1	1	504.293	1007.58	1.84	0.00093	1.55814e+06	HCD (High Energy Collision Dissociation)	MS2	59.5594	42.681	77.5572	20841	FR_BRIN1351_PY094_AC_3.raw	0/0	2.54	0.006125	0.02534
FALSE	High	Sequest HT (A2)	Unambiguous	KLDELLEKL		1	2	Q96JB2-1	Q96JB2-1; Q96JB2-2	0	3	0.0229	0	1	1	367.559	1100.66	5.36	0.00197	208235	HCD (High Energy Collision Dissociation)	MS2	74.5227	150	67.7012	17642	FR_BRIN1351_PY094_AC_1.raw	0/0	2.18	0.006125	0.01949
FALSE	High	Sequest HT (A2)	Unambiguous	SLPPGLAVKEL		1	1	P63173	P63173	0	2	0.2318	0	1	1	562.34	1123.67	0.57	0.00032	1.24011e+06	HCD (High Energy Collision Dissociation)	MS2	48.7325	76.331	67.0741	17240	FR_BRIN1351_PY094_AC_3.raw	0/0	2.2	0.006125	0.02
FALSE	High	Sequest HT (A2)	Unambiguous	SVVESVFKL		1	2	P56537-1	P56537-2; P56537-1	0	2	0.3133	0	1	1	504.292	1007.58	0.51	0.00026	34532792	HCD (High Energy Collision Dissociation)	MS2	1.94984	2.462	77.8956	20957	FR_BRIN1351_PY094_AC_3.raw	0/0	2.49	0.006125	0.01775
FALSE	High	Sequest HT (A2)	Unambiguous	GIFDDPPAL		1	1	O60216	O60216	0	1	0.2358	0	1	1	944.474	944.474	2.04	0.00193	1.17119e+06	HCD (High Energy Collision Dissociation)	MS2	0	150	95.5689	26996	FR_BRIN1351_PY094_AC_3.raw	0/0	2.29	0.006125	0.01844
FALSE	High	Sequest HT (A2)	Unambiguous	WIQNKIPYL		1	8	O75369-8	O75369-9; O75369-5; O75369-2; O75369-8; O75369-4; O75369-6; O75369-1; O75369-3	0	2	0.2647	0	1	1	587.835	1174.66	0.73	0.00043	403649	HCD (High Energy Collision Dissociation)	MS2	58.7489	150	77.9348	20971	FR_BRIN1351_PY094_AC_3.raw	0/0	2.38	0.006125	0.02507
FALSE	High	Sequest HT (A2)	Unambiguous	AAAGSPVFL		1	2	O15427	O15427; O95907	0	1	0.1852	0	1	1	832.456	832.456	0.11	9e-05	2809456	HCD (High Energy Collision Dissociation)	MS2	23.6092	73.805	73.1491	19525	FR_BRIN1351_PY094_AC_1.raw	0/0	2.43	0.006125	0.02666
FALSE	High	Sequest HT (A2)	Unambiguous	TGPNLHGLFGR		1	1	P99999	P99999	0	3	0.3199	0	1	1	390.212	1168.62	-1.07	-0.00042	282052	HCD (High Energy Collision Dissociation)	MS2	33.1296	150	59.8712	14896	FR_BRIN1351_PY094_AC_1.raw	0/0	2.97	0.006125	0.01659
FALSE	High	Sequest HT (A2)	Unambiguous	ALMELFPKL		1	1	O75691	O75691	0	2	0.3521	0	1	1	531.306	1061.61	-0.91	-0.00049	558917	HCD (High Energy Collision Dissociation)	MS2	8.68951	150	95.3811	26932	FR_BRIN1351_PY094_AC_3.raw	0/0	2.13	0.006125	0.01947
FALSE	High	Sequest HT (A2)	Unambiguous	YIITPHAL		1	1	Q9NW82	Q9NW82	0	2	0.1263	0	1	1	464.269	927.53	0.66	0.00031	789424	HCD (High Energy Collision Dissociation)	MS2	29.8577	150	59.8322	14883	FR_BRIN1351_PY094_AC_1.raw	0/0	1.9	0.006125	0.01703
FALSE	High	Sequest HT (A2)	Unambiguous	ALNEKLVNL		1	1	O00303	O00303	0	2	0.3179	0	1	1	507.303	1013.6	0.44	0.00022	8295333	HCD (High Energy Collision Dissociation)	MS2	25.5432	10.735	59.7154	14841	FR_BRIN1351_PY094_AC_1.raw	0/0	3.02	0.006125	0.02653
FALSE	High	Sequest HT (A2)	Unambiguous	QLVDIIEKV		1	3	P61289-2	P61289-2; P61289-3; P61289-1	0	2	0.1965	0	1	1	528.82	1056.63	2.19	0.00116	416687	HCD (High Energy Collision Dissociation)	MS2	56.8104	150	78.0015	20995	FR_BRIN1351_PY094_AC_3.raw	0/0	3.41	0.006125	0.02578
FALSE	High	Sequest HT (A2)	Unambiguous	TLVDEVFRI		1	3	P15927-3	P15927-3; P15927-2; P15927-1	0	2	0.2009	0	1	1	546.31	1091.61	3.14	0.00171	373868	HCD (High Energy Collision Dissociation)	MS2	55.1564	150	93.9565	26448	FR_BRIN1351_PY094_AC_3.raw	0/0	2.29	0.006125	0.02314
FALSE	High	Sequest HT (A2)	Unambiguous	QLVDIIEKV		1	3	P61289-2	P61289-2; P61289-3; P61289-1	0	2	0.2625	0	1	1	528.819	1056.63	1.5	0.00079	3.87308e+06	HCD (High Energy Collision Dissociation)	MS2	19.363	25.925	78.3547	21111	FR_BRIN1351_PY094_AC_3.raw	0/0	3.01	0.006125	0.02586
FALSE	High	Sequest HT (A2)	Unambiguous	VGAGAPVYL		1	11	Q9BTM1-2	Q7L7L0; Q8IUE6; P04908; Q93077; Q99878; Q96KK5; Q9BTM1-2; Q9BTM1-1; P16104; P20671; P0C0S8	0	1	0.2241	0	1	1	846.474	846.474	1.81	0.00153	9038645	HCD (High Energy Collision Dissociation)	MS2	0	19.745	66.9864	17208	FR_BRIN1351_PY094_AC_3.raw	0/0	2.32	0.006125	0.0168
FALSE	High	Sequest HT (A2)	Unambiguous	QLTNVILHL		1	1	Q9NQG6	Q9NQG6	0	2	0.1575	0	1	1	525.822	1050.64	6.33	0.00332	191967	HCD (High Energy Collision Dissociation)	MS2	77.2191	150	78.6513	21213	FR_BRIN1351_PY094_AC_3.raw	0/0	2.54	0.006125	0.02599
FALSE	High	Sequest HT (A2)	Unambiguous	QVPDWLHHL		1	4	Q9Y5W7	Q9Y5W7-2; Q9Y5W7; Q9Y5W7-3; Q9Y5W7-4	0	3	0.3786	0	1	1	382.202	1144.59	0.78	0.0003	436526	HCD (High Energy Collision Dissociation)	MS2	3.01038	150	68.1741	17804	FR_BRIN1351_PY094_AC_1.raw	0/0	2.8	0.006125	0.0225
FALSE	High	Sequest HT (A2)	Unambiguous	GLGEDIIHQL		1	1	Q8IWA0	Q8IWA0	0	2	0.243	0	1	1	547.794	1094.58	-2.36	-0.00129	531204	HCD (High Energy Collision Dissociation)	MS2	62.191	150	79.5749	21530	FR_BRIN1351_PY094_AC_3.raw	0/0	2.51	0.006125	0.01995
FALSE	High	Sequest HT (A2)	Unambiguous	RLPEVEVPQHL		1	1	Q02818	Q02818	0	3	0.4176	0	1	1	439.582	1316.73	-0.15	-7e-05	479794	HCD (High Energy Collision Dissociation)	MS2	30.0782	150	58.9921	14592	FR_BRIN1351_PY094_AC_1.raw	0/0	3.52	0.006125	0.01652
FALSE	High	Sequest HT (A2)	Unambiguous	SLPPGLAVKEL		1	1	P63173	P63173	0	2	0.2667	0	1	1	562.341	1123.67	2.2	0.00124	711656	HCD (High Energy Collision Dissociation)	MS2	53.9243	150	66.3424	16982	FR_BRIN1351_PY094_AC_3.raw	0/0	1.8	0.006125	0.0293
FALSE	High	Sequest HT (A2)	Unambiguous	SVVESVFKL		1	2	P56537-1	P56537-2; P56537-1	0	2	0.1215	0	1	1	504.294	1007.58	2.99	0.00151	277075	HCD (High Energy Collision Dissociation)	MS2	71.6851	150	80.2934	21777	FR_BRIN1351_PY094_AC_3.raw	0/0	1.81	0.006125	0.02629
FALSE	High	Sequest HT (A2)	Unambiguous	KLQDGLLHI		1	1	P01033	P01033	0	3	0.4431	0	1	1	346.21	1036.62	0.27	9e-05	209589	HCD (High Energy Collision Dissociation)	MS2	50.2209	150	57.4295	14047	FR_BRIN1351_PY094_AC_1.raw	0/0	2.55	0.006125	0.02158
FALSE	High	Sequest HT (A2)	Unambiguous	ALLQSDVRL		1	9	Q15149-1	Q15149-4; Q15149-1; Q15149-6; Q15149-9; Q15149-3; Q15149-8; Q15149-5; Q15149-7; Q15149-2	0	2	0.3543	0	1	1	507.801	1014.59	-0.42	-0.00021	3.01418e+06	HCD (High Energy Collision Dissociation)	MS2	15.9855	21.481	62.1427	15498	FR_BRIN1351_PY094_AC_3.raw	0/0	2.54	0.006125	0.02214
FALSE	High	Sequest HT (A2)	Unambiguous	YIIKDLEKL		1	3	O14578-4	O14578-4; O14578-3; O14578	0	3	0.2115	0	1	1	378.898	1134.68	1.96	0.00074	317574	HCD (High Energy Collision Dissociation)	MS2	14.7683	150	63.0695	15826	FR_BRIN1351_PY094_AC_3.raw	0/0	2.08	0.006125	0.01877
FALSE	High	Sequest HT (A2)	Unambiguous	RLWGEPVNL		1	4	Q93008-3	O00507-1; Q93008-1; Q93008-3; O00507-2	0	2	0.3643	0	1	1	542.301	1083.59	0.09	5e-05	5375494	HCD (High Energy Collision Dissociation)	MS2	5.45343	17.871	71.2721	18874	FR_BRIN1351_PY094_AC_1.raw	0/0	2.91	0.006125	0.01977
FALSE	High	Sequest HT (A2)	Unambiguous	TLLTAIVKL		1	3	P63010-2	P63010-3; P63010-2; P63010-1	0	2	0.1689	0	1	1	486.33	971.653	2.9	0.00141	1.76201e+06	HCD (High Energy Collision Dissociation)	MS2	7.27397	48.225	88.8932	24729	FR_BRIN1351_PY094_AC_3.raw	0/0	3.02	0.006125	0.01649
FALSE	High	Sequest HT (A2)	Unambiguous	IIDPGDSDIIRSMPEQTGEK		1	1	P62888	P62888	0	3	0.3828	0	1	1	734.365	2201.08	2.01	0.00148	283502	HCD (High Energy Collision Dissociation)	MS2	15.093	150	63.1061	15840	FR_BRIN1351_PY094_AC_3.raw	0/0	2.56	0.006125	0.02138
FALSE	High	Sequest HT (A2)	Selected	SLLENLEKI		1	7	P07910-1	P07910-4; P07910-2; O60812; P07910-1; B7ZW38; P07910-3; B2RXH8	0	2	0.0188	0	1	1	529.809	1058.61	0.9	0.00048	3274730	HCD (High Energy Collision Dissociation)	MS2	47.2133	29.46	84.5633	23247	FR_BRIN1351_PY094_AC_3.raw	0/0	2.66	0.006125	0.02863
FALSE	High	Sequest HT (A2)	Unambiguous	VLSELAARL		1	2	Q8TB03	Q8TB03-3; Q8TB03	0	2	0.245	0	1	1	486.299	971.59	1.97	0.00096	309210	HCD (High Energy Collision Dissociation)	MS2	38.3471	150	65.7428	16770	FR_BRIN1351_PY094_AC_3.raw	0/0	2.49	0.006125	0.02809
FALSE	High	Sequest HT (A2)	Unambiguous	FLLDPVKGERL		1	9	Q15149-1	Q15149-4; Q15149-1; Q15149-6; Q15149-9; Q15149-3; Q15149-8; Q15149-5; Q15149-7; Q15149-2	0	3	0.3924	0	1	1	429.589	1286.75	5.44	0.00233	194293	HCD (High Energy Collision Dissociation)	MS2	58.8749	150	65.6794	16748	FR_BRIN1351_PY094_AC_3.raw	0/0	3.16	0.006125	0.01652
FALSE	High	Sequest HT (A2)	Unambiguous	YLPEDFIRV		1	1	O43187	O43187	0	2	0.1173	0	1	1	576.309	1151.61	0.86	0.00049	8785365	HCD (High Energy Collision Dissociation)	MS2	4.57103	10.839	84.9176	23368	FR_BRIN1351_PY094_AC_3.raw	0/0	1.62	0.006125	0.02131
FALSE	High	Sequest HT (A2)	Unambiguous	MLPKDIAKL		1	1	P61024	P61024	0	3	0.1667	0	1	1	343.544	1028.62	-0.07	-2e-05	5.1252e+06	HCD (High Energy Collision Dissociation)	MS2	1.85437	16.599	53.8093	12783	FR_BRIN1351_PY094_AC_1.raw	0/0	2.82	0.006125	0.02522
FALSE	High	Sequest HT (A2)	Unambiguous	SVLGKIWKL		1	2	Q9H223	Q9H223; Q9NZN3	0	2	0.427	0	1	1	522.335	1043.66	1.76	0.00092	1157370	HCD (High Energy Collision Dissociation)	MS2	51.4338	85.305	69.4313	18237	FR_BRIN1351_PY094_AC_1.raw	0/0	2.74	0.006125	0.02406
FALSE	High	Sequest HT (A2)	Unambiguous	RLWGEPVNL		1	4	Q93008-3	O00507-1; Q93008-1; Q93008-3; O00507-2	0	2	0.2799	0	1	1	542.303	1083.6	4.15	0.00225	752526	HCD (High Energy Collision Dissociation)	MS2	35.2743	122.095	70.9203	18752	FR_BRIN1351_PY094_AC_1.raw	0/0	2.93	0.006125	0.02799
FALSE	High	Sequest HT (A2)	Unambiguous	YLHDFLKYL		1	4	Q9UBU8-1	Q9UBU8-2; Q15014; Q9UBU8-3; Q9UBU8-1	0	3	0.3012	0	1	1	404.553	1211.65	-0.36	-0.00015	136128	HCD (High Energy Collision Dissociation)	MS2	73.4299	150	86.1525	23790	FR_BRIN1351_PY094_AC_3.raw	0/0	3.32	0.006125	0.01919
FALSE	High	Sequest HT (A2)	Unambiguous	FIGEHYVHV		1	2	P08581-2	P08581-2; P08581-1	0	3	0.1985	0	1	1	367.522	1100.55	-0.9	-0.00033	343076	HCD (High Energy Collision Dissociation)	MS2	49.8714	150	51.9104	12128	FR_BRIN1351_PY094_AC_1.raw	0/0	2.62	0.006125	0.02753
FALSE	High	Sequest HT (A2)	Unambiguous	RLVDLDWRV		1	2	Q9P000-1	Q9P000-2; Q9P000-1	0	3	0.1787	0	1	1	391.225	1171.66	2.07	0.00081	195318	HCD (High Energy Collision Dissociation)	MS2	42.718	150	70.8654	18733	FR_BRIN1351_PY094_AC_1.raw	0/0	2.63	0.006125	0.01903
FALSE	High	Sequest HT (A2)	Unambiguous	FLSELTQQL		1	1	P14174	P14174	0	1	0.1911	0	1	1	1078.58	1078.58	2.7	0.00291	382047	HCD (High Energy Collision Dissociation)	MS2	32.0715	150	88.3645	24547	FR_BRIN1351_PY094_AC_3.raw	0/0	2.93	0.006125	0.01947
FALSE	High	Sequest HT (A2)	Unambiguous	KLPEDIMKL		1	1	P10914	P10914	0	2	0.323	0	1	1	543.817	1086.63	3.02	0.00164	934290	HCD (High Energy Collision Dissociation)	MS2	37.4696	150	63.9435	16135	FR_BRIN1351_PY094_AC_3.raw	0/0	2.57	0.006125	0.02996
FALSE	High	Sequest HT (A2)	Unambiguous	FLSTLEHHL		1	2	Q969V3	Q969V3-2; Q969V3	0	3	0.3365	0	1	1	366.198	1096.58	0.04	2e-05	445035	HCD (High Energy Collision Dissociation)	MS2	29.0721	132.253	52.8875	12462	FR_BRIN1351_PY094_AC_1.raw	0/0	3.12	0.006125	0.02037
FALSE	High	Sequest HT (A2)	Unambiguous	GAIGSPVRL		1	4	Q8TF40-1	Q9P278; Q9P278-2; Q8TF40-1; Q8TF40-3	0	2	0.0992	0	1	1	435.263	869.519	-1.7	-0.00074	169273	HCD (High Energy Collision Dissociation)	MS2	30.706	150	52.0231	12166	FR_BRIN1351_PY094_AC_1.raw	0/0	2.52	0.006125	0.02609
FALSE	High	Sequest HT (A2)	Unambiguous	ALAPGLPTA		1	1	Q9UMX5	Q9UMX5	0	1	0.2918	0	1	1	810.474	810.474	3.09	0.00251	1.76656e+06	HCD (High Energy Collision Dissociation)	MS2	0	92.994	64.1819	16220	FR_BRIN1351_PY094_AC_3.raw	0/0	2.33	0.006125	0.01925
FALSE	High	Sequest HT (A2)	Unambiguous	TLFDYEVRL		1	2	Q96T88-2	Q96T88-2; Q96T88	0	2	0.2546	0	1	1	578.307	1155.61	2.3	0.00133	898935	HCD (High Energy Collision Dissociation)	MS2	53.469	139.557	86.5079	23911	FR_BRIN1351_PY094_AC_3.raw	0/0	2.16	0.006125	0.01618
FALSE	High	Sequest HT (A2)	Unambiguous	YTIPLAIKL		1	2	Q9H490	Q9H490-2; Q9H490	0	2	0.3349	0	1	1	516.33	1031.65	2.02	0.00104	211010	HCD (High Energy Collision Dissociation)	MS2	49.6069	150	88.3088	24528	FR_BRIN1351_PY094_AC_3.raw	0/0	2.12	0.006125	0.02002
FALSE	High	Sequest HT (A2)	Unambiguous	SVVELVNKL		1	1	Q9BQE5	Q9BQE5	0	2	0.2274	0	1	1	500.806	1000.61	1.49	0.00074	764623	HCD (High Energy Collision Dissociation)	MS2	48.963	92.324	69.8169	18370	FR_BRIN1351_PY094_AC_1.raw	0/0	2.77	0.006125	0.02168
FALSE	High	Sequest HT (A2)	Unambiguous	YLPDIIKDQKA		1	1	O15355	O15355	0	3	0.2664	0	1	1	435.247	1303.73	-0.33	-0.00015	416895	HCD (High Energy Collision Dissociation)	MS2	38.7887	150	52.7323	12408	FR_BRIN1351_PY094_AC_1.raw	0/0	2.74	0.006125	0.02337
FALSE	High	Sequest HT (A2)	Unambiguous	KILEINPKL		1	2	Q9H892-2	Q9H892-2; Q9H892	0	3	0.2834	0	1	1	356.565	1067.68	-0.79	-0.00028	362699	HCD (High Energy Collision Dissociation)	MS2	63.5731	150	52.6983	12395	FR_BRIN1351_PY094_AC_1.raw	0/0	2.47	0.006125	0.01845
FALSE	High	Sequest HT (A2)	Unambiguous	TLFDYEVRL		1	2	Q96T88-2	Q96T88-2; Q96T88	0	2	0.2735	0	1	1	578.307	1155.61	2.08	0.0012	1.64892e+06	HCD (High Energy Collision Dissociation)	MS2	38.8067	48.898	86.8534	24030	FR_BRIN1351_PY094_AC_3.raw	0/0	2.34	0.006125	0.01983
FALSE	High	Sequest HT (A2)	Unambiguous	FLLGFIPAKA		1	2	Q92900	Q92900-2; Q92900	0	2	0.403	0	1	1	538.831	1076.65	3.55	0.00191	266730	HCD (High Energy Collision Dissociation)	MS2	56.433	150	89.0631	24786	FR_BRIN1351_PY094_AC_3.raw	0/0	2.68	0.006125	0.02209
FALSE	High	Sequest HT (A2)	Unambiguous	TLVDFPLHL		1	8	Q8WXG6-1	Q8WXG6-5; Q8WXG6-1; Q8WXG6-4; Q8WXG6-3; Q8WXG6-2; Q8WXG6-7; Q8WXG6-6; Q8WXG6-8	0	2	0.2335	0	1	1	527.801	1054.59	0.84	0.00044	559566	HCD (High Energy Collision Dissociation)	MS2	25.6104	150	96.8222	27414	FR_BRIN1351_PY094_AC_3.raw	0/0	2.27	0.006125	0.0273
FALSE	High	Sequest HT (A2)	Unambiguous	SLLDSCTKL		1	2	P50991	P50991; P50991-2	0	2	0.2787	0	1	1	490.26	979.513	-0.37	-0.00018	966262	HCD (High Energy Collision Dissociation)	MS2	17.8756	150	71.3063	18887	FR_BRIN1351_PY094_AC_1.raw	0/0	2.44	0.006125	0.01844
FALSE	High	Sequest HT (A2)	Unambiguous	FLREYFERL		1	2	P10644	P10644; P10644-2	0	3	0.2313	0	1	1	424.896	1272.67	-0.36	-0.00015	222498	HCD (High Energy Collision Dissociation)	MS2	13.1668	150	71.3397	18900	FR_BRIN1351_PY094_AC_1.raw	0/0	2.68	0.006125	0.02701
FALSE	High	Sequest HT (A2)	Unambiguous	FIVDPVSNL		1	3	P15924-1	P15924-1; P15924-3; P15924-2	0	1	0.3754	0	1	1	1003.54	1003.54	-1.19	-0.0012	746435	HCD (High Energy Collision Dissociation)	MS2	45.9217	150	91.112	25479	FR_BRIN1351_PY094_AC_3.raw	0/0	3.17	0.006125	0.01704
FALSE	High	Sequest HT (A2)	Unambiguous	NLLEIAPHL		1	2	P43304	P43304; P43304-2	0	2	0.3643	0	1	1	510.298	1019.59	-0.16	-8e-05	675918	HCD (High Energy Collision Dissociation)	MS2	44.4669	150	81.4871	22191	FR_BRIN1351_PY094_AC_3.raw	0/0	2.58	0.006125	0.02612
FALSE	High	Sequest HT (A2)	Unambiguous	FLIPIYHQV		1	4	Q13085-4	Q13085-3; Q13085-1; Q13085-4; Q13085-2	0	2	0.1955	0	1	1	565.324	1129.64	-0.34	-0.00019	755901	HCD (High Energy Collision Dissociation)	MS2	42.5624	126.103	81.7167	22272	FR_BRIN1351_PY094_AC_3.raw	0/0	1.79	0.006125	0.02223
FALSE	High	Sequest HT (A2)	Unambiguous	NLAENISRV		1	5	P11216	P11217-2; P11216; P06737-2; P06737-1; P11217	0	2	0.2409	0	1	1	508.281	1015.55	0.66	0.00034	6.66993e+06	HCD (High Energy Collision Dissociation)	MS2	4.06755	18.651	50.5352	11658	FR_BRIN1351_PY094_AC_1.raw	0/0	2.74	0.006125	0.02996
FALSE	High	Sequest HT (A2)	Unambiguous	RVAGIFPRL		1	3	O96005-1	O96005-4; O96005-1; O96005-3	0	3	0.2415	0	1	1	343.552	1028.64	3.7	0.00127	159400	HCD (High Energy Collision Dissociation)	MS2	52.6774	150	57.147	13949	FR_BRIN1351_PY094_AC_1.raw	0/0	2.07	0.006125	0.02894
FALSE	High	Sequest HT (A2)	Unambiguous	VVMNVVHQL		1	2	Q2M389	Q2M389; Q2M389-2	0	2	0.3097	0	1	1	519.793	1038.58	1.29	0.00067	1153951	HCD (High Energy Collision Dissociation)	MS2	35.0957	110.043	57.0692	13922	FR_BRIN1351_PY094_AC_1.raw	0/0	2.26	0.006125	0.0283
FALSE	High	Sequest HT (A2)	Unambiguous	FLPEVIYKM		1	1	Q9NZC3	Q9NZC3	0	2	0.1929	0	1	1	570.312	1139.62	0.59	0.00034	275203	HCD (High Energy Collision Dissociation)	MS2	77.4734	150	82.3396	22483	FR_BRIN1351_PY094_AC_3.raw	0/0	1.4	0.006125	0.02199
FALSE	High	Sequest HT (A2)	Unambiguous	SLSDTVEKL		1	6	Q14203	Q14203-4; Q14203; Q14203-6; Q14203-5; Q14203-3; Q14203-2	0	2	0.2372	0	1	1	496.267	991.527	-3.93	-0.00195	437297	HCD (High Energy Collision Dissociation)	MS2	28.041	150	56.4458	13706	FR_BRIN1351_PY094_AC_1.raw	0/0	2.74	0.006125	0.02663
FALSE	High	Sequest HT (A2)	Unambiguous	RLAVYIDRV		1	4	P02545	P02545-6; P02545-2; P02545; P02545-3	0	3	0.2955	0	1	1	368.889	1104.65	-0.02	-1e-05	1.20148e+06	HCD (High Energy Collision Dissociation)	MS2	6.34413	112.919	50.5769	11673	FR_BRIN1351_PY094_AC_1.raw	0/0	2.91	0.006125	0.01731
FALSE	High	Sequest HT (A2)	Unambiguous	TGPNLHGLFGR		1	1	P99999	P99999	0	3	0.4125	0	1	1	390.212	1168.62	-0.21	-8e-05	14980797	HCD (High Energy Collision Dissociation)	MS2	0.156599	6.63	56.3522	13674	FR_BRIN1351_PY094_AC_1.raw	0/0	3.37	0.006125	0.02493
FALSE	High	Sequest HT (A2)	Unambiguous	RLQEELEKL		1	3	Q9P2E9-1	Q9P2E9-3; Q9P2E9-1; Q9P2E9-2	0	2	0.1069	0	1	1	579.33	1157.65	-0.59	-0.00034	841621	HCD (High Energy Collision Dissociation)	MS2	14.4122	150	50.724	11724	FR_BRIN1351_PY094_AC_1.raw	0/0	2.62	0.006125	0.02514
FALSE	High	Sequest HT (A2)	Unambiguous	VIVELIYKV		1	1	P53618	P53618	0	2	0.2867	0	1	1	538.343	1075.68	1.85	0.00099	2.39482e+06	HCD (High Energy Collision Dissociation)	MS2	21.9133	45.075	82.6354	22586	FR_BRIN1351_PY094_AC_3.raw	0/0	2.93	0.006125	0.02555
FALSE	High	Sequest HT (A2)	Unambiguous	TLSDLRVYL		1	1	Q9BYN0	Q9BYN0	0	2	0.2268	0	1	1	540.312	1079.62	6.34	0.00342	957870	HCD (High Energy Collision Dissociation)	MS2	46.2069	67.978	83.0132	22715	FR_BRIN1351_PY094_AC_3.raw	0/0	2.69	0.006125	0.01819
FALSE	High	Sequest HT (A2)	Unambiguous	SILSLVTKI		1	1	Q12905	Q12905	0	2	0.1564	0	1	1	487.319	973.63	0.55	0.00027	3100935	HCD (High Energy Collision Dissociation)	MS2	2.06848	33.801	90.559	25289	FR_BRIN1351_PY094_AC_3.raw	0/0	3.07	0.006125	0.02595
FALSE	High	Sequest HT (A2)	Unambiguous	KLMEEIREL		1	2	Q9H582-1	Q9H582-2; Q9H582-1	0	2	0.1886	0	1	1	580.82	1160.63	-1.83	-0.00106	447984	HCD (High Energy Collision Dissociation)	MS2	55.8738	150	55.5055	13376	FR_BRIN1351_PY094_AC_1.raw	0/0	2.97	0.006125	0.02071
FALSE	High	Sequest HT (A2)	Unambiguous	GIVGVFVKL		1	1	O00151	O00151	0	2	0.3171	0	1	1	466.303	931.599	1.64	0.00077	1.64608e+06	HCD (High Energy Collision Dissociation)	MS2	8.15269	58.244	83.6432	22930	FR_BRIN1351_PY094_AC_3.raw	0/0	2.05	0.006125	0.01781
FALSE	High	Sequest HT (A2)	Unambiguous	KMLELTNRL		1	3	Q02224	Q02224-2; Q02224-3; Q02224	0	2	0.1868	0	1	1	559.323	1117.64	-0.52	-0.00029	215987	HCD (High Energy Collision Dissociation)	MS2	62.5166	150	51.0483	11835	FR_BRIN1351_PY094_AC_1.raw	0/0	2.57	0.006125	0.01583
FALSE	High	Sequest HT (A2)	Unambiguous	QILDGVHYL		1	2	O43293-1	O43293-2; O43293-1	0	2	0.2906	0	1	1	529.288	1057.57	0.7	0.00037	1.9586e+06	HCD (High Energy Collision Dissociation)	MS2	23.9975	60.632	71.681	19018	FR_BRIN1351_PY094_AC_1.raw	0/0	2.34	0.006125	0.02059
FALSE	High	Sequest HT (A2)	Unambiguous	TGPNLHGLFGR		1	1	P99999	P99999	0	3	0.3542	0	1	1	390.212	1168.62	-0.29	-0.00011	270763	HCD (High Energy Collision Dissociation)	MS2	57.7174	150	55.2865	13300	FR_BRIN1351_PY094_AC_1.raw	0/0	2.88	0.006125	0.02499
FALSE	High	Sequest HT (A2)	Unambiguous	NLAEDIMRL		1	1	P08670	P08670	0	2	0.3239	0	1	1	537.786	1074.56	2.38	0.00128	2.25137e+06	HCD (High Energy Collision Dissociation)	MS2	24.052	39.774	89.9109	25068	FR_BRIN1351_PY094_AC_3.raw	0/0	2.47	0.006125	0.02921
FALSE	High	Sequest HT (A2)	Unambiguous	YVFDGKPPQL		1	2	P39748	P39748; P39748-2	0	2	0.3413	0	1	1	582.309	1163.61	1.79	0.00104	239461	HCD (High Energy Collision Dissociation)	MS2	54.2608	150	69.1946	18156	FR_BRIN1351_PY094_AC_1.raw	0/0	2.08	0.006125	0.02581
FALSE	High	Sequest HT (A2)	Unambiguous	GLDGPPPTV		1	1	Q03169	Q03169	0	1	0.3426	0	1	1	852.446	852.446	0.37	0.00031	346442	HCD (High Energy Collision Dissociation)	MS2	0	150	55.2076	13271	FR_BRIN1351_PY094_AC_1.raw	0/0	2.89	0.006125	0.02877
FALSE	High	Sequest HT (A2)	Unambiguous	ALVAIFTHL		1	1	Q14204	Q14204	0	2	0.3588	0	1	1	492.8	984.593	5.59	0.00275	202058	HCD (High Energy Collision Dissociation)	MS2	46.2483	150	89.5705	24955	FR_BRIN1351_PY094_AC_3.raw	0/0	2.62	0.006125	0.02899
FALSE	High	Sequest HT (A2)	Unambiguous	NAANVGWNNSTFA		1	1	P14174	P14174	0	2	0.4177	0	1	1	683.313	1365.62	0.27	0.00019	1.14366e+06	HCD (High Energy Collision Dissociation)	MS2	38.8161	150	69.2837	18186	FR_BRIN1351_PY094_AC_1.raw	0/0	3.28	0.006125	0.01764
FALSE	High	Sequest HT (A2)	Unambiguous	KLLDPIREKF		1	1	P54577	P54577	0	3	0.3266	0	1	1	420.255	1258.75	0.04	2e-05	164830	HCD (High Energy Collision Dissociation)	MS2	24.6849	150	51.4174	11961	FR_BRIN1351_PY094_AC_1.raw	0/0	4.47	0.006125	0.01891
FALSE	High	Sequest HT (A2)	Unambiguous	VLGEFLKEI		1	1	Q08AM6	Q08AM6	0	2	0.2412	0	1	1	524.308	1047.61	-0.73	-0.00038	967004	HCD (High Energy Collision Dissociation)	MS2	42.6685	149.619	84.2618	23141	FR_BRIN1351_PY094_AC_3.raw	0/0	3.11	0.006125	0.02113
FALSE	High	Sequest HT (A2)	Unambiguous	FLPEIITLSKEV		1	1	Q14204	Q14204	0	2	0.2776	0	1	1	694.904	1388.8	-2.75	-0.00191	422591	HCD (High Energy Collision Dissociation)	MS2	55.5909	150	97.1179	27514	FR_BRIN1351_PY094_AC_3.raw	0/0	2.63	0.006125	0.02054
FALSE	High	Sequest HT (A2)	Unambiguous	VGAGAPVYL		1	11	Q9BTM1-2	Q7L7L0; Q8IUE6; P04908; Q93077; Q99878; Q96KK5; Q9BTM1-2; Q9BTM1-1; P16104; P20671; P0C0S8	0	1	0.2439	0	1	1	846.474	846.474	2.39	0.00202	2409307	HCD (High Energy Collision Dissociation)	MS2	4.58323	84.224	67.344	17336	FR_BRIN1351_PY094_AC_3.raw	0/0	2.46	0.006125	0.01729
FALSE	High	Sequest HT (A2)	Unambiguous	ILAELLLRV		1	1	P50613	P50613	0	2	0.1375	0	1	1	520.349	1039.69	2.26	0.00118	588055	HCD (High Energy Collision Dissociation)	MS2	61.982	150	97.4475	27624	FR_BRIN1351_PY094_AC_3.raw	0/0	2.69	0.006125	0.0165
FALSE	High	Sequest HT (A2)	Unambiguous	YLDEQIKKV		1	4	Q9H1H9	Q9H1H9-2; Q9H1H9; Q9H1H9-3; Q9H1H9-4	0	3	0.1988	0	1	1	379.216	1135.63	-0.89	-0.00034	73342.1	HCD (High Energy Collision Dissociation)	MS2	59.1553	150	41.4463	8633	FR_BRIN1351_PY094_AC_1.raw	0/0	1.71	0.006125	0.02638
FALSE	High	Sequest HT (A2)	Unambiguous	KIFSGVFVKV		1	2	Q6DKI1	Q6DKI1; Q6DKI1-2	0	2	0.4242	0	1	1	562.347	1123.69	-0.51	-0.00029	305828	HCD (High Energy Collision Dissociation)	MS2	20.1539	150	63.2027	16057	FR_BRIN1351_PY094_AC_1.raw	0/0	2.97	0.006125	0.02564
FALSE	High	Sequest HT (A2)	Unambiguous	FIPKFITHL		1	3	Q5VIR6-4	Q5VIR6-4; Q5VIR6-1; Q5VIR6-2	0	3	0.2074	0	1	1	372.56	1115.66	2.67	0.00099	4.86214e+06	HCD (High Energy Collision Dissociation)	MS2	17.235	16.182	69.4767	18076	FR_BRIN1351_PY094_AC_3.raw	0/0	2.17	0.006125	0.02478
FALSE	High	Sequest HT (A2)	Unambiguous	FVVDHVIKI		1	4	Q86UV5-8	Q86UV5-8; Q86UV5-5; Q86UV5-2; Q86UV5	0	3	0.172	0	1	1	357.218	1069.64	-1.22	-0.00044	1.14706e+06	HCD (High Energy Collision Dissociation)	MS2	38.2967	150	63.0602	16007	FR_BRIN1351_PY094_AC_1.raw	0/0	2.5	0.006125	0.02526
FALSE	High	Sequest HT (A2)	Unambiguous	ALLSAVTRL		1	6	P26232	P26232-3; P35221; P26232; P26232-2; P26232-5; P35221-2	0	2	0.1829	0	1	1	472.302	943.597	4.01	0.00189	595010	HCD (High Energy Collision Dissociation)	MS2	42.2507	150	69.3488	18031	FR_BRIN1351_PY094_AC_3.raw	0/0	2.57	0.006125	0.0166
FALSE	High	Sequest HT (A2)	Unambiguous	SGFSGVIRL		1	2	P11309	P11309; P11309-2	0	2	0.2979	0	1	1	468.27	935.534	2.91	0.00136	328240	HCD (High Energy Collision Dissociation)	MS2	37.4907	150	69.3246	18023	FR_BRIN1351_PY094_AC_3.raw	0/0	2.35	0.006125	0.02096
FALSE	High	Sequest HT (A2)	Unambiguous	AIIALFHLL		1	2	P61619	P61619; P61619-3	0	2	0.2027	0	1	1	505.826	1010.64	4.75	0.0024	240127	HCD (High Energy Collision Dissociation)	MS2	29.9017	150	109.787	31800	FR_BRIN1351_PY094_AC_3.raw	0/0	2.22	0.006125	0.01818
FALSE	High	Sequest HT (A2)	Unambiguous	VLADLKVQL		1	1	Q9NQP4	Q9NQP4	0	2	0.145	0	1	1	499.817	998.627	2.36	0.00118	471449	HCD (High Energy Collision Dissociation)	MS2	46.0222	150	72.6528	19174	FR_BRIN1351_PY094_AC_3.raw	0/0	2.62	0.006125	0.02534
FALSE	High	Sequest HT (A2)	Unambiguous	KVLKVLTKL		1	1	Q9P291	Q9P291	0	3	0.4466	0	1	1	347.918	1041.74	0.19	7e-05	145486	HCD (High Energy Collision Dissociation)	MS2	34.4457	150	42.5164	8978	FR_BRIN1351_PY094_AC_1.raw	0/0	3.56	0.006125	0.02165
FALSE	High	Sequest HT (A2)	Unambiguous	ALYHLAIKL		1	1	Q9UKA4	Q9UKA4	0	3	0.2192	0	1	1	347.886	1041.64	-1.25	-0.00043	795829	HCD (High Energy Collision Dissociation)	MS2	67.5563	66.74	66.205	17115	FR_BRIN1351_PY094_AC_1.raw	0/0	2.19	0.006125	0.01891
FALSE	High	Sequest HT (A2)	Unambiguous	AYQYPPPPPPPPPSRK		1	4	Q92841	Q92841-3; Q92841-1; Q92841; Q92841-2	0	3	0.5336	0	1	1	596.989	1788.95	4.8	0.00286	87468.9	HCD (High Energy Collision Dissociation)	MS2	66.845	150	42.5194	8979	FR_BRIN1351_PY094_AC_1.raw	0/0	2.83	0.006125	0.02493
FALSE	High	Sequest HT (A2)	Unambiguous	KLQDGLLHI		1	1	P01033	P01033	0	3	0.4358	0	1	1	346.21	1036.62	0.8	0.00028	260030	HCD (High Energy Collision Dissociation)	MS2	41.4458	150	57.228	13794	FR_BRIN1351_PY094_AC_3.raw	0/0	2.57	0.006125	0.02589
FALSE	High	Sequest HT (A2)	Unambiguous	YVIDPIKGL		1	9	Q15149-1	Q15149-4; Q15149-1; Q15149-6; Q15149-9; Q15149-3; Q15149-8; Q15149-5; Q15149-7; Q15149-2	0	2	0.3134	0	1	1	509.303	1017.6	0.46	0.00023	42366112	HCD (High Energy Collision Dissociation)	MS2	0.737831	2.137	75.3576	20270	FR_BRIN1351_PY094_AC_1.raw	0/0	2.01	0.006125	0.01964
FALSE	High	Sequest HT (A2)	Unambiguous	LLPPPPCPA		1	4	Q9BTY2	Q9NYG8-2; Q9BTY2-2; Q9BTY2; Q9NYG8-1	0	1	0.452	0	1	1	904.497	904.497	0.48	0.00043	202235	HCD (High Energy Collision Dissociation)	MS2	0	150	66.2701	17138	FR_BRIN1351_PY094_AC_1.raw	0/0	1.77	0.006125	0.02451
FALSE	High	Sequest HT (A2)	Unambiguous	FLLDPVKGERL		1	9	Q15149-1	Q15149-4; Q15149-1; Q15149-6; Q15149-9; Q15149-3; Q15149-8; Q15149-5; Q15149-7; Q15149-2	0	3	0.413	0	1	1	429.587	1286.75	-0.54	-0.00023	3.30734e+06	HCD (High Energy Collision Dissociation)	MS2	4.61841	23.94	66.2894	17145	FR_BRIN1351_PY094_AC_1.raw	0/0	3.39	0.006125	0.01598
FALSE	High	Sequest HT (A2)	Unambiguous	ALAAALAHI		1	3	Q9NR30-1	Q9NR30-1; Q9NR30-2; Q9BQ39	0	2	0.1118	0	1	1	425.76	850.513	-1.58	-0.00067	1.03132e+06	HCD (High Energy Collision Dissociation)	MS2	54.3709	150	62.9229	15958	FR_BRIN1351_PY094_AC_1.raw	0/0	3.13	0.006125	0.01889
FALSE	High	Sequest HT (A2)	Unambiguous	TGPNLHGLFGR		1	1	P99999	P99999	0	3	0.3212	0	1	1	390.212	1168.62	-0.29	-0.00011	512647	HCD (High Energy Collision Dissociation)	MS2	41.0665	150	58.2573	14152	FR_BRIN1351_PY094_AC_3.raw	0/0	2.74	0.006125	0.02715
FALSE	High	Sequest HT (A2)	Unambiguous	AAAGSPVFL		1	2	O15427	O15427; O95907	0	1	0.2	0	1	1	832.459	832.459	2.82	0.00235	3463638	HCD (High Energy Collision Dissociation)	MS2	22.8319	52.551	72.8745	19250	FR_BRIN1351_PY094_AC_3.raw	0/0	2.45	0.006125	0.02569
FALSE	High	Sequest HT (A2)	Unambiguous	LLLPGSHYL		1	1	Q63HM2	Q63HM2	0	2	0.1933	0	1	1	506.796	1012.59	2.39	0.00121	766864	HCD (High Energy Collision Dissociation)	MS2	34.2781	108.584	72.9069	19261	FR_BRIN1351_PY094_AC_3.raw	0/0	2.38	0.006125	0.02168
FALSE	High	Sequest HT (A2)	Unambiguous	FVCDIRPEI		1	1	O75348	O75348	0	2	0.3018	0	1	1	546.283	1091.56	2.19	0.0012	509992	HCD (High Energy Collision Dissociation)	MS2	71.8982	150	75.0707	20174	FR_BRIN1351_PY094_AC_1.raw	0/0	2.22	0.006125	0.0171
FALSE	High	Sequest HT (A2)	Unambiguous	FILSFIDHI		1	2	Q14974	Q14974; Q14974-2	0	2	0.0448	0	1	1	552.809	1104.61	1	0.00055	521856	HCD (High Energy Collision Dissociation)	MS2	53.6894	150	105.84	30490	FR_BRIN1351_PY094_AC_3.raw	0/0	2.01	0.006125	0.01755
FALSE	High	Sequest HT (A2)	Unambiguous	RILDQPYSL		1	1	Q86V87	Q86V87	0	2	0.2271	0	1	1	552.805	1104.6	-1.11	-0.00061	778188	HCD (High Energy Collision Dissociation)	MS2	64.5259	150	62.6762	15871	FR_BRIN1351_PY094_AC_1.raw	0/0	3.17	0.006125	0.02026
FALSE	High	Sequest HT (A2)	Unambiguous	YVIDPIKGL		1	9	Q15149-1	Q15149-4; Q15149-1; Q15149-6; Q15149-9; Q15149-3; Q15149-8; Q15149-5; Q15149-7; Q15149-2	0	2	0.3128	0	1	1	509.306	1017.6	5.98	0.00304	1127188	HCD (High Energy Collision Dissociation)	MS2	21.63	66.444	75.0053	20152	FR_BRIN1351_PY094_AC_1.raw	0/0	2.11	0.006125	0.02876
FALSE	High	Sequest HT (A2)	Unambiguous	SVLGKIWKL		1	2	Q9H223	Q9H223; Q9NZN3	0	2	0.348	0	1	1	522.335	1043.66	2.34	0.00122	935073	HCD (High Energy Collision Dissociation)	MS2	53.87	121.394	69.1208	17954	FR_BRIN1351_PY094_AC_3.raw	0/0	2.96	0.006125	0.01969
FALSE	High	Sequest HT (A2)	Unambiguous	FLDPNNIPKA		1	2	Q9BVK2-1	Q9BVK2-1; Q9BVK2-2	0	2	0.3391	0	1	1	564.805	1128.6	-2.27	-0.00128	829965	HCD (High Energy Collision Dissociation)	MS2	49.163	150	57.9324	14038	FR_BRIN1351_PY094_AC_3.raw	0/0	2.33	0.006125	0.02403
FALSE	High	Sequest HT (A2)	Unambiguous	FLPDLKPNL		1	3	Q8NF64	Q8NF64; Q8NF64-3; Q8NF64-2	0	2	0.1792	0	1	1	528.811	1056.62	6.01	0.00318	158447	HCD (High Energy Collision Dissociation)	MS2	55.5168	150	73.6374	19509	FR_BRIN1351_PY094_AC_3.raw	0/0	1.73	0.006125	0.02974
FALSE	High	Sequest HT (A2)	Unambiguous	QLFSQQHFL		1	2	O15417-1	O15417-2; O15417-1	0	2	0.2902	0	1	1	574.299	1147.59	0.26	0.00015	331146	HCD (High Energy Collision Dissociation)	MS2	18.2327	150	69.5142	18089	FR_BRIN1351_PY094_AC_3.raw	0/0	2.24	0.006125	0.02894
FALSE	High	Sequest HT (A2)	Unambiguous	HVLDVIHEV		1	4	O75962-1	O75962-4; O75962-5; O75962-2; O75962-1	0	2	0.3746	0	1	1	530.793	1060.58	-0.03	-2e-05	1.20405e+06	HCD (High Energy Collision Dissociation)	MS2	22.7114	72.91	56.962	13704	FR_BRIN1351_PY094_AC_3.raw	0/0	3.07	0.006125	0.01841
FALSE	High	Sequest HT (A2)	Unambiguous	YLINEIDRI		1	5	Q03001-7	Q03001-14; Q03001-8; Q03001-9; Q03001-7; Q03001-3	0	2	0.2783	0	1	1	574.819	1148.63	-0.61	-0.00035	180166	HCD (High Energy Collision Dissociation)	MS2	68.0713	150	76.5645	20684	FR_BRIN1351_PY094_AC_1.raw	0/0	2.3	0.006125	0.01877
FALSE	High	Sequest HT (A2)	Unambiguous	ILPEIIPILEEGL		1	1	Q92616	Q92616	0	2	0.1852	0	1	1	724.934	1448.86	-0.37	-0.00027	236866	HCD (High Energy Collision Dissociation)	MS2	64.791	150	132.758	39408	FR_BRIN1351_PY094_AC_3.raw	0/0	1.89	0.006125	0.02093
FALSE	High	Sequest HT (A2)	Unambiguous	RVLQALEGLKM		1	1	P39019	P39019	0	2	0.3745	0	1	1	629.371	1257.74	0.71	0.00044	306666	HCD (High Energy Collision Dissociation)	MS2	32.8079	150	64.9691	16675	FR_BRIN1351_PY094_AC_1.raw	0/0	2.67	0.006125	0.02809
FALSE	High	Sequest HT (A2)	Unambiguous	KSLKEMETPLSALGIQ		1	4	Q99933	Q99933-4; Q99933; Q99933-2; Q99933-3	0	3	0.0838	0	1	1	582.324	1744.96	4.08	0.00237	1.71353e+06	HCD (High Energy Collision Dissociation)	MS2	8.47022	78.455	35.4683	6724	FR_BRIN1351_PY094_AC_1.raw	0/0	3.34	0.006125	0.02175
FALSE	High	Sequest HT (A2)	Unambiguous	SKDNEGSWFRSLFVHKVD		1	1	Q9BPW8	Q9BPW8	0	4	0.3761	0	1	1	538.523	2151.07	4.03	0.00217	817929	HCD (High Energy Collision Dissociation)	MS2	37.9371	90.573	70.1751	18320	FR_BRIN1351_PY094_AC_3.raw	0/0	4.76	0.006125	0.02693
FALSE	High	Sequest HT (A2)	Unambiguous	QLQESVFHL		1	3	P09603	P09603-3; P09603-2; P09603	0	2	0.2792	0	1	1	550.793	1100.58	4.15	0.00228	1.33351e+06	HCD (High Energy Collision Dissociation)	MS2	26.4711	78.304	70.3204	18371	FR_BRIN1351_PY094_AC_3.raw	0/0	2.83	0.006125	0.03017
FALSE	High	Sequest HT (A2)	Unambiguous	NMLDPITGQKL		1	1	Q92817	Q92817	0	2	0.337	0	1	1	615.334	1229.66	4.15	0.00255	263678	HCD (High Energy Collision Dissociation)	MS2	62.8756	150	70.4457	18413	FR_BRIN1351_PY094_AC_3.raw	0/0	2.76	0.006125	0.0172
FALSE	High	Sequest HT (A2)	Unambiguous	FAIPGSIFL		1	1	Q5BJD5-1	Q5BJD5-1	0	1	0.0667	0	1	1	964.553	964.553	3.17	0.00305	674939	HCD (High Energy Collision Dissociation)	MS2	26.0358	150	119.37	34973	FR_BRIN1351_PY094_AC_3.raw	0/0	2.1	0.006125	0.01607
FALSE	High	Sequest HT (A2)	Unambiguous	FIFDVHVHEV		1	1	O15031	O15031	0	3	0.2396	0	1	1	414.551	1241.64	4.76	0.00197	74635.1	HCD (High Energy Collision Dissociation)	MS2	82.2045	150	70.5841	18461	FR_BRIN1351_PY094_AC_3.raw	0/0	1.92	0.006125	0.01798
FALSE	High	Sequest HT (A2)	Unambiguous	LLPPPPCPA		1	4	Q9BTY2	Q9NYG8-2; Q9BTY2-2; Q9BTY2; Q9NYG8-1	0	1	0.5136	0	1	1	904.498	904.498	2.3	0.00208	515335	HCD (High Energy Collision Dissociation)	MS2	0	150	65.5498	16880	FR_BRIN1351_PY094_AC_1.raw	0/0	2.2	0.006125	0.01977
FALSE	High	Sequest HT (A2)	Unambiguous	SVLGRIWKL		1	2	Q9NZN4	Q9NZN4-2; Q9NZN4	0	2	0.2536	0	1	1	536.338	1071.67	1.78	0.00096	1.85067e+06	HCD (High Energy Collision Dissociation)	MS2	29.2129	58.926	69.6984	18153	FR_BRIN1351_PY094_AC_3.raw	0/0	2.8	0.006125	0.02332
FALSE	High	Sequest HT (A2)	Unambiguous	YIIKDLEKL		1	3	O14578-4	O14578-4; O14578-3; O14578	0	3	0.1771	0	1	1	378.898	1134.68	1.64	0.00062	299305	HCD (High Energy Collision Dissociation)	MS2	57.1269	150	63.331	16102	FR_BRIN1351_PY094_AC_1.raw	0/0	2.71	0.006125	0.02493
FALSE	High	Sequest HT (A2)	Unambiguous	QLIDIIHTA		1	2	Q9NXF1	Q9NXF1-2; Q9NXF1	0	2	0.1041	0	1	1	512.298	1023.59	4.39	0.00225	489217	HCD (High Energy Collision Dissociation)	MS2	35.6288	150	71.074	18628	FR_BRIN1351_PY094_AC_3.raw	0/0	2.21	0.006125	0.02992
FALSE	High	Sequest HT (A2)	Unambiguous	ALPGDNVGFNVK		1	3	P68104	Q05639; P68104-2; P68104	0	2	0.557	0	1	1	615.827	1230.65	-0.46	-0.00029	174447	HCD (High Energy Collision Dissociation)	MS2	50.1749	150	56.751	13631	FR_BRIN1351_PY094_AC_3.raw	0/0	2.37	0.006125	0.01582
FALSE	High	Sequest HT (A2)	Unambiguous	YGFPSPIFL		1	2	Q76EJ3-1	Q76EJ3-2; Q76EJ3-1	0	1	0.3864	0	1	1	1040.55	1040.55	5.18	0.00539	163898	HCD (High Energy Collision Dissociation)	MS2	0	150	117.236	34269	FR_BRIN1351_PY094_AC_3.raw	0/0	2.2	0.006125	0.02956
FALSE	High	Sequest HT (A2)	Unambiguous	QILDGVHYL		1	2	O43293-1	O43293-2; O43293-1	0	2	0.2787	0	1	1	529.289	1057.57	1.97	0.00104	1.62176e+06	HCD (High Energy Collision Dissociation)	MS2	36.1542	46.046	71.4434	18757	FR_BRIN1351_PY094_AC_3.raw	0/0	2.44	0.006125	0.01572
FALSE	High	Sequest HT (A2)	Unambiguous	NILDPRLLLAF		1	2		Q14781-2; Q14781-1	0	2	0.6012	0	1	2	642.888	1284.77	0.53	0.00034	487062	HCD (High Energy Collision Dissociation)	MS2	24.6425	150	116.306	33961	FR_BRIN1351_PY094_AC_3.raw	0/0	3.31	0.006125	0.02052
FALSE	High	Sequest HT (A2)	Unambiguous	NILDPRLLIAF		1	2	O00257-1	O00257-1; O00257-3	0	2	0.6012	0	1	1	642.888	1284.77	0.53	0.00034	487062	HCD (High Energy Collision Dissociation)	MS2	24.6425	150	116.306	33961	FR_BRIN1351_PY094_AC_3.raw	0/0	3.31	0.006125	0.02052
FALSE	High	Sequest HT (A2)	Unambiguous	FIFSDTHEL		1	1	Q9UKK3	Q9UKK3	0	2	0.2597	0	1	1	554.77	1108.53	0.97	0.00054	850087	HCD (High Energy Collision Dissociation)	MS2	37.77	93.454	71.7001	18846	FR_BRIN1351_PY094_AC_3.raw	0/0	1.81	0.006125	0.02313
FALSE	High	Sequest HT (A2)	Unambiguous	FLHGIFERL		1	2	Q9UI26-2	Q9UI26-2; Q9UI26	0	2	0.2798	0	1	1	566.32	1131.63	1.8	0.00102	250767	HCD (High Energy Collision Dissociation)	MS2	70.5415	150	71.9078	18917	FR_BRIN1351_PY094_AC_3.raw	0/0	2.18	0.006125	0.02946
FALSE	High	Sequest HT (A2)	Unambiguous	SLLEKSLGL		1	2	O43324-1	O43324-1; O43324-2	0	2	0.1361	0	1	1	480.293	959.578	1.17	0.00056	6330271	HCD (High Energy Collision Dissociation)	MS2	0	18.224	71.92	18921	FR_BRIN1351_PY094_AC_3.raw	0/0	2.94	0.006125	0.0197
FALSE	High	Sequest HT (A2)	Unambiguous	VVMNVVHQL		1	2	Q2M389	Q2M389; Q2M389-2	0	2	0.319	0	1	1	519.792	1038.58	0.94	0.00049	1.37949e+06	HCD (High Energy Collision Dissociation)	MS2	31.1654	110.576	56.8627	13670	FR_BRIN1351_PY094_AC_3.raw	0/0	2.32	0.006125	0.02206
FALSE	High	Sequest HT (A2)	Unambiguous	SVIVVLRNPLIAGK		1	2	P62316	P62316; P62316-2	0	3	0.3783	0	1	1	493.653	1478.94	1.26	0.00062	589193	HCD (High Energy Collision Dissociation)	MS2	36.565	150	71.9326	18926	FR_BRIN1351_PY094_AC_3.raw	0/0	3.78	0.006125	0.02361
FALSE	High	Sequest HT (A2)	Unambiguous	NLLEEVFHL		1	4	Q69YN4	Q69YN4-4; Q69YN4-3; Q69YN4-2; Q69YN4	0	2	0.1498	0	1	1	557.302	1113.6	3.1	0.00173	240394	HCD (High Energy Collision Dissociation)	MS2	53.3732	150	113.151	32917	FR_BRIN1351_PY094_AC_3.raw	0/0	2.27	0.006125	0.02925
FALSE	High	Sequest HT (A2)	Unambiguous	FLADPVSNM		1	6	Q5BJH7	Q5BJH7-3; Q5BJH7-5; Q5BJH7-6; Q5BJH7-2; Q5BJH7; Q5BJH7-4	0	1	0.3728	0	1	1	993.474	993.474	2.59	0.00258	292266	HCD (High Energy Collision Dissociation)	MS2	0	150	76.17	20548	FR_BRIN1351_PY094_AC_1.raw	0/0	2.79	0.006125	0.01712
FALSE	High	Sequest HT (A2)	Unambiguous	KILDYEVTL		1	2	P40189-1	P40189-1; P40189-3	0	2	0.3377	0	1	1	547.312	1093.62	3.11	0.0017	1.36237e+06	HCD (High Energy Collision Dissociation)	MS2	33.809	78.336	74.9343	20128	FR_BRIN1351_PY094_AC_1.raw	0/0	3.02	0.006125	0.02408
FALSE	High	Sequest HT (A2)	Unambiguous	ALSDLALHFL		1	2	P50991	P50991; P50991-2	0	2	0.3241	0	1	1	550.312	1099.62	1.04	0.00057	268652	HCD (High Energy Collision Dissociation)	MS2	15.6683	150	105.228	30287	FR_BRIN1351_PY094_AC_3.raw	0/0	2.53	0.006125	0.02064
FALSE	High	Sequest HT (A2)	Unambiguous	RLLEGEEQRL		1	3	Q14533	Q14533; O43790; P78385	0	3	0.1284	0	1	1	414.898	1242.68	-0.55	-0.00023	57423.2	HCD (High Energy Collision Dissociation)	MS2	65.8363	150	43.2243	9209	FR_BRIN1351_PY094_AC_1.raw	0/0	2.18	0.006125	0.02631
FALSE	High	Sequest HT (A2)	Unambiguous	RLLKSKLYL		1	1	P10620	P10620	0	3	0.3739	0	1	1	378.585	1133.74	-0.38	-0.00015	1.23596e+06	HCD (High Energy Collision Dissociation)	MS2	52.8336	41.372	43.993	9459	FR_BRIN1351_PY094_AC_1.raw	0/0	3.29	0.006125	0.02864
FALSE	High	Sequest HT (A2)	Unambiguous	ALLETVNRL		1	1	Q8IWJ2	Q8IWJ2	0	2	0.2021	0	1	1	514.809	1028.61	1.11	0.00057	1.01688e+06	HCD (High Energy Collision Dissociation)	MS2	40.0991	125.835	61.8074	15565	FR_BRIN1351_PY094_AC_1.raw	0/0	2.82	0.006125	0.02181
FALSE	High	Sequest HT (A2)	Selected	YLLIPLLER		1	4	Q68CQ1-7	Q68CQ1-7; Q68CQ1-2; Q68CQ1-9; Q68CQ1-1	0	2	0.0122	0	1	1	565.353	1129.7	1.27	0.00072	5087827	HCD (High Energy Collision Dissociation)	MS2	2.64305	30.871	103.101	29583	FR_BRIN1351_PY094_AC_3.raw	0/0	2.46	0.006125	0.02772
FALSE	High	Sequest HT (A2)	Unambiguous	FLHEATARL		1	2	P36956-4	P36956; P36956-4	0	3	0.3304	0	1	1	353.198	1057.58	-0.62	-0.00022	303178	HCD (High Energy Collision Dissociation)	MS2	57.8651	150	43.185	9196	FR_BRIN1351_PY094_AC_1.raw	0/0	2.27	0.006125	0.01648
FALSE	High	Sequest HT (A2)	Unambiguous	FASGLIHRV		1	2	Q8N6L1-2	Q8N6L1-1; Q8N6L1-2	0	3	0.4145	0	1	1	333.862	999.573	-0.52	-0.00017	174451	HCD (High Energy Collision Dissociation)	MS2	29.888	150	44.4113	9598	FR_BRIN1351_PY094_AC_1.raw	0/0	3.04	0.006125	0.02034
FALSE	High	Sequest HT (A2)	Unambiguous	KLLSKFYEL		1	6	Q86UV5-8	Q86UV5-8; Q86UV5-3; Q86UV5-4; Q86UV5-2; Q86UV5; Q86UV5-7	0	2	0.1754	0	1	1	570.837	1140.67	1.06	0.0006	526347	HCD (High Energy Collision Dissociation)	MS2	31.5637	150	61.601	15495	FR_BRIN1351_PY094_AC_1.raw	0/0	2.85	0.006125	0.02441
FALSE	High	Sequest HT (A2)	Unambiguous	RLPESVERL		1	2	O75955	O75955; O75955-2	0	3	0.2816	0	1	1	366.88	1098.63	-0.19	-7e-05	289253	HCD (High Energy Collision Dissociation)	MS2	15.6657	150	44.613	9664	FR_BRIN1351_PY094_AC_1.raw	0/0	2.77	0.006125	0.02029
FALSE	High	Sequest HT (A2)	Unambiguous	RLPPPFPGL		1	3	Q13596-3	Q13596; Q13596-2; Q13596-3	0	2	0.355	0	1	1	497.3	993.592	3.73	0.00185	676517	HCD (High Energy Collision Dissociation)	MS2	38.5388	150	75.6254	20179	FR_BRIN1351_PY094_AC_3.raw	0/0	2.62	0.006125	0.02343
FALSE	High	Sequest HT (A2)	Unambiguous	SLPPGLAVKEL		1	1	P63173	P63173	0	2	0.2	0	1	1	562.34	1123.67	0.35	0.0002	1.33956e+06	HCD (High Energy Collision Dissociation)	MS2	39.1326	83.608	67.1931	17462	FR_BRIN1351_PY094_AC_1.raw	0/0	2.15	0.006125	0.02941
FALSE	High	Sequest HT (A2)	Unambiguous	QLPETIGSL		1	9	Q96RT1-8	Q96RT1-2; Q96RT1; Q96RT1-9; Q96RT1-8; Q96RT1-6; Q96RT1-4; Q96RT1-7; Q96RT1-3; Q96RT1-5	0	1	0.1692	0	1	1	957.528	957.528	3.2	0.00306	242262	HCD (High Energy Collision Dissociation)	MS2	0	150	76.3203	20418	FR_BRIN1351_PY094_AC_3.raw	0/0	2.01	0.006125	0.02271
FALSE	High	Sequest HT (A2)	Unambiguous	FASGLIHRV		1	2	Q8N6L1-2	Q8N6L1-1; Q8N6L1-2	0	3	0.4602	0	1	1	333.863	999.573	-0.33	-0.00011	403391	HCD (High Energy Collision Dissociation)	MS2	29.4982	150	44.9114	9762	FR_BRIN1351_PY094_AC_1.raw	0/0	3.39	0.006125	0.01709
FALSE	High	Sequest HT (A2)	Unambiguous	TGPNLHGLFGR		1	1	P99999	P99999	0	3	0.3321	0	1	1	390.212	1168.62	-0.76	-0.0003	226200	HCD (High Energy Collision Dissociation)	MS2	35.0784	150	59.7099	14657	FR_BRIN1351_PY094_AC_3.raw	0/0	2.77	0.006125	0.02441
FALSE	High	Sequest HT (A2)	Unambiguous	YQFTGIKKY		1	1	Q96IX5	Q96IX5	0	2	0.3765	0	1	1	574.311	1147.62	0.58	0.00033	273998	HCD (High Energy Collision Dissociation)	MS2	16.4605	150	44.9869	9787	FR_BRIN1351_PY094_AC_1.raw	0/0	2.55	0.006125	0.01659
FALSE	High	Sequest HT (A2)	Unambiguous	KLPAFSPLM		1	1	Q9UJY4	Q9UJY4	0	2	0.2787	0	1	1	502.286	1003.57	0.61	0.00031	519661	HCD (High Energy Collision Dissociation)	MS2	51.1664	150	76.6095	20701	FR_BRIN1351_PY094_AC_1.raw	0/0	3.05	0.006125	0.0292
FALSE	High	Sequest HT (A2)	Unambiguous	FLINFIHTL		1	1	O15031	O15031	0	2	0.3652	0	1	1	559.323	1117.64	-0.89	-0.0005	796887	HCD (High Energy Collision Dissociation)	MS2	40.1429	150	100.872	28846	FR_BRIN1351_PY094_AC_3.raw	0/0	2.3	0.006125	0.02118
FALSE	High	Sequest HT (A2)	Unambiguous	VLTGLSIRL		1	1	Q6SPF0	Q6SPF0	0	2	0.123	0	1	1	486.317	971.626	1.58	0.00077	407271	HCD (High Energy Collision Dissociation)	MS2	49.2139	150	76.9178	20619	FR_BRIN1351_PY094_AC_3.raw	0/0	2.44	0.006125	0.02597
FALSE	High	Sequest HT (A2)	Unambiguous	KLLAVIHEL		1	1	Q9Y620-1	Q9Y620-1	0	3	0.2974	0	1	1	345.891	1035.66	1.28	0.00044	706834	HCD (High Energy Collision Dissociation)	MS2	11.414	150	60.2401	14837	FR_BRIN1351_PY094_AC_3.raw	0/0	3.06	0.006125	0.02751
FALSE	High	Sequest HT (A2)	Unambiguous	KLIPFLEKL		1	2	Q05D32	Q05D32-2; Q05D32	0	2	0.2151	0	1	1	550.86	1100.71	4.78	0.00263	389785	HCD (High Energy Collision Dissociation)	MS2	70.137	100.562	76.92	20620	FR_BRIN1351_PY094_AC_3.raw	0/0	2.65	0.006125	0.02593
FALSE	High	Sequest HT (A2)	Unambiguous	KIIEDLGVHF		1	1	O75691	O75691	0	3	0.3148	0	1	1	390.889	1170.65	-0.31	-0.00012	397261	HCD (High Energy Collision Dissociation)	MS2	27.2324	150	67.2281	17475	FR_BRIN1351_PY094_AC_1.raw	0/0	2.7	0.006125	0.0179
FALSE	High	Sequest HT (A2)	Unambiguous	YVTSVILHI		1	4	Q5VIR6-4	Q5VIR6-4; Q5VIR6-1; Q5VIR6-3; Q5VIR6-2	0	2	0.2524	0	1	1	522.808	1044.61	-0.46	-0.00024	1.26391e+06	HCD (High Energy Collision Dissociation)	MS2	63.8696	31.925	77.0058	20650	FR_BRIN1351_PY094_AC_3.raw	0/0	2.06	0.006125	0.01622
FALSE	High	Sequest HT (A2)	Unambiguous	KLLAVIHEL		1	1	Q9Y620-1	Q9Y620-1	0	3	0.1624	0	1	1	345.89	1035.66	-0.58	-0.0002	1.04847e+06	HCD (High Energy Collision Dissociation)	MS2	14.1698	150	60.472	15104	FR_BRIN1351_PY094_AC_1.raw	0/0	2.71	0.006125	0.02517
FALSE	High	Sequest HT (A2)	Unambiguous	LLPERPPYL		1	1	Q9UJM3	Q9UJM3	0	2	0.1823	0	1	1	549.321	1097.64	0.17	9e-05	4.8424e+06	HCD (High Energy Collision Dissociation)	MS2	9.37778	21.231	67.4092	17538	FR_BRIN1351_PY094_AC_1.raw	0/0	1.92	0.006125	0.02368
FALSE	High	Sequest HT (A2)	Unambiguous	KVLNLLWNL		1	4	Q93008-3	O00507-1; Q93008-1; Q93008-3; O00507-2	0	2	0.2059	0	1	1	556.847	1112.69	2.87	0.0016	386625	HCD (High Energy Collision Dissociation)	MS2	70.3765	150	97.6111	27678	FR_BRIN1351_PY094_AC_3.raw	0/0	3.06	0.006125	0.03006
FALSE	High	Sequest HT (A2)	Unambiguous	FVDPNGKISL		1	3	Q92538-2	Q92538; Q92538-2; Q92538-3	0	2	0.2335	0	1	1	545.301	1089.6	1.49	0.00081	351702	HCD (High Energy Collision Dissociation)	MS2	52.8704	150	61.8249	15571	FR_BRIN1351_PY094_AC_1.raw	0/0	1.97	0.006125	0.01867
FALSE	High	Sequest HT (A2)	Unambiguous	RLPESVERL		1	2	O75955	O75955; O75955-2	0	3	0.2389	0	1	1	366.88	1098.63	0.15	5e-05	79718.6	HCD (High Energy Collision Dissociation)	MS2	63.3175	150	43.892	9427	FR_BRIN1351_PY094_AC_1.raw	0/0	2.26	0.006125	0.02411
FALSE	High	Sequest HT (A2)	Unambiguous	SIYPSPTGV		1	1	Q6P2Q9	Q6P2Q9	0	1	0.2324	0	1	1	920.473	920.473	1.1	0.00101	914539	HCD (High Energy Collision Dissociation)	MS2	0	150	61.646	15510	FR_BRIN1351_PY094_AC_1.raw	0/0	2.84	0.006125	0.01943
FALSE	High	Sequest HT (A2)	Unambiguous	FVCDIRPEI		1	1	O75348	O75348	0	2	0.2539	0	1	1	546.283	1091.56	3.2	0.00175	462653	HCD (High Energy Collision Dissociation)	MS2	62.1608	150	75.2958	20067	FR_BRIN1351_PY094_AC_3.raw	0/0	1.93	0.006125	0.01753
FALSE	High	Sequest HT (A2)	Unambiguous	RVEELTFHL		1	3	Q9NP80-1	Q9NP80-2; Q9NP80-3; Q9NP80-1	0	3	0.162	0	1	1	381.874	1143.61	-6.02	-0.0023	463875	HCD (High Energy Collision Dissociation)	MS2	27.9769	150	62.5822	15838	FR_BRIN1351_PY094_AC_1.raw	0/0	2.84	0.006125	0.01906
FALSE	High	Sequest HT (A2)	Unambiguous	KLLLRLPSL		1	4	P10589	P24468-3; P24468; P10589; P24468-2	0	2	0.2064	0	1	1	526.865	1052.72	3.49	0.00184	517002	HCD (High Energy Collision Dissociation)	MS2	66.0781	150	74.1347	19677	FR_BRIN1351_PY094_AC_3.raw	0/0	2.81	0.006125	0.02562
FALSE	High	Sequest HT (A2)	Unambiguous	SLFGGSVKL		1	3	Q8WUM4-2	Q8WUM4-3; Q8WUM4-2; Q8WUM4	0	2	0.1675	0	1	1	454.267	907.527	2.04	0.00093	24352248	HCD (High Energy Collision Dissociation)	MS2	0.588786	4.62	68.957	17898	FR_BRIN1351_PY094_AC_3.raw	0/0	2.09	0.006125	0.01989
FALSE	High	Sequest HT (A2)	Unambiguous	YLPEWKENI		1	2	Q9Y4C2-1	Q9Y4C2-1; Q9Y4C2-2	0	2	0.2486	0	1	1	596.306	1191.61	0.69	0.00041	1178455	HCD (High Energy Collision Dissociation)	MS2	36.3838	106.288	66.5102	17223	FR_BRIN1351_PY094_AC_1.raw	0/0	1.73	0.006125	0.01964
FALSE	High	Sequest HT (A2)	Unambiguous	LVVDWDHHL		1	1	Q9P0P0	Q9P0P0	0	2	0.1274	0	1	1	567.293	1133.58	4.38	0.00248	96247.5	HCD (High Energy Collision Dissociation)	MS2	73.4512	150	61.9128	15602	FR_BRIN1351_PY094_AC_1.raw	0/0	1.57	0.006125	0.02129
FALSE	High	Sequest HT (A2)	Unambiguous	ALLTGIISKA		1	1	Q92621	Q92621	0	2	0.3125	0	1	1	493.817	986.626	1.83	0.00091	854999	HCD (High Energy Collision Dissociation)	MS2	40.4589	150	68.9026	17880	FR_BRIN1351_PY094_AC_3.raw	0/0	2.56	0.006125	0.02329
FALSE	High	Sequest HT (A2)	Unambiguous	ILMEHIHKL		1	1	P84098	P84098	0	2	0.4601	0	1	1	567.329	1133.65	0.31	0.00018	969771	HCD (High Energy Collision Dissociation)	MS2	5.88213	112.229	43.3666	9256	FR_BRIN1351_PY094_AC_1.raw	0/0	2.63	0.006125	0.02921
FALSE	High	Sequest HT (A2)	Unambiguous	SVIDEPVRL		1	2	P46013	P46013; P46013-2	0	2	0.3309	0	1	1	514.292	1027.58	-1.61	-0.00083	4.7202e+06	HCD (High Energy Collision Dissociation)	MS2	16.8104	30.592	62.5353	15822	FR_BRIN1351_PY094_AC_1.raw	0/0	2.75	0.006125	0.01628
FALSE	High	Sequest HT (A2)	Unambiguous	YVIDPIKGL		1	9	Q15149-1	Q15149-4; Q15149-1; Q15149-6; Q15149-9; Q15149-3; Q15149-8; Q15149-5; Q15149-7; Q15149-2	0	2	0.4159	0	1	1	509.303	1017.6	1.24	0.00063	35366396	HCD (High Energy Collision Dissociation)	MS2	0.808114	2.319	75.1323	20012	FR_BRIN1351_PY094_AC_3.raw	0/0	2.26	0.006125	0.02102
FALSE	High	Sequest HT (A2)	Unambiguous	ALFPGDVDRL		1	1	P11216	P11216	0	2	0.2835	0	1	1	551.799	1102.59	0.91	0.0005	297030	HCD (High Energy Collision Dissociation)	MS2	60.445	150	74.4501	19966	FR_BRIN1351_PY094_AC_1.raw	0/0	1.94	0.006125	0.02347
FALSE	High	Sequest HT (A2)	Unambiguous	FLPPSWRKL		1	2	Q9H0D6-1	Q9H0D6-1; Q9H0D6-2	0	3	0.2353	0	1	1	381.894	1143.67	-0.26	-0.0001	405030	HCD (High Energy Collision Dissociation)	MS2	14.7641	150	58.4264	14213	FR_BRIN1351_PY094_AC_3.raw	0/0	2.21	0.006125	0.0168
FALSE	High	Sequest HT (A2)	Unambiguous	KVMELLVHL		1	1	Q5VYK3	Q5VYK3	0	2	0.4152	0	1	1	541.326	1081.65	1.5	0.00081	306734	HCD (High Energy Collision Dissociation)	MS2	46.0526	150	70.1768	18493	FR_BRIN1351_PY094_AC_1.raw	0/0	3.3	0.006125	0.02348
FALSE	High	Sequest HT (A2)	Unambiguous	YIPDLYNHF		1	1	Q9Y3P9	Q9Y3P9	0	2	0.2717	0	1	1	591.285	1181.56	0.59	0.00035	629685	HCD (High Energy Collision Dissociation)	MS2	37.6291	150	75.2699	20058	FR_BRIN1351_PY094_AC_3.raw	0/0	1.84	0.006125	0.01852
FALSE	High	Sequest HT (A2)	Unambiguous	SVLGKIWKL		1	2	Q9H223	Q9H223; Q9NZN3	0	2	0.3433	0	1	1	522.336	1043.66	2.93	0.00153	472894	HCD (High Energy Collision Dissociation)	MS2	65.1927	150	68.7457	17826	FR_BRIN1351_PY094_AC_3.raw	0/0	2.68	0.006125	0.016
FALSE	High	Sequest HT (A2)	Unambiguous	YIFDNVAKV		1	2	Q15293	Q15293-2; Q15293	0	2	0.1218	0	1	1	534.791	1068.57	1.5	0.0008	677210	HCD (High Energy Collision Dissociation)	MS2	52.2492	150	68.7185	17816	FR_BRIN1351_PY094_AC_3.raw	0/0	1.56	0.006125	0.02478
FALSE	High	Sequest HT (A2)	Unambiguous	FLGDLSHLL		1	1	P24390	P24390	0	2	0.0226	0	1	1	507.785	1014.56	0.92	0.00047	221560	HCD (High Energy Collision Dissociation)	MS2	78.0236	150	97.7483	27629	FR_BRIN1351_PY094_AC_2.raw	0/0	1.77	0.006519	0.03071
FALSE	High	Sequest HT (A2)	Selected	QLLDLMHTL		1	2	Q92538-2	Q92538-2; Q92538-3	0	2		0.0188	2	2	542.297	1083.59	0.02	1e-05	280782	HCD (High Energy Collision Dissociation)	MS2	82.4597	150	93.6155	26242	FR_BRIN1351_PY094_AC_2.raw	0/0	2.09	0.006519	0.03075
FALSE	High	Sequest HT (A2)	Unambiguous	GLLPDVPSL		1	3	Q96N66-1	Q96N66-1; Q96N66-2; Q96N66-3	0	1	0.2636	0	1	1	910.525	910.525	0.88	0.0008	3.52327e+06	HCD (High Energy Collision Dissociation)	MS2	29.0778	88.784	102.736	29551	FR_BRIN1351_PY094_AC_1.raw	0/0	2.2	0.006519	0.03106
FALSE	High	Sequest HT (A2)	Unambiguous	SELPGAFEA		1	1	P04632	P04632	0	1	0.1872	0	1	1	920.438	920.438	1.91	0.00176	1.208e+06	HCD (High Energy Collision Dissociation)	MS2	0	150	67.1589	17270	FR_BRIN1351_PY094_AC_3.raw	0/0	1.87	0.006519	0.03124
FALSE	High	Sequest HT (A2)	Unambiguous	ALVAIFTHL		1	1	Q14204	Q14204	0	2	0.3726	0	1	1	492.799	984.591	3.18	0.00156	284268	HCD (High Energy Collision Dissociation)	MS2	39.1554	150	89.7258	24927	FR_BRIN1351_PY094_AC_2.raw	0/0	2.63	0.006519	0.03042
FALSE	High	Sequest HT (A2)	Unambiguous	FLLGFIPAKA		1	2	Q92900	Q92900-2; Q92900	0	2	0.4074	0	1	1	538.83	1076.65	2.08	0.00112	255213	HCD (High Energy Collision Dissociation)	MS2	58.6845	150	89.1548	24738	FR_BRIN1351_PY094_AC_2.raw	0/0	2.43	0.006519	0.03125
FALSE	High	Sequest HT (A2)	Unambiguous	ILMEHIHKL		1	1	P84098	P84098	0	2	0.459	0	1	1	567.329	1133.65	-0.01	-1e-05	875748	HCD (High Energy Collision Dissociation)	MS2	4.59074	116.23	43.2045	8978	FR_BRIN1351_PY094_AC_2.raw	0/0	2.44	0.006519	0.03086
FALSE	High	Sequest HT (A2)	Unambiguous	FIINGIEKV		1	4	Q9H9Y6-3	Q9H9Y6-3; Q9H9Y6-5; Q9H9Y6-2; Q9H9Y6-1	0	2	0.0217	0	1	1	516.808	1032.61	0.6	0.00031	246575	HCD (High Energy Collision Dissociation)	MS2	65.6772	150	68.581	17947	FR_BRIN1351_PY094_AC_1.raw	0/0	1.84	0.006519	0.03058
FALSE	High	Sequest HT (A2)	Unambiguous	SGFSGVIRL		1	2	P11309	P11309; P11309-2	0	2	0.3971	0	1	1	468.27	935.532	1.61	0.00075	303543	HCD (High Energy Collision Dissociation)	MS2	72.1937	150	68.9703	17903	FR_BRIN1351_PY094_AC_3.raw	0/0	2.72	0.006519	0.03091
FALSE	High	Sequest HT (A2)	Unambiguous	YVIDPIKGL		1	9	Q15149-1	Q15149-4; Q15149-1; Q15149-6; Q15149-9; Q15149-3; Q15149-8; Q15149-5; Q15149-7; Q15149-2	0	2	0.2791	0	1	1	509.303	1017.6	1.3	0.00066	202425	HCD (High Energy Collision Dissociation)	MS2	79.3892	150	77.0963	20680	FR_BRIN1351_PY094_AC_3.raw	0/0	2.15	0.006519	0.03075
FALSE	High	Sequest HT (A2)	Unambiguous	YGAEALERM		1	1	P69905	P69905	0	2	0.2474	0	1	1	520.248	1039.49	0.25	0.00013	356433	HCD (High Energy Collision Dissociation)	MS2	70.3303	150	51.958	11909	FR_BRIN1351_PY094_AC_2.raw	0/0	1.9	0.006519	0.0305
FALSE	High	Sequest HT (A2)	Unambiguous	SLLDLEQKL		1	1	P56589	P56589	0	2	0.1086	0	1	1	529.809	1058.61	0.9	0.00048	1.8171e+06	HCD (High Energy Collision Dissociation)	MS2	33.9762	42.237	81.0815	22049	FR_BRIN1351_PY094_AC_3.raw	0/0	2.67	0.006519	0.03116
FALSE	High	Sequest HT (A2)	Unambiguous	KLIEFMDTF		1	2	Q9NYP7-2	Q9NYP7-1; Q9NYP7-2	0	2	0.2192	0	1	1	572.292	1143.58	1.73	0.00099	406079	HCD (High Energy Collision Dissociation)	MS2	41.5237	150	89.3842	24814	FR_BRIN1351_PY094_AC_2.raw	0/0	2.92	0.006519	0.03145
FALSE	High	Sequest HT (A2)	Unambiguous	RVDPNGSRYLL		1	1	Q16531	Q16531	0	3	0.2997	0	1	1	430.571	1289.7	0.96	0.00041	341776	HCD (High Energy Collision Dissociation)	MS2	31.189	150	47.3105	10388	FR_BRIN1351_PY094_AC_3.raw	0/0	3.57	0.006519	0.0307
FALSE	High	Sequest HT (A2)	Unambiguous	YLPTLWVKL		1	5	Q5JPE7	Q5JPE7; Q5JPE7-2; Q5JPE7-3; Q15155; P69849	0	2	0.2469	0	1	1	566.842	1132.68	0.71	0.0004	363444	HCD (High Energy Collision Dissociation)	MS2	49.1238	150	96.5756	27238	FR_BRIN1351_PY094_AC_2.raw	0/0	1.62	0.006519	0.03115
FALSE	High	Sequest HT (A2)	Unambiguous	KLISELQKL		1	2	Q5UIP0	Q5UIP0-2; Q5UIP0	0	3	0.1049	0	1	1	357.897	1071.68	-0.12	-4e-05	967224	HCD (High Energy Collision Dissociation)	MS2	15.0866	85.511	53.6308	12721	FR_BRIN1351_PY094_AC_1.raw	0/0	3.05	0.006519	0.03028
FALSE	High	Sequest HT (A2)	Unambiguous	ALFGIPMAL		1	2	Q03135	Q03135; Q03135-2	0	1	0.0429	0	1	1	932.526	932.526	-1.09	-0.00102	488210	HCD (High Energy Collision Dissociation)	MS2	37.5927	150	122.638	36143	FR_BRIN1351_PY094_AC_1.raw	0/0	1.63	0.006519	0.03067
FALSE	High	Sequest HT (A2)	Unambiguous	KVPPFTFHV		1	3	Q6NZI2-1	Q6NZI2-3; Q6NZI2-2; Q6NZI2-1	0	3	0.1947	0	1	1	357.869	1071.59	-4.73	-0.00169	459682	HCD (High Energy Collision Dissociation)	MS2	57.3099	97.716	62.8497	15932	FR_BRIN1351_PY094_AC_1.raw	0/0	1.13	0.006519	0.03133
FALSE	High	Sequest HT (A2)	Unambiguous	SILESFIHL		1	1	O94915-1	O94915-1	0	2	0.2897	0	1	1	529.797	1058.59	-0.47	-0.00025	1.3197e+06	HCD (High Energy Collision Dissociation)	MS2	0	150	101.963	29058	FR_BRIN1351_PY094_AC_2.raw	0/0	2.52	0.006519	0.03088
FALSE	High	Sequest HT (A2)	Unambiguous	SLFGGSVKL		1	3	Q8WUM4-2	Q8WUM4-3; Q8WUM4-2; Q8WUM4	0	2	0.2295	0	1	1	454.267	907.527	2.38	0.00108	1.01712e+06	HCD (High Energy Collision Dissociation)	MS2	16.1562	82.088	68.5874	17771	FR_BRIN1351_PY094_AC_3.raw	0/0	1.83	0.006519	0.03144
FALSE	High	Sequest HT (A2)	Unambiguous	ALNEQIARL		1	1	O14777	O14777	0	2	0.1882	0	1	1	514.298	1027.59	-0.06	-3e-05	1.10952e+06	HCD (High Energy Collision Dissociation)	MS2	19.2671	132.367	54.8913	13160	FR_BRIN1351_PY094_AC_1.raw	0/0	2.71	0.006519	0.03058
FALSE	High	Sequest HT (A2)	Unambiguous	KLPDGYEFKF		1	1	P09382	P09382	0	3	0.4137	0	1	1	415.217	1243.64	1.32	0.00055	530513	HCD (High Energy Collision Dissociation)	MS2	12.8923	150	66.8537	17343	FR_BRIN1351_PY094_AC_1.raw	0/0	3.07	0.006519	0.03074
FALSE	High	Sequest HT (A2)	Unambiguous	RVPLLLPLL		1	1	Q6EMK4	Q6EMK4	0	2	0.1792	0	1	1	517.36	1033.71	-0.03	-2e-05	760013	HCD (High Energy Collision Dissociation)	MS2	54.07	150	104.694	29961	FR_BRIN1351_PY094_AC_2.raw	0/0	2.4	0.006519	0.03152
FALSE	High	Sequest HT (A2)	Unambiguous	SIEEVTKNL		1	9	Q15149-1	Q15149-4; Q15149-1; Q15149-6; Q15149-9; Q15149-3; Q15149-8; Q15149-5; Q15149-7; Q15149-2	0	2	0.2655	0	1	1	516.782	1032.56	0.36	0.00019	769125	HCD (High Energy Collision Dissociation)	MS2	33.2931	150	54.339	12966	FR_BRIN1351_PY094_AC_1.raw	0/0	3.39	0.006519	0.03074
FALSE	High	Sequest HT (A2)	Unambiguous	LLPERPPYL		1	1	Q9UJM3	Q9UJM3	0	2	0.2857	0	1	1	549.323	1097.64	2.17	0.00119	3.05417e+06	HCD (High Energy Collision Dissociation)	MS2	19.138	38.022	67.0471	17230	FR_BRIN1351_PY094_AC_3.raw	0/0	1.68	0.006519	0.03063
FALSE	High	Sequest HT (A2)	Unambiguous	GIFDDPPAL		1	1	O60216	O60216	0	1	0.24	0	1	1	944.47	944.47	-2.87	-0.00271	734959	HCD (High Energy Collision Dissociation)	MS2	49.8445	150	95.6886	27182	FR_BRIN1351_PY094_AC_1.raw	0/0	2	0.006519	0.03049
FALSE	High	Sequest HT (A2)	Unambiguous	VLPAFTSNL		1	1	Q9UKK3	Q9UKK3	0	1	0.3708	0	1	1	961.536	961.536	0.86	0.00082	511058	HCD (High Energy Collision Dissociation)	MS2	0	150	84.3835	23184	FR_BRIN1351_PY094_AC_3.raw	0/0	2.67	0.006519	0.03038
FALSE	High	Sequest HT (A2)	Unambiguous	GLFDQHFRL		1	2	Q9Y2I1-1	Q9Y2I1-2; Q9Y2I1-1	0	3	0.1988	0	1	1	378.203	1132.6	4.67	0.00176	489208	HCD (High Energy Collision Dissociation)	MS2	37.0096	150	75.5236	20145	FR_BRIN1351_PY094_AC_3.raw	0/0	1.71	0.006519	0.03137
FALSE	High	Sequest HT (A2)	Unambiguous	YLPEDFIRV		1	1	O43187	O43187	0	2	0.2267	0	1	1	576.308	1151.61	-1.37	-0.00079	5.99459e+06	HCD (High Energy Collision Dissociation)	MS2	7.38968	15.607	84.6851	23213	FR_BRIN1351_PY094_AC_2.raw	0/0	1.72	0.006519	0.03148
FALSE	High	Sequest HT (A2)	Unambiguous	SLPEEIGHL		1	4	Q96II8-2	Q96II8-1; Q96II8-3; Q96II8-2; Q96II8-4	0	1	0.1423	0	1	1	994.52	994.52	-0.61	-0.00061	215362	HCD (High Energy Collision Dissociation)	MS2	0	150	63.2957	16089	FR_BRIN1351_PY094_AC_1.raw	0/0	2.6	0.006519	0.03131
FALSE	High	Sequest HT (A2)	Unambiguous	ALNELLQHV		1	1	Q9Y490	Q9Y490	0	2	0.3371	0	1	1	518.795	1036.58	3.97	0.00206	2.12689e+06	HCD (High Energy Collision Dissociation)	MS2	29.3643	42.489	70.0994	18294	FR_BRIN1351_PY094_AC_3.raw	0/0	2.64	0.006519	0.03035
FALSE	High	Sequest HT (A2)	Unambiguous	YVHMVTHFI		1	2	P55061-2	P55061-2; P55061	0	2	0.4	0	1	1	573.793	1146.58	1.28	0.00073	981962	HCD (High Energy Collision Dissociation)	MS2	57.2388	150	55.8735	13267	FR_BRIN1351_PY094_AC_2.raw	0/0	2.95	0.006519	0.03094
FALSE	High	Sequest HT (A2)	Unambiguous	SVVESVFKL		1	2	P56537-1	P56537-2; P56537-1	0	2	0.293	0	1	1	504.293	1007.58	1.78	0.0009	2.6968e+06	HCD (High Energy Collision Dissociation)	MS2	23.3162	39.571	78.535	21362	FR_BRIN1351_PY094_AC_1.raw	0/0	2.56	0.006519	0.03077
FALSE	High	Sequest HT (A2)	Unambiguous	KVLELQTEL		1	2	Q8TD16-2	Q8TD16-2; Q8TD16	0	2	0.1184	0	1	1	536.819	1072.63	4.62	0.00248	1133652	HCD (High Energy Collision Dissociation)	MS2	65.5418	150	62.4918	15621	FR_BRIN1351_PY094_AC_3.raw	0/0	2.28	0.006519	0.03123
FALSE	High	Sequest HT (A2)	Unambiguous	FVLPHTDHL		1	3	Q7Z392	Q7Z392; Q7Z392-3; Q7Z392-4	0	3	0.3795	0	1	1	360.194	1078.57	0.25	9e-05	764797	HCD (High Energy Collision Dissociation)	MS2	12.7636	150	55.6711	13256	FR_BRIN1351_PY094_AC_3.raw	0/0	2.24	0.006519	0.03057
FALSE	High	Sequest HT (A2)	Unambiguous	RVPELLHRL		1	3	Q14997	Q14997-3; Q14997-2; Q14997	0	3	0.4278	0	1	1	378.236	1132.69	-1.58	-0.0006	297980	HCD (High Energy Collision Dissociation)	MS2	71.7236	131.137	46.0339	10138	FR_BRIN1351_PY094_AC_1.raw	0/0	3.53	0.006519	0.03057
FALSE	High	Sequest HT (A2)	Unambiguous	KLPAPLPGL		1	2	Q8N1F7-1	Q8N1F7-2; Q8N1F7-1	0	2	0.4	0	1	1	453.295	905.582	0.57	0.00026	1.33391e+06	HCD (High Energy Collision Dissociation)	MS2	23.2439	74.708	69.8362	18124	FR_BRIN1351_PY094_AC_2.raw	0/0	2.5	0.006519	0.03065
FALSE	High	Sequest HT (A2)	Unambiguous	TGPNLHGLFGR		1	1	P99999	P99999	0	3	0.3467	0	1	1	390.212	1168.62	0.03	1e-05	385799	HCD (High Energy Collision Dissociation)	MS2	46.2491	150	58.5598	14202	FR_BRIN1351_PY094_AC_2.raw	0/0	2.74	0.006519	0.03148
FALSE	High	Sequest HT (A2)	Unambiguous	LVVDNGSGM		1	2	P60709	P60709; Q562R1	0	1	0.2007	0	1	1	891.428	891.428	4.21	0.00375	151227	HCD (High Energy Collision Dissociation)	MS2	0	150	51.3673	11757	FR_BRIN1351_PY094_AC_3.raw	0/0	2.79	0.006519	0.03094
FALSE	High	Sequest HT (A2)	Unambiguous	YLPEDFIRV		1	1	O43187	O43187	0	2	0.2071	0	1	1	576.308	1151.61	-0.95	-0.00055	5.44326e+06	HCD (High Energy Collision Dissociation)	MS2	6.71865	17.525	84.8163	23516	FR_BRIN1351_PY094_AC_1.raw	0/0	1.69	0.006519	0.03075
FALSE	High	Sequest HT (A2)	Unambiguous	RVPLLLPLL		1	1	Q6EMK4	Q6EMK4	0	2	0.1935	0	1	1	517.361	1033.72	2.21	0.00114	1.36902e+06	HCD (High Energy Collision Dissociation)	MS2	48.1967	150	104.638	30092	FR_BRIN1351_PY094_AC_3.raw	0/0	2.48	0.006519	0.03047
FALSE	High	Sequest HT (A2)	Unambiguous	SLPPGLAVKEL		1	1	P63173	P63173	0	2	0.2275	0	1	1	562.34	1123.67	0.57	0.00032	1.00273e+06	HCD (High Energy Collision Dissociation)	MS2	54.6508	150	67.4937	17315	FR_BRIN1351_PY094_AC_2.raw	0/0	2.33	0.006519	0.03124
FALSE	High	Sequest HT (A2)	Unambiguous	KIAESIPYL		1	2	Q12797	Q12797-10; Q12797	0	2	0.2246	0	1	1	517.3	1033.59	0.59	0.0003	764992	HCD (High Energy Collision Dissociation)	MS2	39.3588	150	68.9014	17803	FR_BRIN1351_PY094_AC_2.raw	0/0	2.76	0.006519	0.03062
FALSE	High	Sequest HT (A2)	Unambiguous	RLIEPIPDSHI		1	2	O15344-1	O15344-2; O15344-1	0	3	0.5143	0	1	1	430.578	1289.72	-0.23	-0.0001	414276	HCD (High Energy Collision Dissociation)	MS2	27.8053	150	55.0258	12973	FR_BRIN1351_PY094_AC_2.raw	0/0	2.8	0.006519	0.03058
FALSE	High	Sequest HT (A2)	Unambiguous	SVLGKIWKL		1	2	Q9H223	Q9H223; Q9NZN3	0	2	0.293	0	1	1	522.334	1043.66	0.47	0.00025	278637	HCD (High Energy Collision Dissociation)	MS2	68.349	150	68.8802	17796	FR_BRIN1351_PY094_AC_2.raw	0/0	2.73	0.006519	0.0303
FALSE	High	Sequest HT (A2)	Unambiguous	YLINEIDRI		1	5	Q03001-7	Q03001-14; Q03001-8; Q03001-9; Q03001-7; Q03001-3	0	2	0.2428	0	1	1	574.819	1148.63	-0.51	-0.00029	405463	HCD (High Energy Collision Dissociation)	MS2	62.1343	150	76.8143	20516	FR_BRIN1351_PY094_AC_2.raw	0/0	2.43	0.006519	0.03142
FALSE	High	Sequest HT (A2)	Unambiguous	TGPNLHGLFGR		1	1	P99999	P99999	0	3	0.3071	0	1	1	390.212	1168.62	-0.44	-0.00017	475959	HCD (High Energy Collision Dissociation)	MS2	42.1815	150	58.6265	14282	FR_BRIN1351_PY094_AC_3.raw	0/0	2.67	0.006519	0.03109
FALSE	High	Sequest HT (A2)	Unambiguous	FLPEVIYKM		1	1	Q9NZC3	Q9NZC3	0	2	0.335	0	1	1	570.312	1139.62	0.38	0.00021	153382	HCD (High Energy Collision Dissociation)	MS2	71.1659	150	82.4641	22453	FR_BRIN1351_PY094_AC_2.raw	0/0	2.03	0.006944	0.03204
FALSE	High	Sequest HT (A2)	Unambiguous	TGPNLHGLFGR		1	1	P99999	P99999	0	3	0.3593	0	1	1	390.212	1168.62	-0.13	-5e-05	222896	HCD (High Energy Collision Dissociation)	MS2	28.4504	150	55.2212	13098	FR_BRIN1351_PY094_AC_3.raw	0/0	3.34	0.006944	0.03239
FALSE	High	Sequest HT (A2)	Unambiguous	KLLDIRSYL		1	1	P51665	P51665	0	2	0.2202	0	1	1	560.842	1120.68	3.43	0.00192	412495	HCD (High Energy Collision Dissociation)	MS2	67.8493	150	77.3285	20944	FR_BRIN1351_PY094_AC_1.raw	0/0	2.77	0.006944	0.03237
FALSE	High	Sequest HT (A2)	Unambiguous	PLGPAPVSV		1	1	P57086	P57086	0	1	0.3507	0	1	1	836.489	836.489	1.22	0.00102	326760	HCD (High Energy Collision Dissociation)	MS2	0	150	63.9104	16057	FR_BRIN1351_PY094_AC_2.raw	0/0	2.88	0.006944	0.03159
FALSE	High	Sequest HT (A2)	Unambiguous	RLLDLENSL		1	7	Q7Z7A4-1	Q7Z7A4-4; Q7Z7A4-2; Q7Z7A4-5; Q7Z7A4-6; Q7Z7A4-3; Q7Z7A4-1; Q7Z7A4-7	0	2	0.2073	0	1	1	536.805	1072.6	3.49	0.00187	1.66391e+06	HCD (High Energy Collision Dissociation)	MS2	36.5364	68.874	74.0653	19654	FR_BRIN1351_PY094_AC_3.raw	0/0	2.75	0.006944	0.03238
FALSE	High	Sequest HT (A2)	Unambiguous	YIKSTMGKPQRLY		1	1	P62906	P62906	0	3	0.3433	0	1	1	528.958	1584.86	1.89	0.001	56860.4	HCD (High Energy Collision Dissociation)	MS2	48.7888	150	38.0809	7558	FR_BRIN1351_PY094_AC_1.raw	0/0	2.68	0.006944	0.03255
FALSE	High	Sequest HT (A2)	Unambiguous	DLPEEHQIAHL		1	2	O95997	O95997; Q9NZH4	0	3	0.1024	0	1	1	434.555	1301.65	0.4	0.00017	331741	HCD (High Energy Collision Dissociation)	MS2	26.038	150	54.5879	13053	FR_BRIN1351_PY094_AC_1.raw	0/0	2.05	0.006944	0.03175
FALSE	High	Sequest HT (A2)	Unambiguous	TGPNLHGLFGR		1	1	P99999	P99999	0	3	0.332	0	1	1	390.212	1168.62	-0.91	-0.00036	294381	HCD (High Energy Collision Dissociation)	MS2	45.2493	150	59.3725	14722	FR_BRIN1351_PY094_AC_1.raw	0/0	2.53	0.006944	0.03206
FALSE	High	Sequest HT (A2)	Unambiguous	VIVGKIYFL		1	3	Q4G0F5	Q4G0F5; O75436-2; O75436-1	0	2	0.2101	0	1	1	526.332	1051.66	2.02	0.00106	1.00447e+06	HCD (High Energy Collision Dissociation)	MS2	33.3777	118.873	85.5102	23571	FR_BRIN1351_PY094_AC_3.raw	0/0	2.38	0.006944	0.03188
FALSE	High	Sequest HT (A2)	Unambiguous	SLFGGSVKL		1	3	Q8WUM4-2	Q8WUM4-3; Q8WUM4-2; Q8WUM4	0	2	0.2198	0	1	1	454.266	907.525	0.23	0.0001	25249594	HCD (High Energy Collision Dissociation)	MS2	0.382928	3.903	69.1812	18151	FR_BRIN1351_PY094_AC_1.raw	0/0	1.82	0.006944	0.03216
FALSE	High	Sequest HT (A2)	Unambiguous	YGAEALERMFL		1	1	P69905	P69905	0	2	0.5333	0	1	1	650.324	1299.64	-0.28	-0.00018	929119	HCD (High Energy Collision Dissociation)	MS2	39.7393	95.339	96.0237	27295	FR_BRIN1351_PY094_AC_1.raw	0/0	3.6	0.006944	0.03199
FALSE	High	Sequest HT (A2)	Unambiguous	ALLEDEERVVRL		1	3	A0FGR8-6	A0FGR8-6; A0FGR8-1; A0FGR8-2	0	3	0.1882	0	1	1	481.272	1441.8	0.25	0.00012	418420	HCD (High Energy Collision Dissociation)	MS2	15.5245	150	66.6058	17002	FR_BRIN1351_PY094_AC_2.raw	0/0	2.55	0.006944	0.03238
FALSE	High	Sequest HT (A2)	Unambiguous	VLFPGYTHL		1	3	P04424	P04424-3; P04424; P04424-2	0	2	0.133	0	1	1	523.789	1046.57	2.8	0.00146	160236	HCD (High Energy Collision Dissociation)	MS2	83.1342	150	74.4139	19954	FR_BRIN1351_PY094_AC_1.raw	0/0	2.18	0.006944	0.03235
FALSE	High	Sequest HT (A2)	Unambiguous	SVIDEPVRL		1	2	P46013	P46013; P46013-2	0	2	0.3191	0	1	1	514.293	1027.58	-0.42	-0.00021	3.98454e+06	HCD (High Energy Collision Dissociation)	MS2	11.954	21.743	62.3749	15581	FR_BRIN1351_PY094_AC_3.raw	0/0	2.57	0.006944	0.03258
FALSE	High	Sequest HT (A2)	Unambiguous	TLIEPIRL		1	3	O75150	O75150; O75150-4; O75150-3	0	2	0.2277	0	1	1	477.804	954.6	2.06	0.00098	203113	HCD (High Energy Collision Dissociation)	MS2	54.4083	150	73.9058	19782	FR_BRIN1351_PY094_AC_1.raw	0/0	2.02	0.006944	0.03187
FALSE	High	Sequest HT (A2)	Unambiguous	KVIDEIYRV		1	1	Q9NVF7-1	Q9NVF7-1	0	3	0.2733	0	1	1	378.888	1134.65	-0.97	-0.00037	778869	HCD (High Energy Collision Dissociation)	MS2	21.2838	120.109	52.1723	11981	FR_BRIN1351_PY094_AC_2.raw	0/0	3.11	0.006944	0.0319
FALSE	High	Sequest HT (A2)	Unambiguous	KVIDEIYRV		1	1	Q9NVF7-1	Q9NVF7-1	0	3	0.3517	0	1	1	378.889	1134.65	-0.24	-9e-05	799245	HCD (High Energy Collision Dissociation)	MS2	15.5123	104.236	52.5306	12104	FR_BRIN1351_PY094_AC_2.raw	0/0	3.27	0.006944	0.03243
FALSE	High	Sequest HT (A2)	Unambiguous	SVVESVFKL		1	2	P56537-1	P56537-2; P56537-1	0	2	0.2778	0	1	1	504.292	1007.58	-0.4	-0.0002	2.28227e+06	HCD (High Energy Collision Dissociation)	MS2	47.1202	25.227	77.8192	21115	FR_BRIN1351_PY094_AC_1.raw	0/0	2.16	0.006944	0.03186
FALSE	High	Sequest HT (A2)	Unambiguous	FEIGGTIHP		1	1	Q53EU6	Q53EU6	0	2	0.3019	0	1	1	485.754	970.501	2.07	0.00101	497971	HCD (High Energy Collision Dissociation)	MS2	32.8766	150	60.5411	14886	FR_BRIN1351_PY094_AC_2.raw	0/0	2.12	0.006944	0.03155
FALSE	High	Sequest HT (A2)	Unambiguous	ALFSFLYHL		1	3	Q7Z6Z7	Q7Z6Z7-2; Q7Z6Z7; Q7Z6Z7-3	0	2	0.198	0	1	1	555.802	1110.6	-1.8	-0.001	183034	HCD (High Energy Collision Dissociation)	MS2	62.3555	150	110.379	31839	FR_BRIN1351_PY094_AC_2.raw	0/0	1.97	0.006944	0.03257
FALSE	High	Sequest HT (A2)	Unambiguous	MLPGLPYHL		1	2	Q92908	Q92908; Q92908-2	0	2	0.2874	0	1	1	520.784	1040.56	0.58	0.0003	725205	HCD (High Energy Collision Dissociation)	MS2	48.8406	150	82.229	22444	FR_BRIN1351_PY094_AC_3.raw	0/0	2.54	0.006944	0.03184
FALSE	High	Sequest HT (A2)	Unambiguous	TLIDLPGITKV		1	10	Q9UQ16-4	Q9UQ16-2; P50570-2; Q9UQ16-3; Q9UQ16-5; P50570-3; P50570-1; P50570-5; Q9UQ16-4; P50570-4; Q9UQ16	0	2	0.2924	0	1	1	585.36	1169.71	-0.91	-0.00053	372632	HCD (High Energy Collision Dissociation)	MS2	70.1152	149.148	86.5691	24112	FR_BRIN1351_PY094_AC_1.raw	0/0	2.77	0.006944	0.032
FALSE	High	Sequest HT (A2)	Unambiguous	AKVSSLIERISD		1	2	Q14554	Q14554; Q14554-2	0	2	0.4305	0	1	1	659.37	1317.73	-2.98	-0.00197	125751	HCD (High Energy Collision Dissociation)	MS2	28.3968	150	52.4896	12137	FR_BRIN1351_PY094_AC_3.raw	0/0	3.02	0.006944	0.03213
FALSE	High	Sequest HT (A2)	Unambiguous	FLPNAPKAL		1	3	Q92499	Q92499; Q92499-3; Q92499-2	0	2	0.2367	0	1	1	485.79	970.572	0.1	5e-05	603241	HCD (High Energy Collision Dissociation)	MS2	45.1609	150	55.8169	13306	FR_BRIN1351_PY094_AC_3.raw	0/0	1.69	0.006944	0.03255
FALSE	High	Sequest HT (A2)	Unambiguous	SIVGRPRHQGVMVGM		1	6	P60709	P63267-1; P60709; P62736; P68133; P68032; P63261	0	3	0.374	0	1	1	541.958	1623.86	1.63	0.00088	127874	HCD (High Energy Collision Dissociation)	MS2	39.925	150	43.7338	9375	FR_BRIN1351_PY094_AC_1.raw	0/0	2.54	0.006944	0.0322
FALSE	High	Sequest HT (A2)	Selected	KLDELLEKL		1	2	Q96JB2-1	Q96JB2-1; Q96JB2-2	0	3	0.009	0	1	1	367.559	1100.66	6.77	0.00249	259458	HCD (High Energy Collision Dissociation)	MS2	52.6178	150	67.5087	17394	FR_BRIN1351_PY094_AC_3.raw	0/0	2.21	0.006944	0.03232
FALSE	High	Sequest HT (A2)	Unambiguous	KLLDLMPRL		1	2	Q96HW7	Q96HW7-4; Q96HW7	0	2	0.3379	0	1	1	549.84	1098.67	1.42	0.00078	538226	HCD (High Energy Collision Dissociation)	MS2	54.9705	150	80.4263	22017	FR_BRIN1351_PY094_AC_1.raw	0/0	2.9	0.006944	0.03266
FALSE	High	Sequest HT (A2)	Unambiguous	NLAPAPLNA		1	2	P10646	P10646-2; P10646	0	1	0.2542	0	1	1	880.488	880.488	-0.54	-0.00047	126187	HCD (High Energy Collision Dissociation)	MS2	0	150	57.6428	14121	FR_BRIN1351_PY094_AC_1.raw	0/0	2.4	0.006944	0.03274
FALSE	High	Sequest HT (A2)	Unambiguous	YLAPHVRTL		1	4	Q13098-6	Q13098; Q13098-6; Q13098-7; Q13098-5	0	3	0.2386	0	1	1	357.21	1069.61	-0.39	-0.00014	192124	HCD (High Energy Collision Dissociation)	MS2	42.5983	150	43.8433	9411	FR_BRIN1351_PY094_AC_1.raw	0/0	2.64	0.006944	0.03166
FALSE	High	Sequest HT (A2)	Unambiguous	SGFSGVIRL		1	2	P11309	P11309; P11309-2	0	2	0.2845	0	1	1	468.27	935.532	1.28	0.0006	378428	HCD (High Energy Collision Dissociation)	MS2	37.666	150	69.5915	18292	FR_BRIN1351_PY094_AC_1.raw	0/0	2.32	0.006944	0.03171
FALSE	High	Sequest HT (A2)	Unambiguous	YVDDIFLRV		1	1	O95477	O95477	0	2	0.3956	0	1	1	570.309	1139.61	0.86	0.00049	392262	HCD (High Energy Collision Dissociation)	MS2	47.9476	150	86.1735	23797	FR_BRIN1351_PY094_AC_3.raw	0/0	2.73	0.006944	0.03201
FALSE	High	Sequest HT (A2)	Unambiguous	RLWEKLTLL		1	2	Q9H3J6-1	Q9H3J6-2; Q9H3J6-1	0	3	0.1847	0	1	1	391.246	1171.72	2.22	0.00087	365209	HCD (High Energy Collision Dissociation)	MS2	32.536	150	75.461	20124	FR_BRIN1351_PY094_AC_3.raw	0/0	2.49	0.006944	0.03154
FALSE	High	Sequest HT (A2)	Unambiguous	GHQQLYWSHPRKFGQGS		1	2	P62273-1	P62273-1; P62273-2	0	4	0.4757	0	1	1	504.002	2012.98	0.23	0.00012	86557.6	HCD (High Energy Collision Dissociation)	MS2	40.9285	150	38.629	7529	FR_BRIN1351_PY094_AC_2.raw	0/0	3.09	0.006944	0.0317
FALSE	High	Sequest HT (A2)	Unambiguous	TGPNLHGLFGR		1	1	P99999	P99999	0	3	0.2752	0	1	1	390.212	1168.62	-0.37	-0.00014	270421	HCD (High Energy Collision Dissociation)	MS2	43.7934	150	59.7193	14604	FR_BRIN1351_PY094_AC_2.raw	0/0	2.18	0.006944	0.03219
FALSE	High	Sequest HT (A2)	Unambiguous	KMVGELLRM		1	2	O15228	O15228-2; O15228	0	3	0.2923	0	1	1	359.537	1076.6	0.01	0	234595	HCD (High Energy Collision Dissociation)	MS2	26.7674	150	55.0377	12977	FR_BRIN1351_PY094_AC_2.raw	0/0	2.6	0.006944	0.03225
FALSE	High	Sequest HT (A2)	Unambiguous	PKFEVIEKPQA		1	2	P18859-2	P18859; P18859-2	0	3	0.1513	0	1	1	429.243	1285.72	0.12	5e-05	550489	HCD (High Energy Collision Dissociation)	MS2	6.4121	150	44.351	9397	FR_BRIN1351_PY094_AC_3.raw	0/0	3.04	0.007292	0.03389
FALSE	High	Sequest HT (A2)	Unambiguous	FIVDPVSNL		1	3	P15924-1	P15924-1; P15924-3; P15924-2	0	1	0.3781	0	1	1	1003.55	1003.55	1.97	0.00198	3.07085e+06	HCD (High Energy Collision Dissociation)	MS2	16.3908	92.424	91.4574	25597	FR_BRIN1351_PY094_AC_3.raw	0/0	3.2	0.007292	0.03362
FALSE	High	Sequest HT (A2)	Unambiguous	AAVSFISKF		1	1	P62324	P62324	0	2	0.3272	0	1	1	485.275	969.543	3.08	0.00149	216914	HCD (High Energy Collision Dissociation)	MS2	40.377	150	69.1449	17962	FR_BRIN1351_PY094_AC_3.raw	0/0	2.17	0.007292	0.03383
FALSE	High	Sequest HT (A2)	Unambiguous	QIIAFFAHL		1	5	Q96L91	Q96L91-3; Q96L91-5; Q96L91; Q96L91-2; Q96L91-4	0	2	0.3755	0	1	1	530.303	1059.6	0.56	0.0003	309520	HCD (High Energy Collision Dissociation)	MS2	50.5636	150	96.9917	27618	FR_BRIN1351_PY094_AC_1.raw	0/0	2.61	0.007292	0.03311
FALSE	High	Sequest HT (A2)	Unambiguous	AVPATLPEL		1	9	Q15149-1	Q15149-4; Q15149-1; Q15149-6; Q15149-9; Q15149-3; Q15149-8; Q15149-5; Q15149-7; Q15149-2	0	1	0.2874	0	1	1	910.525	910.525	0.94	0.00086	1.88931e+06	HCD (High Energy Collision Dissociation)	MS2	0	150	80.2526	21763	FR_BRIN1351_PY094_AC_3.raw	0/0	2.54	0.007292	0.03355
FALSE	High	Sequest HT (A2)	Unambiguous	LLPDIISRL		1	1	Q15021	Q15021	0	2	0.3386	0	1	1	520.33	1039.65	2.04	0.00106	1.58344e+06	HCD (High Energy Collision Dissociation)	MS2	38.6873	94.152	91.7204	25685	FR_BRIN1351_PY094_AC_3.raw	0/0	1.89	0.007292	0.03364
FALSE	High	Sequest HT (A2)	Unambiguous	TLADYLHLL		1	1	Q9HAB8-1	Q9HAB8-1	0	2	0.1243	0	1	1	529.797	1058.59	-0.59	-0.00031	285762	HCD (High Energy Collision Dissociation)	MS2	24.383	150	105.901	30510	FR_BRIN1351_PY094_AC_3.raw	0/0	1.69	0.007292	0.03355
FALSE	High	Sequest HT (A2)	Unambiguous	NLLAYLKHL		1	1		P09913	0	2	0.2389	0	1	2	542.83	1084.65	0.63	0.00034	404274	HCD (High Energy Collision Dissociation)	MS2	74.0326	150	75.606	20101	FR_BRIN1351_PY094_AC_2.raw	0/0	2.93	0.007292	0.03331
FALSE	High	Sequest HT (A2)	Unambiguous	NLLAYIKHL		1	1	O14879	O14879	0	2	0.2389	0	1	1	542.83	1084.65	0.63	0.00034	404274	HCD (High Energy Collision Dissociation)	MS2	74.0326	150	75.606	20101	FR_BRIN1351_PY094_AC_2.raw	0/0	2.93	0.007292	0.03331
FALSE	High	Sequest HT (A2)	Unambiguous	PKFEVIEKPQA		1	2	P18859-2	P18859; P18859-2	0	3	0.1108	0	1	1	429.243	1285.72	-0.03	-1e-05	429184	HCD (High Energy Collision Dissociation)	MS2	17.635	150	44.4455	9387	FR_BRIN1351_PY094_AC_2.raw	0/0	3.16	0.007292	0.0339
FALSE	High	Sequest HT (A2)	Unambiguous	YLLDLLRLP		1	2	Q5U3C3	Q5U3C3-2; Q5U3C3	0	2	0.5	0	1	1	558.345	1115.68	1.09	0.00061	491996	HCD (High Energy Collision Dissociation)	MS2	41.6747	150	104.871	30169	FR_BRIN1351_PY094_AC_3.raw	0/0	2.38	0.007292	0.03303
FALSE	High	Sequest HT (A2)	Unambiguous	YVLDLAAKV		1	2	P53396-1	P53396-1; P53396-2	0	2	0.2387	0	1	1	496.298	991.588	6.04	0.00299	101890	HCD (High Energy Collision Dissociation)	MS2	56.9167	150	70.6154	18395	FR_BRIN1351_PY094_AC_2.raw	0/0	2.22	0.007292	0.03363
FALSE	High	Sequest HT (A2)	Unambiguous	KVLDFEHFL		1	2	P60660	P60660; P60660-2	0	3	0.4336	0	1	1	383.21	1147.61	-0.5	-0.00019	400188	HCD (High Energy Collision Dissociation)	MS2	33.3559	150	80.9543	22202	FR_BRIN1351_PY094_AC_1.raw	0/0	2.26	0.007292	0.03292
FALSE	High	Sequest HT (A2)	Unambiguous	RLLKSKLYL		1	1	P10620	P10620	0	3	0.4133	0	1	1	378.585	1133.74	-0.47	-0.00018	890507	HCD (High Energy Collision Dissociation)	MS2	50.8562	58.231	44.3492	9577	FR_BRIN1351_PY094_AC_1.raw	0/0	3.46	0.007292	0.03409
FALSE	High	Sequest HT (A2)	Unambiguous	LLIPGLATA		1	1	O15239	O15239	0	1	0.0833	0	1	1	868.55	868.55	0.21	0.00018	2.00023e+06	HCD (High Energy Collision Dissociation)	MS2	15.1533	150	93.4274	26179	FR_BRIN1351_PY094_AC_2.raw	0/0	1.8	0.007292	0.0329
FALSE	High	Sequest HT (A2)	Unambiguous	SLPPGLAVKEL		1	1	P63173	P63173	0	2	0.2712	0	1	1	562.341	1123.68	2.96	0.00166	831299	HCD (High Energy Collision Dissociation)	MS2	57.7565	150	67.4443	17371	FR_BRIN1351_PY094_AC_3.raw	0/0	2.36	0.007292	0.03336
FALSE	High	Sequest HT (A2)	Unambiguous	AIIPRVPSL		1	1	P78345	P78345	0	2	0.1747	0	1	1	483.31	965.614	-0.55	-0.00027	2414688	HCD (High Energy Collision Dissociation)	MS2	16.0382	52.534	72.1008	18910	FR_BRIN1351_PY094_AC_2.raw	0/0	2.29	0.007292	0.03392
FALSE	High	Sequest HT (A2)	Unambiguous	PAGKLKYFDKLN		1	1	Q13162	Q13162	0	3	0.3776	0	1	1	465.267	1393.78	0.84	0.00039	107813	HCD (High Energy Collision Dissociation)	MS2	30.8926	150	43.7639	9385	FR_BRIN1351_PY094_AC_1.raw	0/0	2.41	0.007292	0.03402
FALSE	High	Sequest HT (A2)	Unambiguous	RVQPIKLARVTKVLG		1	1	P62857	P62857	0	4	0.4632	0	1	1	420.277	1678.09	0.05	2e-05	233933	HCD (High Energy Collision Dissociation)	MS2	38.5722	150	47.2848	10557	FR_BRIN1351_PY094_AC_1.raw	0/0	4.21	0.007292	0.03365
FALSE	High	Sequest HT (A2)	Unambiguous	ILPWSTFRL		1	2	P24928	P24928; P24928-2	0	2	0.2379	0	1	1	566.83	1132.65	1.36	0.00077	685568	HCD (High Energy Collision Dissociation)	MS2	37.3463	150	97.5879	27576	FR_BRIN1351_PY094_AC_2.raw	0/0	2.06	0.007292	0.03292
FALSE	High	Sequest HT (A2)	Unambiguous	GKLVSESSDVLPK		1	2	P05787-2	P05787-2; P05787	0	2	0.6	0	1	1	679.881	1358.75	1.56	0.00106	239875	HCD (High Energy Collision Dissociation)	MS2	0	150	43.7095	9367	FR_BRIN1351_PY094_AC_1.raw	0/0	4.45	0.007292	0.03391
FALSE	High	Sequest HT (A2)	Unambiguous	AIIEEYLHL		1	8	Q04637-9	Q04637-6; Q04637-9; Q04637; Q04637-3; Q04637-8; Q04637-4; Q04637-5; Q04637-7	0	2	0.2424	0	1	1	550.804	1100.6	1.59	0.00088	369661	HCD (High Energy Collision Dissociation)	MS2	69.1595	105.08	88.4365	24497	FR_BRIN1351_PY094_AC_2.raw	0/0	1.98	0.007292	0.03276
FALSE	High	Sequest HT (A2)	Unambiguous	KLPDVLNRL		1	5	Q9Y223-2	Q9Y223-3; Q9Y223-5; Q9Y223-4; Q9Y223-2; Q9Y223-1	0	2	0.2981	0	1	1	534.331	1067.65	-2.4	-0.00128	844233	HCD (High Energy Collision Dissociation)	MS2	50.4545	150	62.3087	15495	FR_BRIN1351_PY094_AC_2.raw	0/0	2.08	0.007292	0.03309
FALSE	High	Sequest HT (A2)	Unambiguous	AVIEHLERL		1	1	O43716	O43716	0	3	0.1577	0	1	1	360.545	1079.62	-0.43	-0.00016	253539	HCD (High Energy Collision Dissociation)	MS2	48.4835	150	50.2835	11389	FR_BRIN1351_PY094_AC_3.raw	0/0	2.98	0.007292	0.03389
FALSE	High	Sequest HT (A2)	Unambiguous	RLPESVERL		1	2	O75955	O75955; O75955-2	0	3	0.3138	0	1	1	366.88	1098.63	-0.02	-1e-05	54463.9	HCD (High Energy Collision Dissociation)	MS2	48.8384	150	43.6755	9176	FR_BRIN1351_PY094_AC_3.raw	0/0	2.39	0.007292	0.03395
FALSE	High	Sequest HT (A2)	Unambiguous	PVQPAVLQVHQTS		1	1	O95810	O95810	0	3	0.2753	0	1	1	468.592	1403.76	-1.31	-0.00061	136309	HCD (High Energy Collision Dissociation)	MS2	38.4239	150	48.4179	10940	FR_BRIN1351_PY094_AC_1.raw	0/0	3.16	0.007292	0.03388
FALSE	High	Sequest HT (A2)	Unambiguous	YLDLSENRL		1	2	Q13045-1	Q13045-1; Q13045-3	0	2	0.2333	0	1	1	561.793	1122.58	-0.05	-3e-05	559110	HCD (High Energy Collision Dissociation)	MS2	62.7886	150	62.4398	15541	FR_BRIN1351_PY094_AC_2.raw	0/0	2.7	0.007292	0.03377
FALSE	High	Sequest HT (A2)	Unambiguous	GEVDPKVAL		1	1	P17568	P17568	0	2	0.3108	0	1	1	464.261	927.515	0.07	3e-05	1.46822e+06	HCD (High Energy Collision Dissociation)	MS2	13.6425	50.531	49.9143	11446	FR_BRIN1351_PY094_AC_1.raw	0/0	2.51	0.007292	0.03394
FALSE	High	Sequest HT (A2)	Unambiguous	FVDDYTVRV		1	1	O00487	O00487	0	2	0.4083	0	1	1	557.283	1113.56	1.02	0.00057	2.87624e+06	HCD (High Energy Collision Dissociation)	MS2	18.849	28.434	61.3692	15226	FR_BRIN1351_PY094_AC_3.raw	0/0	2.4	0.007292	0.03311
FALSE	High	Sequest HT (A2)	Unambiguous	YAIAMHFHL		1	3	P43155	P43155; P43155-3; P43155-2	0	3	0.3261	0	1	1	368.188	1102.55	-1.17	-0.00043	250819	HCD (High Energy Collision Dissociation)	MS2	42.2405	150	69.1824	17898	FR_BRIN1351_PY094_AC_2.raw	0/0	2.3	0.007292	0.03296
FALSE	High	Sequest HT (A2)	Unambiguous	FLIPIYHQV		1	4	Q13085-4	Q13085-3; Q13085-1; Q13085-4; Q13085-2	0	2	0.1656	0	1	1	565.324	1129.64	0.85	0.00048	466162	HCD (High Energy Collision Dissociation)	MS2	60.4383	150	81.9331	22538	FR_BRIN1351_PY094_AC_1.raw	0/0	1.63	0.007292	0.03347
FALSE	High	Sequest HT (A2)	Unambiguous	YVIDPIKGL		1	9	Q15149-1	Q15149-4; Q15149-1; Q15149-6; Q15149-9; Q15149-3; Q15149-8; Q15149-5; Q15149-7; Q15149-2	0	1	0.3833	0	1	1	1017.6	1017.6	0.65	0.00066	175102	HCD (High Energy Collision Dissociation)	MS2	0	150	75.1672	20206	FR_BRIN1351_PY094_AC_1.raw	0/0	2.4	0.007292	0.03335
FALSE	High	Sequest HT (A2)	Unambiguous	YLPDIIKDQKA		1	1	O15355	O15355	0	3	0.2721	0	1	1	435.247	1303.73	-0.47	-0.00021	680875	HCD (High Energy Collision Dissociation)	MS2	31.8206	98.643	53.005	12266	FR_BRIN1351_PY094_AC_2.raw	0/0	2.72	0.007292	0.033
FALSE	High	Sequest HT (A2)	Unambiguous	YLEDTDRNL		1	1	Q9Y4A8	Q9Y4A8	0	2	0.1886	0	1	1	569.774	1138.54	2.49	0.00142	101596	HCD (High Energy Collision Dissociation)	MS2	71.9342	150	45.8447	9897	FR_BRIN1351_PY094_AC_3.raw	0/0	1.75	0.007292	0.03351
FALSE	High	Sequest HT (A2)	Unambiguous	KLIPFLEKL		1	2	Q05D32	Q05D32-2; Q05D32	0	3	0.3082	0	1	1	367.574	1100.71	0.28	0.0001	562126	HCD (High Energy Collision Dissociation)	MS2	5.07984	150	76.9727	20823	FR_BRIN1351_PY094_AC_1.raw	0/0	3.18	0.007292	0.03328
FALSE	High	Sequest HT (A2)	Unambiguous	LLPPPPCPA		1	4	Q9BTY2	Q9NYG8-2; Q9BTY2-2; Q9BTY2; Q9NYG8-1	0	1	0.4302	0	1	1	904.501	904.501	5.47	0.00495	174282	HCD (High Energy Collision Dissociation)	MS2	0	150	64.839	16630	FR_BRIN1351_PY094_AC_1.raw	0/0	1.72	0.007292	0.03383
FALSE	High	Sequest HT (A2)	Unambiguous	ALPRLLPAL		1	2	Q86Y56	Q86Y56-2; Q86Y56	0	2	0.2038	0	1	1	482.321	963.634	-0.6	-0.00029	6.01672e+06	HCD (High Energy Collision Dissociation)	MS2	11.8555	15.68	84.5698	23434	FR_BRIN1351_PY094_AC_1.raw	0/0	2.65	0.007292	0.03399
FALSE	High	Sequest HT (A2)	Unambiguous	PGRPGAAEEALLQMESVA		1	1	Q969G5	Q969G5	0	3	0.4618	0	1	1	609.306	1825.9	-3.94	-0.0024	321480	HCD (High Energy Collision Dissociation)	MS2	69.41	150	85.2358	23475	FR_BRIN1351_PY094_AC_3.raw	0/0	2.49	0.007292	0.03404
FALSE	High	Sequest HT (A2)	Unambiguous	FLLPVINEM		1	2	Q96HT8	Q9Y605; Q96HT8	0	2	0.369	0	1	1	538.297	1075.59	1.01	0.00054	786318	HCD (High Energy Collision Dissociation)	MS2	34.9778	110.468	115.103	33563	FR_BRIN1351_PY094_AC_3.raw	0/0	2.9	0.007292	0.03301
FALSE	High	Sequest HT (A2)	Unambiguous	ALFSFLYHL		1	3	Q7Z6Z7	Q7Z6Z7-2; Q7Z6Z7; Q7Z6Z7-3	0	2	0.2045	0	1	1	555.803	1110.6	1.27	0.00071	208082	HCD (High Energy Collision Dissociation)	MS2	62.2361	150	110.26	31958	FR_BRIN1351_PY094_AC_3.raw	0/0	1.76	0.007292	0.03293
FALSE	High	Sequest HT (A2)	Unambiguous	KLLEYIEEI		1	4	O75330-3	O75330-2; O75330-3; O75330-1; O75330-4	0	2	0.0722	0	1	1	575.323	1149.64	-0.41	-0.00024	405014	HCD (High Energy Collision Dissociation)	MS2	56.2086	150	83.8744	23007	FR_BRIN1351_PY094_AC_3.raw	0/0	2.63	0.007292	0.03359
[truncated: 3,940 more rows]
