# Supplementary material for: Rational engineering of minimally immunogenic nucleases for gene therapy
Source: Nat Commun. 2025 Jan 2;16:105. doi: 10.1038/s41467-024-55522-1 (PMC11696374; doi:10.1038/s41467-024-55522-1)
Supplement: Supplementary file 6 — Supplementary Data 4 [file 41467_2024_55522_MOESM6_ESM.xlsx]

## Sheet: PSMs
Checked	Confidence	Identifying Node	PSM Ambiguity	Annotated Sequence	Modifications	# Protein Groups	# Proteins	Master Protein Accessions	Protein Accessions	# Missed Cleavages	Charge	DeltaScore	DeltaCn	Rank	Search Engine Rank	m/z [Da]	MH+ [Da]	DeltaM [ppm]	Deltam/z [Da]	Intensity	Activation Type	MS Order	Isolation Interference [%]	Ion Inject Time [ms]	RT [min]	First Scan	Spectrum File	Ions Matched	XCorr	Percolator q-Value	Percolator PEP
FALSE	High	Sequest HT (A2)	Unambiguous	KVLDILQHI		1	2	O94952-2	O94952-1; O94952-2	0	2	0.2778	0	1	1	539.834	1078.66	-0.56	-0.0003	492327	HCD (High Energy Collision Dissociation)	MS2	47.9884	150	71.3265	18644	FR_BRIN1351_PY094_BD_2.raw	0/0	3.78	0	0.0001092
FALSE	High	Sequest HT (A2)	Unambiguous	RVPELLHRL		1	3	Q14997	Q14997-3; Q14997-2; Q14997	0	3	0.4672	0	1	1	378.236	1132.69	-0.77	-0.00029	215158	HCD (High Energy Collision Dissociation)	MS2	57.1116	150	45.2342	9800	FR_BRIN1351_PY094_BD_3.raw	0/0	3.51	0	0.002836
FALSE	High	Sequest HT (A2)	Unambiguous	AIIDKYIKL		1	2	Q6NUM9-1	Q6NUM9-1; Q6NUM9-2	0	2	0.2096	0	1	1	538.839	1076.67	-0.09	-5e-05	1.6831e+06	HCD (High Energy Collision Dissociation)	MS2	27.0514	65.894	65.737	16736	FR_BRIN1351_PY094_BD_2.raw	0/0	2.72	0	0.004282
FALSE	High	Sequest HT (A2)	Unambiguous	TGPNLHGLFGR		1	1	P99999	P99999	0	2	0.4823	0	1	1	584.815	1168.62	0.38	0.00022	6624806	HCD (High Energy Collision Dissociation)	MS2	3.46582	15.619	55.5064	13344	FR_BRIN1351_PY094_BD_1.raw	0/0	3.67	0	0.002453
FALSE	High	Sequest HT (A2)	Unambiguous	TLVDEVFRI		1	3	P15927-3	P15927-3; P15927-2; P15927-1	0	2	0.3016	0	1	1	546.309	1091.61	0.23	0.00013	187655	HCD (High Energy Collision Dissociation)	MS2	77.0917	150	93.6857	26296	FR_BRIN1351_PY094_BD_1.raw	0/0	2.52	0	0.007364
FALSE	High	Sequest HT (A2)	Unambiguous	RLPESVERL		1	2	O75955	O75955; O75955-2	0	3	0.2412	0	1	1	366.88	1098.63	0.15	5e-05	53336.6	HCD (High Energy Collision Dissociation)	MS2	56.1712	150	44.2296	9468	FR_BRIN1351_PY094_BD_3.raw	0/0	2.57	0	0.00668
FALSE	High	Sequest HT (A2)	Unambiguous	FASGLIHRV		1	2	Q8N6L1-2	Q8N6L1-1; Q8N6L1-2	0	3	0.4518	0	1	1	333.862	999.573	-0.7	-0.00023	210077	HCD (High Energy Collision Dissociation)	MS2	38.8627	150	44.1844	9453	FR_BRIN1351_PY094_BD_3.raw	0/0	3.01	0	0.006294
FALSE	High	Sequest HT (A2)	Unambiguous	SLLENLEKI		1	7	P07910-1	P07910-4; P07910-2; O60812; P07910-1; B7ZW38; P07910-3; B2RXH8	0	2	0.0789	0	1	1	529.808	1058.61	-0.6	-0.00032	933229	HCD (High Energy Collision Dissociation)	MS2	33.245	150	83.7726	22869	FR_BRIN1351_PY094_BD_3.raw	0/0	3.17	0	0.001332
FALSE	High	Sequest HT (A2)	Unambiguous	TGPNLHGLFGR		1	1	P99999	P99999	0	2	0.478	0	1	1	584.815	1168.62	0.69	0.0004	513936	HCD (High Energy Collision Dissociation)	MS2	48.4036	150	55.1504	13221	FR_BRIN1351_PY094_BD_1.raw	0/0	3.87	0	8.18e-06
FALSE	High	Sequest HT (A2)	Unambiguous	VLGEFLKEI		1	1	Q08AM6	Q08AM6	0	2	0.3136	0	1	1	524.307	1047.61	-2.59	-0.00136	637871	HCD (High Energy Collision Dissociation)	MS2	48.2864	150	83.8043	22880	FR_BRIN1351_PY094_BD_3.raw	0/0	2.87	0	0.01109
FALSE	High	Sequest HT (A2)	Unambiguous	GKLVSESSDVLPK		1	2	P05787-2	P05787-2; P05787	0	3	0.4623	0	1	1	453.589	1358.75	-0.18	-8e-05	119965	HCD (High Energy Collision Dissociation)	MS2	31.4421	150	43.4686	9220	FR_BRIN1351_PY094_BD_3.raw	0/0	2.92	0	0.009146
FALSE	High	Sequest HT (A2)	Unambiguous	HIYDTKLGTDKCDNSSM		1	2	Q99439	Q99439-2; Q99439	0	3	0.6471	0	1	1	643.293	1927.86	5.52	0.00354	118910	HCD (High Energy Collision Dissociation)	MS2	79.4811	150	43.2846	9162	FR_BRIN1351_PY094_BD_3.raw	0/0	3.06	0	0.001189
FALSE	High	Sequest HT (A2)	Unambiguous	KVLDLKINL		1	4	Q96RL7	Q96RL7-2; Q96RL7-4; Q96RL7-3; Q96RL7	0	2	0.0728	0	1	1	528.345	1055.68	0.69	0.00036	557660	HCD (High Energy Collision Dissociation)	MS2	34.8692	150	65.7175	16729	FR_BRIN1351_PY094_BD_2.raw	0/0	3.71	0	0.003123
FALSE	High	Sequest HT (A2)	Unambiguous	GKLVSESSDVLPK		1	2	P05787-2	P05787-2; P05787	0	3	0.4743	0	1	1	453.589	1358.75	-0.65	-0.0003	418104	HCD (High Energy Collision Dissociation)	MS2	10.2179	150	43.131	9112	FR_BRIN1351_PY094_BD_3.raw	0/0	4.47	0	0.007994
FALSE	High	Sequest HT (A2)	Unambiguous	RVPELLHRL		1	3	Q14997	Q14997-3; Q14997-2; Q14997	0	3	0.48	0	1	1	378.236	1132.69	-0.12	-5e-05	1.01514e+06	HCD (High Energy Collision Dissociation)	MS2	13.7452	73.215	45.5886	9917	FR_BRIN1351_PY094_BD_3.raw	0/0	4	0	0.0001262
FALSE	High	Sequest HT (A2)	Unambiguous	SVVELVNKL		1	1	Q9BQE5	Q9BQE5	0	2	0.1493	0	1	1	500.807	1000.61	2.16	0.00108	426746	HCD (High Energy Collision Dissociation)	MS2	61.1425	89.754	69.1854	17919	FR_BRIN1351_PY094_BD_2.raw	0/0	2.68	0	0.01219
FALSE	High	Sequest HT (A2)	Unambiguous	PAGKLKYFDKLN		1	1	Q13162	Q13162	0	3	0.4476	0	1	1	465.266	1393.78	0.7	0.00033	334257	HCD (High Energy Collision Dissociation)	MS2	25.3975	150	42.4629	8899	FR_BRIN1351_PY094_BD_3.raw	0/0	4.58	0	0.0004865
FALSE	High	Sequest HT (A2)	Unambiguous	KLVDFVIHF		1	3	P59998-3	P59998; P59998-3; P59998-4	0	2	0.5113	0	1	1	559.323	1117.64	-1.1	-0.00062	182818	HCD (High Energy Collision Dissociation)	MS2	80.4233	150	84.2946	23048	FR_BRIN1351_PY094_BD_3.raw	0/0	3.54	0	0.001722
FALSE	High	Sequest HT (A2)	Unambiguous	KLLEGEESRISL		1	1	P08670	P08670	0	2	0.3118	0	1	1	687.384	1373.76	-1.42	-0.00097	520276	HCD (High Energy Collision Dissociation)	MS2	13.8701	150	54.4438	12977	FR_BRIN1351_PY094_BD_1.raw	0/0	3.56	0	0.004438
FALSE	High	Sequest HT (A2)	Unambiguous	GQVNYEEFVQMMTAK		1	1	P62158	P62158	0	2	0.6433	0	1	1	887.907	1774.81	-4.18	-0.00371	331413	HCD (High Energy Collision Dissociation)	MS2	55.57	150	95.3625	26851	FR_BRIN1351_PY094_BD_1.raw	0/0	4.43	0	0.001135
FALSE	High	Sequest HT (A2)	Unambiguous	YGAEALERMFL		1	1	P69905	P69905	0	2	0.5468	0	1	1	650.321	1299.63	-4.51	-0.00293	261225	HCD (High Energy Collision Dissociation)	MS2	67.0301	150	95.4551	26882	FR_BRIN1351_PY094_BD_1.raw	0/0	3.42	0	0.001598
FALSE	High	Sequest HT (A2)	Unambiguous	KNKLRRGDLPFVVPR		1	2	P35579-1	P35579-1; P35579-2	0	4	0.404	0	1	1	449.527	1795.09	2.44	0.0011	105860	HCD (High Energy Collision Dissociation)	MS2	41.0231	150	42.1872	8809	FR_BRIN1351_PY094_BD_3.raw	0/0	3.02	0	0.00812
FALSE	High	Sequest HT (A2)	Unambiguous	KLIEVDDERKL		1	1	P62753	P62753	0	3	0.3359	0	1	1	453.261	1357.77	-1.05	-0.00048	372655	HCD (High Energy Collision Dissociation)	MS2	17.9163	150	41.7348	8668	FR_BRIN1351_PY094_BD_3.raw	0/0	5.27	0	0.004793
FALSE	High	Sequest HT (A2)	Unambiguous	KLIEVDDERKL		1	1	P62753	P62753	0	3	0.3363	0	1	1	453.261	1357.77	-0.11	-5e-05	868482	HCD (High Energy Collision Dissociation)	MS2	7.97754	123.153	41.3956	8561	FR_BRIN1351_PY094_BD_3.raw	0/0	5.53	0	0.0002551
FALSE	High	Sequest HT (A2)	Unambiguous	SDIIRSMPEQTGEK		1	1	P62888	P62888	0	3	0.4554	0	1	1	530.931	1590.78	0.39	0.00021	109084	HCD (High Energy Collision Dissociation)	MS2	55.5102	150	41.3623	8550	FR_BRIN1351_PY094_BD_3.raw	0/0	3.25	0	0.002312
FALSE	High	Sequest HT (A2)	Unambiguous	YGAEALERMFL		1	1	P69905	P69905	0	2	0.5571	0	1	1	650.325	1299.64	1.5	0.00098	378091	HCD (High Energy Collision Dissociation)	MS2	51.4909	150	95.8149	27001	FR_BRIN1351_PY094_BD_1.raw	0/0	3.59	0	0.001743
FALSE	High	Sequest HT (A2)	Unambiguous	KVLSKEFHL		1	4	Q01105	Q01105; Q01105-4; Q01105-2; Q01105-3	0	3	0.3279	0	1	1	367.554	1100.65	0.38	0.00014	105211	HCD (High Energy Collision Dissociation)	MS2	32.9384	150	40.9903	8433	FR_BRIN1351_PY094_BD_3.raw	0/0	3.05	0	0.01215
FALSE	High	Sequest HT (A2)	Unambiguous	PGRPGAAEEALLQMESVA		1	1	Q969G5	Q969G5	0	2	0.4646	0	1	1	913.455	1825.9	-4.53	-0.00414	1.70587e+06	HCD (High Energy Collision Dissociation)	MS2	0	150	84.8177	23222	FR_BRIN1351_PY094_BD_3.raw	0/0	3.96	0	0.0003312
FALSE	High	Sequest HT (A2)	Unambiguous	YDALDVANKIGII		1	1	P62750	P62750	0	2	0.4613	0	1	1	702.889	1404.77	-1.44	-0.00101	211636	HCD (High Energy Collision Dissociation)	MS2	40.3164	150	96.3385	27174	FR_BRIN1351_PY094_BD_1.raw	0/0	3.49	0	0.001473
FALSE	High	Sequest HT (A2)	Unambiguous	PAGKLKYFDKLN		1	1	Q13162	Q13162	0	3	0.3801	0	1	1	465.266	1393.78	0.77	0.00036	152657	HCD (High Energy Collision Dissociation)	MS2	39.6205	150	42.8037	9006	FR_BRIN1351_PY094_BD_3.raw	0/0	3.42	0	0.002862
FALSE	High	Sequest HT (A2)	Unambiguous	KVVEIVKKL		1	1	O43290	O43290	0	3	0.2843	0	1	1	352.578	1055.72	-0.06	-2e-05	119266	HCD (High Energy Collision Dissociation)	MS2	55.4703	150	37.1359	7233	FR_BRIN1351_PY094_BD_3.raw	0/0	2.99	0	0.004339
FALSE	High	Sequest HT (A2)	Unambiguous	TGPNLHGLFGR		1	1	P99999	P99999	0	2	0.4654	0	1	1	584.814	1168.62	-1.09	-0.00063	2.06014e+06	HCD (High Energy Collision Dissociation)	MS2	4.7904	150	55.8605	13465	FR_BRIN1351_PY094_BD_1.raw	0/0	3.61	0	7.859e-05
FALSE	High	Sequest HT (A2)	Unambiguous	QILPTLVRL		1	1	P52292	P52292	0	2	0.1772	0	1	1	526.845	1052.68	0.6	0.00032	372025	HCD (High Energy Collision Dissociation)	MS2	54.9555	150	82.8766	22565	FR_BRIN1351_PY094_BD_3.raw	0/0	2.54	0	0.005959
FALSE	High	Sequest HT (A2)	Unambiguous	RLQEELEKL		1	3	Q9P2E9-1	Q9P2E9-3; Q9P2E9-1; Q9P2E9-2	0	2	0.0949	0	1	1	579.329	1157.65	-2.07	-0.0012	541729	HCD (High Energy Collision Dissociation)	MS2	15.9147	150	50.109	11416	FR_BRIN1351_PY094_BD_3.raw	0/0	2.53	0	0.005183
FALSE	High	Sequest HT (A2)	Unambiguous	KILEELQKV		1	5	O75179-1	O75179-3; O75179-1; O75179-4; O75179-7; O75179-2	0	2	0.1381	0	1	1	550.342	1099.68	3.47	0.00191	234389	HCD (High Energy Collision Dissociation)	MS2	48.1987	150	49.9057	11347	FR_BRIN1351_PY094_BD_3.raw	0/0	3.62	0	0.005092
FALSE	High	Sequest HT (A2)	Unambiguous	GLNDFIQKI		1	5	O00141-2	O00141-5; O00141-2; O00141-1; O00141-4; O00141-3	0	2	0.3619	0	1	1	524.292	1047.58	-5.38	-0.00282	978207	HCD (High Energy Collision Dissociation)	MS2	41.4139	105.818	80.6928	21821	FR_BRIN1351_PY094_BD_3.raw	0/0	2.57	0	0.006887
FALSE	High	Sequest HT (A2)	Unambiguous	RLQEELEKL		1	3	Q9P2E9-1	Q9P2E9-3; Q9P2E9-1; Q9P2E9-2	0	3	0.3022	0	1	1	386.556	1157.65	-0.34	-0.00013	701864	HCD (High Energy Collision Dissociation)	MS2	7.5929	115.154	49.8405	11325	FR_BRIN1351_PY094_BD_3.raw	0/0	3.21	0	0.001187
FALSE	High	Sequest HT (A2)	Unambiguous	QMLELITRL		1	2	Q9UPY3	Q9UPY3; Q9UPY3-2	0	2	0.248	0	1	1	558.826	1116.64	-0.19	-0.0001	136342	HCD (High Energy Collision Dissociation)	MS2	65.237	150	87.4419	24214	FR_BRIN1351_PY094_BD_1.raw	0/0	2.5	0	0.007042
FALSE	High	Sequest HT (A2)	Unambiguous	YLIDFKHHF		1	2	Q9NXF1	Q9NXF1-2; Q9NXF1	0	3	0.3661	0	1	1	407.213	1219.63	-0.15	-6e-05	290676	HCD (High Energy Collision Dissociation)	MS2	16.8621	150	57.7342	14111	FR_BRIN1351_PY094_BD_1.raw	0/0	2.95	0	0.005218
FALSE	High	Sequest HT (A2)	Unambiguous	PGEVPEYPPYYQEEAGY		1	2	Q99439	Q99439-2; Q99439	0	2	0.5728	0	1	1	994.436	1987.86	2.42	0.00241	279005	HCD (High Energy Collision Dissociation)	MS2	22.3372	150	80.9149	21898	FR_BRIN1351_PY094_BD_3.raw	0/0	3.16	0	0.0006323
FALSE	High	Sequest HT (A2)	Unambiguous	RLQEELEKL		1	3	Q9P2E9-1	Q9P2E9-3; Q9P2E9-1; Q9P2E9-2	0	3	0.2589	0	1	1	386.556	1157.65	-0.26	-0.0001	540005	HCD (High Energy Collision Dissociation)	MS2	10.3129	150	49.4915	11208	FR_BRIN1351_PY094_BD_3.raw	0/0	3.36	0	0.005822
FALSE	High	Sequest HT (A2)	Unambiguous	KDEISTTDAIFVQRDLK		1	2	P05121-1	P05121-1; P05121-2	0	3	0.6155	0	1	1	660.354	1979.05	1.55	0.00102	295069	HCD (High Energy Collision Dissociation)	MS2	32.1967	150	57.2163	13929	FR_BRIN1351_PY094_BD_1.raw	0/0	5.54	0	4.244e-07
FALSE	High	Sequest HT (A2)	Unambiguous	RLASYLDRV		1	1	P05783	P05783	0	3	0.3398	0	1	1	364.876	1092.61	-2.5	-0.00091	530380	HCD (High Energy Collision Dissociation)	MS2	67.878	71.474	48.8633	11000	FR_BRIN1351_PY094_BD_3.raw	0/0	3.09	0	0.00333
FALSE	High	Sequest HT (A2)	Unambiguous	RLASYLDRV		1	1	P05783	P05783	0	3	0.2918	0	1	1	364.876	1092.61	-3.67	-0.00134	497585	HCD (High Energy Collision Dissociation)	MS2	39.7738	93.186	48.5258	10888	FR_BRIN1351_PY094_BD_3.raw	0/0	3.05	0	0.01012
FALSE	High	Sequest HT (A2)	Unambiguous	PVQPAVLQVHQTS		1	1	O95810	O95810	0	3	0.3514	0	1	1	468.593	1403.76	-0.07	-3e-05	159000	HCD (High Energy Collision Dissociation)	MS2	77.382	150	48.3548	10830	FR_BRIN1351_PY094_BD_3.raw	0/0	2.96	0	0.001648
FALSE	High	Sequest HT (A2)	Unambiguous	HLLEKIDHL		1	1	Q9NWR8	Q9NWR8	0	3	0.284	0	1	1	373.216	1117.63	-1.5	-0.00056	259546	HCD (High Energy Collision Dissociation)	MS2	83.3429	150	48.0484	10731	FR_BRIN1351_PY094_BD_3.raw	0/0	2.5	0	0.002777
FALSE	High	Sequest HT (A2)	Unambiguous	KIIDIQEKV		1	1	P12270	P12270	0	2	0.314	0	1	1	543.332	1085.66	1.06	0.00058	173918	HCD (High Energy Collision Dissociation)	MS2	53.3158	150	45.7037	9955	FR_BRIN1351_PY094_BD_3.raw	0/0	3.28	0	0.002167
FALSE	High	Sequest HT (A2)	Unambiguous	HVLDVIHEV		1	4	O75962-1	O75962-4; O75962-5; O75962-2; O75962-1	0	2	0.4424	0	1	1	530.793	1060.58	0.55	0.00029	1.59124e+06	HCD (High Energy Collision Dissociation)	MS2	22.2129	73.216	56.781	13780	FR_BRIN1351_PY094_BD_1.raw	0/0	3.21	0	0.002293
FALSE	High	Sequest HT (A2)	Unambiguous	FVIDLQTRL		1	2	Q14498-1	Q14498-3; Q14498-1	0	2	0.2669	0	1	1	552.823	1104.64	-1.78	-0.00098	1.26072e+06	HCD (High Energy Collision Dissociation)	MS2	31.8766	115.409	81.9682	22257	FR_BRIN1351_PY094_BD_3.raw	0/0	2.66	0	0.007284
FALSE	High	Sequest HT (A2)	Unambiguous	ALPGDNVGFNVK		1	3	P68104	Q05639; P68104-2; P68104	0	2	0.5699	0	1	1	615.827	1230.65	-0.46	-0.00029	455519	HCD (High Energy Collision Dissociation)	MS2	41.7927	150	56.557	13703	FR_BRIN1351_PY094_BD_1.raw	0/0	2.79	0	0.01193
FALSE	High	Sequest HT (A2)	Unambiguous	KVVDVVRNL		1	2	P20591	P20591; P20591-2	0	2	0.3533	0	1	1	521.325	1041.64	0.37	0.00019	3.15362e+06	HCD (High Energy Collision Dissociation)	MS2	10.5664	29.704	47.4974	10548	FR_BRIN1351_PY094_BD_3.raw	0/0	3	0	0.0008944
FALSE	High	Sequest HT (A2)	Unambiguous	PGDSDIIRSMPEQTGEK		1	1	P62888	P62888	0	3	0.5409	0	1	1	620.631	1859.88	-0.37	-0.00023	4272741	HCD (High Energy Collision Dissociation)	MS2	3.26898	22.493	47.2805	10477	FR_BRIN1351_PY094_BD_3.raw	0/0	5.75	0	2.903e-07
FALSE	High	Sequest HT (A2)	Unambiguous	KVVDVVRNL		1	2	P20591	P20591; P20591-2	0	3	0.3135	0	1	1	347.885	1041.64	0.07	2e-05	643396	HCD (High Energy Collision Dissociation)	MS2	47.708	77.24	47.2064	10453	FR_BRIN1351_PY094_BD_3.raw	0/0	3.19	0	0.004006
FALSE	High	Sequest HT (A2)	Unambiguous	KVVDVVRNL		1	2	P20591	P20591; P20591-2	0	2	0.2862	0	1	1	521.325	1041.64	0.61	0.00032	406630	HCD (High Energy Collision Dissociation)	MS2	52.6976	150	47.1424	10431	FR_BRIN1351_PY094_BD_3.raw	0/0	2.76	0	0.01009
FALSE	High	Sequest HT (A2)	Unambiguous	YLLPAIVHI		2	5	Q92841; P17844	Q92841-3; Q92841-1; Q92841; Q92841-2; P17844	0	1	0.2828	0	1	1	1038.63	1038.63	-1.98	-0.00206	3897795	HCD (High Energy Collision Dissociation)	MS2	21.5569	58.977	91.7322	25644	FR_BRIN1351_PY094_BD_1.raw	0/0	2.97	0	0.008824
FALSE	High	Sequest HT (A2)	Unambiguous	PGDSDIIRSMPEQTGEK		1	1	P62888	P62888	0	3	0.5357	0	1	1	620.632	1859.88	0.02	1e-05	194039	HCD (High Energy Collision Dissociation)	MS2	51.026	150	46.9276	10360	FR_BRIN1351_PY094_BD_3.raw	0/0	4.76	0	0.0009196
FALSE	High	Sequest HT (A2)	Unambiguous	TGPNLHGLFGR		1	1	P99999	P99999	0	2	0.3824	0	1	1	584.815	1168.62	-0.25	-0.00015	523064	HCD (High Energy Collision Dissociation)	MS2	28.4034	150	56.2169	13587	FR_BRIN1351_PY094_BD_1.raw	0/0	3.19	0	0.0006026
FALSE	High	Sequest HT (A2)	Unambiguous	FVIDLQTRL		1	2	Q14498-1	Q14498-3; Q14498-1	0	2	0.2923	0	1	1	552.826	1104.64	3.09	0.0017	631567	HCD (High Energy Collision Dissociation)	MS2	56.994	90.651	82.3248	22377	FR_BRIN1351_PY094_BD_3.raw	0/0	2.6	0	0.005979
FALSE	High	Sequest HT (A2)	Unambiguous	YLADIFTKL		1	1	Q49AG3	Q49AG3	0	2	0.0993	0	1	1	542.307	1083.61	-2.5	-0.00136	267189	HCD (High Energy Collision Dissociation)	MS2	60.1597	150	92.6895	25965	FR_BRIN1351_PY094_BD_1.raw	0/0	2.72	0	0.002544
FALSE	High	Sequest HT (A2)	Unambiguous	RMLDQTLLDLNEM		1	3	P06753-2	P06753-5; P06753-2; P06753-7	0	2	0.3971	0	1	1	796.393	1591.78	-2.26	-0.0018	168774	HCD (High Energy Collision Dissociation)	MS2	0	150	92.7251	25977	FR_BRIN1351_PY094_BD_1.raw	0/0	2.77	0	0.01211
FALSE	High	Sequest HT (A2)	Unambiguous	RVPELLHRL		1	3	Q14997	Q14997-3; Q14997-2; Q14997	0	3	0.4335	0	1	1	378.236	1132.69	-1.58	-0.0006	261113	HCD (High Energy Collision Dissociation)	MS2	37.3687	150	45.929	10028	FR_BRIN1351_PY094_BD_3.raw	0/0	3.76	0	0.003906
FALSE	High	Sequest HT (A2)	Unambiguous	FVMETFVHL		1	2	Q9BVK8-1	Q9BVK8-2; Q9BVK8-1	0	2	0.4791	0	1	1	561.785	1122.56	-1.41	-0.00079	303493	HCD (High Energy Collision Dissociation)	MS2	52.0744	150	90.8848	25360	FR_BRIN1351_PY094_BD_1.raw	0/0	2.63	0	0.005301
FALSE	High	Sequest HT (A2)	Unambiguous	KVVSVLHHL		1	4	Q86W92-1	Q86W92-1; Q86W92-4; Q86W92-3; Q86W92-2	0	3	0.5695	0	1	1	344.55	1031.64	0.38	0.00013	111664	HCD (High Energy Collision Dissociation)	MS2	32.9462	150	35.1532	6611	FR_BRIN1351_PY094_BD_3.raw	0/0	2.95	0	0.002489
FALSE	High	Sequest HT (A2)	Unambiguous	FLYPFPLAL		1	1	Q5BJD5-1	Q5BJD5-1	0	1	0.4417	0	1	1	1080.61	1080.61	-1.96	-0.00211	1.12918e+06	HCD (High Energy Collision Dissociation)	MS2	0	150	130.788	38453	FR_BRIN1351_PY094_BD_2.raw	0/0	2.83	0	0.008903
FALSE	High	Sequest HT (A2)	Unambiguous	KIFEMGPVFTL		1	1	P00403	P00403	0	2	0.3621	0	1	1	641.348	1281.69	-1.96	-0.00126	512680	HCD (High Energy Collision Dissociation)	MS2	33.0535	150	98.6206	27934	FR_BRIN1351_PY094_BD_1.raw	0/0	3.59	0	0.01205
FALSE	High	Sequest HT (A2)	Unambiguous	RLLDILLKL		1	2	Q8IZQ1-1	Q8IZQ1-2; Q8IZQ1-1	0	2	0.0766	0	1	1	548.876	1096.74	-0.96	-0.00053	856070	HCD (High Energy Collision Dissociation)	MS2	29.1386	150	101.064	28642	FR_BRIN1351_PY094_BD_2.raw	0/0	2.09	0	0.006097
FALSE	High	Sequest HT (A2)	Unambiguous	WILEQLTRL		1	2	P53671-3	P53671-3; Q96C90	0	2	0.2838	0	1	1	586.344	1171.68	-2.27	-0.00133	595820	HCD (High Energy Collision Dissociation)	MS2	17.0149	150	100.109	28333	FR_BRIN1351_PY094_BD_2.raw	0/0	2.29	0	0.008754
FALSE	High	Sequest HT (A2)	Unambiguous	FVLDKVPFL		1	2	Q9NQW6	Q9NQW6; Q9NQW6-2	0	2	0.35	0	1	1	539.319	1077.63	-3.48	-0.00188	919994	HCD (High Energy Collision Dissociation)	MS2	39.2962	150	99.0135	27967	FR_BRIN1351_PY094_BD_2.raw	0/0	2.8	0	0.01276
FALSE	High	Sequest HT (A2)	Unambiguous	KIFEMGPVFTL		1	1	P00403	P00403	0	2	0.3988	0	1	1	641.35	1281.69	1.18	0.00076	398864	HCD (High Energy Collision Dissociation)	MS2	65.7651	150	98.5162	27800	FR_BRIN1351_PY094_BD_2.raw	0/0	3.41	0	0.007517
FALSE	High	Sequest HT (A2)	Unambiguous	FLPLPVVQL		1	2	Q6NUM9-1	Q6NUM9-1; Q6NUM9-2	0	2	0.2595	0	1	1	513.323	1025.64	-1.24	-0.00064	682963	HCD (High Energy Collision Dissociation)	MS2	9.1974	150	118.07	34353	FR_BRIN1351_PY094_BD_1.raw	0/0	2.89	0	0.007449
FALSE	High	Sequest HT (A2)	Unambiguous	YDALDVANKIGII		1	1	P62750	P62750	0	2	0.4308	0	1	1	702.888	1404.77	-2.83	-0.00199	350825	HCD (High Energy Collision Dissociation)	MS2	40.1063	150	96.3033	27062	FR_BRIN1351_PY094_BD_2.raw	0/0	3.9	0	0.006396
FALSE	High	Sequest HT (A2)	Unambiguous	YLTNEGIAHL		1	1	Q15149-1	Q15149-1	0	2	0.2654	0	1	1	565.797	1130.59	1.6	0.00091	186027	HCD (High Energy Collision Dissociation)	MS2	78.8804	150	59.179	14484	FR_BRIN1351_PY094_BD_2.raw	0/0	2.11	0	0.00385
FALSE	High	Sequest HT (A2)	Unambiguous	GIADLAHLLLF		1	3	O60566-3	O60566-3; O60566-2; O60566	0	2	0.0967	0	1	1	591.844	1182.68	-6.06	-0.00358	211934	HCD (High Energy Collision Dissociation)	MS2	71.5052	150	129.51	38128	FR_BRIN1351_PY094_BD_1.raw	0/0	3	0	0.005905
FALSE	High	Sequest HT (A2)	Unambiguous	FLNDIFERI		1	2	Q6DN03	Q6DN03; Q6DRA6	0	2	0.3713	0	1	1	583.814	1166.62	-0.44	-0.00026	170494	HCD (High Energy Collision Dissociation)	MS2	53.3095	150	95.6366	26841	FR_BRIN1351_PY094_BD_2.raw	0/0	2.37	0	0.007806
FALSE	High	Sequest HT (A2)	Unambiguous	ILPEIIPILEEGL		1	1	Q92616	Q92616	0	2	0.3533	0	1	1	724.929	1448.85	-6.86	-0.00497	97923.4	HCD (High Energy Collision Dissociation)	MS2	65.3121	150	132.772	39214	FR_BRIN1351_PY094_BD_1.raw	0/0	3	0	0.007901
FALSE	High	Sequest HT (A2)	Unambiguous	KVYTVVDEMFL		1	2	P53680	P53680-2; P53680	0	2	0.4751	0	1	1	672.349	1343.69	-0.89	-0.0006	165982	HCD (High Energy Collision Dissociation)	MS2	64.4912	150	90.3343	25081	FR_BRIN1351_PY094_BD_3.raw	0/0	2.61	0	0.005849
FALSE	High	Sequest HT (A2)	Unambiguous	YGAEALERMFL		1	1	P69905	P69905	0	2	0.5331	0	1	1	650.323	1299.64	-0.66	-0.00043	619130	HCD (High Energy Collision Dissociation)	MS2	62.4625	150	95.4036	26764	FR_BRIN1351_PY094_BD_2.raw	0/0	3.62	0	0.004252
FALSE	High	Sequest HT (A2)	Unambiguous	GQVNYEEFVQMMTAK		1	1	P62158	P62158	0	2	0.6124	0	1	1	887.908	1774.81	-3.29	-0.00292	362591	HCD (High Energy Collision Dissociation)	MS2	0	150	95.3131	26734	FR_BRIN1351_PY094_BD_2.raw	0/0	3.87	0	0.0006674
FALSE	High	Sequest HT (A2)	Unambiguous	VMFKTPVSI		1	1	Q14204	Q14204	0	2	0.3885	0	1	1	511.289	1021.57	-3.29	-0.00168	137813	HCD (High Energy Collision Dissociation)	MS2	58.319	150	69.7306	18105	FR_BRIN1351_PY094_BD_2.raw	0/0	3.14	0	0.01252
FALSE	High	Sequest HT (A2)	Unambiguous	VPDLVENFDEASKNEAN		1	4	P20290-1	P20290-2; Q96K17-1; Q96K17-2; P20290-1	0	2	0.6311	0	1	1	945.943	1890.88	3.32	0.00314	83885.7	HCD (High Energy Collision Dissociation)	MS2	37.4351	150	70.0589	18215	FR_BRIN1351_PY094_BD_2.raw	0/0	4.69	0	0.0009555
FALSE	High	Sequest HT (A2)	Unambiguous	YLADIFTKL		1	1	Q49AG3	Q49AG3	0	2	0.053	0	1	1	542.308	1083.61	-0.25	-0.00014	564932	HCD (High Energy Collision Dissociation)	MS2	40.3497	150	92.9452	25938	FR_BRIN1351_PY094_BD_2.raw	0/0	2.64	0	0.01003
FALSE	High	Sequest HT (A2)	Unambiguous	FVMETFVHL		1	2	Q9BVK8-1	Q9BVK8-2; Q9BVK8-1	0	2	0.4592	0	1	1	561.784	1122.56	-3.48	-0.00195	548953	HCD (High Energy Collision Dissociation)	MS2	47.9864	150	90.7746	25228	FR_BRIN1351_PY094_BD_3.raw	0/0	2.33	0	0.01176
FALSE	High	Sequest HT (A2)	Unambiguous	ALNEKLVNL		1	1	O00303	O00303	0	2	0.2832	0	1	1	507.303	1013.6	0.19	0.0001	4.22047e+06	HCD (High Energy Collision Dissociation)	MS2	27.2365	19.046	59.109	14460	FR_BRIN1351_PY094_BD_2.raw	0/0	3.39	0	0.0082
FALSE	High	Sequest HT (A2)	Unambiguous	KLIEVDDERKL		1	1	P62753	P62753	0	3	0.3632	0	1	1	453.26	1357.77	-2.13	-0.00097	126060	HCD (High Energy Collision Dissociation)	MS2	12.4409	150	41.1448	8439	FR_BRIN1351_PY094_BD_2.raw	0/0	4.57	0	1.029e-05
FALSE	High	Sequest HT (A2)	Unambiguous	KLIEVDDERKL		1	1	P62753	P62753	0	3	0.3776	0	1	1	453.261	1357.77	0.02	1e-05	693866	HCD (High Energy Collision Dissociation)	MS2	2.54752	136.777	41.5102	8557	FR_BRIN1351_PY094_BD_2.raw	0/0	5.19	0	0.004742
FALSE	High	Sequest HT (A2)	Unambiguous	KLLDPIREKF		1	1	P54577	P54577	0	3	0.3141	0	1	1	420.255	1258.75	-0.9	-0.00038	155657	HCD (High Energy Collision Dissociation)	MS2	12.648	150	50.8572	11756	FR_BRIN1351_PY094_BD_1.raw	0/0	4.17	0	0.005118
FALSE	High	Sequest HT (A2)	Unambiguous	KLIEVDDERKL		1	1	P62753	P62753	0	3	0.3451	0	1	1	453.261	1357.77	-0.11	-5e-05	350627	HCD (High Energy Collision Dissociation)	MS2	20.6201	150	41.8572	8670	FR_BRIN1351_PY094_BD_2.raw	0/0	4.81	0	0.000313
FALSE	High	Sequest HT (A2)	Unambiguous	YLLPAIVHI		2	5	Q92841; P17844	Q92841-3; Q92841-1; Q92841; Q92841-2; P17844	0	1	0.1959	0	1	1	1038.63	1038.63	-1.98	-0.00206	2.10963e+06	HCD (High Energy Collision Dissociation)	MS2	37.3622	150	91.4989	25449	FR_BRIN1351_PY094_BD_2.raw	0/0	2.96	0	0.003731
FALSE	High	Sequest HT (A2)	Unambiguous	AYQYPPPPPPPPPSRK		1	4	Q92841	Q92841-3; Q92841-1; Q92841; Q92841-2	0	3	0.6022	0	1	1	596.987	1788.95	1.73	0.00103	68940.8	HCD (High Energy Collision Dissociation)	MS2	30.6883	150	42.0452	8732	FR_BRIN1351_PY094_BD_2.raw	0/0	4.6	0	0.000221
FALSE	High	Sequest HT (A2)	Unambiguous	SLITLIEKV		1	2	O75976	O75976; O75976-2	0	2	0.056	0	1	1	508.32	1015.63	-6.57	-0.00333	256384	HCD (High Energy Collision Dissociation)	MS2	51.3418	150	90.8903	25245	FR_BRIN1351_PY094_BD_2.raw	0/0	2.68	0	0.01039
FALSE	High	Sequest HT (A2)	Unambiguous	YLLPAIVHI		2	5	Q92841; P17844	Q92841-3; Q92841-1; Q92841; Q92841-2; P17844	0	1	0.1959	0	1	1	1038.63	1038.63	-4.33	-0.0045	1.53893e+06	HCD (High Energy Collision Dissociation)	MS2	31.5256	150	91.4228	25447	FR_BRIN1351_PY094_BD_3.raw	0/0	2.96	0	0.005867
FALSE	High	Sequest HT (A2)	Unambiguous	NMLDPITGQKL		1	1	Q92817	Q92817	0	2	0.3397	0	1	1	615.334	1229.66	3.95	0.00243	231573	HCD (High Energy Collision Dissociation)	MS2	57.4423	150	70.116	18234	FR_BRIN1351_PY094_BD_2.raw	0/0	2.62	0	0.01226
FALSE	High	Sequest HT (A2)	Unambiguous	KVYTVVDEMFL		1	2	P53680	P53680-2; P53680	0	2	0.4585	0	1	1	672.348	1343.69	-1.89	-0.00127	340608	HCD (High Energy Collision Dissociation)	MS2	57.3342	150	90.3915	25079	FR_BRIN1351_PY094_BD_2.raw	0/0	3.01	0	0.00136
FALSE	High	Sequest HT (A2)	Unambiguous	KVVDIYSKF		1	3	Q9UGJ0	Q9UGJ0; Q9UGJ0-2; Q9UGJ0-3	0	2	0.3776	0	1	1	549.815	1098.62	2.5	0.00137	172312	HCD (High Energy Collision Dissociation)	MS2	52.4213	150	51.222	11877	FR_BRIN1351_PY094_BD_1.raw	0/0	3.31	0	0.001965
FALSE	High	Sequest HT (A2)	Unambiguous	MLPSILNQL		1	2	P20290-1	P20290-2; P20290-1	0	1	0.2189	0	1	1	1028.58	1028.58	2.78	0.00286	902579	HCD (High Energy Collision Dissociation)	MS2	19.1023	150	103.353	29397	FR_BRIN1351_PY094_BD_2.raw	0/0	2.65	0	0.005595
FALSE	High	Sequest HT (A2)	Unambiguous	ALLDIIRSL		1	3	O95864	O95864-2; O95864-4; O95864	0	2	0.2379	0	1	1	507.321	1013.63	-0.6	-0.0003	182347	HCD (High Energy Collision Dissociation)	MS2	52.5178	150	110.51	31855	FR_BRIN1351_PY094_BD_1.raw	0/0	2.9	0	0.00384
FALSE	High	Sequest HT (A2)	Unambiguous	FVIATSTKIDISNVKIPK		1	1	Q02878	Q02878	0	3	0.3423	0	1	1	658.728	1974.17	2.74	0.0018	137323	HCD (High Energy Collision Dissociation)	MS2	60.2102	150	69.7033	18096	FR_BRIN1351_PY094_BD_2.raw	0/0	3.36	0	0.005824
FALSE	High	Sequest HT (A2)	Unambiguous	PQYQTWEEFSRAAEKLYLAD		1	2	P49458	P49458-2; P49458	0	3	0.4885	0	1	1	815.727	2445.17	-2.41	-0.00196	536153	HCD (High Energy Collision Dissociation)	MS2	0	150	100.171	28452	FR_BRIN1351_PY094_BD_1.raw	0/0	3.93	0	0.004738
FALSE	High	Sequest HT (A2)	Unambiguous	NILDPRLLLAF		1	2		Q14781-2; Q14781-1	0	2	0.6657	0	1	2	642.887	1284.77	-0.8	-0.00051	535124	HCD (High Energy Collision Dissociation)	MS2	31.3198	150	116.392	33700	FR_BRIN1351_PY094_BD_2.raw	0/0	3.47	0	0.01051
FALSE	High	Sequest HT (A2)	Unambiguous	KVMELLVHL		1	1	Q5VYK3	Q5VYK3	0	2	0.375	0	1	1	541.328	1081.65	4.21	0.00227	195252	HCD (High Energy Collision Dissociation)	MS2	63.5453	150	69.326	17966	FR_BRIN1351_PY094_BD_2.raw	0/0	2.64	0	0.003087
FALSE	High	Sequest HT (A2)	Unambiguous	NILDPRLLIAF		1	2	O00257-1	O00257-1; O00257-3	0	2	0.6657	0	1	1	642.887	1284.77	-0.8	-0.00051	535124	HCD (High Energy Collision Dissociation)	MS2	31.3198	150	116.392	33700	FR_BRIN1351_PY094_BD_2.raw	0/0	3.47	0	0.01051
FALSE	High	Sequest HT (A2)	Unambiguous	AIMDLLLRL		1	7		Q5H9R7-3; Q5H9R7-5; Q5H9R7-4; Q5H9R7-6; Q5H9R7-2; Q5H9R7-1; Q9UPN7	0	2	0.3333	0	1	2	529.324	1057.64	-2.97	-0.00157	268341	HCD (High Energy Collision Dissociation)	MS2	35.3839	150	115.894	33535	FR_BRIN1351_PY094_BD_2.raw	0/0	2.88	0	0.004941
FALSE	High	Sequest HT (A2)	Unambiguous	ALMDLLLRL		1	6	O75170	O75170-2; O75170-6; O75170; O75170-5; O75170-3; O75170-4	0	2	0.3333	0	1	1	529.324	1057.64	-2.97	-0.00157	268341	HCD (High Energy Collision Dissociation)	MS2	35.3839	150	115.894	33535	FR_BRIN1351_PY094_BD_2.raw	0/0	2.88	0	0.004941
FALSE	High	Sequest HT (A2)	Unambiguous	LLGELPRLLLL		1	7	P08174-7	P08174-5; P08174-6; P08174-4; P08174-2; P08174-7; P08174-1; P08174-3	0	2	0.5701	0	1	1	625.414	1249.82	-2.5	-0.00156	360481	HCD (High Energy Collision Dissociation)	MS2	40.0125	150	114.743	33155	FR_BRIN1351_PY094_BD_2.raw	0/0	3.14	0	0.01078
FALSE	High	Sequest HT (A2)	Unambiguous	KEIFLRELI		1	5	P07900-2	P07900-2; P14625; P07900; P08238; Q14568	0	2	0.1875	0	1	1	580.857	1160.71	1.8	0.00104	306296	HCD (High Energy Collision Dissociation)	MS2	63.8006	150	69.4434	18006	FR_BRIN1351_PY094_BD_2.raw	0/0	3.04	0	0.002364
FALSE	High	Sequest HT (A2)	Unambiguous	KLISELQKL		1	2	Q5UIP0	Q5UIP0-2; Q5UIP0	0	2	0.2617	0	1	1	536.342	1071.68	0.29	0.00016	1.08935e+06	HCD (High Energy Collision Dissociation)	MS2	52.1465	90.213	53.047	12498	FR_BRIN1351_PY094_BD_1.raw	0/0	3.21	0	0.006058
FALSE	High	Sequest HT (A2)	Unambiguous	HLVEALYLVCGERGFF		1	2	F8WCM5	P01308; F8WCM5	0	3	0.485	0	1	1	618.32	1852.95	2.56	0.00158	68852.3	HCD (High Energy Collision Dissociation)	MS2	54.4261	150	110.01	31590	FR_BRIN1351_PY094_BD_2.raw	0/0	3.67	0	0.0001825
FALSE	High	Sequest HT (A2)	Unambiguous	HLVEALYLVCGERGFF		1	2	F8WCM5	P01308; F8WCM5	0	3	0.5435	0	1	1	618.319	1852.94	0.98	0.00061	266663	HCD (High Energy Collision Dissociation)	MS2	52.5709	150	109.568	31444	FR_BRIN1351_PY094_BD_2.raw	0/0	4.25	0	0.007595
FALSE	High	Sequest HT (A2)	Unambiguous	HLVEALYLVCGERGFF		1	2	F8WCM5	P01308; F8WCM5	0	3	0.5769	0	1	1	618.319	1852.94	0.29	0.00018	317846	HCD (High Energy Collision Dissociation)	MS2	51.8124	150	109.196	31321	FR_BRIN1351_PY094_BD_2.raw	0/0	4.16	0	0.001484
FALSE	High	Sequest HT (A2)	Unambiguous	RLLDEEISRV		1	6	Q96PU8	Q96PU8-5; Q96PU8; Q96PU8-8; Q96PU8-3; Q96PU8-9; Q96PU8-6	0	3	0.3178	0	1	1	410.567	1229.69	0.17	7e-05	126834	HCD (High Energy Collision Dissociation)	MS2	64.6816	150	52.7998	12411	FR_BRIN1351_PY094_BD_1.raw	0/0	2.36	0	0.00262
FALSE	High	Sequest HT (A2)	Unambiguous	FLITILDHL		1	4	Q13613-1	Q13613-2; Q13614-1; Q13613-1; Q13614-2	0	2	0.3061	0	1	1	542.823	1084.64	-1.73	-0.00094	195590	HCD (High Energy Collision Dissociation)	MS2	21.2308	150	107.396	30832	FR_BRIN1351_PY094_BD_1.raw	0/0	2.45	0	0.0125
FALSE	High	Sequest HT (A2)	Unambiguous	HLVEALYLVCGERGFF		1	2	F8WCM5	P01308; F8WCM5	0	3	0.5724	0	1	1	618.318	1852.94	-1.69	-0.00104	458283	HCD (High Energy Collision Dissociation)	MS2	33.4534	150	108.826	31199	FR_BRIN1351_PY094_BD_2.raw	0/0	4.35	0	0.001037
FALSE	High	Sequest HT (A2)	Unambiguous	HLVEALYLVCGERGFF		1	2	F8WCM5	P01308; F8WCM5	0	3	0.524	0	1	1	618.32	1852.95	2.17	0.00134	190953	HCD (High Energy Collision Dissociation)	MS2	34.3107	150	107.942	31011	FR_BRIN1351_PY094_BD_1.raw	0/0	4.58	0	0.005935
FALSE	High	Sequest HT (A2)	Unambiguous	FLITILDHL		1	4	Q13613-1	Q13613-2; Q13614-1; Q13613-1; Q13614-2	0	2	0.2344	0	1	1	542.822	1084.64	-3.53	-0.00191	42268.7	HCD (High Energy Collision Dissociation)	MS2	88.5198	150	108.127	31072	FR_BRIN1351_PY094_BD_1.raw	0/0	2.09	0	0.001937
FALSE	High	Sequest HT (A2)	Unambiguous	HLVEALYLVCGERGFF		1	2	F8WCM5	P01308; F8WCM5	0	3	0.6207	0	1	1	618.318	1852.94	-1.29	-0.0008	657201	HCD (High Energy Collision Dissociation)	MS2	27.1476	128.1	108.301	31130	FR_BRIN1351_PY094_BD_1.raw	0/0	4.35	0	2.751e-05
FALSE	High	Sequest HT (A2)	Unambiguous	HLVEALYLVCGERGFF		1	2	F8WCM5	P01308; F8WCM5	0	3	0.5616	0	1	1	618.316	1852.93	-4.06	-0.00251	136015	HCD (High Energy Collision Dissociation)	MS2	45.8225	150	108.484	31086	FR_BRIN1351_PY094_BD_2.raw	0/0	4.38	0	0.00135
FALSE	High	Sequest HT (A2)	Unambiguous	LVLDPPTDLKF		1	2	Q9P0L0-2	Q9P0L0; Q9P0L0-2	0	2	0.2205	0	1	1	629.357	1257.71	-0.98	-0.00061	913321	HCD (High Energy Collision Dissociation)	MS2	51.5954	150	87.8012	24235	FR_BRIN1351_PY094_BD_3.raw	0/0	2.54	0	0.0002179
FALSE	High	Sequest HT (A2)	Unambiguous	HLVEALYLVCGERGFF		1	2	F8WCM5	P01308; F8WCM5	0	3	0.6031	0	1	1	618.318	1852.94	-0.7	-0.00043	504685	HCD (High Energy Collision Dissociation)	MS2	38.3134	150	108.118	30965	FR_BRIN1351_PY094_BD_2.raw	0/0	4.56	0	1.685e-05
FALSE	High	Sequest HT (A2)	Unambiguous	HLVEALYLVCGERGFF		1	2	F8WCM5	P01308; F8WCM5	0	3	0.5948	0	1	1	618.319	1852.94	0.69	0.00042	404036	HCD (High Energy Collision Dissociation)	MS2	20.2364	150	108.67	31252	FR_BRIN1351_PY094_BD_1.raw	0/0	4.22	0	1.568e-05
FALSE	High	Sequest HT (A2)	Unambiguous	HLVEALYLVCGERGFF		1	2	F8WCM5	P01308; F8WCM5	0	3	0.5735	0	1	1	618.317	1852.94	-1.88	-0.00116	449973	HCD (High Energy Collision Dissociation)	MS2	75.3667	150	109.041	31373	FR_BRIN1351_PY094_BD_1.raw	0/0	4.15	0	2.389e-05
FALSE	High	Sequest HT (A2)	Unambiguous	HLVEALYLVCGERGFF		1	2	F8WCM5	P01308; F8WCM5	0	3	0.5365	0	1	1	618.316	1852.93	-4.35	-0.00269	178678	HCD (High Energy Collision Dissociation)	MS2	44.6491	150	107.769	30850	FR_BRIN1351_PY094_BD_2.raw	0/0	3.84	0	0.0001196
FALSE	High	Sequest HT (A2)	Unambiguous	HLVEALYLVCGERGFF		1	2	F8WCM5	P01308; F8WCM5	0	3	0.5885	0	1	1	618.317	1852.94	-2.38	-0.00147	300011	HCD (High Energy Collision Dissociation)	MS2	36.086	150	109.412	31493	FR_BRIN1351_PY094_BD_1.raw	0/0	4.35	0	0.007336
FALSE	High	Sequest HT (A2)	Unambiguous	KLPEDIMKL		1	1	P10914	P10914	0	3	0.2609	0	1	1	362.878	1086.62	-3.14	-0.00114	639093	HCD (High Energy Collision Dissociation)	MS2	52.607	150	63.2761	15889	FR_BRIN1351_PY094_BD_2.raw	0/0	2.76	0	0.005733
FALSE	High	Sequest HT (A2)	Unambiguous	HLVEALYLVCGERGFF		1	2	F8WCM5	P01308; F8WCM5	0	3	0.5721	0	1	1	618.32	1852.94	1.58	0.00097	217251	HCD (High Energy Collision Dissociation)	MS2	49.5581	150	109.753	31605	FR_BRIN1351_PY094_BD_1.raw	0/0	4.02	0	8.846e-05
FALSE	High	Sequest HT (A2)	Unambiguous	KILEINPKL		1	2	Q9H892-2	Q9H892-2; Q9H892	0	2	0.3466	0	1	1	534.345	1067.68	-0.01	0	582663	HCD (High Energy Collision Dissociation)	MS2	44.73	150	52.2027	12205	FR_BRIN1351_PY094_BD_1.raw	0/0	3.52	0	0.01199
FALSE	High	Sequest HT (A2)	Unambiguous	SAQGSDVSLTACKV		2	12	P05534; P01892	P05534; P01892; P13746; P01891; P30455; P30443; P30447; P16188; Q09160; P13746-2; P04439; P10316	0	2	0.5995	0	1	1	683.337	1365.67	-0.24	-0.00016	694935	HCD (High Energy Collision Dissociation)	MS2	19.294	150	52.1997	12204	FR_BRIN1351_PY094_BD_1.raw	0/0	3.87	0	0.000361
FALSE	High	Sequest HT (A2)	Unambiguous	KVVDIYSKF		1	3	Q9UGJ0	Q9UGJ0; Q9UGJ0-2; Q9UGJ0-3	0	2	0.4467	0	1	1	549.813	1098.62	0.05	3e-05	132557	HCD (High Energy Collision Dissociation)	MS2	54.7733	150	51.15	11766	FR_BRIN1351_PY094_BD_3.raw	0/0	3.38	0	0.003381
FALSE	High	Sequest HT (A2)	Unambiguous	GVIELYVKL		1	2	O60443	O60443-3; O60443	0	2	0.4512	0	1	1	517.318	1033.63	-0.13	-7e-05	722830	HCD (High Energy Collision Dissociation)	MS2	40.4706	150	85.1002	23428	FR_BRIN1351_PY094_BD_1.raw	0/0	2.15	0	0.006354
FALSE	High	Sequest HT (A2)	Unambiguous	KVIDEIYRV		1	1	Q9NVF7-1	Q9NVF7-1	0	2	0.2121	0	1	1	567.83	1134.65	0.15	8e-05	393040	HCD (High Energy Collision Dissociation)	MS2	57.3397	150	52.0644	12073	FR_BRIN1351_PY094_BD_3.raw	0/0	2.97	0	0.007708
FALSE	High	Sequest HT (A2)	Unambiguous	KLVDFVIHF		1	3	P59998-3	P59998; P59998-3; P59998-4	0	2	0.5039	0	1	1	559.323	1117.64	-1.32	-0.00074	435404	HCD (High Energy Collision Dissociation)	MS2	64.593	150	84.4786	23218	FR_BRIN1351_PY094_BD_1.raw	0/0	3.89	0	0.0006562
FALSE	High	Sequest HT (A2)	Unambiguous	RISNLIVLHL		1	1	Q14566	Q14566	0	3	0.3911	0	1	1	393.251	1177.74	-2.31	-0.00091	149283	HCD (High Energy Collision Dissociation)	MS2	0	150	72.7338	19145	FR_BRIN1351_PY094_BD_3.raw	0/0	2.71	0	0.003952
FALSE	High	Sequest HT (A2)	Unambiguous	VIIADCGKIEVEKPFAIAKE		1	1	P23284	P23284	0	4	0.4352	0	1	1	544.054	2173.19	0.47	0.00026	259905	HCD (High Energy Collision Dissociation)	MS2	35.7351	150	70.3226	18427	FR_BRIN1351_PY094_BD_1.raw	0/0	4.32	0	0.004541
FALSE	High	Sequest HT (A2)	Unambiguous	AIIDKYIKL		1	2	Q6NUM9-1	Q6NUM9-1; Q6NUM9-2	0	2	0.2769	0	1	1	538.84	1076.67	1.04	0.00056	764383	HCD (High Energy Collision Dissociation)	MS2	44.6855	150	65.6294	16729	FR_BRIN1351_PY094_BD_3.raw	0/0	2.42	0	0.005296
FALSE	High	Sequest HT (A2)	Unambiguous	KVLDLKINL		1	4	Q96RL7	Q96RL7-2; Q96RL7-4; Q96RL7-3; Q96RL7	0	2	0.1193	0	1	1	528.345	1055.68	0.8	0.00042	243751	HCD (High Energy Collision Dissociation)	MS2	50.6656	150	65.6021	16720	FR_BRIN1351_PY094_BD_3.raw	0/0	3.52	0	0.003388
FALSE	High	Sequest HT (A2)	Unambiguous	KDEISTTDAIFVQRDL		1	2	P05121-1	P05121-1; P05121-2	0	3	0.4728	0	1	1	617.657	1850.96	4.45	0.00275	149765	HCD (High Energy Collision Dissociation)	MS2	52.4847	150	70.3827	18447	FR_BRIN1351_PY094_BD_1.raw	0/0	4.23	0	2.753e-06
FALSE	High	Sequest HT (A2)	Unambiguous	PALPLDQLQITHKD		1	2	Q9H1I8-1	Q9H1I8-1; Q9H1I8-3	0	3	0.5455	0	1	1	530.295	1588.87	1.59	0.00084	538699	HCD (High Energy Collision Dissociation)	MS2	18.3498	150	63.8681	16212	FR_BRIN1351_PY094_BD_1.raw	0/0	4.84	0	0.009912
FALSE	High	Sequest HT (A2)	Unambiguous	KLIDDVHRLF		1	2	P08240-1	P08240-1; P08240-2	0	3	0.4037	0	1	1	419.244	1255.72	0.83	0.00035	399347	HCD (High Energy Collision Dissociation)	MS2	38.3329	150	63.7182	16161	FR_BRIN1351_PY094_BD_1.raw	0/0	3.27	0	0.003302
FALSE	High	Sequest HT (A2)	Unambiguous	FLLDPVKGERL		1	9	Q15149-1	Q15149-4; Q15149-1; Q15149-6; Q15149-9; Q15149-3; Q15149-8; Q15149-5; Q15149-7; Q15149-2	0	3	0.4035	0	1	1	429.587	1286.75	0.03	1e-05	120692	HCD (High Energy Collision Dissociation)	MS2	67.884	150	65.143	16561	FR_BRIN1351_PY094_BD_3.raw	0/0	3.42	0	0.002068
FALSE	High	Sequest HT (A2)	Unambiguous	YMLDLQKQL		1	3	Q9Y371-2	Q9Y371; Q9Y371-2; Q9Y371-3	0	2	0.2843	0	1	1	576.307	1151.61	-4.93	-0.00284	286007	HCD (High Energy Collision Dissociation)	MS2	69.8102	150	71.2265	18732	FR_BRIN1351_PY094_BD_1.raw	0/0	2.04	0	0.00746
FALSE	High	Sequest HT (A2)	Unambiguous	KVLDILQHI		1	2	O94952-2	O94952-1; O94952-2	0	2	0.2525	0	1	1	539.834	1078.66	-1.35	-0.00073	491606	HCD (High Energy Collision Dissociation)	MS2	57.1242	150	71.4367	18806	FR_BRIN1351_PY094_BD_1.raw	0/0	4	0	3.977e-05
FALSE	High	Sequest HT (A2)	Unambiguous	MLPGFLHRL		1	1	Q9NZ32	Q9NZ32	0	3	0.2884	0	1	1	361.876	1083.61	-0.92	-0.00033	761174	HCD (High Energy Collision Dissociation)	MS2	5.49762	150	64.5226	16343	FR_BRIN1351_PY094_BD_3.raw	0/0	2.67	0	0.01231
FALSE	High	Sequest HT (A2)	Unambiguous	FLFGYPKRL		1	1	Q9HAY2	Q9HAY2	0	3	0.1688	0	1	1	380.89	1140.66	-0.26	-0.0001	245737	HCD (High Energy Collision Dissociation)	MS2	14.4402	150	64.2573	16252	FR_BRIN1351_PY094_BD_3.raw	0/0	2.31	0	0.01093
FALSE	High	Sequest HT (A2)	Unambiguous	KVLDILQHI		1	2	O94952-2	O94952-1; O94952-2	0	2	0.3163	0	1	1	539.834	1078.66	-0.67	-0.00036	224828	HCD (High Energy Collision Dissociation)	MS2	59.7214	150	71.8134	18934	FR_BRIN1351_PY094_BD_1.raw	0/0	2.94	0	0.003009
FALSE	High	Sequest HT (A2)	Unambiguous	SDYNIQKESTLHLVLRLRGG		1	4	P62987	P62987; P62979; P0CG47; P0CG48	0	4	0.3511	0	1	1	575.571	2299.26	4.21	0.00242	191545	HCD (High Energy Collision Dissociation)	MS2	72.1687	150	63.9992	16257	FR_BRIN1351_PY094_BD_1.raw	0/0	3.19	0	0.01186
FALSE	High	Sequest HT (A2)	Unambiguous	RVLQALEGLKM		1	1	P39019	P39019	0	3	0.4751	0	1	1	419.917	1257.74	0.24	0.0001	238095	HCD (High Energy Collision Dissociation)	MS2	38.0562	150	64.0862	16193	FR_BRIN1351_PY094_BD_3.raw	0/0	3.41	0	0.008682
FALSE	High	Sequest HT (A2)	Unambiguous	KLDDFIKNL		1	3	Q5JU85-2	Q5JU85-2; Q5JU85-3; Q5JU85-1	0	2	0.299	0	1	1	553.317	1105.63	0.76	0.00042	223433	HCD (High Energy Collision Dissociation)	MS2	55.1249	150	72.4083	19135	FR_BRIN1351_PY094_BD_1.raw	0/0	3.11	0	0.01027
FALSE	High	Sequest HT (A2)	Unambiguous	KESEVFYEL		1	3	Q16665-3	Q16665-2; Q16665-1; Q16665-3	0	2	0.1321	0	1	1	572.281	1143.56	-1.19	-0.00068	624278	HCD (High Energy Collision Dissociation)	MS2	50.6775	150	66.0202	16832	FR_BRIN1351_PY094_BD_2.raw	0/0	2.8	0	0.01012
FALSE	High	Sequest HT (A2)	Unambiguous	KLPEDIMKL		1	1	P10914	P10914	0	3	0.2451	0	1	1	362.878	1086.62	-3.56	-0.00129	591147	HCD (High Energy Collision Dissociation)	MS2	34.6409	150	62.8787	15778	FR_BRIN1351_PY094_BD_3.raw	0/0	2.53	0	0.01197
FALSE	High	Sequest HT (A2)	Unambiguous	YLDLSENRL		1	2	Q13045-1	Q13045-1; Q13045-3	0	2	0.2634	0	1	1	561.793	1122.58	-0.71	-0.0004	686354	HCD (High Energy Collision Dissociation)	MS2	41.0513	150	62.0812	15475	FR_BRIN1351_PY094_BD_2.raw	0/0	2.43	0	0.01097
FALSE	High	Sequest HT (A2)	Unambiguous	KLPEDIMKL		1	1	P10914	P10914	0	3	0.2044	0	1	1	362.877	1086.62	-4.83	-0.00175	160679	HCD (High Energy Collision Dissociation)	MS2	54.8821	150	62.1803	15538	FR_BRIN1351_PY094_BD_3.raw	0/0	1.81	0	0.01052
FALSE	High	Sequest HT (A2)	Unambiguous	YLDLSENRL		1	2	Q13045-1	Q13045-1; Q13045-3	0	2	0.2764	0	1	1	561.792	1122.58	-2.23	-0.00125	698903	HCD (High Energy Collision Dissociation)	MS2	47.2761	150	62.0343	15487	FR_BRIN1351_PY094_BD_3.raw	0/0	2.46	0	0.006265
FALSE	High	Sequest HT (A2)	Unambiguous	RLWPKIQGL		1	1	Q9NX09	Q9NX09	0	2	0.2817	0	1	1	555.842	1110.68	-0.73	-0.0004	1.24748e+06	HCD (High Energy Collision Dissociation)	MS2	25.1523	129.213	61.9383	15455	FR_BRIN1351_PY094_BD_3.raw	0/0	2.84	0	0.004613
FALSE	High	Sequest HT (A2)	Unambiguous	RVEELTFHL		1	3	Q9NP80-1	Q9NP80-2; Q9NP80-3; Q9NP80-1	0	3	0.2066	0	1	1	381.876	1143.61	-3.22	-0.00123	218723	HCD (High Energy Collision Dissociation)	MS2	46.3296	150	62.2607	15655	FR_BRIN1351_PY094_BD_1.raw	0/0	2.42	0	0.001858
FALSE	High	Sequest HT (A2)	Unambiguous	FVCDIRPEI		1	1	O75348	O75348	0	2	0.2278	0	1	1	546.282	1091.56	0.85	0.00046	241914	HCD (High Energy Collision Dissociation)	MS2	70.1806	150	74.8001	19837	FR_BRIN1351_PY094_BD_3.raw	0/0	1.8	0	0.01042
FALSE	High	Sequest HT (A2)	Unambiguous	YLDLSENRL		1	2	Q13045-1	Q13045-1; Q13045-3	0	2	0.2576	0	1	1	561.793	1122.58	-0.92	-0.00052	256786	HCD (High Energy Collision Dissociation)	MS2	63.1719	150	62.0658	15589	FR_BRIN1351_PY094_BD_1.raw	0/0	2.64	0	0.004368
FALSE	High	Sequest HT (A2)	Unambiguous	RLWPKIQGL		1	1	Q9NX09	Q9NX09	0	2	0.3321	0	1	1	555.841	1110.68	-2.27	-0.00126	1.28667e+06	HCD (High Energy Collision Dissociation)	MS2	23.5547	60.246	62.0205	15573	FR_BRIN1351_PY094_BD_1.raw	0/0	2.8	0	0.007808
FALSE	High	Sequest HT (A2)	Unambiguous	FLNGEVIRL		1	2	Q99714-1	Q99714-1; Q99714-2	0	2	0.1538	0	1	1	530.812	1060.62	0.88	0.00047	307236	HCD (High Energy Collision Dissociation)	MS2	53.0941	141.17	75.1502	20055	FR_BRIN1351_PY094_BD_1.raw	0/0	2.47	0	0.007505
FALSE	High	Sequest HT (A2)	Unambiguous	KLLETKWTL		1	1	P08729	P08729	0	2	0.3355	0	1	1	566.343	1131.68	1.03	0.00059	212837	HCD (High Energy Collision Dissociation)	MS2	42.751	150	60.7663	15053	FR_BRIN1351_PY094_BD_3.raw	0/0	3.01	0	0.004223
FALSE	High	Sequest HT (A2)	Unambiguous	PALPLDQLQITHKD		1	2	Q9H1I8-1	Q9H1I8-1; Q9H1I8-3	0	3	0.5819	0	1	1	530.295	1588.87	0.78	0.00042	459082	HCD (High Energy Collision Dissociation)	MS2	24.1396	150	63.7433	16073	FR_BRIN1351_PY094_BD_3.raw	0/0	5.74	0	0.0006694
FALSE	High	Sequest HT (A2)	Unambiguous	FVPEIFHRI		1	3	Q13472-1	Q13472-3; Q13472-1; Q13472-2	0	3	0.1033	0	1	1	386.553	1157.65	-1.27	-0.00049	683550	HCD (High Energy Collision Dissociation)	MS2	21.1995	150	65.8264	16797	FR_BRIN1351_PY094_BD_3.raw	0/0	2.42	0	0.009208
FALSE	High	Sequest HT (A2)	Unambiguous	VPDLVENFDEASKNEAN		1	4	P20290-1	P20290-2; Q96K17-1; Q96K17-2; P20290-1	0	2	0.581	0	1	1	945.942	1890.88	2.42	0.00228	77768.3	HCD (High Energy Collision Dissociation)	MS2	0	150	70.01	18321	FR_BRIN1351_PY094_BD_1.raw	0/0	3.15	0	0.0008547
FALSE	High	Sequest HT (A2)	Unambiguous	SKDNEGSWFRSLFVHKVD		1	1	Q9BPW8	Q9BPW8	0	4	0.4647	0	1	1	538.521	2151.06	1.08	0.00058	971036	HCD (High Energy Collision Dissociation)	MS2	32.472	123.513	69.728	18226	FR_BRIN1351_PY094_BD_1.raw	0/0	5.1	0	0.001617
FALSE	High	Sequest HT (A2)	Unambiguous	STLHLVLRL		1	4	P62987	P62987; P62979; P0CG47; P0CG48	0	2	0.4824	0	1	1	526.334	1051.66	-1.47	-0.00077	516646	HCD (High Energy Collision Dissociation)	MS2	52.1287	150	66.0409	16966	FR_BRIN1351_PY094_BD_1.raw	0/0	2.55	0	0.006263
FALSE	High	Sequest HT (A2)	Unambiguous	VIIADCGKIEVEKPFAIAKE		1	1	P23284	P23284	0	4	0.4094	0	1	1	544.054	2173.19	0.24	0.00013	290867	HCD (High Energy Collision Dissociation)	MS2	24.4493	150	70.1463	18269	FR_BRIN1351_PY094_BD_3.raw	0/0	4.25	0	0.002573
FALSE	High	Sequest HT (A2)	Unambiguous	KDEISTTDAIFVQRDL		1	2	P05121-1	P05121-1; P05121-2	0	3	0.4566	0	1	1	617.655	1850.95	0.4	0.00025	474305	HCD (High Energy Collision Dissociation)	MS2	51.0375	150	70.3511	18339	FR_BRIN1351_PY094_BD_3.raw	0/0	4.49	0	3.139e-06
FALSE	High	Sequest HT (A2)	Unambiguous	SKDNEGSWFRSLFVHKVD		1	1	Q9BPW8	Q9BPW8	0	4	0.5388	0	1	1	538.522	2151.06	1.31	0.0007	1.16988e+06	HCD (High Energy Collision Dissociation)	MS2	40.6731	65.84	69.5526	18070	FR_BRIN1351_PY094_BD_3.raw	0/0	5.03	0	0.01206
FALSE	High	Sequest HT (A2)	Unambiguous	RLWGEPVNL		1	4	Q93008-3	O00507-1; Q93008-1; Q93008-3; O00507-2	0	2	0.3114	0	1	1	542.302	1083.6	1.55	0.00084	3.42518e+06	HCD (High Energy Collision Dissociation)	MS2	5.21898	28.281	70.5526	18407	FR_BRIN1351_PY094_BD_3.raw	0/0	2.73	0	0.007922
FALSE	High	Sequest HT (A2)	Unambiguous	RVEELTFHL		1	3	Q9NP80-1	Q9NP80-2; Q9NP80-3; Q9NP80-1	0	3	0.1512	0	1	1	381.877	1143.62	-0.42	-0.00016	188909	HCD (High Energy Collision Dissociation)	MS2	32.7783	150	61.8452	15394	FR_BRIN1351_PY094_BD_2.raw	0/0	2.58	0	0.005067
FALSE	High	Sequest HT (A2)	Unambiguous	FLREYFERL		1	2	P10644	P10644; P10644-2	0	3	0.3709	0	1	1	424.897	1272.68	1.87	0.00079	66891	HCD (High Energy Collision Dissociation)	MS2	46.1277	150	70.609	18427	FR_BRIN1351_PY094_BD_3.raw	0/0	2.75	0	0.004306
FALSE	High	Sequest HT (A2)	Unambiguous	RLPEGPPNFL		1	2	O75146	O75146; O75146-2	0	2	0.5	0	1	1	570.315	1139.62	2.25	0.00128	938689	HCD (High Energy Collision Dissociation)	MS2	23.227	150	70.6154	18429	FR_BRIN1351_PY094_BD_3.raw	0/0	2.88	0	0.005513
FALSE	High	Sequest HT (A2)	Unambiguous	YMIAHITGL		1	3	P04818	P04818-2; P04818; P04818-3	0	2	0.3348	0	1	1	509.773	1018.54	-0.8	-0.00041	310406	HCD (High Energy Collision Dissociation)	MS2	50.2255	150	70.7188	18464	FR_BRIN1351_PY094_BD_3.raw	0/0	2.27	0	0.004416
FALSE	High	Sequest HT (A2)	Unambiguous	KIIEDLGVHF		1	1	O75691	O75691	0	2	0.469	0	1	1	585.83	1170.65	1.08	0.00063	412273	HCD (High Energy Collision Dissociation)	MS2	46.0513	150	66.6626	17181	FR_BRIN1351_PY094_BD_1.raw	0/0	4.03	0	0.0004946
FALSE	High	Sequest HT (A2)	Unambiguous	SVLGKIWKL		1	2	Q9H223	Q9H223; Q9NZN3	0	2	0.3546	0	1	1	522.334	1043.66	-0.35	-0.00018	405358	HCD (High Energy Collision Dissociation)	MS2	43.5215	150	68.4857	17712	FR_BRIN1351_PY094_BD_3.raw	0/0	2.51	0	0.01126
FALSE	High	Sequest HT (A2)	Unambiguous	KIIEDLGVHF		1	1	O75691	O75691	0	2	0.3738	0	1	1	585.83	1170.65	1.5	0.00088	373370	HCD (High Energy Collision Dissociation)	MS2	53.82	150	67.0415	17311	FR_BRIN1351_PY094_BD_1.raw	0/0	3.05	0	0.0006054
FALSE	High	Sequest HT (A2)	Unambiguous	KALSIILHL		1	1	Q96JP0	Q96JP0	0	2	0.3514	0	1	1	504.334	1007.66	0.24	0.00012	218140	HCD (High Energy Collision Dissociation)	MS2	51.8931	150	68.1953	17612	FR_BRIN1351_PY094_BD_3.raw	0/0	3.13	0	0.009861
FALSE	High	Sequest HT (A2)	Unambiguous	KVLDILQHI		1	2	O94952-2	O94952-1; O94952-2	0	2	0.2703	0	1	1	539.834	1078.66	-1.01	-0.00055	356991	HCD (High Energy Collision Dissociation)	MS2	46.0219	150	71.2286	18637	FR_BRIN1351_PY094_BD_3.raw	0/0	4.07	0	0.003319
FALSE	High	Sequest HT (A2)	Unambiguous	KILDLETQL		1	4	Q5BJF6	Q5BJF6-4; Q5BJF6; Q5BJF6-2; Q5BJF6-3	0	2	0.219	0	1	1	536.815	1072.62	-1.41	-0.00076	2.22659e+06	HCD (High Energy Collision Dissociation)	MS2	51.8785	24.174	71.3228	18669	FR_BRIN1351_PY094_BD_3.raw	0/0	2.74	0	0.006958
FALSE	High	Sequest HT (A2)	Unambiguous	KLLNLISKL		1	1	Q13794	Q13794	0	2	0.2872	0	1	1	521.356	1041.7	1.3	0.00068	832318	HCD (High Energy Collision Dissociation)	MS2	42.7129	136.791	67.752	17459	FR_BRIN1351_PY094_BD_3.raw	0/0	3.76	0	0.001752
FALSE	High	Sequest HT (A2)	Unambiguous	FLHGIFERL		1	2	Q9UI26-2	Q9UI26-2; Q9UI26	0	3	0.3413	0	1	1	377.881	1131.63	-2.74	-0.00103	387789	HCD (High Energy Collision Dissociation)	MS2	38.4607	150	71.3303	18672	FR_BRIN1351_PY094_BD_3.raw	0/0	2.93	0	0.007069
FALSE	High	Sequest HT (A2)	Unambiguous	KIIEDLGVHF		1	1	O75691	O75691	0	2	0.4692	0	1	1	585.829	1170.65	-0.8	-0.00047	612788	HCD (High Energy Collision Dissociation)	MS2	25.1223	150	66.623	17041	FR_BRIN1351_PY094_BD_2.raw	0/0	3.9	0	0.005462
FALSE	High	Sequest HT (A2)	Unambiguous	REDSWLKSLFVRKVD		1	2	O75323-1	O75323-1; O75323-2	0	4	0.5319	0	1	1	470.261	1878.02	0.2	9e-05	353074	HCD (High Energy Collision Dissociation)	MS2	19.6081	150	67.5998	17406	FR_BRIN1351_PY094_BD_3.raw	0/0	4.7	0	0.0005496
FALSE	High	Sequest HT (A2)	Unambiguous	SVIVVLRNPLIAGK		1	2	P62316	P62316; P62316-2	0	2	0.61	0	1	1	739.973	1478.94	-1.82	-0.00135	230561	HCD (High Energy Collision Dissociation)	MS2	59.7611	150	71.3679	18686	FR_BRIN1351_PY094_BD_3.raw	0/0	3.59	0	0.003335
FALSE	High	Sequest HT (A2)	Unambiguous	REDSWLKSLFVRKVD		1	2	O75323-1	O75323-1; O75323-2	0	4	0.499	0	1	1	470.261	1878.02	0.33	0.00015	454169	HCD (High Energy Collision Dissociation)	MS2	14.4084	150	67.7911	17566	FR_BRIN1351_PY094_BD_1.raw	0/0	4.91	0	0.0001926
FALSE	High	Sequest HT (A2)	Unambiguous	KVLDILQHI		1	2	O94952-2	O94952-1; O94952-2	0	2	0.3453	0	1	1	539.834	1078.66	-1.46	-0.00079	133878	HCD (High Energy Collision Dissociation)	MS2	67.9175	150	71.6769	18792	FR_BRIN1351_PY094_BD_3.raw	0/0	2.78	0	0.000606
FALSE	High	Sequest HT (A2)	Unambiguous	SLLEKSLGL		1	2	O43324-1	O43324-1; O43324-2	0	2	0.1429	0	1	1	480.292	959.577	-0.49	-0.00023	364891	HCD (High Energy Collision Dissociation)	MS2	20.8706	150	71.8293	18843	FR_BRIN1351_PY094_BD_3.raw	0/0	3.29	0	0.003425
FALSE	High	Sequest HT (A2)	Unambiguous	KLLNLISKL		1	1	Q13794	Q13794	0	2	0.2587	0	1	1	521.356	1041.7	0.71	0.00037	287463	HCD (High Energy Collision Dissociation)	MS2	68.7638	150	67.8641	17591	FR_BRIN1351_PY094_BD_1.raw	0/0	3.17	0	0.000287
FALSE	High	Sequest HT (A2)	Unambiguous	KIIEDLGVHF		1	1	O75691	O75691	0	2	0.4104	0	1	1	585.829	1170.65	-1.42	-0.00083	382275	HCD (High Energy Collision Dissociation)	MS2	42.8015	150	66.9166	17174	FR_BRIN1351_PY094_BD_3.raw	0/0	3.07	0	0.0001259
FALSE	High	Sequest HT (A2)	Unambiguous	KIIEDLGVHF		1	1	O75691	O75691	0	2	0.4974	0	1	1	585.829	1170.65	-1.63	-0.00095	456958	HCD (High Energy Collision Dissociation)	MS2	40.9925	150	66.5535	17046	FR_BRIN1351_PY094_BD_3.raw	0/0	3.8	0	3.581e-05
FALSE	High	Sequest HT (A2)	Unambiguous	KEIFLRELI		1	5	P07900-2	P07900-2; P14625; P07900; P08238; Q14568	0	2	0.1895	0	1	1	580.856	1160.7	0.22	0.00013	227616	HCD (High Energy Collision Dissociation)	MS2	66.3562	150	69.4941	18145	FR_BRIN1351_PY094_BD_1.raw	0/0	2.85	0	0.007797
FALSE	High	Sequest HT (A2)	Unambiguous	FLFGYPKRL		1	1	Q9HAY2	Q9HAY2	0	3	0.3101	0	1	1	380.89	1140.66	0.14	5e-05	173352	HCD (High Energy Collision Dissociation)	MS2	45.7467	150	64.3692	16385	FR_BRIN1351_PY094_BD_1.raw	0/0	2.58	0	0.001579
FALSE	High	Sequest HT (A2)	Unambiguous	RVEELTFHL		1	3	Q9NP80-1	Q9NP80-2; Q9NP80-3; Q9NP80-1	0	2	0.2105	0	1	1	572.311	1143.62	-0.14	-8e-05	843535	HCD (High Energy Collision Dissociation)	MS2	31.6525	150	61.8557	15398	FR_BRIN1351_PY094_BD_2.raw	0/0	2.47	0	0.01257
FALSE	High	Sequest HT (A2)	Unambiguous	KLLSKFYEL		1	6	Q86UV5-8	Q86UV5-8; Q86UV5-3; Q86UV5-4; Q86UV5-2; Q86UV5; Q86UV5-7	0	2	0.1736	0	1	1	570.837	1140.67	-0.12	-7e-05	1.6129e+06	HCD (High Energy Collision Dissociation)	MS2	26.7962	68.502	60.761	15051	FR_BRIN1351_PY094_BD_3.raw	0/0	2.88	0	0.001295
FALSE	High	Sequest HT (A2)	Unambiguous	KILEELQKV		1	5	O75179-1	O75179-3; O75179-1; O75179-4; O75179-7; O75179-2	0	2	0.1634	0	1	1	550.34	1099.67	-0.08	-5e-05	239719	HCD (High Energy Collision Dissociation)	MS2	53.7935	150	50.0774	11494	FR_BRIN1351_PY094_BD_1.raw	0/0	3.61	0	0.00615
FALSE	High	Sequest HT (A2)	Unambiguous	PMFIVNTNVPRASVPD		1	1	P14174	P14174	0	2	0.519	0	1	1	878.96	1756.91	4.87	0.00428	188802	HCD (High Energy Collision Dissociation)	MS2	13.022	150	75.4829	20166	FR_BRIN1351_PY094_BD_1.raw	0/0	5.01	0	0.001866
FALSE	High	Sequest HT (A2)	Unambiguous	KLNDLIQRL		1	2	P53621-2	P53621-2; P53621-1	0	2	0.1667	0	1	1	556.843	1112.68	0.24	0.00013	312738	HCD (High Energy Collision Dissociation)	MS2	56.0275	150	60.4878	14959	FR_BRIN1351_PY094_BD_3.raw	0/0	3	0	0.009002
FALSE	High	Sequest HT (A2)	Unambiguous	TGPNLHGLFGR		1	1	P99999	P99999	0	2	0.5278	0	1	1	584.815	1168.62	0.17	0.0001	6629319	HCD (High Energy Collision Dissociation)	MS2	4.53099	14.802	55.3552	13202	FR_BRIN1351_PY094_BD_3.raw	0/0	3.6	0	7.097e-05
FALSE	High	Sequest HT (A2)	Unambiguous	REDSWLKSLFVRKVD		1	2	O75323-1	O75323-1; O75323-2	0	4	0.4433	0	1	1	470.261	1878.02	-0.26	-0.00012	298653	HCD (High Energy Collision Dissociation)	MS2	19.5464	150	67.6741	17402	FR_BRIN1351_PY094_BD_2.raw	0/0	4.76	0	0.008293
FALSE	High	Sequest HT (A2)	Unambiguous	RLYYIGGEVF		1	6	Q15796-1	Q15796-1; Q15796-2; P84022-3; P84022; P84022-2; P84022-4	0	2	0.4142	0	1	1	608.821	1216.63	-1.35	-0.00082	721918	HCD (High Energy Collision Dissociation)	MS2	44.4532	143.038	77.7735	20832	FR_BRIN1351_PY094_BD_3.raw	0/0	2.68	0	0.00661
FALSE	High	Sequest HT (A2)	Unambiguous	TGPNLHGLFGR		1	1	P99999	P99999	0	3	0.4079	0	1	1	390.212	1168.62	0.03	1e-05	18696914	HCD (High Energy Collision Dissociation)	MS2	1.23283	5.26	55.0598	13101	FR_BRIN1351_PY094_BD_3.raw	0/0	3.53	0	0.01116
FALSE	High	Sequest HT (A2)	Unambiguous	KLPEDIMKL		1	1	P10914	P10914	0	3	0.2271	0	1	1	362.878	1086.62	-3.48	-0.00126	186919	HCD (High Energy Collision Dissociation)	MS2	63.1611	150	62.3225	15560	FR_BRIN1351_PY094_BD_2.raw	0/0	2.29	0	0.006302
FALSE	High	Sequest HT (A2)	Unambiguous	TGPNLHGLFGR		1	1	P99999	P99999	0	2	0.4552	0	1	1	584.815	1168.62	0.17	0.0001	626012	HCD (High Energy Collision Dissociation)	MS2	33.116	150	55.0049	13081	FR_BRIN1351_PY094_BD_3.raw	0/0	3.91	0	2.21e-05
FALSE	High	Sequest HT (A2)	Unambiguous	RLIEPIPDSHI		1	2	O15344-1	O15344-2; O15344-1	0	3	0.539	0	1	1	430.579	1289.72	1.55	0.00067	164376	HCD (High Energy Collision Dissociation)	MS2	29.5649	150	54.4541	12891	FR_BRIN1351_PY094_BD_3.raw	0/0	2.82	0	0.006474
FALSE	High	Sequest HT (A2)	Unambiguous	QLLEKVIEL		1	6	Q9NTX5	Q9NTX5-3; Q9NTX5-6; Q9NTX5; Q9NTX5-2; Q9NTX5-5; Q9NTX5-4	0	2	0.1223	0	1	1	542.834	1084.66	-1.18	-0.00064	1.57364e+06	HCD (High Energy Collision Dissociation)	MS2	49.2097	57.675	78.345	21025	FR_BRIN1351_PY094_BD_3.raw	0/0	2.29	0	0.007804
FALSE	High	Sequest HT (A2)	Unambiguous	KLLNLISKL		1	1	Q13794	Q13794	0	2	0.2712	0	1	1	521.355	1041.7	0.36	0.00019	765418	HCD (High Energy Collision Dissociation)	MS2	50.7094	150	67.7982	17445	FR_BRIN1351_PY094_BD_2.raw	0/0	3.54	0	0.003688
FALSE	High	Sequest HT (A2)	Unambiguous	KLEEIIHQI		1	3	Q15042-3	Q15042-1; Q15042-4; Q15042-3	0	2	0.1837	0	1	1	561.83	1122.65	1.13	0.00063	234286	HCD (High Energy Collision Dissociation)	MS2	59.9626	150	54.3902	12869	FR_BRIN1351_PY094_BD_3.raw	0/0	2.94	0	0.008051
FALSE	High	Sequest HT (A2)	Unambiguous	KLLEGEESRISL		1	1	P08670	P08670	0	2	0.3314	0	1	1	687.385	1373.76	0	0	721045	HCD (High Energy Collision Dissociation)	MS2	20.1761	150	54.3483	12855	FR_BRIN1351_PY094_BD_3.raw	0/0	3.53	0	0.01065
FALSE	High	Sequest HT (A2)	Unambiguous	PQGPSLEWLKKL		1	1	O95167	O95167	0	3	0.4871	0	1	1	465.937	1395.8	-1.87	-0.00087	216877	HCD (High Energy Collision Dissociation)	MS2	18.3573	150	78.7587	21164	FR_BRIN1351_PY094_BD_3.raw	0/0	4.27	0	0.002478
FALSE	High	Sequest HT (A2)	Unambiguous	KLNDLIQRL		1	2	P53621-2	P53621-2; P53621-1	0	2	0.1475	0	1	1	556.843	1112.68	-0.42	-0.00024	328298	HCD (High Energy Collision Dissociation)	MS2	40.3123	150	60.569	14956	FR_BRIN1351_PY094_BD_2.raw	0/0	3.05	0	0.003611
FALSE	High	Sequest HT (A2)	Unambiguous	KVLDFEHFL		1	2	P60660	P60660; P60660-2	0	2	0.3343	0	1	1	574.309	1147.61	-3.57	-0.00205	473518	HCD (High Energy Collision Dissociation)	MS2	61.5866	150	80.2957	21794	FR_BRIN1351_PY094_BD_1.raw	0/0	3.38	0	0.001067
FALSE	High	Sequest HT (A2)	Unambiguous	FVIDLQTRL		1	2	Q14498-1	Q14498-3; Q14498-1	0	2	0.3225	0	1	1	552.824	1104.64	0.21	0.00012	5.15566e+06	HCD (High Energy Collision Dissociation)	MS2	6.87721	20.261	82.2864	22474	FR_BRIN1351_PY094_BD_1.raw	0/0	2.76	0	0.01159
FALSE	High	Sequest HT (A2)	Unambiguous	KLISELQKL		1	2	Q5UIP0	Q5UIP0-2; Q5UIP0	0	2	0.2539	0	1	1	536.342	1071.68	0.29	0.00016	693757	HCD (High Energy Collision Dissociation)	MS2	61.4977	150	52.8805	12353	FR_BRIN1351_PY094_BD_3.raw	0/0	3.23	0	0.002212
FALSE	High	Sequest HT (A2)	Unambiguous	KIIDEDGLLNL		1	2	P35251-1	P35251-1; P35251-2	0	2	0.3344	0	1	1	621.853	1242.7	3.16	0.00196	154989	HCD (High Energy Collision Dissociation)	MS2	62.3368	150	82.8216	22658	FR_BRIN1351_PY094_BD_1.raw	0/0	3.11	0	0.000729
FALSE	High	Sequest HT (A2)	Unambiguous	QILPTLVRL		1	1	P52292	P52292	0	2	0.1549	0	1	1	526.845	1052.68	-0.09	-5e-05	157597	HCD (High Energy Collision Dissociation)	MS2	68.0605	150	82.9943	22714	FR_BRIN1351_PY094_BD_1.raw	0/0	2.26	0	0.009715
FALSE	High	Sequest HT (A2)	Unambiguous	KLLEEDGTIITL		1	1	Q9BYG5	Q9BYG5	0	2	0.3586	0	1	1	672.883	1344.76	-2.23	-0.0015	725857	HCD (High Energy Collision Dissociation)	MS2	36.0775	89.07	79.388	21376	FR_BRIN1351_PY094_BD_3.raw	0/0	3.04	0	0.001439
FALSE	High	Sequest HT (A2)	Unambiguous	KVLDFEHFL		1	2	P60660	P60660; P60660-2	0	2	0.3459	0	1	1	574.309	1147.61	-3.25	-0.00187	4.98132e+06	HCD (High Energy Collision Dissociation)	MS2	33.229	14.088	79.4152	21385	FR_BRIN1351_PY094_BD_3.raw	0/0	2.92	0	0.003753
FALSE	High	Sequest HT (A2)	Unambiguous	WLAEKLPTL		1	3	Q14008-3	Q14008-2; Q14008; Q14008-3	0	2	0.2476	0	1	1	535.815	1070.62	-2.41	-0.00129	1.59282e+06	HCD (High Energy Collision Dissociation)	MS2	45.2868	81.45	79.5182	21421	FR_BRIN1351_PY094_BD_3.raw	0/0	3.15	0	0.0008848
FALSE	High	Sequest HT (A2)	Unambiguous	FVNDIFERI		1	15	Q5QNW6-2	Q16778; Q5QNW6-1; Q99879; P33778; P58876; Q93079; O60814; Q99880; Q5QNW6-2; P62807; P57053; Q8N257; P06899; P23527; Q99877	0	2	0.3965	0	1	1	576.806	1152.6	-0.64	-0.00037	12135454	HCD (High Energy Collision Dissociation)	MS2	4.60921	7.731	83.9653	23042	FR_BRIN1351_PY094_BD_1.raw	0/0	2.85	0	0.006023
FALSE	High	Sequest HT (A2)	Unambiguous	RLLELETRL		1	3	O14578-4	O14578-4; O14578-3; O14578	0	3	0.2357	0	1	1	381.568	1142.69	-0.03	-1e-05	198135	HCD (High Energy Collision Dissociation)	MS2	51.4457	150	58.5741	14397	FR_BRIN1351_PY094_BD_1.raw	0/0	2.63	0	0.001275
FALSE	High	Sequest HT (A2)	Unambiguous	KVLDFEHFL		1	2	P60660	P60660; P60660-2	0	2	0.3644	0	1	1	574.31	1147.61	-1.98	-0.00113	2.32144e+06	HCD (High Energy Collision Dissociation)	MS2	28.1793	43.059	79.7591	21505	FR_BRIN1351_PY094_BD_3.raw	0/0	3.54	0	0.003345
FALSE	High	Sequest HT (A2)	Unambiguous	YLPDIIKDQKA		1	1	O15355	O15355	0	3	0.255	0	1	1	435.247	1303.73	0.58	0.00025	355416	HCD (High Energy Collision Dissociation)	MS2	50.881	150	52.139	12098	FR_BRIN1351_PY094_BD_3.raw	0/0	2.98	0	0.008367
FALSE	High	Sequest HT (A2)	Unambiguous	SAQGSDVSLTACKV		2	12	P05534; P01892	P05534; P01892; P13746; P01891; P30455; P30443; P30447; P16188; Q09160; P13746-2; P04439; P10316	0	2	0.5779	0	1	1	683.338	1365.67	0.48	0.00032	592081	HCD (High Energy Collision Dissociation)	MS2	30.5907	150	52.076	12077	FR_BRIN1351_PY094_BD_3.raw	0/0	3.98	0	0.004545
FALSE	High	Sequest HT (A2)	Unambiguous	SLLENLEKI		1	7	P07910-1	P07910-4; P07910-2; O60812; P07910-1; B7ZW38; P07910-3; B2RXH8	0	2	0.0362	0	1	1	529.807	1058.61	-1.98	-0.00105	1.97152e+06	HCD (High Energy Collision Dissociation)	MS2	53.2135	30.161	84.2426	23138	FR_BRIN1351_PY094_BD_1.raw	0/0	2.76	0	0.004996
FALSE	High	Sequest HT (A2)	Unambiguous	KILEINPKL		1	2	Q9H892-2	Q9H892-2; Q9H892	0	2	0.4469	0	1	1	534.345	1067.68	0.11	6e-05	592529	HCD (High Energy Collision Dissociation)	MS2	49.1762	150	52.073	12076	FR_BRIN1351_PY094_BD_3.raw	0/0	3.2	0	0.003059
FALSE	High	Sequest HT (A2)	Unambiguous	FIIDPNGVIKHL		1	2	P30048	P30048; P30048-2	0	3	0.4114	0	1	1	455.935	1365.79	1.8	0.00082	71976.3	HCD (High Energy Collision Dissociation)	MS2	65.0883	150	82.5018	22549	FR_BRIN1351_PY094_BD_1.raw	0/0	3.16	0	0.0003344
FALSE	High	Sequest HT (A2)	Unambiguous	TGPNLHGLFGR		1	1	P99999	P99999	0	3	0.4551	0	1	1	390.212	1168.62	-0.37	-0.00014	26439896	HCD (High Energy Collision Dissociation)	MS2	0	2.753	55.4198	13224	FR_BRIN1351_PY094_BD_3.raw	0/0	3.56	0	0.01087
FALSE	High	Sequest HT (A2)	Unambiguous	RQYAKDIGFIKLD		1	1	P62273-1	P62273-1	0	3	0.5407	0	1	1	522.959	1566.86	-0.69	-0.00036	1.05043e+06	HCD (High Energy Collision Dissociation)	MS2	50.5955	74.938	55.4319	13230	FR_BRIN1351_PY094_BD_3.raw	0/0	3.81	0	5.759e-06
FALSE	High	Sequest HT (A2)	Unambiguous	RQYAKDIGFIKLD		1	1	P62273-1	P62273-1	0	4	0.2434	0	1	1	392.471	1566.86	-0.66	-0.00026	200829	HCD (High Energy Collision Dissociation)	MS2	61.3226	150	55.474	13244	FR_BRIN1351_PY094_BD_3.raw	0/0	2.67	0	0.007405
FALSE	High	Sequest HT (A2)	Unambiguous	PMFIVNTNVPRASVPD		1	1	P14174	P14174	0	2	0.5882	0	1	1	878.956	1756.91	0.08	7e-05	1.45259e+06	HCD (High Energy Collision Dissociation)	MS2	0	150	75.8375	20284	FR_BRIN1351_PY094_BD_1.raw	0/0	5.27	0	9.234e-05
FALSE	High	Sequest HT (A2)	Unambiguous	KLLAVIHEL		1	1	Q9Y620-1	Q9Y620-1	0	2	0.4139	0	1	1	518.332	1035.66	0.43	0.00022	812585	HCD (High Energy Collision Dissociation)	MS2	49.9029	150	59.5132	14629	FR_BRIN1351_PY094_BD_3.raw	0/0	3.31	0	0.0004913
FALSE	High	Sequest HT (A2)	Unambiguous	ALNEKLVNL		1	1	O00303	O00303	0	2	0.2516	0	1	1	507.303	1013.6	0.38	0.00019	2.97564e+06	HCD (High Energy Collision Dissociation)	MS2	17.0105	31.431	59.4108	14593	FR_BRIN1351_PY094_BD_3.raw	0/0	3.14	0	0.01265
FALSE	High	Sequest HT (A2)	Unambiguous	KLLETKWTL		1	1	P08729	P08729	0	2	0.3071	0	1	1	566.344	1131.68	3.95	0.00223	175021	HCD (High Energy Collision Dissociation)	MS2	69.314	150	60.8149	15039	FR_BRIN1351_PY094_BD_2.raw	0/0	2.67	0	0.009726
FALSE	High	Sequest HT (A2)	Unambiguous	ALNEKLVNL		1	1	O00303	O00303	0	2	0.2786	0	1	1	507.303	1013.6	0.44	0.00022	4477446	HCD (High Energy Collision Dissociation)	MS2	23.6671	18.809	59.0539	14474	FR_BRIN1351_PY094_BD_3.raw	0/0	3.41	0	0.003896
FALSE	High	Sequest HT (A2)	Unambiguous	PMFIVNTNVPRASVPD		1	1	P14174	P14174	0	2	0.6012	0	1	1	878.957	1756.91	1.05	0.00092	201400	HCD (High Energy Collision Dissociation)	MS2	0	150	75.3821	20031	FR_BRIN1351_PY094_BD_3.raw	0/0	4.89	0	0.001593
FALSE	High	Sequest HT (A2)	Unambiguous	RLPPPFPGL		1	3	Q13596-3	Q13596; Q13596-2; Q13596-3	0	2	0.2727	0	1	1	497.298	993.589	1.03	0.00051	481048	HCD (High Energy Collision Dissociation)	MS2	24.7276	150	75.5677	20093	FR_BRIN1351_PY094_BD_3.raw	0/0	2.2	0	0.00723
FALSE	High	Sequest HT (A2)	Unambiguous	QLVDIIEKV		1	3	P61289-2	P61289-2; P61289-3; P61289-1	0	2	0.2368	0	1	1	528.818	1056.63	-0.35	-0.00019	740414	HCD (High Energy Collision Dissociation)	MS2	40.1953	133.21	77.7171	20920	FR_BRIN1351_PY094_BD_1.raw	0/0	3.21	0	0.005409
FALSE	High	Sequest HT (A2)	Unambiguous	RLPEVEVPQHL		1	1	Q02818	Q02818	0	3	0.3067	0	1	1	439.582	1316.73	-0.22	-0.0001	363773	HCD (High Energy Collision Dissociation)	MS2	45.188	150	58.345	14232	FR_BRIN1351_PY094_BD_3.raw	0/0	3.13	0	0.003168
FALSE	High	Sequest HT (A2)	Unambiguous	PMFIVNTNVPRASVPD		1	1	P14174	P14174	0	2	0.6012	0	1	1	878.956	1756.91	0.21	0.00019	1671446	HCD (High Energy Collision Dissociation)	MS2	0	150	75.7289	20147	FR_BRIN1351_PY094_BD_3.raw	0/0	5.14	0	6.90625e-08
FALSE	High	Sequest HT (A2)	Unambiguous	QVTQPTVGMNFKTPRGPV		1	1	P08708	P08708	0	3	0.5322	0	1	1	653.017	1957.04	1.93	0.00126	158521	HCD (High Energy Collision Dissociation)	MS2	79.3231	150	57.7999	14046	FR_BRIN1351_PY094_BD_3.raw	0/0	4.04	0	0.004794
FALSE	High	Sequest HT (A2)	Unambiguous	YLINEIDRI		1	5	Q03001-7	Q03001-14; Q03001-8; Q03001-9; Q03001-7; Q03001-3	0	2	0.3137	0	1	1	574.819	1148.63	-0.72	-0.00041	336272	HCD (High Energy Collision Dissociation)	MS2	65.7771	150	75.8688	20195	FR_BRIN1351_PY094_BD_3.raw	0/0	2.55	0	0.01003
FALSE	High	Sequest HT (A2)	Unambiguous	ILLKALTNL		1	2	Q9UBQ5	Q9UBQ5; Q9UBQ5-2	0	2	0.1418	0	1	1	499.833	998.659	-1.99	-0.00099	799193	HCD (High Energy Collision Dissociation)	MS2	51.2469	150	78.8303	21293	FR_BRIN1351_PY094_BD_1.raw	0/0	2.68	0	0.003701
FALSE	High	Sequest HT (A2)	Unambiguous	KLIPFLEKL		1	2	Q05D32	Q05D32-2; Q05D32	0	2	0.2603	0	1	1	550.855	1100.7	-3.75	-0.00207	164145	HCD (High Energy Collision Dissociation)	MS2	81.0128	150	75.8808	20199	FR_BRIN1351_PY094_BD_3.raw	0/0	2.92	0	0.01032
FALSE	High	Sequest HT (A2)	Unambiguous	KLLETKWTL		1	1	P08729	P08729	0	2	0.3299	0	1	1	566.343	1131.68	0.82	0.00046	207939	HCD (High Energy Collision Dissociation)	MS2	52.2981	150	60.9273	15196	FR_BRIN1351_PY094_BD_1.raw	0/0	2.88	0	0.003308
FALSE	High	Sequest HT (A2)	Unambiguous	KIFDEILVNA		1	6	Q02880	P11388-1; Q02880-2; Q02880; P11388-2; P11388-3; P11388-4	0	2	0.3041	0	1	1	581.328	1161.65	-2.83	-0.00164	671696	HCD (High Energy Collision Dissociation)	MS2	66.3316	150	78.8604	21303	FR_BRIN1351_PY094_BD_1.raw	0/0	3.19	0	0.005963
FALSE	High	Sequest HT (A2)	Unambiguous	PQGPSLEWLKKL		1	1	O95167	O95167	0	3	0.564	0	1	1	465.938	1395.8	-0.89	-0.00041	249850	HCD (High Energy Collision Dissociation)	MS2	67.1828	150	78.9362	21329	FR_BRIN1351_PY094_BD_1.raw	0/0	4.84	0	0.003269
FALSE	High	Sequest HT (A2)	Unambiguous	KDEISTTDAIFVQRDLK		1	2	P05121-1	P05121-1; P05121-2	0	3	0.5952	0	1	1	660.355	1979.05	3.31	0.00218	207576	HCD (High Energy Collision Dissociation)	MS2	47.1895	150	57.1399	13818	FR_BRIN1351_PY094_BD_3.raw	0/0	4.62	0	0.0001121
FALSE	High	Sequest HT (A2)	Unambiguous	FLLPHPGLQV		1	1	Q6DD88	Q6DD88	0	2	0.2814	0	1	1	560.829	1120.65	-1.24	-0.0007	318465	HCD (High Energy Collision Dissociation)	MS2	67.7699	150	78.9695	21340	FR_BRIN1351_PY094_BD_1.raw	0/0	2.63	0	0.0103
FALSE	High	Sequest HT (A2)	Unambiguous	FVTPKVIKL		1	2	Q9UPY3	Q9UPY3; Q9UPY3-2	0	3	0.1826	0	1	1	348.899	1044.68	-0.35	-0.00012	180756	HCD (High Energy Collision Dissociation)	MS2	77.1915	150	56.9631	13758	FR_BRIN1351_PY094_BD_3.raw	0/0	2.19	0	0.01151
FALSE	High	Sequest HT (A2)	Unambiguous	KLNDLIQRL		1	2	P53621-2	P53621-2; P53621-1	0	2	0.1277	0	1	1	556.843	1112.68	-0.2	-0.00011	334633	HCD (High Energy Collision Dissociation)	MS2	47.0362	150	60.6316	15096	FR_BRIN1351_PY094_BD_1.raw	0/0	2.82	0	0.007002
FALSE	High	Sequest HT (A2)	Unambiguous	HVLDVIHEV		1	4	O75962-1	O75962-4; O75962-5; O75962-2; O75962-1	0	2	0.3841	0	1	1	530.794	1060.58	1.12	0.00059	1.23251e+06	HCD (High Energy Collision Dissociation)	MS2	31.1149	131.914	56.8027	13702	FR_BRIN1351_PY094_BD_3.raw	0/0	3.28	0	0.01042
FALSE	High	Sequest HT (A2)	Unambiguous	KLLDLMPRL		1	2	Q96HW7	Q96HW7-4; Q96HW7	0	2	0.2734	0	1	1	549.836	1098.67	-4.58	-0.00252	449266	HCD (High Energy Collision Dissociation)	MS2	55.9623	150	79.446	21501	FR_BRIN1351_PY094_BD_1.raw	0/0	2.89	0	0.006761
FALSE	High	Sequest HT (A2)	Unambiguous	KVLDFEHFL		1	2	P60660	P60660; P60660-2	0	2	0.3754	0	1	1	574.31	1147.61	-1.55	-0.00089	6.23115e+06	HCD (High Energy Collision Dissociation)	MS2	37.4707	12.769	79.5713	21543	FR_BRIN1351_PY094_BD_1.raw	0/0	3.01	0	0.003102
FALSE	High	Sequest HT (A2)	Unambiguous	TGPNLHGLFGR		1	1	P99999	P99999	0	2	0.4123	0	1	1	584.814	1168.62	-0.56	-0.00033	453807	HCD (High Energy Collision Dissociation)	MS2	37.6085	150	56.0759	13452	FR_BRIN1351_PY094_BD_3.raw	0/0	3.42	0	0.0009284
FALSE	High	Sequest HT (A2)	Unambiguous	KVLDFEHFL		1	2	P60660	P60660; P60660-2	0	3	0.3591	0	1	1	383.209	1147.61	-1.22	-0.00047	2.45074e+06	HCD (High Energy Collision Dissociation)	MS2	35.9796	34.137	79.8519	21641	FR_BRIN1351_PY094_BD_1.raw	0/0	2.2	0	0.01266
FALSE	High	Sequest HT (A2)	Unambiguous	KVLDFEHFL		1	2	P60660	P60660; P60660-2	0	2	0.3989	0	1	1	574.31	1147.61	-1.34	-0.00077	2.47317e+06	HCD (High Energy Collision Dissociation)	MS2	13.5099	29.723	79.9172	21664	FR_BRIN1351_PY094_BD_1.raw	0/0	3.56	0	0.003999
FALSE	High	Sequest HT (A2)	Unambiguous	RLPDVPRIFL		1	1	Q96BI1	Q96BI1	0	3	0.2403	0	1	1	409.252	1225.74	-0.35	-0.00014	174980	HCD (High Energy Collision Dissociation)	MS2	45.7768	150	80.0505	21711	FR_BRIN1351_PY094_BD_1.raw	0/0	3.08	0	0.003177
FALSE	High	Sequest HT (A2)	Unambiguous	TGPNLHGLFGR		1	1	P99999	P99999	0	2	0.4571	0	1	1	584.815	1168.62	-0.35	-0.00021	2.54501e+06	HCD (High Energy Collision Dissociation)	MS2	4.04975	72.283	55.7094	13324	FR_BRIN1351_PY094_BD_3.raw	0/0	3.85	0	4.408e-05
FALSE	High	Sequest HT (A2)	Unambiguous	RVEELTFHL		1	3	Q9NP80-1	Q9NP80-2; Q9NP80-3; Q9NP80-1	0	2	0.2069	0	1	1	572.311	1143.61	-0.99	-0.00057	971104	HCD (High Energy Collision Dissociation)	MS2	34.9716	150	61.9351	15542	FR_BRIN1351_PY094_BD_1.raw	0/0	2.32	0	0.01184
FALSE	High	Sequest HT (A2)	Unambiguous	PAGKLKYFDKLN		1	1	Q13162	Q13162	0	3	0.4866	0	1	1	465.266	1393.78	0.51	0.00024	161094	HCD (High Energy Collision Dissociation)	MS2	33.6439	150	42.8725	8993	FR_BRIN1351_PY094_BD_2.raw	0/0	3.37	0	0.007376
FALSE	High	Sequest HT (A2)	Unambiguous	KLIEVDDERKL		1	1	P62753	P62753	0	3	0.3431	0	1	1	453.26	1357.77	-1.86	-0.00084	74943.4	HCD (High Energy Collision Dissociation)	MS2	62.3095	150	41.0596	8453	FR_BRIN1351_PY094_BD_3.raw	0/0	4.11	0	0.007214
FALSE	High	Sequest HT (A2)	Unambiguous	KIAPNTPQL		1	5	Q5JPE7	Q5JPE7; Q5JPE7-2; Q5JPE7-3; Q15155; P69849	0	2	0.3333	0	1	1	491.29	981.573	0.11	5e-05	1.37641e+06	HCD (High Energy Collision Dissociation)	MS2	15.9521	86.887	44.9904	9803	FR_BRIN1351_PY094_BD_1.raw	0/0	3.42	0	0.006621
FALSE	High	Sequest HT (A2)	Unambiguous	RLLEIDPYL		1	1	Q04446	Q04446	0	2	0.2624	0	1	1	566.324	1131.64	0.18	0.0001	523257	HCD (High Energy Collision Dissociation)	MS2	65.4724	150	83.879	22891	FR_BRIN1351_PY094_BD_2.raw	0/0	2.21	0	0.00835
FALSE	High	Sequest HT (A2)	Unambiguous	KLIEVDDERKL		1	1	P62753	P62753	0	3	0.3421	0	1	1	453.261	1357.77	0.23	0.0001	1.00657e+06	HCD (High Energy Collision Dissociation)	MS2	5.57888	87.467	41.5307	8678	FR_BRIN1351_PY094_BD_1.raw	0/0	5.32	0	0.0003427
FALSE	High	Sequest HT (A2)	Unambiguous	KVVDVVRNL		1	2	P20591	P20591; P20591-2	0	2	0.3387	0	1	1	521.325	1041.64	0.49	0.00026	1.93523e+06	HCD (High Energy Collision Dissociation)	MS2	21.7599	65.553	47.9138	10775	FR_BRIN1351_PY094_BD_1.raw	0/0	3.1	0	0.0008091
FALSE	High	Sequest HT (A2)	Unambiguous	KLIEVDDERKL		1	1	P62753	P62753	0	3	0.3413	0	1	1	453.261	1357.77	-0.38	-0.00017	309842	HCD (High Energy Collision Dissociation)	MS2	11.3213	150	41.8788	8791	FR_BRIN1351_PY094_BD_1.raw	0/0	5.42	0	2.601e-06
FALSE	High	Sequest HT (A2)	Unambiguous	FLHEATVRL		1	1	Q12772	Q12772	0	3	0.2105	0	1	1	362.541	1085.61	-1.07	-0.00039	106254	HCD (High Energy Collision Dissociation)	MS2	74.7267	150	49.0275	11022	FR_BRIN1351_PY094_BD_2.raw	0/0	2.66	0	0.00376
FALSE	High	Sequest HT (A2)	Unambiguous	PGDSDIIRSMPEQTGEK		1	1	P62888	P62888	0	3	0.5336	0	1	1	620.632	1859.88	0.22	0.00013	439273	HCD (High Energy Collision Dissociation)	MS2	21.7602	150	47.7202	10711	FR_BRIN1351_PY094_BD_1.raw	0/0	4.76	0	0.0002362
FALSE	High	Sequest HT (A2)	Unambiguous	FVNDIFERI		1	15	Q5QNW6-2	Q16778; Q5QNW6-1; Q99879; P33778; P58876; Q93079; O60814; Q99880; Q5QNW6-2; P62807; P57053; Q8N257; P06899; P23527; Q99877	0	2	0.3875	0	1	1	576.807	1152.61	1.91	0.0011	429391	HCD (High Energy Collision Dissociation)	MS2	68.6989	150	83.5605	22781	FR_BRIN1351_PY094_BD_2.raw	0/0	2.71	0	0.001558
FALSE	High	Sequest HT (A2)	Unambiguous	RLQEELEKL		1	3	Q9P2E9-1	Q9P2E9-3; Q9P2E9-1; Q9P2E9-2	0	2	0.0935	0	1	1	579.33	1157.65	0.57	0.00033	444380	HCD (High Energy Collision Dissociation)	MS2	39.5057	150	49.4921	11175	FR_BRIN1351_PY094_BD_2.raw	0/0	2.46	0	0.009639
FALSE	High	Sequest HT (A2)	Unambiguous	KVVDVVRNL		1	2	P20591	P20591; P20591-2	0	3	0.3123	0	1	1	347.885	1041.64	0.07	2e-05	1.30099e+06	HCD (High Energy Collision Dissociation)	MS2	21.8621	60.622	47.6296	10680	FR_BRIN1351_PY094_BD_1.raw	0/0	3.33	0	0.003378
FALSE	High	Sequest HT (A2)	Unambiguous	HLVEALYLVCGERGFF		1	2	F8WCM5	P01308; F8WCM5	0	3	0.5894	0	1	1	618.318	1852.94	-1.09	-0.00068	505357	HCD (High Energy Collision Dissociation)	MS2	53.7251	150	108.888	31317	FR_BRIN1351_PY094_BD_3.raw	0/0	4.7	0	3.483e-05
FALSE	High	Sequest HT (A2)	Unambiguous	KVVDVVRNL		1	2	P20591	P20591; P20591-2	0	2	0.3596	0	1	1	521.325	1041.64	0.49	0.00026	3.27315e+06	HCD (High Energy Collision Dissociation)	MS2	13.5536	30.504	47.5745	10662	FR_BRIN1351_PY094_BD_1.raw	0/0	3.17	0	0.002145
FALSE	High	Sequest HT (A2)	Unambiguous	GQVNYEEFVQMMTAK		1	1	P62158	P62158	0	2	0.6095	0	1	1	887.909	1774.81	-2.05	-0.00182	324647	HCD (High Energy Collision Dissociation)	MS2	0	150	95.4096	26791	FR_BRIN1351_PY094_BD_3.raw	0/0	4.43	0	0.0002543
FALSE	High	Sequest HT (A2)	Unambiguous	HLVEALYLVCGERGFF		1	2	F8WCM5	P01308; F8WCM5	0	3	0.542	0	1	1	618.319	1852.94	-0.01	0	655939	HCD (High Energy Collision Dissociation)	MS2	40.724	150	108.517	31194	FR_BRIN1351_PY094_BD_3.raw	0/0	4.52	0	4.88e-05
FALSE	High	Sequest HT (A2)	Unambiguous	RLQEELEKL		1	3	Q9P2E9-1	Q9P2E9-3; Q9P2E9-1; Q9P2E9-2	0	3	0.2625	0	1	1	386.555	1157.65	-0.65	-0.00025	664660	HCD (High Energy Collision Dissociation)	MS2	10.5367	150	49.578	11204	FR_BRIN1351_PY094_BD_2.raw	0/0	3.39	0	0.0009135
FALSE	High	Sequest HT (A2)	Unambiguous	PGDSDIIRSMPEQTGEK		1	1	P62888	P62888	0	3	0.5445	0	1	1	620.632	1859.88	0.02	1e-05	3.35444e+06	HCD (High Energy Collision Dissociation)	MS2	1.34437	42.16	47.3537	10590	FR_BRIN1351_PY094_BD_1.raw	0/0	6.52	0	0.0001152
FALSE	High	Sequest HT (A2)	Unambiguous	HLVEALYLVCGERGFF		1	2	F8WCM5	P01308; F8WCM5	0	3	0.5666	0	1	1	618.316	1852.93	-3.96	-0.00245	643490	HCD (High Energy Collision Dissociation)	MS2	34.8047	150	108.157	31075	FR_BRIN1351_PY094_BD_3.raw	0/0	4.13	0	0.0008881
FALSE	High	Sequest HT (A2)	Unambiguous	KNKLRRGDLPFVVPR		1	2	P35579-1	P35579-1; P35579-2	0	4	0.4162	0	1	1	449.526	1795.08	1.42	0.00064	120208	HCD (High Energy Collision Dissociation)	MS2	31.7168	150	42.3466	8943	FR_BRIN1351_PY094_BD_1.raw	0/0	3.58	0	0.01223
FALSE	High	Sequest HT (A2)	Unambiguous	ILMEHIHKL		1	1	P84098	P84098	0	3	0.1633	0	1	1	378.556	1133.65	3.56	0.00134	64964.2	HCD (High Energy Collision Dissociation)	MS2	58.9757	150	48.1072	10838	FR_BRIN1351_PY094_BD_1.raw	0/0	2.51	0	0.01214
FALSE	High	Sequest HT (A2)	Unambiguous	HLVEALYLVCGERGFF		1	2	F8WCM5	P01308; F8WCM5	0	3	0.5912	0	1	1	618.317	1852.94	-2.67	-0.00165	252521	HCD (High Energy Collision Dissociation)	MS2	45.4235	150	109.238	31432	FR_BRIN1351_PY094_BD_3.raw	0/0	4.55	0	0.007835
FALSE	High	Sequest HT (A2)	Unambiguous	HLLEKIDHL		1	1	Q9NWR8	Q9NWR8	0	3	0.3649	0	1	1	373.217	1117.64	-0.19	-7e-05	200691	HCD (High Energy Collision Dissociation)	MS2	66.3118	150	48.2036	10870	FR_BRIN1351_PY094_BD_1.raw	0/0	2.96	0	0.003126
FALSE	High	Sequest HT (A2)	Unambiguous	HLVEALYLVCGERGFF		1	2	F8WCM5	P01308; F8WCM5	0	3	0.5024	0	1	1	618.318	1852.94	-1.49	-0.00092	170252	HCD (High Energy Collision Dissociation)	MS2	49.2798	150	110.056	31702	FR_BRIN1351_PY094_BD_3.raw	0/0	4.16	0	0.001176
FALSE	High	Sequest HT (A2)	Unambiguous	PGDSDIIRSMPEQTGEK		1	1	P62888	P62888	0	3	0.5547	0	1	1	620.633	1859.88	1.69	0.00105	416419	HCD (High Energy Collision Dissociation)	MS2	42.1281	150	47.7176	10589	FR_BRIN1351_PY094_BD_2.raw	0/0	5.12	0	0.0005246
FALSE	High	Sequest HT (A2)	Unambiguous	FLHEATVRL		1	1	Q12772	Q12772	0	3	0.2479	0	1	1	362.542	1085.61	-0.14	-5e-05	135847	HCD (High Energy Collision Dissociation)	MS2	55.6306	150	48.9164	11107	FR_BRIN1351_PY094_BD_1.raw	0/0	2.38	0	0.01252
FALSE	High	Sequest HT (A2)	Unambiguous	KVVDVVRNL		1	2	P20591	P20591; P20591-2	0	2	0.3135	0	1	1	521.325	1041.64	0.61	0.00032	1.53033e+06	HCD (High Energy Collision Dissociation)	MS2	27.2504	68.404	47.9081	10652	FR_BRIN1351_PY094_BD_2.raw	0/0	3.19	0	0.0004698
FALSE	High	Sequest HT (A2)	Unambiguous	YVIDPIKGL		1	9	Q15149-1	Q15149-4; Q15149-1; Q15149-6; Q15149-9; Q15149-3; Q15149-8; Q15149-5; Q15149-7; Q15149-2	0	1	0.4241	0	1	1	1017.6	1017.6	4.97	0.00506	231650	HCD (High Energy Collision Dissociation)	MS2	0	150	74.5551	19733	FR_BRIN1351_PY094_BD_2.raw	0/0	2.57	0	0.007529
FALSE	High	Sequest HT (A2)	Unambiguous	KLFDDDDSGKISL		1	1	O15182	O15182	0	3	0.5068	0	1	1	484.912	1452.72	-0.11	-5e-05	402251	HCD (High Energy Collision Dissociation)	MS2	40.9263	150	63.6876	16030	FR_BRIN1351_PY094_BD_2.raw	0/0	3.67	0	0.003663
FALSE	High	Sequest HT (A2)	Unambiguous	HLTDITLKV		1	2	Q15046-2	Q15046-2; Q15046	0	2	0.1141	0	1	1	520.312	1039.62	1.69	0.00088	792008	HCD (High Energy Collision Dissociation)	MS2	35.25	150	54.7891	12972	FR_BRIN1351_PY094_BD_2.raw	0/0	2.63	0	0.005224
FALSE	High	Sequest HT (A2)	Unambiguous	PRKIEEIKDFLLTARRKD		1	1	P63173	P63173	0	4	0.4038	0	1	1	557.827	2228.29	-0.27	-0.00015	439673	HCD (High Energy Collision Dissociation)	MS2	14.8818	150	54.5082	12875	FR_BRIN1351_PY094_BD_2.raw	0/0	4.21	0	0.006068
FALSE	High	Sequest HT (A2)	Unambiguous	RLASYLDRV		1	1	P05783	P05783	0	3	0.25	0	1	1	364.876	1092.61	-2.84	-0.00103	554234	HCD (High Energy Collision Dissociation)	MS2	56.949	95.671	48.645	11017	FR_BRIN1351_PY094_BD_1.raw	0/0	3.08	0	0.005542
FALSE	High	Sequest HT (A2)	Unambiguous	QLNGILLHL		1	1	P05783	P05783	0	2	0.256	0	1	1	510.814	1020.62	1.44	0.00073	397756	HCD (High Energy Collision Dissociation)	MS2	47.1604	150	82.8733	22551	FR_BRIN1351_PY094_BD_2.raw	0/0	2.93	0	0.009725
FALSE	High	Sequest HT (A2)	Unambiguous	KLVDFVIHF		1	3	P59998-3	P59998; P59998-3; P59998-4	0	2	0.5	0	1	1	559.325	1117.64	1.41	0.00079	288516	HCD (High Energy Collision Dissociation)	MS2	68.3566	150	84.3877	23065	FR_BRIN1351_PY094_BD_2.raw	0/0	3.9	0	0.0006571
FALSE	High	Sequest HT (A2)	Unambiguous	PVQPAVLQVHQTS		1	1	O95810	O95810	0	3	0.3083	0	1	1	468.593	1403.77	0.97	0.00046	136410	HCD (High Energy Collision Dissociation)	MS2	61.6385	150	48.5085	10848	FR_BRIN1351_PY094_BD_2.raw	0/0	2.66	0	0.007658
FALSE	High	Sequest HT (A2)	Unambiguous	FLNGEVIRL		1	2	Q99714-1	Q99714-1; Q99714-2	0	2	0.1557	0	1	1	530.812	1060.62	1.57	0.00083	353342	HCD (High Energy Collision Dissociation)	MS2	58.5057	119.943	75.0824	19909	FR_BRIN1351_PY094_BD_2.raw	0/0	2.12	0	0.01264
FALSE	High	Sequest HT (A2)	Unambiguous	ALLDIIRSL		1	3	O95864	O95864-2; O95864-4; O95864	0	2	0.255	0	1	1	507.32	1013.63	-2.34	-0.00119	310644	HCD (High Energy Collision Dissociation)	MS2	54.9683	150	110.745	31929	FR_BRIN1351_PY094_BD_3.raw	0/0	2.51	0	0.00209
FALSE	High	Sequest HT (A2)	Unambiguous	KKENVATTDTLESTTVGTSV		1	2	Q15046-2	Q15046-2; Q15046	0	3	0.5257	0	1	1	694.359	2081.06	0.79	0.00055	237012	HCD (High Energy Collision Dissociation)	MS2	22.4841	150	48.6088	10881	FR_BRIN1351_PY094_BD_2.raw	0/0	5.06	0	0.001486
FALSE	High	Sequest HT (A2)	Unambiguous	ALLDIIRSL		1	3	O95864	O95864-2; O95864-4; O95864	0	2	0.2731	0	1	1	507.32	1013.63	-1.98	-0.001	364025	HCD (High Energy Collision Dissociation)	MS2	25.9232	150	110.376	31808	FR_BRIN1351_PY094_BD_3.raw	0/0	2.49	0	0.006203
FALSE	High	Sequest HT (A2)	Unambiguous	KLIEVDDERKL		1	1	P62753	P62753	0	3	0.3327	0	1	1	453.261	1357.77	0.7	0.00032	91751.2	HCD (High Energy Collision Dissociation)	MS2	27.7138	150	41.1859	8568	FR_BRIN1351_PY094_BD_1.raw	0/0	5.02	0	9.248e-06
FALSE	High	Sequest HT (A2)	Unambiguous	KLIEVDDERKL		1	1	P62753	P62753	0	4	0.2257	0	1	1	340.197	1357.77	-1.96	-0.00067	32714.5	HCD (High Energy Collision Dissociation)	MS2	79.611	150	41.2783	8597	FR_BRIN1351_PY094_BD_1.raw	0/0	2.57	0	0.01184
FALSE	High	Sequest HT (A2)	Unambiguous	KIMEAMEKL		1	3	Q9Y237-2	Q9Y237-2; Q9Y237-3; Q9Y237	0	2	0.2175	0	1	1	546.795	1092.58	3.67	0.00201	272372	HCD (High Energy Collision Dissociation)	MS2	55.0247	150	48.2066	10871	FR_BRIN1351_PY094_BD_1.raw	0/0	2.85	0	0.003533
FALSE	High	Sequest HT (A2)	Unambiguous	HLLEKIDHL		1	1	Q9NWR8	Q9NWR8	0	3	0.3746	0	1	1	373.217	1117.64	-0.77	-0.00029	379113	HCD (High Energy Collision Dissociation)	MS2	73.2633	150	48.5516	10985	FR_BRIN1351_PY094_BD_1.raw	0/0	2.83	0	0.0125
FALSE	High	Sequest HT (A2)	Unambiguous	TGPNLHGLFGR		1	1	P99999	P99999	0	2	0.4822	0	1	1	584.815	1168.62	0.79	0.00046	852118	HCD (High Energy Collision Dissociation)	MS2	32.0444	150	55.1159	13084	FR_BRIN1351_PY094_BD_2.raw	0/0	3.94	0	6.983e-06
FALSE	High	Sequest HT (A2)	Unambiguous	SIEEVTKNL		1	9	Q15149-1	Q15149-4; Q15149-1; Q15149-6; Q15149-9; Q15149-3; Q15149-8; Q15149-5; Q15149-7; Q15149-2	0	2	0.2516	0	1	1	516.783	1032.56	0.96	0.00049	608384	HCD (High Energy Collision Dissociation)	MS2	26.711	150	53.5148	12537	FR_BRIN1351_PY094_BD_2.raw	0/0	3.22	0	0.005536
FALSE	High	Sequest HT (A2)	Unambiguous	HLVEALYLVCGERGFF		1	2	F8WCM5	P01308; F8WCM5	0	3	0.5229	0	1	1	618.318	1852.94	-0.6	-0.00037	130424	HCD (High Energy Collision Dissociation)	MS2	62.0925	150	107.817	30962	FR_BRIN1351_PY094_BD_3.raw	0/0	4.59	0	1.427e-05
FALSE	High	Sequest HT (A2)	Unambiguous	QLVDIIEKV		1	3	P61289-2	P61289-2; P61289-3; P61289-1	0	2	0.2769	0	1	1	528.819	1056.63	0.57	0.0003	3023578	HCD (High Energy Collision Dissociation)	MS2	18.4928	28.472	77.946	20876	FR_BRIN1351_PY094_BD_2.raw	0/0	3.25	0	0.007793
FALSE	High	Sequest HT (A2)	Unambiguous	ALLARFPNL		1	2	O95347-1	O95347-2; O95347-1	0	2	0.0633	0	1	1	507.809	1014.61	0.67	0.00034	162580	HCD (High Energy Collision Dissociation)	MS2	77.5733	150	78.0585	20914	FR_BRIN1351_PY094_BD_2.raw	0/0	2.37	0	0.01202
FALSE	High	Sequest HT (A2)	Unambiguous	WLAEKLPTL		1	3	Q14008-3	Q14008-2; Q14008; Q14008-3	0	2	0.1801	0	1	1	535.816	1070.62	-0.59	-0.00032	1.6454e+06	HCD (High Energy Collision Dissociation)	MS2	40.5445	72.741	79.8977	21537	FR_BRIN1351_PY094_BD_2.raw	0/0	3.22	0	0.001716
FALSE	High	Sequest HT (A2)	Unambiguous	FASGLIHRV		1	2	Q8N6L1-2	Q8N6L1-1; Q8N6L1-2	0	3	0.4912	0	1	1	333.863	999.574	0.49	0.00016	116380	HCD (High Energy Collision Dissociation)	MS2	35.9683	150	43.9699	9468	FR_BRIN1351_PY094_BD_1.raw	0/0	2.85	0	0.008073
FALSE	High	Sequest HT (A2)	Unambiguous	YLPDIIKDQKA		1	1	O15355	O15355	0	3	0.3022	0	1	1	435.247	1303.73	1.56	0.00068	952097	HCD (High Energy Collision Dissociation)	MS2	12.3517	92.343	52.2958	12117	FR_BRIN1351_PY094_BD_2.raw	0/0	2.68	0	0.009257
FALSE	High	Sequest HT (A2)	Unambiguous	KILEINPKL		1	2	Q9H892-2	Q9H892-2; Q9H892	0	2	0.4174	0	1	1	534.345	1067.68	0.22	0.00012	635668	HCD (High Energy Collision Dissociation)	MS2	44.3885	150	52.1974	12084	FR_BRIN1351_PY094_BD_2.raw	0/0	3.57	0	0.0002065
FALSE	High	Sequest HT (A2)	Unambiguous	KVVDIYSKF		1	3	Q9UGJ0	Q9UGJ0; Q9UGJ0-2; Q9UGJ0-3	0	2	0.4576	0	1	1	549.813	1098.62	-0.17	-9e-05	191107	HCD (High Energy Collision Dissociation)	MS2	49.1358	150	51.1853	11743	FR_BRIN1351_PY094_BD_2.raw	0/0	2.95	0	0.001015
FALSE	High	Sequest HT (A2)	Unambiguous	KIFEMGPVFTL		1	1	P00403	P00403	0	2	0.3799	0	1	1	641.345	1281.68	-6.34	-0.00406	599700	HCD (High Energy Collision Dissociation)	MS2	65.2383	150	98.5028	27827	FR_BRIN1351_PY094_BD_3.raw	0/0	3.79	0	0.003078
FALSE	High	Sequest HT (A2)	Unambiguous	FVLDKVPFL		1	2	Q9NQW6	Q9NQW6; Q9NQW6-2	0	2	0.2364	0	1	1	539.319	1077.63	-4.16	-0.00224	1.07055e+06	HCD (High Energy Collision Dissociation)	MS2	60.9933	150	98.9138	27974	FR_BRIN1351_PY094_BD_3.raw	0/0	2.2	0	0.008642
FALSE	High	Sequest HT (A2)	Unambiguous	KVIDEIYRV		1	1	Q9NVF7-1	Q9NVF7-1	0	2	0.2405	0	1	1	567.829	1134.65	-0.82	-0.00047	402625	HCD (High Energy Collision Dissociation)	MS2	47.605	150	52.128	12061	FR_BRIN1351_PY094_BD_2.raw	0/0	2.91	0	0.008706
FALSE	High	Sequest HT (A2)	Unambiguous	KVLDFEHFL		1	2	P60660	P60660; P60660-2	0	2	0.3868	0	1	1	574.31	1147.61	-2.3	-0.00132	5.41514e+06	HCD (High Energy Collision Dissociation)	MS2	37.4735	17.385	79.4885	21396	FR_BRIN1351_PY094_BD_2.raw	0/0	3.18	0	0.0003517
FALSE	High	Sequest HT (A2)	Unambiguous	ILLKALTNL		1	2	Q9UBQ5	Q9UBQ5; Q9UBQ5-2	0	2	0.1479	0	1	1	499.833	998.659	-1.37	-0.00069	678662	HCD (High Energy Collision Dissociation)	MS2	54.6486	150	78.7525	21148	FR_BRIN1351_PY094_BD_2.raw	0/0	3.11	0	0.002932
FALSE	High	Sequest HT (A2)	Unambiguous	PQGPSLEWLKKL		1	1	O95167	O95167	0	3	0.5475	0	1	1	465.938	1395.8	-0.89	-0.00041	285173	HCD (High Energy Collision Dissociation)	MS2	39.8624	150	78.8341	21176	FR_BRIN1351_PY094_BD_2.raw	0/0	4.84	0	0.009145
FALSE	High	Sequest HT (A2)	Unambiguous	KLLEKLYKV		1	1	Q15034	Q15034	0	3	0.3511	0	1	1	378.581	1133.73	0.4	0.00015	395184	HCD (High Energy Collision Dissociation)	MS2	40.016	150	44.9651	9794	FR_BRIN1351_PY094_BD_1.raw	0/0	4.5	0	0.0008
FALSE	High	Sequest HT (A2)	Unambiguous	KVIDEIYRV		1	1	Q9NVF7-1	Q9NVF7-1	0	2	0.3243	0	1	1	567.83	1134.65	0.47	0.00027	448698	HCD (High Energy Collision Dissociation)	MS2	43.5485	150	51.7636	11939	FR_BRIN1351_PY094_BD_2.raw	0/0	3.33	0	0.009441
FALSE	High	Sequest HT (A2)	Unambiguous	YVQDFLNHL		1	3	Q9H074	Q9H074; Q9H074-3; Q9H074-2	0	2	0.346	0	1	1	574.79	1148.57	-1.45	-0.00083	657306	HCD (High Energy Collision Dissociation)	MS2	56.883	150	79.3498	21349	FR_BRIN1351_PY094_BD_2.raw	0/0	2.37	0	0.007803
FALSE	High	Sequest HT (A2)	Unambiguous	PQYQTWEEFSRAAEKLYLAD		1	2	P49458	P49458-2; P49458	0	3	0.506	0	1	1	815.726	2445.16	-3.15	-0.00257	819405	HCD (High Energy Collision Dissociation)	MS2	0	150	99.9952	28369	FR_BRIN1351_PY094_BD_3.raw	0/0	4.19	0	0.01176
FALSE	High	Sequest HT (A2)	Unambiguous	GKLVSESSDVLPK		1	2	P05787-2	P05787-2; P05787	0	3	0.5365	0	1	1	453.588	1358.75	-1.46	-0.00066	83806.2	HCD (High Energy Collision Dissociation)	MS2	34.2751	150	43.5656	9334	FR_BRIN1351_PY094_BD_1.raw	0/0	3.97	0	0.001306
FALSE	High	Sequest HT (A2)	Unambiguous	ILMEHIHKL		1	1	P84098	P84098	0	3	0.3333	0	1	1	378.555	1133.65	-0.16	-6e-05	382407	HCD (High Energy Collision Dissociation)	MS2	58.4061	100.195	43.5204	9320	FR_BRIN1351_PY094_BD_1.raw	0/0	3	0	0.01039
FALSE	High	Sequest HT (A2)	Unambiguous	FLASESLIKQI		1	1	P62906	P62906	0	2	0.3012	0	1	1	624.862	1248.72	-2.97	-0.00185	967887	HCD (High Energy Collision Dissociation)	MS2	39.674	150	77.4019	20693	FR_BRIN1351_PY094_BD_2.raw	0/0	3.42	0	0.0007159
FALSE	High	Sequest HT (A2)	Unambiguous	YLYPDITRL		1	1	P31641	P31641	0	2	0.1978	0	1	1	577.316	1153.62	-0.44	-0.00025	369798	HCD (High Energy Collision Dissociation)	MS2	58.577	150	80.0725	21597	FR_BRIN1351_PY094_BD_2.raw	0/0	1.82	0	0.0105
FALSE	High	Sequest HT (A2)	Unambiguous	PMFIVNTNVPRASVPD		1	1	P14174	P14174	0	2	0.5566	0	1	1	878.958	1756.91	1.88	0.00165	357364	HCD (High Energy Collision Dissociation)	MS2	0	150	75.4454	20030	FR_BRIN1351_PY094_BD_2.raw	0/0	5.12	0	0.001218
FALSE	High	Sequest HT (A2)	Unambiguous	VIILNHPGQISAGYAPVLD		1	3	P68104	P68104-2; P68104; Q5VTE0	0	2	0.5592	0	1	1	989.047	1977.09	3.26	0.00323	214188	HCD (High Energy Collision Dissociation)	MS2	10.6855	150	82.6773	22485	FR_BRIN1351_PY094_BD_2.raw	0/0	3.63	0	0.007332
FALSE	High	Sequest HT (A2)	Unambiguous	RLQEELEKL		1	3	Q9P2E9-1	Q9P2E9-3; Q9P2E9-1; Q9P2E9-2	0	2	0.1237	0	1	1	579.33	1157.65	0.89	0.00051	1.89945e+06	HCD (High Energy Collision Dissociation)	MS2	13.3605	57.245	49.8392	11292	FR_BRIN1351_PY094_BD_2.raw	0/0	2.83	0	0.005318
FALSE	High	Sequest HT (A2)	Unambiguous	RLQEELEKL		1	3	Q9P2E9-1	Q9P2E9-3; Q9P2E9-1; Q9P2E9-2	0	3	0.3046	0	1	1	386.555	1157.65	-0.57	-0.00022	718456	HCD (High Energy Collision Dissociation)	MS2	10.2399	125.097	49.9367	11325	FR_BRIN1351_PY094_BD_2.raw	0/0	3.02	0	0.006932
FALSE	High	Sequest HT (A2)	Unambiguous	PMFIVNTNVPRASVPD		1	1	P14174	P14174	0	2	0.5736	0	1	1	878.957	1756.91	1.26	0.0011	1.24446e+06	HCD (High Energy Collision Dissociation)	MS2	3.91865	150	75.7944	20147	FR_BRIN1351_PY094_BD_2.raw	0/0	5.16	0	0.0001019
FALSE	High	Sequest HT (A2)	Unambiguous	PGDSDIIRSMPEQTGEK		1	1	P62888	P62888	0	3	0.5862	0	1	1	620.632	1859.88	0.91	0.00056	524697	HCD (High Energy Collision Dissociation)	MS2	4.38983	150	46.9917	10469	FR_BRIN1351_PY094_BD_1.raw	0/0	5.8	0	0.0009452
FALSE	High	Sequest HT (A2)	Unambiguous	LLLEILHEI		1	1	Q96HE7	Q96HE7	0	2	0.308	0	1	1	546.836	1092.66	-1.47	-0.0008	410947	HCD (High Energy Collision Dissociation)	MS2	57.2677	150	106.224	30437	FR_BRIN1351_PY094_BD_3.raw	0/0	2.5	0	0.007593
FALSE	High	Sequest HT (A2)	Unambiguous	YMIAHITGL		1	3	P04818	P04818-2; P04818; P04818-3	0	2	0.2812	0	1	1	509.774	1018.54	1.17	0.0006	1.80203e+06	HCD (High Energy Collision Dissociation)	MS2	15.0928	66.181	70.9007	18500	FR_BRIN1351_PY094_BD_2.raw	0/0	2.56	0	0.002608
FALSE	High	Sequest HT (A2)	Unambiguous	YGAEALERMFL		1	1	P69905	P69905	0	2	0.5459	0	1	1	650.322	1299.64	-2.35	-0.00153	504882	HCD (High Energy Collision Dissociation)	MS2	41.1269	150	95.7034	26888	FR_BRIN1351_PY094_BD_3.raw	0/0	3.81	0	0.009112
FALSE	High	Sequest HT (A2)	Unambiguous	RVMEEIRNL		1	7	Q13952-1	Q13952-6; Q13952-7; Q13952-4; Q13952-5; Q13952-3; Q13952-2; Q13952-1	0	3	0.2553	0	1	1	387.212	1159.62	-2.12	-0.00082	38863.7	HCD (High Energy Collision Dissociation)	MS2	80.6158	150	46.9571	10457	FR_BRIN1351_PY094_BD_1.raw	0/0	2.35	0	0.01239
FALSE	High	Sequest HT (A2)	Unambiguous	YDALDVANKIGII		1	1	P62750	P62750	0	2	0.4148	0	1	1	702.887	1404.77	-4.91	-0.00345	394419	HCD (High Energy Collision Dissociation)	MS2	53.1317	150	96.2397	27066	FR_BRIN1351_PY094_BD_3.raw	0/0	3.52	0	0.001077
FALSE	High	Sequest HT (A2)	Unambiguous	KLQDAEIARL		1	1	P06703	P06703	0	3	0.061	0	1	1	386.227	1156.67	-1.2	-0.00046	148362	HCD (High Energy Collision Dissociation)	MS2	70.334	150	46.7039	10372	FR_BRIN1351_PY094_BD_1.raw	0/0	2.46	0	0.002491
FALSE	High	Sequest HT (A2)	Unambiguous	KLISELQKL		1	2	Q5UIP0	Q5UIP0-2; Q5UIP0	0	2	0.2355	0	1	1	536.343	1071.68	0.86	0.00046	841663	HCD (High Energy Collision Dissociation)	MS2	49.8646	150	52.9886	12357	FR_BRIN1351_PY094_BD_2.raw	0/0	3.27	0	0.0004198
FALSE	High	Sequest HT (A2)	Unambiguous	GKLVSESSDVLPK		1	2	P05787-2	P05787-2; P05787	0	3	0.3413	0	1	1	453.589	1358.75	-0.79	-0.00036	66862.9	HCD (High Energy Collision Dissociation)	MS2	67.4344	150	42.864	9109	FR_BRIN1351_PY094_BD_1.raw	0/0	2.52	0	0.002391
FALSE	High	Sequest HT (A2)	Unambiguous	KLIPFLEKL		1	2	Q05D32	Q05D32-2; Q05D32	0	2	0.1434	0	1	1	550.859	1100.71	1.9	0.00105	400768	HCD (High Energy Collision Dissociation)	MS2	64.8051	150	76.3248	20325	FR_BRIN1351_PY094_BD_2.raw	0/0	2.79	0	0.00389
FALSE	High	Sequest HT (A2)	Unambiguous	HLVEALYLVCGERGFFYTPK		1	2	F8WCM5	P01308; F8WCM5	0	3	0.5471	0	1	1	781.41	2342.21	6.09	0.00476	193941	HCD (High Energy Collision Dissociation)	MS2	24.4518	150	97.0504	27335	FR_BRIN1351_PY094_BD_3.raw	0/0	4.35	0	0.0008142
FALSE	High	Sequest HT (A2)	Unambiguous	KVLDFEHFL		1	2	P60660	P60660; P60660-2	0	2	0.4362	0	1	1	574.31	1147.61	-2.3	-0.00132	405695	HCD (High Energy Collision Dissociation)	MS2	62.0345	150	80.1945	21638	FR_BRIN1351_PY094_BD_2.raw	0/0	2.98	0	0.0001833
FALSE	High	Sequest HT (A2)	Unambiguous	PAGKLKYFDKLN		1	1	Q13162	Q13162	0	3	0.4769	0	1	1	465.266	1393.78	0.57	0.00027	212873	HCD (High Energy Collision Dissociation)	MS2	19.56	150	42.9188	9127	FR_BRIN1351_PY094_BD_1.raw	0/0	3.9	0	0.001645
FALSE	High	Sequest HT (A2)	Unambiguous	YMAELIERL		1	1	O75496	O75496	0	2	0.3632	0	1	1	569.299	1137.59	-5.94	-0.00338	298672	HCD (High Energy Collision Dissociation)	MS2	66.4509	150	81.1171	21952	FR_BRIN1351_PY094_BD_2.raw	0/0	2.34	0	0.01226
FALSE	High	Sequest HT (A2)	Unambiguous	KILDYEVTL		1	2	P40189-1	P40189-1; P40189-3	0	2	0.3415	0	1	1	547.311	1093.62	1.55	0.00085	1.04467e+06	HCD (High Energy Collision Dissociation)	MS2	35.5554	93.628	74.3504	19664	FR_BRIN1351_PY094_BD_2.raw	0/0	2.84	0	0.01099
FALSE	High	Sequest HT (A2)	Unambiguous	YLYDLNHTL		1	1	Q9H1C4	Q9H1C4	0	2	0.3252	0	1	1	576.291	1151.58	2.03	0.00117	342172	HCD (High Energy Collision Dissociation)	MS2	58.5403	150	70.6638	18421	FR_BRIN1351_PY094_BD_2.raw	0/0	2.06	0	0.009882
FALSE	High	Sequest HT (A2)	Unambiguous	FASGLIHRV		1	2	Q8N6L1-2	Q8N6L1-1; Q8N6L1-2	0	3	0.4835	0	1	1	333.862	999.572	-1.16	-0.00039	78263	HCD (High Energy Collision Dissociation)	MS2	43.5503	150	44.0192	9368	FR_BRIN1351_PY094_BD_2.raw	0/0	2.73	0	0.008072
FALSE	High	Sequest HT (A2)	Unambiguous	LLGELPRLLLL		1	7	P08174-7	P08174-5; P08174-6; P08174-4; P08174-2; P08174-7; P08174-1; P08174-3	0	2	0.5472	0	1	1	625.414	1249.82	-2.89	-0.00181	283818	HCD (High Energy Collision Dissociation)	MS2	51.0887	150	114.597	33202	FR_BRIN1351_PY094_BD_3.raw	0/0	3.07	0	0.005605
FALSE	High	Sequest HT (A2)	Unambiguous	AIMDLLLRL		1	7		Q5H9R7-3; Q5H9R7-5; Q5H9R7-4; Q5H9R7-6; Q5H9R7-2; Q5H9R7-1; Q9UPN7	0	2	0.2748	0	1	1	529.324	1057.64	-2.16	-0.00114	293396	HCD (High Energy Collision Dissociation)	MS2	24.6451	150	115.825	33609	FR_BRIN1351_PY094_BD_3.raw	0/0	2.62	0	0.005095
FALSE	High	Sequest HT (A2)	Unambiguous	SVIVVLRNPLIAGK		1	2	P62316	P62316; P62316-2	0	3	0.4355	0	1	1	493.652	1478.94	-0.9	-0.00045	444612	HCD (High Energy Collision Dissociation)	MS2	45.1209	150	71.5116	18709	FR_BRIN1351_PY094_BD_2.raw	0/0	3.49	0	0.001309
FALSE	High	Sequest HT (A2)	Unambiguous	LVLDPPTDLKF		1	2	Q9P0L0-2	Q9P0L0; Q9P0L0-2	0	2	0.2951	0	1	1	629.358	1257.71	0.48	0.0003	1006965	HCD (High Energy Collision Dissociation)	MS2	31.4511	150	87.8396	24226	FR_BRIN1351_PY094_BD_2.raw	0/0	2.88	0	0.005749
FALSE	High	Sequest HT (A2)	Unambiguous	ALMDLLLRL		1	6	O75170	O75170-2; O75170-6; O75170; O75170-5; O75170-3; O75170-4	0	2	0.2748	0	1	2	529.324	1057.64	-2.16	-0.00114	293396	HCD (High Energy Collision Dissociation)	MS2	24.6451	150	115.825	33609	FR_BRIN1351_PY094_BD_3.raw	0/0	2.62	0	0.005095
FALSE	High	Sequest HT (A2)	Unambiguous	PGDSDIIRSMPEQTGEK		1	1	P62888	P62888	0	2	0.5636	0	1	1	930.444	1859.88	-0.04	-4e-05	235768	HCD (High Energy Collision Dissociation)	MS2	29.5361	150	47.1787	10410	FR_BRIN1351_PY094_BD_2.raw	0/0	3.85	0	1.347e-06
FALSE	High	Sequest HT (A2)	Unambiguous	PGDSDIIRSMPEQTGEK		1	1	P62888	P62888	0	3	0.5579	0	1	1	620.632	1859.88	0.91	0.00056	276092	HCD (High Energy Collision Dissociation)	MS2	27.1642	150	46.9769	10343	FR_BRIN1351_PY094_BD_2.raw	0/0	5.27	0	9.874e-05
FALSE	High	Sequest HT (A2)	Unambiguous	GKLVSESSDVLPK		1	2	P05787-2	P05787-2; P05787	0	3	0.4493	0	1	1	453.589	1358.75	-0.38	-0.00017	96835.3	HCD (High Energy Collision Dissociation)	MS2	27.0533	150	43.5394	9211	FR_BRIN1351_PY094_BD_2.raw	0/0	3.65	0	0.004047
FALSE	High	Sequest HT (A2)	Unambiguous	NILELLHRL		1	1	Q9BPX3	Q9BPX3	0	2	0.0249	0	1	1	560.845	1120.68	-0.49	-0.00028	431904	HCD (High Energy Collision Dissociation)	MS2	54.8483	150	88.469	24440	FR_BRIN1351_PY094_BD_2.raw	0/0	2.81	0	0.00359
FALSE	High	Sequest HT (A2)	Unambiguous	RQYAKDIGFIKLD		1	1	P62273-1	P62273-1	0	3	0.5192	0	1	1	522.959	1566.86	-0.34	-0.00018	799971	HCD (High Energy Collision Dissociation)	MS2	54.6759	84.382	55.5331	13230	FR_BRIN1351_PY094_BD_2.raw	0/0	4.43	0	0.0003731
FALSE	High	Sequest HT (A2)	Unambiguous	QVTQPTVGMNFKTPRGPV		1	1	P08708	P08708	0	3	0.3734	0	1	1	653.015	1957.03	-1.35	-0.00088	72495.6	HCD (High Energy Collision Dissociation)	MS2	63.3151	150	57.5655	13928	FR_BRIN1351_PY094_BD_2.raw	0/0	3.16	0	0.01034
FALSE	High	Sequest HT (A2)	Unambiguous	TLIDLPGITKV		1	10	Q9UQ16-4	Q9UQ16-2; P50570-2; Q9UQ16-3; Q9UQ16-5; P50570-3; P50570-1; P50570-5; Q9UQ16-4; P50570-4; Q9UQ16	0	2	0.3238	0	1	1	585.359	1169.71	-2.06	-0.0012	702139	HCD (High Energy Collision Dissociation)	MS2	49.6162	150	85.7813	23535	FR_BRIN1351_PY094_BD_2.raw	0/0	2.81	0	0.004998
FALSE	High	Sequest HT (A2)	Unambiguous	KVVEIVKKL		1	1	O43290	O43290	0	3	0.3146	0	1	1	352.578	1055.72	0.38	0.00013	171157	HCD (High Energy Collision Dissociation)	MS2	16.9997	150	37.281	7344	FR_BRIN1351_PY094_BD_1.raw	0/0	3.56	0	0.00121
FALSE	High	Sequest HT (A2)	Unambiguous	SLAGLGAYQL		1	2	Q9NUH8-1	Q9NUH8-1; Q9P0S9	0	1	0.1306	0	1	1	992.542	992.542	0.63	0.00063	1.33989e+06	HCD (High Energy Collision Dissociation)	MS2	32.4566	150	86.042	23623	FR_BRIN1351_PY094_BD_2.raw	0/0	3.6	0	0.009673
FALSE	High	Sequest HT (A2)	Unambiguous	KEERADLIAYLK		1	1	P99999	P99999	0	3	0.3602	0	1	1	483.609	1448.81	0.49	0.00024	630674	HCD (High Energy Collision Dissociation)	MS2	72.9057	150	56.9551	13720	FR_BRIN1351_PY094_BD_2.raw	0/0	3.47	0	0.01153
FALSE	High	Sequest HT (A2)	Unambiguous	KVVDVVRNL		1	2	P20591	P20591; P20591-2	0	2	0.3883	0	1	1	521.325	1041.64	0.26	0.00013	3.09503e+06	HCD (High Energy Collision Dissociation)	MS2	15.7322	31.578	47.5415	10532	FR_BRIN1351_PY094_BD_2.raw	0/0	3.09	0	0.000898
FALSE	High	Sequest HT (A2)	Unambiguous	NILDPRLLIAF		1	2	O00257-1	O00257-1; O00257-3	0	2	0.6246	0	1	1	642.886	1284.77	-1.66	-0.00106	1.8114e+06	HCD (High Energy Collision Dissociation)	MS2	9.67525	94.395	116.254	33751	FR_BRIN1351_PY094_BD_3.raw	0/0	3.25	0	0.002097
FALSE	High	Sequest HT (A2)	Unambiguous	KLIDKLDSL		1	3	Q8N1I0-3	Q8N1I0-2; Q8N1I0-3; Q8N1I0	0	2	0.1603	0	1	1	522.821	1044.63	4.43	0.00232	305134	HCD (High Energy Collision Dissociation)	MS2	64.2497	150	56.8649	13688	FR_BRIN1351_PY094_BD_2.raw	0/0	2.87	0	0.01089
FALSE	High	Sequest HT (A2)	Unambiguous	KLLLRLPSL		1	4	P10589	P24468-3; P24468; P10589; P24468-2	0	2	0.2267	0	1	1	526.864	1052.72	1.17	0.00062	404737	HCD (High Energy Collision Dissociation)	MS2	70.2857	150	73.2984	19313	FR_BRIN1351_PY094_BD_2.raw	0/0	2.25	0	0.002993
FALSE	High	Sequest HT (A2)	Unambiguous	RVPELLHRL		1	3	Q14997	Q14997-3; Q14997-2; Q14997	0	3	0.4697	0	1	1	378.236	1132.69	-0.29	-0.00011	1.05913e+06	HCD (High Energy Collision Dissociation)	MS2	9.43541	78.061	45.6478	9901	FR_BRIN1351_PY094_BD_2.raw	0/0	4.45	0	0.001616
FALSE	High	Sequest HT (A2)	Unambiguous	LVENFDEASKNEAN		1	4	P20290-1	P20290-2; Q96K17-1; Q96K17-2; P20290-1	0	2	0.4783	0	1	1	790.362	1579.72	-4.11	-0.00324	135170	HCD (High Energy Collision Dissociation)	MS2	63.1974	150	45.1034	9724	FR_BRIN1351_PY094_BD_2.raw	0/0	2.99	0	0.003342
FALSE	High	Sequest HT (A2)	Unambiguous	NILDPRLLLAF		1	2		Q14781-2; Q14781-1	0	2	0.6246	0	1	2	642.886	1284.77	-1.66	-0.00106	1.8114e+06	HCD (High Energy Collision Dissociation)	MS2	9.67525	94.395	116.254	33751	FR_BRIN1351_PY094_BD_3.raw	0/0	3.25	0	0.002097
FALSE	High	Sequest HT (A2)	Unambiguous	TGPNLHGLFGR		1	1	P99999	P99999	0	2	0.4329	0	1	1	584.815	1168.62	0.9	0.00053	1.99926e+06	HCD (High Energy Collision Dissociation)	MS2	13.8717	150	55.8163	13327	FR_BRIN1351_PY094_BD_2.raw	0/0	3.65	0	0.0005125
FALSE	High	Sequest HT (A2)	Unambiguous	KLMELLEEI		1	2	P61599	P61599; P61599-2	0	2	0.1343	0	1	1	559.312	1117.62	-0.73	-0.00041	269062	HCD (High Energy Collision Dissociation)	MS2	53.5777	150	92.5672	25835	FR_BRIN1351_PY094_BD_3.raw	0/0	2.68	0	0.00372
FALSE	High	Sequest HT (A2)	Unambiguous	KVVDVVRNL		1	2	P20591	P20591; P20591-2	0	2	0.2883	0	1	1	521.324	1041.64	-0.56	-0.00029	416359	HCD (High Energy Collision Dissociation)	MS2	54.5448	150	47.2028	10418	FR_BRIN1351_PY094_BD_2.raw	0/0	2.81	0	0.01014
FALSE	High	Sequest HT (A2)	Unambiguous	TGPNLHGLFGR		1	1	P99999	P99999	0	2	0.3817	0	1	1	584.815	1168.62	0.69	0.0004	552120	HCD (High Energy Collision Dissociation)	MS2	43.9404	150	56.1819	13453	FR_BRIN1351_PY094_BD_2.raw	0/0	3.17	0	0.001015
FALSE	High	Sequest HT (A2)	Unambiguous	FLYPFPLAL		1	1	Q5BJD5-1	Q5BJD5-1	0	2	0.346	0	1	1	540.808	1080.61	-3.15	-0.0017	403391	HCD (High Energy Collision Dissociation)	MS2	11.2035	150	130.699	38527	FR_BRIN1351_PY094_BD_3.raw	0/0	3.15	0	0.004168
FALSE	High	Sequest HT (A2)	Unambiguous	RLLKSKLYL		1	1	P10620	P10620	0	3	0.3669	0	1	1	378.585	1133.74	-0.55	-0.00021	719597	HCD (High Energy Collision Dissociation)	MS2	43.2065	77.141	43.2543	9117	FR_BRIN1351_PY094_BD_2.raw	0/0	3.57	0	0.01007
FALSE	High	Sequest HT (A2)	Unambiguous	RLQEELEKL		1	3	Q9P2E9-1	Q9P2E9-3; Q9P2E9-1; Q9P2E9-2	0	3	0.2798	0	1	1	386.555	1157.65	-0.5	-0.00019	759163	HCD (High Energy Collision Dissociation)	MS2	11.7386	150	49.9221	11441	FR_BRIN1351_PY094_BD_1.raw	0/0	3.36	0	0.004576
FALSE	High	Sequest HT (A2)	Unambiguous	RQYTSPEEIDAQLQ		1	1	Q13442	Q13442	0	2	0.5117	0	1	1	839.408	1677.81	0.32	0.00027	422483	HCD (High Energy Collision Dissociation)	MS2	0	150	55.4455	13198	FR_BRIN1351_PY094_BD_2.raw	0/0	3.85	0	0.00786
FALSE	High	Sequest HT (A2)	Unambiguous	YLADIFTKL		1	1	Q49AG3	Q49AG3	0	2	0.1043	0	1	1	542.307	1083.61	-1.6	-0.00087	360994	HCD (High Energy Collision Dissociation)	MS2	50.9887	150	92.5642	25834	FR_BRIN1351_PY094_BD_3.raw	0/0	2.3	0	0.00936
FALSE	High	Sequest HT (A2)	Unambiguous	GKLVSESSDVLPK		1	2	P05787-2	P05787-2; P05787	0	3	0.4686	0	1	1	453.589	1358.75	-0.38	-0.00017	346215	HCD (High Energy Collision Dissociation)	MS2	11.4071	150	43.1898	9095	FR_BRIN1351_PY094_BD_2.raw	0/0	3.82	0	0.006642
FALSE	High	Sequest HT (A2)	Unambiguous	PGDSDIIRSMPEQTGEK		1	1	P62888	P62888	0	3	0.5541	0	1	1	620.632	1859.88	0.12	7e-05	4620429	HCD (High Energy Collision Dissociation)	MS2	1.65403	32.725	47.3151	10456	FR_BRIN1351_PY094_BD_2.raw	0/0	6.01	0	0.0001011
FALSE	High	Sequest HT (A2)	Unambiguous	TGPNLHGLFGR		1	1	P99999	P99999	0	3	0.3505	0	1	1	390.212	1168.62	-0.21	-8e-05	444685	HCD (High Energy Collision Dissociation)	MS2	44.569	150	57.8359	14023	FR_BRIN1351_PY094_BD_2.raw	0/0	2.91	0	0.01263
FALSE	High	Sequest HT (A2)	Unambiguous	TGPNLHGLFGR		1	1	P99999	P99999	0	2	0.5366	0	1	1	584.814	1168.62	-0.46	-0.00027	5747061	HCD (High Energy Collision Dissociation)	MS2	5.76828	19.509	55.469	13207	FR_BRIN1351_PY094_BD_2.raw	0/0	3.82	0	3.108e-05
FALSE	High	Sequest HT (A2)	Unambiguous	KDEISTTDAIFVQRDL		1	2	P05121-1	P05121-1; P05121-2	0	3	0.4553	0	1	1	617.654	1850.95	-1.19	-0.00073	194195	HCD (High Energy Collision Dissociation)	MS2	59.5048	150	70.3542	18315	FR_BRIN1351_PY094_BD_2.raw	0/0	4.92	0	2.884e-05
FALSE	High	Sequest HT (A2)	Unambiguous	GKLVSESSDVLPK		1	2	P05787-2	P05787-2; P05787	0	2	0.5356	0	1	1	679.881	1358.76	2.28	0.00155	125488	HCD (High Energy Collision Dissociation)	MS2	29.9135	150	43.3182	9138	FR_BRIN1351_PY094_BD_2.raw	0/0	3.51	0	0.009952
FALSE	High	Sequest HT (A2)	Unambiguous	KLLEPVLLL		1	1	P62249	P62249	0	1	0.1698	0	1	1	1037.7	1037.7	-0.94	-0.00097	1.07931e+06	HCD (High Energy Collision Dissociation)	MS2	37.9131	150	92.2137	25714	FR_BRIN1351_PY094_BD_3.raw	0/0	2.65	0	0.0003343
FALSE	High	Sequest HT (A2)	Unambiguous	KLLDLMPRL		1	2	Q96HW7	Q96HW7-4; Q96HW7	0	2	0.2841	0	1	1	549.84	1098.67	1.64	0.0009	199915	HCD (High Energy Collision Dissociation)	MS2	73.5876	150	79.2639	21320	FR_BRIN1351_PY094_BD_2.raw	0/0	2.64	0.001939	0.0151
FALSE	High	Sequest HT (A2)	Unambiguous	VLADLKVQL		1	1	Q9NQP4	Q9NQP4	0	2	0.1518	0	1	1	499.816	998.625	0.16	8e-05	440736	HCD (High Energy Collision Dissociation)	MS2	57.8704	150	71.9037	18842	FR_BRIN1351_PY094_BD_2.raw	0/0	3.03	0.001939	0.01394
FALSE	High	Sequest HT (A2)	Unambiguous	FLYPFPLAL		1	1	Q5BJD5-1	Q5BJD5-1	0	2	0.3272	0	1	1	540.808	1080.61	-3.04	-0.00164	681253	HCD (High Energy Collision Dissociation)	MS2	14.2962	150	131.062	38646	FR_BRIN1351_PY094_BD_3.raw	0/0	3.27	0.001939	0.01585
FALSE	High	Sequest HT (A2)	Unambiguous	KLIPFLEKL		1	2	Q05D32	Q05D32-2; Q05D32	0	3	0.2818	0	1	1	367.574	1100.71	-1.63	-0.0006	177588	HCD (High Energy Collision Dissociation)	MS2	50.2947	150	76.0155	20221	FR_BRIN1351_PY094_BD_2.raw	0/0	2.91	0.001939	0.01492
FALSE	High	Sequest HT (A2)	Unambiguous	KLPSFGPYL		1	1	Q12882-1	Q12882-1	0	2	0.2757	0	1	1	511.289	1021.57	-1.49	-0.00076	245714	HCD (High Energy Collision Dissociation)	MS2	64.8631	104.574	79.2901	21329	FR_BRIN1351_PY094_BD_2.raw	0/0	2.14	0.001939	0.01351
FALSE	High	Sequest HT (A2)	Unambiguous	KLLEPVLLL		1	1	P62249	P62249	0	2	0.2038	0	1	1	519.351	1037.7	-1.36	-0.00071	29898084	HCD (High Energy Collision Dissociation)	MS2	3.73206	2.694	92.6838	25963	FR_BRIN1351_PY094_BD_1.raw	0/0	2.65	0.001939	0.01415
FALSE	High	Sequest HT (A2)	Unambiguous	RLAVYIDRV		1	4	P02545	P02545-6; P02545-2; P02545; P02545-3	0	3	0.3063	0	1	1	368.889	1104.65	0.31	0.00011	337806	HCD (High Energy Collision Dissociation)	MS2	11.2276	150	50.02	11474	FR_BRIN1351_PY094_BD_1.raw	0/0	2.84	0.001939	0.0154
FALSE	High	Sequest HT (A2)	Unambiguous	FVLPILQKL		1	1	Q9Y6V7	Q9Y6V7	0	2	0.4772	0	1	1	535.851	1070.7	-1.4	-0.00075	4.00817e+06	HCD (High Energy Collision Dissociation)	MS2	14.6958	53.217	100.913	28670	FR_BRIN1351_PY094_BD_3.raw	0/0	2.41	0.001939	0.01518
FALSE	High	Sequest HT (A2)	Unambiguous	RLQEELEKL		1	3	Q9P2E9-1	Q9P2E9-3; Q9P2E9-1; Q9P2E9-2	0	3	0.2826	0	1	1	386.555	1157.65	-0.73	-0.00028	511067	HCD (High Energy Collision Dissociation)	MS2	15.1127	150	49.5807	11327	FR_BRIN1351_PY094_BD_1.raw	0/0	3.22	0.001939	0.01552
FALSE	High	Sequest HT (A2)	Unambiguous	KILEELQKV		1	5	O75179-1	O75179-3; O75179-1; O75179-4; O75179-7; O75179-2	0	2	0.1155	0	1	1	550.341	1099.67	2.25	0.00124	239218	HCD (High Energy Collision Dissociation)	MS2	38.0968	150	49.9977	11346	FR_BRIN1351_PY094_BD_2.raw	0/0	3.55	0.001939	0.0137
FALSE	High	Sequest HT (A2)	Unambiguous	AMIELVERL		1	1	Q96DX7	Q96DX7	0	2	0.2491	0	1	1	537.304	1073.6	-1.93	-0.00104	1.00401e+06	HCD (High Energy Collision Dissociation)	MS2	51.9028	150	81.8288	22196	FR_BRIN1351_PY094_BD_2.raw	0/0	2.77	0.001939	0.01299
FALSE	High	Sequest HT (A2)	Unambiguous	KVQEQIFNL		1	2	Q6IE81-1	Q6IE81-1; Q6IE81-2	0	2	0.1812	0	1	1	559.816	1118.63	4.56	0.00255	235315	HCD (High Energy Collision Dissociation)	MS2	63.2745	150	65.4945	16777	FR_BRIN1351_PY094_BD_1.raw	0/0	2.76	0.001939	0.01499
FALSE	High	Sequest HT (A2)	Unambiguous	FVPEIFHRI		1	3	Q13472-1	Q13472-3; Q13472-1; Q13472-2	0	3	0.1519	0	1	1	386.553	1157.65	-0.8	-0.00031	658005	HCD (High Energy Collision Dissociation)	MS2	35.0655	150	65.9185	16797	FR_BRIN1351_PY094_BD_2.raw	0/0	2.37	0.001939	0.01467
FALSE	High	Sequest HT (A2)	Unambiguous	HVLDVIHEV		1	4	O75962-1	O75962-4; O75962-5; O75962-2; O75962-1	0	2	0.4059	0	1	1	530.793	1060.58	0.55	0.00029	1.26742e+06	HCD (High Energy Collision Dissociation)	MS2	27.3708	81.411	56.6364	13610	FR_BRIN1351_PY094_BD_2.raw	0/0	3.03	0.001939	0.01375
FALSE	High	Sequest HT (A2)	Unambiguous	QLLDLMHTL		1	2	Q92538-2	Q92538-2; Q92538-3	0	2	0.1	0	1	1	542.295	1083.58	-3.36	-0.00182	211399	HCD (High Energy Collision Dissociation)	MS2	42.6244	150	93.2584	26154	FR_BRIN1351_PY094_BD_1.raw	0/0	2.2	0.001939	0.0137
FALSE	High	Sequest HT (A2)	Unambiguous	RLQEELEKL		1	3	Q9P2E9-1	Q9P2E9-3; Q9P2E9-1; Q9P2E9-2	0	2	0.1094	0	1	1	579.33	1157.65	0.15	9e-05	572102	HCD (High Energy Collision Dissociation)	MS2	18.9802	150	50.1904	11410	FR_BRIN1351_PY094_BD_2.raw	0/0	2.65	0.001939	0.01559
FALSE	High	Sequest HT (A2)	Unambiguous	SVLGRIWKL		1	2	Q9NZN4	Q9NZN4-2; Q9NZN4	0	2	0.2657	0	1	1	536.338	1071.67	1.44	0.00077	1.94876e+06	HCD (High Energy Collision Dissociation)	MS2	31.3966	62.493	69.0937	17915	FR_BRIN1351_PY094_BD_3.raw	0/0	2.71	0.001939	0.0128
FALSE	High	Sequest HT (A2)	Unambiguous	KLWEAESKL		1	1	Q9NYP9	Q9NYP9	0	3	0.1726	0	1	1	368.541	1103.61	-1.44	-0.00053	57987.4	HCD (High Energy Collision Dissociation)	MS2	71.9596	150	46.5392	10318	FR_BRIN1351_PY094_BD_1.raw	0/0	1.68	0.001939	0.01315
FALSE	High	Sequest HT (A2)	Unambiguous	SVVESVFKL		1	2	P56537-1	P56537-2; P56537-1	0	2	0.2991	0	1	1	504.291	1007.57	-2.22	-0.00112	1.99737e+06	HCD (High Energy Collision Dissociation)	MS2	29.7587	39.333	77.0819	20602	FR_BRIN1351_PY094_BD_3.raw	0/0	2.24	0.001939	0.01408
FALSE	High	Sequest HT (A2)	Unambiguous	WLAEKLPTL		1	3	Q14008-3	Q14008-2; Q14008; Q14008-3	0	2	0.2055	0	1	1	535.815	1070.62	-2.53	-0.00135	960188	HCD (High Energy Collision Dissociation)	MS2	51.7047	150	79.5518	21417	FR_BRIN1351_PY094_BD_2.raw	0/0	2.92	0.001939	0.0129
FALSE	High	Sequest HT (A2)	Unambiguous	SVLGKIWKL		1	2	Q9H223	Q9H223; Q9NZN3	0	2	0.368	0	1	1	522.334	1043.66	0.47	0.00025	777617	HCD (High Energy Collision Dissociation)	MS2	25.3107	150	68.5278	17696	FR_BRIN1351_PY094_BD_2.raw	0/0	2.69	0.001939	0.016
FALSE	High	Sequest HT (A2)	Unambiguous	AIISEAWRL		1	2	Q9Y2S2-1	Q9Y2S2-2; Q9Y2S2-1	0	2	0.2121	0	1	1	529.802	1058.6	-2.44	-0.00129	238093	HCD (High Energy Collision Dissociation)	MS2	80.5616	150	76.8969	20539	FR_BRIN1351_PY094_BD_3.raw	0/0	2.31	0.001939	0.0148
FALSE	High	Sequest HT (A2)	Unambiguous	MLPSILNQL		1	2	P20290-1	P20290-2; P20290-1	0	1	0.1756	0	1	1	1028.58	1028.58	-1.49	-0.00153	1.16179e+06	HCD (High Energy Collision Dissociation)	MS2	22.463	150	102.871	29326	FR_BRIN1351_PY094_BD_3.raw	0/0	2.62	0.001939	0.01552
FALSE	High	Sequest HT (A2)	Unambiguous	QLVDIIEKV		1	3	P61289-2	P61289-2; P61289-3; P61289-1	0	2	0.24	0	1	1	528.818	1056.63	-1.05	-0.00055	2.34002e+06	HCD (High Energy Collision Dissociation)	MS2	27.6464	44.792	77.9299	20884	FR_BRIN1351_PY094_BD_3.raw	0/0	3.25	0.001939	0.01525
FALSE	High	Sequest HT (A2)	Unambiguous	FISEFEHRV		1	1	Q9UNM6	Q9UNM6	0	3	0.2902	0	1	1	388.533	1163.58	-0.68	-0.00026	158853	HCD (High Energy Collision Dissociation)	MS2	39.5076	150	49.1807	11105	FR_BRIN1351_PY094_BD_3.raw	0/0	2.55	0.001939	0.01284
FALSE	High	Sequest HT (A2)	Unambiguous	WLAEKLPTL		1	3	Q14008-3	Q14008-2; Q14008; Q14008-3	0	2	0.2332	0	1	1	535.815	1070.62	-0.93	-0.0005	1.74085e+06	HCD (High Energy Collision Dissociation)	MS2	46.6271	96.152	79.666	21578	FR_BRIN1351_PY094_BD_1.raw	0/0	3.13	0.001939	0.01496
FALSE	High	Sequest HT (A2)	Unambiguous	RLYYIGGEVF		1	6	Q15796-1	Q15796-1; Q15796-2; P84022-3; P84022; P84022-2; P84022-4	0	2	0.4245	0	1	1	608.821	1216.63	-1.35	-0.00082	918742	HCD (High Energy Collision Dissociation)	MS2	37.8526	107.601	77.8323	20838	FR_BRIN1351_PY094_BD_2.raw	0/0	2.78	0.001939	0.01284
FALSE	High	Sequest HT (A2)	Unambiguous	KLLDIRSYL		1	1	P51665	P51665	0	2	0.1887	0	1	1	560.84	1120.67	0.38	0.00021	531992	HCD (High Energy Collision Dissociation)	MS2	77.5225	150	76.4195	20380	FR_BRIN1351_PY094_BD_3.raw	0/0	2.65	0.001939	0.01424
FALSE	High	Sequest HT (A2)	Unambiguous	PGEVPEYPPYYQEEAGY		1	2	Q99439	Q99439-2; Q99439	0	2	0.4742	0	1	1	994.433	1987.86	-0.53	-0.00052	164877	HCD (High Energy Collision Dissociation)	MS2	0	150	80.5931	21772	FR_BRIN1351_PY094_BD_2.raw	0/0	3.1	0.001939	0.01504
FALSE	High	Sequest HT (A2)	Unambiguous	TGPNLHGLFGR		1	1	P99999	P99999	0	2	0.3669	0	1	1	584.814	1168.62	-1.4	-0.00082	227204	HCD (High Energy Collision Dissociation)	MS2	59.3163	150	56.4633	13584	FR_BRIN1351_PY094_BD_3.raw	0/0	2.78	0.001939	0.01422
FALSE	High	Sequest HT (A2)	Unambiguous	FIVDPVSNL		1	3	P15924-1	P15924-1; P15924-3; P15924-2	0	1	0.3474	0	1	1	1003.55	1003.55	0.03	3e-05	692442	HCD (High Energy Collision Dissociation)	MS2	72.6666	150	91.232	25381	FR_BRIN1351_PY094_BD_3.raw	0/0	3.08	0.001939	0.01304
FALSE	High	Sequest HT (A2)	Unambiguous	PGRPGAAEEALLQMESVA		1	1	Q969G5	Q969G5	0	2	0.4694	0	1	1	913.455	1825.9	-5.13	-0.00469	1414498	HCD (High Energy Collision Dissociation)	MS2	0	150	84.91	23362	FR_BRIN1351_PY094_BD_1.raw	0/0	3.92	0.001939	0.01546
FALSE	High	Sequest HT (A2)	Unambiguous	RLLDSEIKI		1	1	P17980	P17980	0	3	0.2089	0	1	1	362.888	1086.65	-0.76	-0.00027	305883	HCD (High Energy Collision Dissociation)	MS2	16.3548	150	56.9602	13757	FR_BRIN1351_PY094_BD_3.raw	0/0	2.92	0.001939	0.0139
FALSE	High	Sequest HT (A2)	Unambiguous	KLLDIRSYL		1	1	P51665	P51665	0	2	0.2159	0	1	1	560.84	1120.67	0.27	0.00015	447711	HCD (High Energy Collision Dissociation)	MS2	81.8379	150	76.4881	20380	FR_BRIN1351_PY094_BD_2.raw	0/0	2.64	0.001939	0.01549
FALSE	High	Sequest HT (A2)	Unambiguous	RVPELLHRL		1	3	Q14997	Q14997-3; Q14997-2; Q14997	0	3	0.4413	0	1	1	378.236	1132.69	-0.2	-8e-05	285291	HCD (High Energy Collision Dissociation)	MS2	49.1995	150	45.3913	9936	FR_BRIN1351_PY094_BD_1.raw	0/0	3.83	0.001939	0.01296
FALSE	High	Sequest HT (A2)	Unambiguous	KIAPNTPQL		1	5	Q5JPE7	Q5JPE7; Q5JPE7-2; Q5JPE7-3; Q15155; P69849	0	2	0.275	0	1	1	491.29	981.573	0.29	0.00014	1.48663e+06	HCD (High Energy Collision Dissociation)	MS2	8.364	65.324	45.3535	9923	FR_BRIN1351_PY094_BD_1.raw	0/0	3.2	0.001939	0.0132
FALSE	High	Sequest HT (A2)	Unambiguous	SILSLVTKI		1	1	Q12905	Q12905	0	2	0.1854	0	1	1	487.318	973.628	-1.39	-0.00068	1.00214e+06	HCD (High Energy Collision Dissociation)	MS2	11.6146	92.371	90.1896	25129	FR_BRIN1351_PY094_BD_1.raw	0/0	3.02	0.001939	0.01394
FALSE	High	Sequest HT (A2)	Unambiguous	SIYPSPTGV		1	1	Q6P2Q9	Q6P2Q9	0	1	0.3059	0	1	1	920.474	920.474	1.7	0.00156	908180	HCD (High Energy Collision Dissociation)	MS2	6.77799	150	60.9183	15193	FR_BRIN1351_PY094_BD_1.raw	0/0	2.55	0.001939	0.01537
FALSE	High	Sequest HT (A2)	Unambiguous	RLPDQFSKL		1	6	Q8TEU7-4	Q8TEU7-5; Q8TEU7-2; Q8TEU7-3; Q8TEU7-6; Q8TEU7; Q8TEU7-4	0	2	0.1447	0	1	1	552.314	1103.62	-0.77	-0.00042	551107	HCD (High Energy Collision Dissociation)	MS2	66.1484	129.487	50.7581	11601	FR_BRIN1351_PY094_BD_2.raw	0/0	2.35	0.001939	0.01504
FALSE	High	Sequest HT (A2)	Unambiguous	SAQGSDVSLTACKV		2	12	P05534; P01892	P05534; P01892; P13746; P01891; P30455; P30443; P30447; P16188; Q09160; P13746-2; P04439; P10316	0	2	0.5893	0	1	1	683.338	1365.67	0.21	0.00014	777340	HCD (High Energy Collision Dissociation)	MS2	28.7378	150	52.1311	12062	FR_BRIN1351_PY094_BD_2.raw	0/0	3.92	0.001939	0.01601
FALSE	High	Sequest HT (A2)	Unambiguous	RLLDSEIKI		1	1	P17980	P17980	0	3	0.1406	0	1	1	362.889	1086.65	0.09	3e-05	203226	HCD (High Energy Collision Dissociation)	MS2	27.4141	150	57.113	13894	FR_BRIN1351_PY094_BD_1.raw	0/0	3.13	0.001939	0.01396
FALSE	High	Sequest HT (A2)	Unambiguous	PRAIVEYRDLDAPDDVDFF		1	5	Q9BXP5	Q9BXP5-4; Q9BXP5-5; Q9BXP5-3; Q9BXP5; Q9BXP5-2	0	3	0.5567	0	1	1	751.7	2253.09	1.85	0.00139	309868	HCD (High Energy Collision Dissociation)	MS2	18.4451	150	87.4358	24212	FR_BRIN1351_PY094_BD_1.raw	0/0	3.79	0.001939	0.01473
FALSE	High	Sequest HT (A2)	Unambiguous	SKDNEGSWFRSLFVHKVD		1	1	Q9BPW8	Q9BPW8	0	4	0.5022	0	1	1	538.521	2151.06	0.97	0.00052	971656	HCD (High Energy Collision Dissociation)	MS2	38.0986	83.261	69.6323	18072	FR_BRIN1351_PY094_BD_2.raw	0/0	4.46	0.001939	0.01404
FALSE	High	Sequest HT (A2)	Unambiguous	SEYLRYEDTL		1	1	Q9H3M7	Q9H3M7	0	2	0.3223	0	1	1	644.806	1288.61	0.05	3e-05	401933	HCD (High Energy Collision Dissociation)	MS2	23.4812	150	60.8293	15074	FR_BRIN1351_PY094_BD_3.raw	0/0	3.01	0.001939	0.01506
FALSE	High	Sequest HT (A2)	Unambiguous	FVSDPLSDLKF		1	3	Q14738-1	Q14738-2; Q14738-3; Q14738-1	0	2	0.199	0	1	1	634.333	1267.66	1.66	0.00105	188459	HCD (High Energy Collision Dissociation)	MS2	73.7709	150	93.4647	26136	FR_BRIN1351_PY094_BD_3.raw	0/0	2.01	0.001939	0.01581
FALSE	High	Sequest HT (A2)	Unambiguous	SVLGKIWKL		1	2	Q9H223	Q9H223; Q9NZN3	0	2	0.3789	0	1	1	522.334	1043.66	0.12	6e-05	327065	HCD (High Energy Collision Dissociation)	MS2	51.4026	150	68.2707	17732	FR_BRIN1351_PY094_BD_1.raw	0/0	2.56	0.001939	0.01416
FALSE	High	Sequest HT (A2)	Unambiguous	FLITILDHL		1	4	Q13613-1	Q13613-2; Q13614-1; Q13613-1; Q13614-2	0	2	0.2052	0	1	1	542.826	1084.65	5.02	0.00272	311263	HCD (High Energy Collision Dissociation)	MS2	38.3815	150	107.766	30953	FR_BRIN1351_PY094_BD_1.raw	0/0	2.29	0.001939	0.01403
FALSE	High	Sequest HT (A2)	Unambiguous	KLLDQMPSL		1	1	Q9UII4	Q9UII4	0	2	0.2697	0	1	1	522.792	1044.58	0.29	0.00015	1.36943e+06	HCD (High Energy Collision Dissociation)	MS2	24.5496	80.576	71.9278	18876	FR_BRIN1351_PY094_BD_3.raw	0/0	3.04	0.001939	0.01548
FALSE	High	Sequest HT (A2)	Unambiguous	FLLDPVKGERL		1	9	Q15149-1	Q15149-4; Q15149-1; Q15149-6; Q15149-9; Q15149-3; Q15149-8; Q15149-5; Q15149-7; Q15149-2	0	3	0.4212	0	1	1	429.587	1286.75	0.53	0.00023	1.58898e+06	HCD (High Energy Collision Dissociation)	MS2	7.80645	53.901	65.5043	16686	FR_BRIN1351_PY094_BD_3.raw	0/0	3.3	0.001939	0.01565
FALSE	High	Sequest HT (A2)	Unambiguous	RLYDPASGTISL		1	1	Q9NRK6	Q9NRK6	0	2	0.1694	0	1	1	646.845	1292.68	-1.13	-0.00073	186806	HCD (High Energy Collision Dissociation)	MS2	57.5797	150	70.9485	18516	FR_BRIN1351_PY094_BD_2.raw	0/0	2.42	0.001939	0.01335
FALSE	High	Sequest HT (A2)	Unambiguous	RIVELFRNL		1	3	P40763	P40763-2; P40763; P40763-3	0	3	0.3323	0	1	1	387.236	1159.69	-2.12	-0.00082	640345	HCD (High Energy Collision Dissociation)	MS2	22.1414	150	65.8814	16816	FR_BRIN1351_PY094_BD_3.raw	0/0	3.19	0.001939	0.01455
FALSE	High	Sequest HT (A2)	Unambiguous	KLPEDIMKL		1	1	P10914	P10914	0	2	0.2159	0	1	1	543.813	1086.62	-3.61	-0.00196	556558	HCD (High Energy Collision Dissociation)	MS2	27.0057	150	63.1251	15863	FR_BRIN1351_PY094_BD_3.raw	0/0	2.64	0.001939	0.01477
FALSE	High	Sequest HT (A2)	Unambiguous	KLVELPYTV		1	1	Q9NPF4	Q9NPF4	0	2	0.2561	0	1	1	531.316	1061.62	0.41	0.00022	407249	HCD (High Energy Collision Dissociation)	MS2	51.5765	150	70.3684	18320	FR_BRIN1351_PY094_BD_2.raw	0/0	2.46	0.001939	0.01337
FALSE	High	Sequest HT (A2)	Unambiguous	KLPSNLPQL		1	1	Q9NVU7	Q9NVU7	0	2	0.2267	0	1	1	505.305	1009.6	-0.91	-0.00046	8787301	HCD (High Energy Collision Dissociation)	MS2	1.12631	10.957	61.916	15418	FR_BRIN1351_PY094_BD_2.raw	0/0	3	0.001939	0.0138
FALSE	High	Sequest HT (A2)	Unambiguous	GVIELYVKL		1	2	O60443	O60443-3; O60443	0	2	0.4781	0	1	1	517.318	1033.63	-0.48	-0.00025	560238	HCD (High Energy Collision Dissociation)	MS2	22.588	150	84.9515	23269	FR_BRIN1351_PY094_BD_3.raw	0/0	2.28	0.001939	0.01465
FALSE	High	Sequest HT (A2)	Unambiguous	ALVDQLWKL		1	1	Q6P1X5	Q6P1X5	0	2	0.2218	0	1	1	543.32	1085.63	-2.86	-0.00155	229357	HCD (High Energy Collision Dissociation)	MS2	61.5357	150	95.0318	26665	FR_BRIN1351_PY094_BD_3.raw	0/0	2.75	0.001939	0.0146
FALSE	High	Sequest HT (A2)	Unambiguous	YMIAHITGL		1	3	P04818	P04818-2; P04818; P04818-3	0	2	0.3874	0	1	1	509.773	1018.54	-0.5	-0.00026	345713	HCD (High Energy Collision Dissociation)	MS2	49.0185	150	70.86	18609	FR_BRIN1351_PY094_BD_1.raw	0/0	2.22	0.001939	0.01304
FALSE	High	Sequest HT (A2)	Unambiguous	QLLDLMHTL		1	2	Q92538-2	Q92538-2; Q92538-3	0	2	0.0678	0	1	1	542.296	1083.58	-2	-0.00109	277901	HCD (High Energy Collision Dissociation)	MS2	45.0372	150	93.1243	26022	FR_BRIN1351_PY094_BD_3.raw	0/0	2.36	0.001939	0.01527
FALSE	High	Sequest HT (A2)	Unambiguous	HLLEKIDHL		1	1	Q9NWR8	Q9NWR8	0	3	0.2727	0	1	1	373.217	1117.64	-0.6	-0.00022	365377	HCD (High Energy Collision Dissociation)	MS2	71.7571	131.214	48.5292	10855	FR_BRIN1351_PY094_BD_2.raw	0/0	2.2	0.001939	0.01523
FALSE	High	Sequest HT (A2)	Unambiguous	TVLGKIWKL		1	1	Q9H4M9	Q9H4M9	0	2	0.1297	0	1	1	529.342	1057.68	-0.71	-0.00038	1.86519e+06	HCD (High Energy Collision Dissociation)	MS2	26.8092	52.547	66.3021	16929	FR_BRIN1351_PY094_BD_2.raw	0/0	2.39	0.001939	0.01403
FALSE	High	Sequest HT (A2)	Unambiguous	MLPSILNQL		1	2	P20290-1	P20290-2; P20290-1	0	1	0.2473	0	1	1	1028.58	1028.58	1.36	0.0014	1.75113e+06	HCD (High Energy Collision Dissociation)	MS2	0	150	102.984	29274	FR_BRIN1351_PY094_BD_2.raw	0/0	2.83	0.001939	0.01474
FALSE	High	Sequest HT (A2)	Unambiguous	QMLELITRL		1	2	Q9UPY3	Q9UPY3; Q9UPY3-2	0	2	0.2455	0	1	1	558.828	1116.65	2.88	0.00161	284263	HCD (High Energy Collision Dissociation)	MS2	75.9364	150	87.3197	24070	FR_BRIN1351_PY094_BD_3.raw	0/0	2.24	0.001939	0.01559
FALSE	High	Sequest HT (A2)	Unambiguous	RIVQELPQL		1	3	Q6PIU2-2	Q6PIU2-3; Q6PIU2-2; Q6PIU2	0	2	0.1488	0	1	1	548.33	1095.65	0.85	0.00047	2.69695e+06	HCD (High Energy Collision Dissociation)	MS2	14.1727	41.452	64.1118	16296	FR_BRIN1351_PY094_BD_1.raw	0/0	2.42	0.001939	0.01435
FALSE	High	Sequest HT (A2)	Unambiguous	FLLDPVKGERL		1	9	Q15149-1	Q15149-4; Q15149-1; Q15149-6; Q15149-9; Q15149-3; Q15149-8; Q15149-5; Q15149-7; Q15149-2	0	2	0.3292	0	1	1	643.876	1286.75	-1.29	-0.00083	197469	HCD (High Energy Collision Dissociation)	MS2	51.6545	150	65.295	16583	FR_BRIN1351_PY094_BD_2.raw	0/0	2.43	0.001939	0.01318
FALSE	High	Sequest HT (A2)	Unambiguous	STLHLVLRL		1	4	P62987	P62987; P62979; P0CG47; P0CG48	0	3	0.3538	0	1	1	351.225	1051.66	-1.08	-0.00038	923452	HCD (High Energy Collision Dissociation)	MS2	2.91332	150	65.8204	16795	FR_BRIN1351_PY094_BD_3.raw	0/0	2.6	0.001939	0.01526
FALSE	High	Sequest HT (A2)	Unambiguous	QLYNQIIKL		1	1	O76094	O76094	0	2	0.2588	0	1	1	566.84	1132.67	-0.48	-0.00027	278520	HCD (High Energy Collision Dissociation)	MS2	66.5633	150	73.4268	19356	FR_BRIN1351_PY094_BD_2.raw	0/0	2.28	0.001939	0.01389
FALSE	High	Sequest HT (A2)	Unambiguous	AVQEKVFEL		1	3	Q06323-2	Q06323-3; Q06323-2; Q06323-1	0	2	0.3182	0	1	1	531.796	1062.58	1.44	0.00077	1.23387e+06	HCD (High Energy Collision Dissociation)	MS2	23.6623	61.482	61.6137	15343	FR_BRIN1351_PY094_BD_3.raw	0/0	2.64	0.001939	0.0157
FALSE	High	Sequest HT (A2)	Unambiguous	ILLAELEQL		1	1	P08670	P08670	0	1	0.0601	0	1	1	1041.62	1041.62	-0.02	-2e-05	239414	HCD (High Energy Collision Dissociation)	MS2	0	150	107.724	30835	FR_BRIN1351_PY094_BD_2.raw	0/0	2.33	0.001939	0.01602
FALSE	High	Sequest HT (A2)	Unambiguous	KLVDFVIHF		1	3	P59998-3	P59998; P59998-3; P59998-4	0	2	0.4586	0	1	1	559.323	1117.64	-1.32	-0.00074	173011	HCD (High Energy Collision Dissociation)	MS2	65.1634	150	84.7378	23182	FR_BRIN1351_PY094_BD_2.raw	0/0	2.9	0.001939	0.01404
FALSE	High	Sequest HT (A2)	Unambiguous	KLQEFLQTL		1	4	Q9NVI1-3	Q9NVI1-3; Q9NVI1-4; Q9NVI1-2; Q9NVI1-1	0	2	0.0268	0	1	1	560.325	1119.64	2.47	0.00138	453796	HCD (High Energy Collision Dissociation)	MS2	52.3226	150	75.1141	20043	FR_BRIN1351_PY094_BD_1.raw	0/0	2.61	0.001939	0.01292
FALSE	High	Sequest HT (A2)	Unambiguous	FLFGYPKRL		1	1	Q9HAY2	Q9HAY2	0	2	0.2264	0	1	1	570.832	1140.66	-0.22	-0.00013	481430	HCD (High Energy Collision Dissociation)	MS2	54.5596	150	64.5568	16329	FR_BRIN1351_PY094_BD_2.raw	0/0	2.12	0.003707	0.01624
FALSE	High	Sequest HT (A2)	Unambiguous	RLLPRLLLL		1	2	P43307	P43307; P43307-2	0	3	0.0307	0	1	1	369.597	1106.78	-0.23	-9e-05	1148273	HCD (High Energy Collision Dissociation)	MS2	5.80417	108.148	83.1614	22661	FR_BRIN1351_PY094_BD_3.raw	0/0	3.26	0.003707	0.01694
FALSE	High	Sequest HT (A2)	Unambiguous	KVVEIVKKL		1	1	O43290	O43290	0	2	0.176	0	1	1	528.364	1055.72	1.72	0.00091	70288.1	HCD (High Energy Collision Dissociation)	MS2	53.5075	150	37.0367	7166	FR_BRIN1351_PY094_BD_2.raw	0/0	2.33	0.003707	0.01614
FALSE	High	Sequest HT (A2)	Unambiguous	SIYPSPTGV		1	1	Q6P2Q9	Q6P2Q9	0	1	0.2073	0	1	1	920.474	920.474	1.43	0.00132	642192	HCD (High Energy Collision Dissociation)	MS2	0	150	61.296	15207	FR_BRIN1351_PY094_BD_2.raw	0/0	2.75	0.003707	0.01625
FALSE	High	Sequest HT (A2)	Unambiguous	RIVQELPQL		1	3	Q6PIU2-2	Q6PIU2-3; Q6PIU2-2; Q6PIU2	0	2	0.2015	0	1	1	548.331	1095.65	1.63	0.00089	2.67344e+06	HCD (High Energy Collision Dissociation)	MS2	12.809	33.79	64.0169	16143	FR_BRIN1351_PY094_BD_2.raw	0/0	2.68	0.003707	0.01666
FALSE	High	Sequest HT (A2)	Unambiguous	PLLEAVPKTGDEKDVSV		1	1	Q16543	Q16543	0	3	0.3743	0	1	1	599.66	1796.97	0.95	0.00057	258142	HCD (High Energy Collision Dissociation)	MS2	72.574	150	57.2131	13809	FR_BRIN1351_PY094_BD_2.raw	0/0	3.5	0.003707	0.01674
FALSE	High	Sequest HT (A2)	Unambiguous	SVLGKIWKL		1	2	Q9H223	Q9H223; Q9NZN3	0	2	0.3755	0	1	1	522.333	1043.66	-2.1	-0.0011	401476	HCD (High Energy Collision Dissociation)	MS2	52.8874	150	68.1055	17582	FR_BRIN1351_PY094_BD_3.raw	0/0	2.53	0.003707	0.01646
FALSE	High	Sequest HT (A2)	Unambiguous	KVVDVVRNL		1	2	P20591	P20591; P20591-2	0	2	0.2755	0	1	1	521.325	1041.64	0.37	0.00019	377764	HCD (High Energy Collision Dissociation)	MS2	59.059	150	47.2349	10549	FR_BRIN1351_PY094_BD_1.raw	0/0	2.65	0.003707	0.01696
FALSE	High	Sequest HT (A2)	Unambiguous	SVVELVNKL		1	1	Q9BQE5	Q9BQE5	0	2	0.1462	0	1	1	500.806	1000.61	1.98	0.00099	392503	HCD (High Energy Collision Dissociation)	MS2	67.8803	144.853	69.2265	18055	FR_BRIN1351_PY094_BD_1.raw	0/0	2.53	0.003707	0.01673
FALSE	High	Sequest HT (A2)	Unambiguous	RLPDQFSKL		1	6	Q8TEU7-4	Q8TEU7-5; Q8TEU7-2; Q8TEU7-3; Q8TEU7-6; Q8TEU7; Q8TEU7-4	0	2	0.1336	0	1	1	552.314	1103.62	0.67	0.00037	639713	HCD (High Energy Collision Dissociation)	MS2	63.9416	90.719	50.7223	11710	FR_BRIN1351_PY094_BD_1.raw	0/0	2.32	0.003707	0.01606
FALSE	High	Sequest HT (A2)	Unambiguous	ALPLLGELPRL		1	7	P08174-7	P08174-5; P08174-6; P08174-4; P08174-2; P08174-7; P08174-1; P08174-3	0	2	0.5697	0	1	1	596.378	1191.75	1.78	0.00106	189707	HCD (High Energy Collision Dissociation)	MS2	76.436	150	102.716	29185	FR_BRIN1351_PY094_BD_2.raw	0/0	2.44	0.003707	0.01699
FALSE	High	Sequest HT (A2)	Unambiguous	SEYLRYEDTL		1	1	Q9H3M7	Q9H3M7	0	2	0.2089	0	1	1	644.807	1288.61	0.15	9e-05	762374	HCD (High Energy Collision Dissociation)	MS2	18.2219	150	60.9168	15075	FR_BRIN1351_PY094_BD_2.raw	0/0	2.92	0.003707	0.01651
FALSE	High	Sequest HT (A2)	Unambiguous	VAYKFPELL		1	3	Q8IWV8	Q8IWV8-3; Q8IWV8; Q8IWV8-4	0	2	0.087	0	1	1	540.31	1079.61	-1.46	-0.00079	318324	HCD (High Energy Collision Dissociation)	MS2	70.3051	150	83.0767	22619	FR_BRIN1351_PY094_BD_2.raw	0/0	2.53	0.003707	0.01639
FALSE	High	Sequest HT (A2)	Unambiguous	QVTQPTVGMNFKTPRGPV		1	1	P08708	P08708	0	3	0.3854	0	1	1	653.016	1957.03	-0.04	-2e-05	130243	HCD (High Energy Collision Dissociation)	MS2	70.8637	150	57.9249	14053	FR_BRIN1351_PY094_BD_2.raw	0/0	3.14	0.003707	0.01615
FALSE	High	Sequest HT (A2)	Unambiguous	PRKIEEIKDFLLTARRKD		1	1	P63173	P63173	0	4	0.378	0	1	1	557.827	2228.29	0.06	3e-05	512990	HCD (High Energy Collision Dissociation)	MS2	21.8618	150	54.5853	13027	FR_BRIN1351_PY094_BD_1.raw	0/0	3.73	0.003707	0.01653
FALSE	High	Sequest HT (A2)	Unambiguous	SLEKSVLLEL		1	1	Q70SY1	Q70SY1	0	2	0.1484	0	1	1	565.836	1130.66	-1.66	-0.00094	724857	HCD (High Energy Collision Dissociation)	MS2	52.0917	150	79.9869	21582	FR_BRIN1351_PY094_BD_3.raw	0/0	2.83	0.003707	0.0165
FALSE	High	Sequest HT (A2)	Unambiguous	FILEPLYKI		1	3	Q15029	Q15029-2; Q15029-3; Q15029	0	2	0.2095	0	1	1	568.34	1135.67	-2.87	-0.00163	558459	HCD (High Energy Collision Dissociation)	MS2	53.05	150	92.4433	25767	FR_BRIN1351_PY094_BD_2.raw	0/0	2.1	0.003707	0.01682
FALSE	High	Sequest HT (A2)	Unambiguous	KLLDLMPRL		1	2	Q96HW7	Q96HW7-4; Q96HW7	0	2	0.1921	0	1	1	549.838	1098.67	-1.47	-0.00081	268606	HCD (High Energy Collision Dissociation)	MS2	69.2851	150	79.2113	21317	FR_BRIN1351_PY094_BD_3.raw	0/0	2.29	0.003707	0.01615
FALSE	High	Sequest HT (A2)	Unambiguous	FLYPFPLAL		1	1	Q5BJD5-1	Q5BJD5-1	0	2	0.3698	0	1	1	540.809	1080.61	-1.69	-0.00091	1.01298e+06	HCD (High Energy Collision Dissociation)	MS2	0	150	130.769	38546	FR_BRIN1351_PY094_BD_1.raw	0/0	3.38	0.003707	0.01633
FALSE	High	Sequest HT (A2)	Unambiguous	RLPESVERL		1	2	O75955	O75955; O75955-2	0	3	0.2014	0	1	1	366.88	1098.63	-0.94	-0.00034	69679.4	HCD (High Energy Collision Dissociation)	MS2	61.6099	150	44.0215	9485	FR_BRIN1351_PY094_BD_1.raw	0/0	2.88	0.003707	0.01696
FALSE	High	Sequest HT (A2)	Unambiguous	LLPPPLPSL		1	2	Q96JX3-1	Q96JX3-2; Q96JX3-1	0	2	0.1827	0	1	1	473.801	946.594	-3.25	-0.00154	835247	HCD (High Energy Collision Dissociation)	MS2	33.8408	150	100.037	28382	FR_BRIN1351_PY094_BD_3.raw	0/0	1.97	0.003707	0.01677
FALSE	High	Sequest HT (A2)	Unambiguous	HLTDITLKV		1	2	Q15046-2	Q15046-2; Q15046	0	2	0.0797	0	1	1	520.313	1039.62	3.34	0.00173	740906	HCD (High Energy Collision Dissociation)	MS2	44.7214	135.346	54.6909	12974	FR_BRIN1351_PY094_BD_3.raw	0/0	2.51	0.004402	0.02001
FALSE	High	Sequest HT (A2)	Unambiguous	PRKIEEIKDFLLTARRKD		1	1	P63173	P63173	0	4	0.3291	0	1	1	557.827	2228.29	-0.93	-0.00052	257358	HCD (High Energy Collision Dissociation)	MS2	33.2944	150	54.0264	12744	FR_BRIN1351_PY094_BD_3.raw	0/0	2.34	0.004402	0.02204
FALSE	High	Sequest HT (A2)	Unambiguous	GLLAKIFEL		1	2	Q53EZ4-1	Q53EZ4-2; Q53EZ4-1	0	2	0.1007	0	1	1	502.313	1003.62	-0.74	-0.00037	743796	HCD (High Energy Collision Dissociation)	MS2	11.9495	150	102.809	29305	FR_BRIN1351_PY094_BD_3.raw	0/0	2.68	0.004402	0.01906
FALSE	High	Sequest HT (A2)	Unambiguous	KIFDEILVNA		1	6	Q02880	P11388-1; Q02880-2; Q02880; P11388-2; P11388-3; P11388-4	0	2	0.3093	0	1	1	581.328	1161.65	-2.83	-0.00164	555734	HCD (High Energy Collision Dissociation)	MS2	55.1754	123.362	78.7165	21149	FR_BRIN1351_PY094_BD_3.raw	0/0	2.91	0.004402	0.02075
FALSE	High	Sequest HT (A2)	Unambiguous	ILLKALTNL		1	2	Q9UBQ5	Q9UBQ5; Q9UBQ5-2	0	2	0.1466	0	1	1	499.833	998.658	-2.54	-0.00127	704391	HCD (High Energy Collision Dissociation)	MS2	58.1374	150	78.6654	21132	FR_BRIN1351_PY094_BD_3.raw	0/0	2.66	0.004402	0.0187
FALSE	High	Sequest HT (A2)	Unambiguous	GLIDKVNEL		1	2	P61011-1	P61011-2; P61011-1	0	2	0.2183	0	1	1	500.788	1000.57	2.17	0.00108	1.60649e+06	HCD (High Energy Collision Dissociation)	MS2	36.2857	56.889	64.3389	16375	FR_BRIN1351_PY094_BD_1.raw	0/0	2.52	0.004402	0.01788
FALSE	High	Sequest HT (A2)	Unambiguous	PRKIEEIKDFLLTARRKD		1	1	P63173	P63173	0	4	0.3408	0	1	1	557.826	2228.28	-1.47	-0.00082	484713	HCD (High Energy Collision Dissociation)	MS2	28.6313	150	54.3812	12866	FR_BRIN1351_PY094_BD_3.raw	0/0	3.11	0.004402	0.01791
FALSE	High	Sequest HT (A2)	Unambiguous	TGPNLHGLFGR		1	1	P99999	P99999	0	3	0.3735	0	1	1	390.212	1168.62	-0.37	-0.00014	266118	HCD (High Energy Collision Dissociation)	MS2	37.9018	150	59.4403	14691	FR_BRIN1351_PY094_BD_1.raw	0/0	2.57	0.004402	0.01981
FALSE	High	Sequest HT (A2)	Unambiguous	VGAGAPVYL		1	11	Q9BTM1-2	Q7L7L0; Q8IUE6; P04908; Q93077; Q99878; Q96KK5; Q9BTM1-2; Q9BTM1-1; P16104; P20671; P0C0S8	0	1	0.25	0	1	1	846.475	846.475	3.54	0.003	413623	HCD (High Energy Collision Dissociation)	MS2	0	150	66.3111	16932	FR_BRIN1351_PY094_BD_2.raw	0/0	2.4	0.004402	0.01958
FALSE	High	Sequest HT (A2)	Unambiguous	KLVELPYTV		1	1	Q9NPF4	Q9NPF4	0	2	0.2375	0	1	1	531.316	1061.62	-0.05	-3e-05	450311	HCD (High Energy Collision Dissociation)	MS2	48.1999	150	70.4407	18467	FR_BRIN1351_PY094_BD_1.raw	0/0	2.61	0.004402	0.0229
FALSE	High	Sequest HT (A2)	Unambiguous	KIVDFSYSV		1	3	O60566-3	O60566-3; O60566-2; O60566	0	2	0.3973	0	1	1	529.282	1057.56	-0.11	-6e-05	613864	HCD (High Energy Collision Dissociation)	MS2	66.2057	150	66.0379	16965	FR_BRIN1351_PY094_BD_1.raw	0/0	2.92	0.004402	0.01853
FALSE	High	Sequest HT (A2)	Unambiguous	PGEVPEYPPYYQEEAGY		1	2	Q99439	Q99439-2; Q99439	0	2	0.5562	0	1	1	994.436	1987.86	2.54	0.00253	225648	HCD (High Energy Collision Dissociation)	MS2	0	150	80.6318	21909	FR_BRIN1351_PY094_BD_1.raw	0/0	3.2	0.004402	0.02035
FALSE	High	Sequest HT (A2)	Unambiguous	KMIEDLQNEL		1	1	Q8IY18	Q8IY18	0	2	0.3115	0	1	1	616.815	1232.62	3.43	0.00211	261853	HCD (High Energy Collision Dissociation)	MS2	39.7747	150	64.065	16280	FR_BRIN1351_PY094_BD_1.raw	0/0	3.21	0.004402	0.0221
FALSE	High	Sequest HT (A2)	Unambiguous	PPVKTKFGYHIIMVEGRK		1	2	Q9Y237-2	Q9Y237-2; Q9Y237	0	4	0.3246	0	1	1	525.8	2100.18	0.32	0.00017	96616.1	HCD (High Energy Collision Dissociation)	MS2	38.2626	150	44.0956	9510	FR_BRIN1351_PY094_BD_1.raw	0/0	4.19	0.004402	0.01955
FALSE	High	Sequest HT (A2)	Unambiguous	FLREYFERL		1	2	P10644	P10644; P10644-2	0	3	0.3113	0	1	1	424.897	1272.68	1.79	0.00076	72465.6	HCD (High Energy Collision Dissociation)	MS2	63.9514	150	70.734	18566	FR_BRIN1351_PY094_BD_1.raw	0/0	2.57	0.004402	0.02244
FALSE	High	Sequest HT (A2)	Unambiguous	KLQEFLQTL		1	4	Q9NVI1-3	Q9NVI1-3; Q9NVI1-4; Q9NVI1-2; Q9NVI1-1	0	2	0.1149	0	1	1	560.326	1119.64	3.23	0.00181	577285	HCD (High Energy Collision Dissociation)	MS2	52.3479	124.079	75.0467	19897	FR_BRIN1351_PY094_BD_2.raw	0/0	2.61	0.004402	0.02086
FALSE	High	Sequest HT (A2)	Unambiguous	SLADSLQSL		1	1	Q52LW3	Q52LW3	0	1	0.0847	0	1	1	933.49	933.49	1.26	0.00118	400858	HCD (High Energy Collision Dissociation)	MS2	49.3353	150	82.2324	22456	FR_BRIN1351_PY094_BD_1.raw	0/0	2.95	0.004402	0.02104
FALSE	High	Sequest HT (A2)	Unambiguous	TGPNLHGLFGR		1	1	P99999	P99999	0	3	0.4014	0	1	1	390.212	1168.62	0.5	0.00019	264073	HCD (High Energy Collision Dissociation)	MS2	27.9021	150	54.2703	12827	FR_BRIN1351_PY094_BD_3.raw	0/0	2.79	0.004402	0.01939
FALSE	High	Sequest HT (A2)	Selected	KVLDLKINL		1	4	Q96RL7	Q96RL7-2; Q96RL7-4; Q96RL7-3; Q96RL7	0	2	0.0132	0	1	1	528.344	1055.68	-0.7	-0.00037	532366	HCD (High Energy Collision Dissociation)	MS2	36.6812	150	65.7999	16884	FR_BRIN1351_PY094_BD_1.raw	0/0	3.79	0.004402	0.02112
FALSE	High	Sequest HT (A2)	Unambiguous	KIPTPIVGV		1	1	P51003	P51003	0	2	0.2984	0	1	1	462.3	923.592	-0.5	-0.00023	937137	HCD (High Energy Collision Dissociation)	MS2	57.9344	120.744	59.7964	14812	FR_BRIN1351_PY094_BD_1.raw	0/0	3.05	0.004402	0.01884
FALSE	High	Sequest HT (A2)	Unambiguous	KLLLRLPSL		1	4	P10589	P24468-3; P24468; P10589; P24468-2	0	2	0.2458	0	1	1	526.863	1052.72	-0.22	-0.00011	223290	HCD (High Energy Collision Dissociation)	MS2	83.4296	150	73.5454	19418	FR_BRIN1351_PY094_BD_3.raw	0/0	2.36	0.004402	0.02187
FALSE	High	Sequest HT (A2)	Unambiguous	AAAGSPVFL		1	2	O95907	O15427; O95907	0	1	0.219	0	1	1	832.456	832.456	-0.11	-9e-05	5064257	HCD (High Energy Collision Dissociation)	MS2	26.6327	38.77	72.1248	18942	FR_BRIN1351_PY094_BD_3.raw	0/0	2.42	0.004402	0.02179
FALSE	High	Sequest HT (A2)	Unambiguous	TLWGIQKEL		1	3	P00338-3	P00338-4; P00338-3; P00338-1	0	2	0.2242	0	1	1	544.312	1087.62	1.62	0.00088	507583	HCD (High Energy Collision Dissociation)	MS2	52.8894	150	71.1259	18698	FR_BRIN1351_PY094_BD_1.raw	0/0	2.23	0.004402	0.02289
FALSE	High	Sequest HT (A2)	Unambiguous	QLVDIIEKV		1	3	P61289-2	P61289-2; P61289-3; P61289-1	0	2	0.2257	0	1	1	528.819	1056.63	0.11	6e-05	1.30747e+06	HCD (High Energy Collision Dissociation)	MS2	33.6672	60.229	78.0712	21037	FR_BRIN1351_PY094_BD_1.raw	0/0	3.19	0.004402	0.01812
FALSE	High	Sequest HT (A2)	Unambiguous	FVCDIRPEI		1	1	O75348	O75348	0	2	0.1609	0	1	1	546.281	1091.56	0.18	0.0001	197977	HCD (High Energy Collision Dissociation)	MS2	80.7583	150	75.2501	19965	FR_BRIN1351_PY094_BD_2.raw	0/0	1.74	0.004402	0.01807
FALSE	High	Sequest HT (A2)	Unambiguous	TVLGKIWKL		1	1	Q9H4M9	Q9H4M9	0	3	0.0859	0	1	1	353.23	1057.68	-0.84	-0.0003	416114	HCD (High Energy Collision Dissociation)	MS2	50.0728	150	66.8267	17141	FR_BRIN1351_PY094_BD_3.raw	0/0	2.56	0.004402	0.0217
FALSE	High	Sequest HT (A2)	Unambiguous	TGPNLHGLFGR		1	1	P99999	P99999	0	3	0.2619	0	1	1	390.212	1168.62	-0.13	-5e-05	268510	HCD (High Energy Collision Dissociation)	MS2	38.2478	150	58.4418	14265	FR_BRIN1351_PY094_BD_3.raw	0/0	2.94	0.004402	0.01715
FALSE	High	Sequest HT (A2)	Unambiguous	YVIDPIKGL		1	9	Q15149-1	Q15149-4; Q15149-1; Q15149-6; Q15149-9; Q15149-3; Q15149-8; Q15149-5; Q15149-7; Q15149-2	0	2	0.2256	0	1	1	509.302	1017.6	-1.16	-0.00059	19397950	HCD (High Energy Collision Dissociation)	MS2	1.64203	4.339	74.6755	19795	FR_BRIN1351_PY094_BD_3.raw	0/0	1.95	0.004402	0.01998
FALSE	High	Sequest HT (A2)	Unambiguous	SVVESVFKL		1	2	P56537-1	P56537-2; P56537-1	0	2	0.3934	0	1	1	504.292	1007.58	-1.25	-0.00063	14306343	HCD (High Energy Collision Dissociation)	MS2	4.84294	6.029	77.5559	20865	FR_BRIN1351_PY094_BD_1.raw	0/0	2.44	0.004402	0.02152
FALSE	High	Sequest HT (A2)	Unambiguous	RLLDSEIKI		1	1	P17980	P17980	0	3	0.1424	0	1	1	362.889	1086.65	-0.5	-0.00018	240617	HCD (High Energy Collision Dissociation)	MS2	35.018	150	57.0228	13744	FR_BRIN1351_PY094_BD_2.raw	0/0	2.88	0.004402	0.01795
FALSE	High	Sequest HT (A2)	Unambiguous	SVVESVFKL		1	2	P56537-1	P56537-2; P56537-1	0	2	0.3286	0	1	1	504.292	1007.58	0.33	0.00016	894735	HCD (High Energy Collision Dissociation)	MS2	67.2386	67.306	77.1897	20739	FR_BRIN1351_PY094_BD_1.raw	0/0	2.1	0.004402	0.02056
FALSE	High	Sequest HT (A2)	Unambiguous	LLPEGPPAI		1	4	Q15011-1	Q15011-1; Q15011-3; Q15011-2; Q15011-4	0	2	0.1037	0	1	1	453.769	906.531	1.79	0.00081	749740	HCD (High Energy Collision Dissociation)	MS2	29.0369	121.612	75.368	20004	FR_BRIN1351_PY094_BD_2.raw	0/0	2.41	0.004402	0.02205
FALSE	High	Sequest HT (A2)	Unambiguous	RLLEDGEDFNL		1	1	P05783	P05783	0	2	0.4385	0	1	1	660.825	1320.64	0.07	5e-05	115199	HCD (High Energy Collision Dissociation)	MS2	72.6962	150	73.5751	19406	FR_BRIN1351_PY094_BD_2.raw	0/0	2.44	0.004402	0.02152
FALSE	High	Sequest HT (A2)	Unambiguous	ALLELLERL		1	3	P36406-1	P36406-1; P36406-3; P36406-2	0	2	0.2966	0	1	1	535.333	1069.66	-2.31	-0.00123	726333	HCD (High Energy Collision Dissociation)	MS2	50.4366	150	108.457	31174	FR_BRIN1351_PY094_BD_3.raw	0/0	2.36	0.004402	0.02289
FALSE	High	Sequest HT (A2)	Unambiguous	YVILKTVQL		1	4	P06396	P06396-2; P06396; P06396-4; P06396-3	0	2	0.3021	0	1	1	538.84	1076.67	0.59	0.00032	254166	HCD (High Energy Collision Dissociation)	MS2	67.974	150	72.1729	18933	FR_BRIN1351_PY094_BD_2.raw	0/0	1.92	0.004402	0.01928
FALSE	High	Sequest HT (A2)	Unambiguous	FLIEEQKIVV		1	1	P49207	P49207	0	2	0.3817	0	1	1	609.361	1217.71	0.53	0.00032	502142	HCD (High Energy Collision Dissociation)	MS2	68.0252	150	76.6741	20564	FR_BRIN1351_PY094_BD_1.raw	0/0	2.41	0.004402	0.02132
FALSE	High	Sequest HT (A2)	Unambiguous	KVIEINPYL		1	4	P28062-1	P28074-1; P28062-2; P28074-2; P28062-1	0	2	0.3043	0	1	1	544.821	1088.64	0.14	8e-05	3.60747e+06	HCD (High Energy Collision Dissociation)	MS2	52.2539	17.451	67.7602	17555	FR_BRIN1351_PY094_BD_1.raw	0/0	2.07	0.004402	0.01904
FALSE	High	Sequest HT (A2)	Unambiguous	TGPNLHGLFGR		1	1	P99999	P99999	0	3	0.3941	0	1	1	390.212	1168.62	-0.13	-5e-05	247815	HCD (High Energy Collision Dissociation)	MS2	32.332	150	59.3628	14577	FR_BRIN1351_PY094_BD_3.raw	0/0	2.69	0.004402	0.02166
FALSE	High	Sequest HT (A2)	Unambiguous	FVINVVNRL		1	3	P12110	P12110; P12110-2; P12110-3	0	2	0.2395	0	1	1	537.328	1073.65	2.45	0.00131	452637	HCD (High Energy Collision Dissociation)	MS2	72.3394	115.858	75.1742	19962	FR_BRIN1351_PY094_BD_3.raw	0/0	2.63	0.004402	0.02295
FALSE	High	Sequest HT (A2)	Unambiguous	YLINEIDRI		1	5	Q03001-7	Q03001-14; Q03001-8; Q03001-9; Q03001-7; Q03001-3	0	2	0.2481	0	1	1	574.819	1148.63	-0.29	-0.00017	748758	HCD (High Energy Collision Dissociation)	MS2	39.9692	150	76.0143	20343	FR_BRIN1351_PY094_BD_1.raw	0/0	2.66	0.004402	0.01895
FALSE	High	Sequest HT (A2)	Unambiguous	FLFNTENKL		1	2	Q13907-2	Q13907-2; Q13907	0	2	0.298	0	1	1	563.301	1125.6	1.11	0.00063	221138	HCD (High Energy Collision Dissociation)	MS2	40.1354	150	69.0407	17897	FR_BRIN1351_PY094_BD_3.raw	0/0	1.98	0.004402	0.02297
FALSE	High	Sequest HT (A2)	Unambiguous	SIYPSPTGV		1	1	Q6P2Q9	Q6P2Q9	0	1	0.2359	0	1	1	920.474	920.474	2.3	0.00211	590585	HCD (High Energy Collision Dissociation)	MS2	0	150	61.2758	15317	FR_BRIN1351_PY094_BD_1.raw	0/0	2.84	0.004402	0.0197
FALSE	High	Sequest HT (A2)	Unambiguous	VLDDKLVFV		1	4	Q4KMQ2-2	Q4KMQ2-1; Q4KMQ2-4; Q4KMQ2-2; Q4KMQ2-3	0	2	0.4119	0	1	1	524.308	1047.61	1.14	0.0006	561364	HCD (High Energy Collision Dissociation)	MS2	49.0819	148.265	78.5311	21192	FR_BRIN1351_PY094_BD_1.raw	0/0	3.18	0.004402	0.01785
FALSE	High	Sequest HT (A2)	Unambiguous	VGAGAPVYL		1	11	Q9BTM1-2	Q7L7L0; Q8IUE6; P04908; Q93077; Q99878; Q96KK5; Q9BTM1-2; Q9BTM1-1; P16104; P20671; P0C0S8	0	1	0.2602	0	1	1	846.471	846.471	-0.57	-0.00048	4636154	HCD (High Energy Collision Dissociation)	MS2	0	36.43	66.6558	17082	FR_BRIN1351_PY094_BD_3.raw	0/0	2.46	0.004402	0.02152
FALSE	High	Sequest HT (A2)	Unambiguous	KILETLYTL		1	2	Q5W0V3	Q5W0V3-2; Q5W0V3	0	2	0.25	0	1	1	547.328	1093.65	-1.69	-0.00093	529088	HCD (High Energy Collision Dissociation)	MS2	67.6432	150	76.6151	20446	FR_BRIN1351_PY094_BD_3.raw	0/0	2.84	0.004402	0.02169
FALSE	High	Sequest HT (A2)	Unambiguous	VHKSFVEVNEEGTEAAAA		1	4	P30740	P35237; P30740; P50453; P30740-2	0	3	0.3841	0	1	1	629.974	1887.91	-1.23	-0.00077	96786	HCD (High Energy Collision Dissociation)	MS2	46.4331	150	43.6895	9375	FR_BRIN1351_PY094_BD_1.raw	0/0	2.76	0.004402	0.02091
FALSE	High	Sequest HT (A2)	Unambiguous	RLWPKIQGL		1	1	Q9NX09	Q9NX09	0	2	0.2782	0	1	1	555.842	1110.68	-1.28	-0.00071	1.26135e+06	HCD (High Energy Collision Dissociation)	MS2	24.2403	150	61.9789	15441	FR_BRIN1351_PY094_BD_2.raw	0/0	2.84	0.004402	0.01816
FALSE	High	Sequest HT (A2)	Unambiguous	KLPEDIMKL		1	1	P10914	P10914	0	3	0.1606	0	1	1	362.878	1086.62	-3.56	-0.00129	406863	HCD (High Energy Collision Dissociation)	MS2	10.9307	150	63.0103	15916	FR_BRIN1351_PY094_BD_1.raw	0/0	2.74	0.004402	0.01852
FALSE	High	Sequest HT (A2)	Unambiguous	FLFNTENKL		1	2	Q13907-2	Q13907-2; Q13907	0	2	0.26	0	1	1	563.302	1125.6	2.31	0.0013	209030	HCD (High Energy Collision Dissociation)	MS2	46.3089	150	69.1654	18034	FR_BRIN1351_PY094_BD_1.raw	0/0	2	0.004402	0.01746
FALSE	High	Sequest HT (A2)	Unambiguous	RLAEVELRL		1	5	Q9BVG8-6	Q9BVG8-3; Q9BVG8-2; Q9BVG8-4; Q9BVG8-6; Q9BVG8-5	0	3	0.1882	0	1	1	366.893	1098.66	0.19	7e-05	157271	HCD (High Energy Collision Dissociation)	MS2	69.0365	150	57.149	13786	FR_BRIN1351_PY094_BD_2.raw	0/0	2.87	0.004402	0.01992
FALSE	High	Sequest HT (A2)	Unambiguous	GLIDKVNEL		1	2	P61011-1	P61011-2; P61011-1	0	2	0.25	0	1	1	500.787	1000.57	0.34	0.00017	1.53747e+06	HCD (High Energy Collision Dissociation)	MS2	33.9645	48.12	64.2959	16240	FR_BRIN1351_PY094_BD_2.raw	0/0	2.48	0.004402	0.01814
FALSE	High	Sequest HT (A2)	Unambiguous	KEIFLRELI		1	5	P07900-2	P07900-2; P14625; P07900; P08238; Q14568	0	2	0.2036	0	1	1	580.856	1160.71	1.48	0.00086	400690	HCD (High Energy Collision Dissociation)	MS2	56.4749	150	69.3609	18004	FR_BRIN1351_PY094_BD_3.raw	0/0	2.8	0.004402	0.01957
FALSE	High	Sequest HT (A2)	Unambiguous	YLPDLHHLRL		1	1	O15230	O15230	0	3	0.4751	0	1	1	426.243	1276.72	-0.17	-7e-05	126372	HCD (High Energy Collision Dissociation)	MS2	50.8019	150	63.5403	16100	FR_BRIN1351_PY094_BD_1.raw	0/0	2.61	0.004402	0.02093
FALSE	High	Sequest HT (A2)	Unambiguous	RIVQELPQL		1	3	Q6PIU2-2	Q6PIU2-3; Q6PIU2-2; Q6PIU2	0	2	0.2	0	1	1	548.33	1095.65	0.52	0.00028	2617215	HCD (High Energy Collision Dissociation)	MS2	17.049	42.346	64.0291	16174	FR_BRIN1351_PY094_BD_3.raw	0/0	2.25	0.004402	0.02253
FALSE	High	Sequest HT (A2)	Unambiguous	HILDFSPSL		1	1	Q9BQ90	Q9BQ90	0	2	0.3123	0	1	1	514.775	1028.54	1.01	0.00052	561469	HCD (High Energy Collision Dissociation)	MS2	63.5658	150	79.1029	21385	FR_BRIN1351_PY094_BD_1.raw	0/0	2.85	0.004402	0.02271
FALSE	High	Sequest HT (A2)	Unambiguous	KLLSKFYEL		1	6	Q86UV5-8	Q86UV5-8; Q86UV5-3; Q86UV5-4; Q86UV5-2; Q86UV5; Q86UV5-7	0	2	0.0474	0	1	1	570.837	1140.67	0.2	0.00011	716670	HCD (High Energy Collision Dissociation)	MS2	41.8453	150	60.8849	15182	FR_BRIN1351_PY094_BD_1.raw	0/0	2.74	0.004402	0.02191
FALSE	High	Sequest HT (A2)	Unambiguous	YVIDPIKGL		1	9	Q15149-1	Q15149-4; Q15149-1; Q15149-6; Q15149-9; Q15149-3; Q15149-8; Q15149-5; Q15149-7; Q15149-2	0	2	0.2825	0	1	1	509.305	1017.6	4.06	0.00206	1.10352e+06	HCD (High Energy Collision Dissociation)	MS2	30.9263	78.642	75.1066	19917	FR_BRIN1351_PY094_BD_2.raw	0/0	2.23	0.004402	0.02029
FALSE	High	Sequest HT (A2)	Unambiguous	RLLDEEISRV		1	6	Q96PU8	Q96PU8-5; Q96PU8; Q96PU8-8; Q96PU8-3; Q96PU8-9; Q96PU8-6	0	3	0.3147	0	1	1	410.566	1229.68	-0.21	-8e-05	137705	HCD (High Energy Collision Dissociation)	MS2	64.1813	150	52.7686	12280	FR_BRIN1351_PY094_BD_2.raw	0/0	2.51	0.004402	0.02209
FALSE	High	Sequest HT (A2)	Unambiguous	RLPQVLAHL		1	1	Q5T6V5	Q5T6V5	0	3	0.2029	0	1	1	349.553	1046.65	-1.38	-0.00048	121529	HCD (High Energy Collision Dissociation)	MS2	51.6352	150	57.6512	13994	FR_BRIN1351_PY094_BD_3.raw	0/0	2.07	0.004402	0.01879
FALSE	High	Sequest HT (A2)	Unambiguous	AAAGSPVFL		1	2	O95907	O15427; O95907	0	1	0.2134	0	1	1	832.456	832.456	0.04	3e-05	2736156	HCD (High Energy Collision Dissociation)	MS2	27.7831	60.933	72.5412	19180	FR_BRIN1351_PY094_BD_1.raw	0/0	2.39	0.004402	0.02158
FALSE	High	Sequest HT (A2)	Unambiguous	FVDDYTVRV		1	1	O00487	O00487	0	2	0.4139	0	1	1	557.283	1113.56	0.59	0.00033	1.23418e+06	HCD (High Energy Collision Dissociation)	MS2	46.7572	64.884	61.1237	15264	FR_BRIN1351_PY094_BD_1.raw	0/0	2.44	0.004402	0.02261
FALSE	High	Sequest HT (A2)	Unambiguous	KLPEDIMKL		1	1	P10914	P10914	0	3	0.2899	0	1	1	362.879	1086.62	-1.29	-0.00047	146481	HCD (High Energy Collision Dissociation)	MS2	41.1755	150	66.3262	17064	FR_BRIN1351_PY094_BD_1.raw	0/0	2.07	0.004402	0.01912
FALSE	High	Sequest HT (A2)	Unambiguous	VLADLKVQL		1	1	Q9NQP4	Q9NQP4	0	2	0.1509	0	1	1	499.816	998.624	-0.51	-0.00025	1155603	HCD (High Energy Collision Dissociation)	MS2	20.0279	121.68	72.1011	19032	FR_BRIN1351_PY094_BD_1.raw	0/0	2.85	0.004402	0.02119
FALSE	High	Sequest HT (A2)	Unambiguous	FVINVVNRL		1	3	P12110	P12110; P12110-2; P12110-3	0	2	0.2679	0	1	1	537.329	1073.65	3.02	0.00162	381650	HCD (High Energy Collision Dissociation)	MS2	77.5837	121.817	75.2441	19963	FR_BRIN1351_PY094_BD_2.raw	0/0	2.65	0.004402	0.01736
FALSE	High	Sequest HT (A2)	Unambiguous	FVPEIFHRI		1	3	Q13472-1	Q13472-3; Q13472-1; Q13472-2	0	3	0.1385	0	1	1	386.553	1157.65	-1.12	-0.00043	655814	HCD (High Energy Collision Dissociation)	MS2	27.2271	150	65.9798	16944	FR_BRIN1351_PY094_BD_1.raw	0/0	2.31	0.004402	0.01722
FALSE	High	Sequest HT (A2)	Unambiguous	RLLESFETM		1	1	Q15021	Q15021	0	2	0.2923	0	1	1	563.282	1125.56	-3.39	-0.00191	234815	HCD (High Energy Collision Dissociation)	MS2	72.4374	150	68.0777	17541	FR_BRIN1351_PY094_BD_2.raw	0/0	2.6	0.004402	0.01818
FALSE	High	Sequest HT (A2)	Unambiguous	SGFSGVIRL		1	2	P11309	P11309; P11309-2	0	2	0.4025	0	1	1	468.268	935.53	-1.26	-0.00059	183946	HCD (High Energy Collision Dissociation)	MS2	53.4989	150	68.9041	17824	FR_BRIN1351_PY094_BD_2.raw	0/0	2.36	0.004402	0.02281
FALSE	High	Sequest HT (A2)	Unambiguous	RLWGEPVNL		1	4	Q93008-3	O00507-1; Q93008-1; Q93008-3; O00507-2	0	2	0.3357	0	1	1	542.302	1083.6	2.68	0.00145	3280900	HCD (High Energy Collision Dissociation)	MS2	9.30255	28.715	70.6169	18405	FR_BRIN1351_PY094_BD_2.raw	0/0	2.83	0.004402	0.02145
FALSE	High	Sequest HT (A2)	Unambiguous	FVLPILQKL		1	1	Q9Y6V7	Q9Y6V7	0	2	0.4091	0	1	1	535.852	1070.7	-1.18	-0.00063	792445	HCD (High Energy Collision Dissociation)	MS2	39.144	150	101.283	28712	FR_BRIN1351_PY094_BD_2.raw	0/0	1.98	0.004402	0.02199
FALSE	High	Sequest HT (A2)	Unambiguous	YLFHPIASF		1	1	O00237	O00237	0	2	0.2833	0	1	1	547.786	1094.57	-1.34	-0.00073	314197	HCD (High Energy Collision Dissociation)	MS2	72.6246	150	82.0365	22280	FR_BRIN1351_PY094_BD_3.raw	0/0	3	0.004402	0.02031
FALSE	High	Sequest HT (A2)	Unambiguous	YLHDFLKYL		1	4	Q9UBU8-1	Q9UBU8-2; Q15014; Q9UBU8-3; Q9UBU8-1	0	3	0.3083	0	1	1	404.553	1211.64	-1.04	-0.00042	559707	HCD (High Energy Collision Dissociation)	MS2	26.4903	150	85.0673	23294	FR_BRIN1351_PY094_BD_2.raw	0/0	4.12	0.004402	0.01801
FALSE	High	Sequest HT (A2)	Unambiguous	SIIDEFLHI		1	3	O43432-3	O43432; O43432-3; O43432-4	0	2	0.32	0	1	1	543.795	1086.58	0.18	0.0001	76032.6	HCD (High Energy Collision Dissociation)	MS2	84.7678	150	114.309	33112	FR_BRIN1351_PY094_BD_1.raw	0/0	2	0.004402	0.02207
FALSE	High	Sequest HT (A2)	Unambiguous	NILDPRLLLAF		1	2		Q14781-2; Q14781-1	0	2	0.6295	0	1	1	642.886	1284.77	-1.56	-0.001	1096847	HCD (High Energy Collision Dissociation)	MS2	23.0364	150	116.383	33796	FR_BRIN1351_PY094_BD_1.raw	0/0	3.32	0.004402	0.01817
FALSE	High	Sequest HT (A2)	Unambiguous	KLQDAEIARL		1	1	P06703	P06703	0	3	0.0818	0	1	1	386.228	1156.67	0.3	0.00012	116866	HCD (High Energy Collision Dissociation)	MS2	23.0164	150	46.6489	10267	FR_BRIN1351_PY094_BD_3.raw	0/0	2.2	0.004402	0.02191
FALSE	High	Sequest HT (A2)	Unambiguous	IVHKSFVEVNEEGTEAAAA		1	2	P30740	P30740; P30740-2	0	3	0.4149	0	1	1	667.667	2000.99	-3.15	-0.0021	46756	HCD (High Energy Collision Dissociation)	MS2	90.2404	150	46.2646	10225	FR_BRIN1351_PY094_BD_1.raw	0/0	2.82	0.004402	0.01753
FALSE	High	Sequest HT (A2)	Unambiguous	KIPTPIVGV		1	1	P51003	P51003	0	2	0.301	0	1	1	462.3	923.593	0.56	0.00026	1.10368e+06	HCD (High Energy Collision Dissociation)	MS2	54.4821	125.321	59.7829	14688	FR_BRIN1351_PY094_BD_2.raw	0/0	2.89	0.004402	0.01934
FALSE	High	Sequest HT (A2)	Unambiguous	ILLNIIERL		1	7	P49815	P49815-5; P49815-7; P49815-4; P49815; P49815-3; P49815-2; P49815-6	0	2	0.0837	0	1	1	548.858	1096.71	0.16	9e-05	235390	HCD (High Energy Collision Dissociation)	MS2	42.5876	150	97.1685	27374	FR_BRIN1351_PY094_BD_3.raw	0/0	2.03	0.004402	0.01996
FALSE	High	Sequest HT (A2)	Unambiguous	SLVEIRNFL		1	1	P32969	P32969	0	2	0.3307	0	1	1	545.816	1090.62	-0.66	-0.00036	344538	HCD (High Energy Collision Dissociation)	MS2	58.5551	150	86.445	23758	FR_BRIN1351_PY094_BD_2.raw	0/0	2.54	0.004402	0.01943
FALSE	High	Sequest HT (A2)	Unambiguous	YQFTGIKKY		1	1	Q96IX5	Q96IX5	0	3	0.1709	0	1	1	383.21	1147.61	0.3	0.00011	369447	HCD (High Energy Collision Dissociation)	MS2	66.1248	68.263	44.7731	9614	FR_BRIN1351_PY094_BD_2.raw	0/0	2.34	0.004402	0.02199
FALSE	High	Sequest HT (A2)	Unambiguous	KIIDSGPQL		1	1	Q658Y4	Q658Y4	0	2	0.1957	0	1	1	485.782	970.557	-0.21	-0.0001	694631	HCD (High Energy Collision Dissociation)	MS2	40.7301	107.666	48.7833	10973	FR_BRIN1351_PY094_BD_3.raw	0/0	3.22	0.004402	0.01977
FALSE	High	Sequest HT (A2)	Unambiguous	ALLDKLYAL		1	1	Q9NV31	Q9NV31	0	2	0.2364	0	1	1	510.31	1019.61	-0.23	-0.00012	14301280	HCD (High Energy Collision Dissociation)	MS2	24.1794	4.799	88.3218	24510	FR_BRIN1351_PY094_BD_1.raw	0/0	2.75	0.004402	0.01888
FALSE	High	Sequest HT (A2)	Unambiguous	RLPNRIPSL		1	2	Q9P227	Q9P227; Q9P227-2	0	3	0.3043	0	1	1	355.889	1065.65	-0.17	-6e-05	213164	HCD (High Energy Collision Dissociation)	MS2	21.4942	150	49.554	11318	FR_BRIN1351_PY094_BD_1.raw	0/0	2.53	0.004402	0.02223
FALSE	High	Sequest HT (A2)	Unambiguous	VLGEFLKEI		1	1	Q08AM6	Q08AM6	0	2	0.3172	0	1	1	524.306	1047.61	-3.17	-0.00166	579155	HCD (High Energy Collision Dissociation)	MS2	52.132	150	83.8742	22889	FR_BRIN1351_PY094_BD_2.raw	0/0	2.9	0.004402	0.01745
FALSE	High	Sequest HT (A2)	Unambiguous	SLLHLGALYGI		1	1	O00767	O00767	0	2	0.3509	0	1	1	578.841	1156.67	1.74	0.00101	351171	HCD (High Energy Collision Dissociation)	MS2	71.5634	150	94.251	26379	FR_BRIN1351_PY094_BD_2.raw	0/0	2.65	0.004402	0.01878
FALSE	High	Sequest HT (A2)	Unambiguous	KLLEPVLLL		1	1	P62249	P62249	0	1	0.159	0	1	1	1037.69	1037.69	-2.23	-0.00231	1.64838e+06	HCD (High Energy Collision Dissociation)	MS2	17.6001	150	92.4222	25875	FR_BRIN1351_PY094_BD_1.raw	0/0	2.83	0.004402	0.01903
FALSE	High	Sequest HT (A2)	Unambiguous	AKVSSLIERISD		1	2	Q14554	Q14554; Q14554-2	0	3	0.1071	0	1	1	439.917	1317.74	-1.19	-0.00052	113418	HCD (High Energy Collision Dissociation)	MS2	72.0064	150	52.1484	12187	FR_BRIN1351_PY094_BD_1.raw	0/0	2.8	0.004402	0.02303
FALSE	High	Sequest HT (A2)	Unambiguous	GIFDDPPAL		1	1	O60216	O60216	0	2	0.284	0	1	1	472.738	944.469	-3.33	-0.00157	286144	HCD (High Energy Collision Dissociation)	MS2	29.2359	150	94.967	26643	FR_BRIN1351_PY094_BD_3.raw	0/0	2.5	0.004402	0.01725
FALSE	High	Sequest HT (A2)	Unambiguous	SILESFIHL		1	1	O94915-1	O94915-1	0	2	0.3723	0	1	1	529.797	1058.59	-1.4	-0.00074	273906	HCD (High Energy Collision Dissociation)	MS2	61.6018	150	101.481	28878	FR_BRIN1351_PY094_BD_1.raw	0/0	2.31	0.004402	0.01744
FALSE	High	Sequest HT (A2)	Unambiguous	TLQEFLKLA		1	1	Q9H299	Q9H299	0	2	0.3368	0	1	1	531.812	1062.62	-3.16	-0.00168	310155	HCD (High Energy Collision Dissociation)	MS2	53.249	150	84.2826	23044	FR_BRIN1351_PY094_BD_3.raw	0/0	2.85	0.004402	0.01759
FALSE	High	Sequest HT (A2)	Unambiguous	HLAVVAPRL		1	3	O00159-1	O00159-1; O00159-3; O00159-2	0	2	0.4297	0	1	1	488.308	975.608	-1.52	-0.00074	186959	HCD (High Energy Collision Dissociation)	MS2	58.3026	150	48.4019	10936	FR_BRIN1351_PY094_BD_1.raw	0/0	2.49	0.004402	0.0223
FALSE	High	Sequest HT (A2)	Unambiguous	QLNGILLHL		1	1	P05783	P05783	0	2	0.2385	0	1	1	510.814	1020.62	0.96	0.00049	417171	HCD (High Energy Collision Dissociation)	MS2	34.5857	150	83.2291	22670	FR_BRIN1351_PY094_BD_2.raw	0/0	2.6	0.004402	0.0175
FALSE	High	Sequest HT (A2)	Rejected	SLLENLEKI		1	7	P07910-1	P07910-4; P07910-2; O60812; P07910-1; B7ZW38; P07910-3; B2RXH8	0	2		0	2	2	529.807	1058.61	-3.25	-0.00172	1.54478e+06	HCD (High Energy Collision Dissociation)	MS2	55.8578	30.38	84.117	22987	FR_BRIN1351_PY094_BD_3.raw	0/0	2.49	0.004402	0.01967
FALSE	High	Sequest HT (A2)	Unambiguous	TGPNLHGLFGR		1	1	P99999	P99999	0	3	0.3725	0	1	1	390.212	1168.62	-0.91	-0.00036	519112	HCD (High Energy Collision Dissociation)	MS2	30.9195	94.486	110.584	31780	FR_BRIN1351_PY094_BD_2.raw	0/0	2.98	0.004402	0.01922
FALSE	High	Sequest HT (A2)	Unambiguous	MLPGLPYHL		1	2	Q92908	Q92908; Q92908-2	0	2	0.2116	0	1	1	520.786	1040.56	4.21	0.00219	699198	HCD (High Energy Collision Dissociation)	MS2	67.3205	60.493	81.8817	22214	FR_BRIN1351_PY094_BD_2.raw	0/0	1.89	0.004402	0.02118
FALSE	High	Sequest HT (A2)	Unambiguous	SLLDIIEKV		1	7	P49815	P49815-5; P49815-7; P49815-4; P49815; P49815-3; P49815-2; P49815-6	0	2	0.1649	0	1	1	515.313	1029.62	-0.45	-0.00023	1842533	HCD (High Energy Collision Dissociation)	MS2	11.27	49.488	105.62	30247	FR_BRIN1351_PY094_BD_1.raw	0/0	2.91	0.004402	0.02193
FALSE	High	Sequest HT (A2)	Unambiguous	ALIEKLVEL		1	1	Q14181	Q14181	0	2	0.1667	0	1	1	514.323	1027.64	-0.08	-4e-05	664001	HCD (High Energy Collision Dissociation)	MS2	43.6683	150	83.0344	22605	FR_BRIN1351_PY094_BD_2.raw	0/0	2.46	0.004402	0.02281
FALSE	High	Sequest HT (A2)	Unambiguous	KITDVIIGF		1	2	P35579-1	P35579-1; P35579-2	0	2	0.2747	0	1	1	503.302	1005.6	-1.84	-0.00093	4.49539e+06	HCD (High Energy Collision Dissociation)	MS2	28.4594	17.574	83.9281	22924	FR_BRIN1351_PY094_BD_3.raw	0/0	2.73	0.004402	0.01809
FALSE	High	Sequest HT (A2)	Unambiguous	KIIDSGPQL		1	1	Q658Y4	Q658Y4	0	2	0.1584	0	1	1	485.782	970.557	-0.21	-0.0001	387028	HCD (High Energy Collision Dissociation)	MS2	39.4878	150	48.648	11018	FR_BRIN1351_PY094_BD_1.raw	0/0	3.22	0.004402	0.01791
FALSE	High	Sequest HT (A2)	Unambiguous	YQFTGIKKY		1	1	Q96IX5	Q96IX5	0	3	0.4612	0	1	1	383.211	1147.62	2.37	0.00091	159335	HCD (High Energy Collision Dissociation)	MS2	52.5485	150	44.0135	9397	FR_BRIN1351_PY094_BD_3.raw	0/0	2.45	0.004402	0.01985
FALSE	High	Sequest HT (A2)	Unambiguous	KIIDSGPQL		1	1	Q658Y4	Q658Y4	0	2	0.2781	0	1	1	485.782	970.557	0.04	2e-05	439060	HCD (High Energy Collision Dissociation)	MS2	32.3907	150	48.992	11132	FR_BRIN1351_PY094_BD_1.raw	0/0	3.2	0.004402	0.02033
FALSE	High	Sequest HT (A2)	Unambiguous	FIPATGHSL		1	8	Q9UHD8-1	Q9UHD8-7; Q9UHD8-2; Q9UHD8-8; Q9UHD8-3; Q9UHD8-5; Q9UHD8-9; Q9UHD8-4; Q9UHD8-1	0	2	0.1026	0	1	1	471.754	942.5	-4.69	-0.00221	88097.1	HCD (High Energy Collision Dissociation)	MS2	73.2323	150	47.3598	10472	FR_BRIN1351_PY094_BD_2.raw	0/0	1.56	0.004402	0.02149
FALSE	High	Sequest HT (A2)	Unambiguous	KLPEDIMKL		1	1	P10914	P10914	0	3	0.3348	0	1	1	362.878	1086.62	-1.88	-0.00068	525409	HCD (High Energy Collision Dissociation)	MS2	43.3809	150	63.6288	16010	FR_BRIN1351_PY094_BD_2.raw	0/0	2.21	0.004402	0.01772
FALSE	High	Sequest HT (A2)	Selected	LSLENLEKI		1	2	Q9Y2H2-1	Q9Y2H2-1; Q9Y2H2-4	0	2	0	0	1	1	529.807	1058.61	-3.25	-0.00172	1.54478e+06	HCD (High Energy Collision Dissociation)	MS2	55.8578	30.38	84.117	22987	FR_BRIN1351_PY094_BD_3.raw	0/0	2.49	0.004402	0.01967
FALSE	High	Sequest HT (A2)	Unambiguous	LVLDPPTDLKF		1	2	Q9P0L0-2	Q9P0L0; Q9P0L0-2	0	2	0.2552	0	1	1	629.357	1257.71	-0.98	-0.00061	735663	HCD (High Energy Collision Dissociation)	MS2	48.1231	150	87.8681	24356	FR_BRIN1351_PY094_BD_1.raw	0/0	2.86	0.004402	0.01792
FALSE	High	Sequest HT (A2)	Unambiguous	NILDPRLLIAF		1	2	O00257-1	O00257-1; O00257-3	0	2	0.6295	0	1	2	642.886	1284.77	-1.56	-0.001	1096847	HCD (High Energy Collision Dissociation)	MS2	23.0364	150	116.383	33796	FR_BRIN1351_PY094_BD_1.raw	0/0	3.32	0.004402	0.01817
FALSE	High	Sequest HT (A2)	Unambiguous	KITDVIIGF		1	2	P35579-1	P35579-1; P35579-2	0	1	0.3668	0	1	1	1005.6	1005.6	-0.01	-1e-05	257932	HCD (High Energy Collision Dissociation)	MS2	0	150	84.1347	23102	FR_BRIN1351_PY094_BD_1.raw	0/0	2.59	0.004402	0.01786
FALSE	High	Sequest HT (A2)	Unambiguous	LVENFDEASKNEAN		1	4	P20290-1	P20290-2; Q96K17-1; Q96K17-2; P20290-1	0	2	0.5862	0	1	1	790.363	1579.72	-2.79	-0.00221	90945	HCD (High Energy Collision Dissociation)	MS2	0	150	44.7073	9708	FR_BRIN1351_PY094_BD_1.raw	0/0	3.19	0.004402	0.01748
FALSE	High	Sequest HT (A2)	Unambiguous	KLIEFMDTF		1	2	Q9NYP7-2	Q9NYP7-1; Q9NYP7-2	0	2	0.308	0	1	1	572.294	1143.58	4.29	0.00246	221050	HCD (High Energy Collision Dissociation)	MS2	69.4027	150	88.9465	24599	FR_BRIN1351_PY094_BD_2.raw	0/0	2.63	0.004402	0.02071
FALSE	High	Sequest HT (A2)	Unambiguous	YQFTGIKKY		1	1	Q96IX5	Q96IX5	0	3	0.1533	0	1	1	383.21	1147.61	0.14	5e-05	420328	HCD (High Energy Collision Dissociation)	MS2	46.7352	110.966	44.7945	9737	FR_BRIN1351_PY094_BD_1.raw	0/0	2.61	0.004402	0.01894
FALSE	High	Sequest HT (A2)	Unambiguous	REDSWLKSLFVRKVD		1	2	O75323-1	O75323-1; O75323-2	0	4	0.4672	0	1	1	470.262	1878.03	1.3	0.00061	205815	HCD (High Energy Collision Dissociation)	MS2	22.4291	150	68.1254	17557	FR_BRIN1351_PY094_BD_2.raw	0/0	3.66	0.004402	0.01905
FALSE	High	Sequest HT (A2)	Unambiguous	KLVEFDFLGA		1	1	Q9Y6A5	Q9Y6A5	0	2	0.2293	0	1	1	569.809	1138.61	-2.88	-0.00164	296025	HCD (High Energy Collision Dissociation)	MS2	50.5913	150	91.4258	25448	FR_BRIN1351_PY094_BD_3.raw	0/0	2.66	0.004402	0.02174
FALSE	High	Sequest HT (A2)	Unambiguous	YLLPAIVHI		2	5	Q92841; P17844	Q92841-3; Q92841-1; Q92841; Q92841-2; P17844	0	2	0.3472	0	1	1	519.82	1038.63	-2.29	-0.00119	2752025	HCD (High Energy Collision Dissociation)	MS2	17.6581	31.464	91.3273	25414	FR_BRIN1351_PY094_BD_3.raw	0/0	2.16	0.004402	0.02123
FALSE	High	Sequest HT (A2)	Unambiguous	RLAVYIDRV		1	4	P02545	P02545-6; P02545-2; P02545; P02545-3	0	3	0.3958	0	1	1	368.89	1104.65	1.55	0.00057	302709	HCD (High Energy Collision Dissociation)	MS2	36.3532	150	50.7496	11719	FR_BRIN1351_PY094_BD_1.raw	0/0	2.88	0.004402	0.01892
FALSE	High	Sequest HT (A2)	Unambiguous	TLHSIIISL		1	1	Q9UK73	Q9UK73	0	2	0.2227	0	1	1	498.806	996.604	-4.65	-0.00232	125936	HCD (High Energy Collision Dissociation)	MS2	91.6035	150	79.4541	21384	FR_BRIN1351_PY094_BD_2.raw	0/0	2.29	0.004402	0.01875
FALSE	High	Sequest HT (A2)	Unambiguous	RMLDQTLLDLNEM		1	3	P06753-2	P06753-5; P06753-2; P06753-7	0	2	0.4133	0	1	1	796.394	1591.78	-1.26	-0.001	239363	HCD (High Energy Collision Dissociation)	MS2	43.6824	150	92.6704	25846	FR_BRIN1351_PY094_BD_2.raw	0/0	3	0.004402	0.02
FALSE	High	Sequest HT (A2)	Unambiguous	YLDEAYPGKKL		1	3	P78417	P78417; P78417-2; P78417-3	0	3	0.4473	0	1	1	432.9	1296.68	0.55	0.00024	356092	HCD (High Energy Collision Dissociation)	MS2	37.6537	150	45.202	9872	FR_BRIN1351_PY094_BD_1.raw	0/0	2.37	0.004402	0.01885
FALSE	High	Sequest HT (A2)	Unambiguous	ILMEHIHKL		1	1	P84098	P84098	0	3	0.2582	0	1	1	378.555	1133.65	0.17	6e-05	379491	HCD (High Energy Collision Dissociation)	MS2	55.8905	122.979	43.4631	9186	FR_BRIN1351_PY094_BD_2.raw	0/0	3.06	0.004402	0.01854
FALSE	High	Sequest HT (A2)	Unambiguous	RVPELLHRL		1	3	Q14997	Q14997-3; Q14997-2; Q14997	0	3	0.5252	0	1	1	378.236	1132.69	-0.61	-0.00023	1.09773e+06	HCD (High Energy Collision Dissociation)	MS2	11.9909	65.655	45.74	10051	FR_BRIN1351_PY094_BD_1.raw	0/0	4.17	0.004402	0.02164
FALSE	High	Sequest HT (A2)	Unambiguous	KVLDFEHFL		1	2	P60660	P60660; P60660-2	0	2	0.3352	0	1	1	574.311	1147.61	-0.28	-0.00016	2.62217e+06	HCD (High Energy Collision Dissociation)	MS2	18.0153	40.191	79.8304	21513	FR_BRIN1351_PY094_BD_2.raw	0/0	3.52	0.004402	0.01803
FALSE	High	Sequest HT (A2)	Unambiguous	KITDVIIGF		1	2	P35579-1	P35579-1; P35579-2	0	2	0.2927	0	1	1	503.302	1005.6	-0.93	-0.00047	7846819	HCD (High Energy Collision Dissociation)	MS2	18.8562	12.107	83.9984	22933	FR_BRIN1351_PY094_BD_2.raw	0/0	2.87	0.004402	0.02244
FALSE	High	Sequest HT (A2)	Unambiguous	FVVDHVIKI		1	4	Q86UV5-8	Q86UV5-8; Q86UV5-5; Q86UV5-2; Q86UV5	0	2	0.0677	0	1	1	535.323	1069.64	-1.84	-0.00098	904948	HCD (High Energy Collision Dissociation)	MS2	65.8988	86.376	62.4956	15618	FR_BRIN1351_PY094_BD_2.raw	0/0	1.92	0.004402	0.01839
FALSE	High	Sequest HT (A2)	Unambiguous	FIPKFITHL		1	3	Q5VIR6-4	Q5VIR6-4; Q5VIR6-1; Q5VIR6-2	0	3	0.2664	0	1	1	372.559	1115.66	1.36	0.00051	2.14283e+06	HCD (High Energy Collision Dissociation)	MS2	14.4788	46.933	68.8876	17818	FR_BRIN1351_PY094_BD_2.raw	0/0	2.59	0.004402	0.01858
FALSE	High	Sequest HT (A2)	Unambiguous	TLLTAIVKL		1	3	P63010-2	P63010-3; P63010-2; P63010-1	0	2	0.0881	0	1	1	486.328	971.649	-0.81	-0.00039	377209	HCD (High Energy Collision Dissociation)	MS2	24.6745	150	88.0764	24307	FR_BRIN1351_PY094_BD_2.raw	0/0	2.61	0.004402	0.0188
FALSE	High	Sequest HT (A2)	Unambiguous	QVTQPTVGMNFKTPRGPV		1	1	P08708	P08708	0	3	0.4637	0	1	1	653.015	1957.03	-0.78	-0.00051	208157	HCD (High Energy Collision Dissociation)	MS2	36.1342	150	57.708	14100	FR_BRIN1351_PY094_BD_1.raw	0/0	3.86	0.004402	0.01738
FALSE	High	Sequest HT (A2)	Unambiguous	KIIDIQEKV		1	1	P12270	P12270	0	2	0.3056	0	1	1	543.332	1085.66	0.16	9e-05	143611	HCD (High Energy Collision Dissociation)	MS2	71.9117	150	45.9757	10129	FR_BRIN1351_PY094_BD_1.raw	0/0	2.52	0.004402	0.01873
FALSE	High	Sequest HT (A2)	Unambiguous	VGAGAPVYL		1	11	Q9BTM1-2	Q7L7L0; Q8IUE6; P04908; Q93077; Q99878; Q96KK5; Q9BTM1-2; Q9BTM1-1; P16104; P20671; P0C0S8	0	1	0.245	0	1	1	846.473	846.473	1.3	0.0011	1.85344e+06	HCD (High Energy Collision Dissociation)	MS2	0	88.525	67.0184	17303	FR_BRIN1351_PY094_BD_1.raw	0/0	2.49	0.00568	0.02347
FALSE	High	Sequest HT (A2)	Unambiguous	QLVEIHPHL		1	6	P98194-7	P98194-8; P98194-5; P98194-6; P98194-3; P98194-7; P98194-9	0	3	0.2737	0	1	1	362.541	1085.61	-0.4	-0.00014	71397.3	HCD (High Energy Collision Dissociation)	MS2	69.9318	150	52.0435	12033	FR_BRIN1351_PY094_BD_2.raw	0/0	1.79	0.00568	0.02418
FALSE	High	Sequest HT (A2)	Unambiguous	GLSTEGIYRV		1	1	Q9NRY4	Q9NRY4	0	2	0.2336	0	1	1	547.795	1094.58	-0.46	-0.00025	1.22131e+06	HCD (High Energy Collision Dissociation)	MS2	67.9065	150	55.7726	13346	FR_BRIN1351_PY094_BD_3.raw	0/0	2.74	0.00568	0.02426
FALSE	High	Sequest HT (A2)	Unambiguous	RLFENYIEL		1	1	Q96KP1	Q96KP1	0	2	0.2638	0	1	1	598.819	1196.63	-1	-0.0006	558629	HCD (High Energy Collision Dissociation)	MS2	53.8539	150	84.0954	23088	FR_BRIN1351_PY094_BD_1.raw	0/0	2.35	0.00568	0.02393
FALSE	High	Sequest HT (A2)	Unambiguous	KVVDVVRNL		1	2	P20591	P20591; P20591-2	0	3	0.2418	0	1	1	347.885	1041.64	0.33	0.00011	579588	HCD (High Energy Collision Dissociation)	MS2	48.7769	74.351	47.2679	10440	FR_BRIN1351_PY094_BD_2.raw	0/0	3.06	0.00568	0.02338
FALSE	High	Sequest HT (A2)	Unambiguous	YLLPAIVHI		2	5	Q92841; P17844	Q92841-3; Q92841-1; Q92841; Q92841-2; P17844	0	1	0.2302	0	1	1	1038.63	1038.63	-3.86	-0.00401	730272	HCD (High Energy Collision Dissociation)	MS2	18.9725	150	91.8572	25571	FR_BRIN1351_PY094_BD_2.raw	0/0	2.91	0.00568	0.02341
FALSE	High	Sequest HT (A2)	Unambiguous	KVIEINPYL		1	4	P28062-1	P28074-1; P28062-2; P28074-2; P28062-1	0	2	0.2978	0	1	1	544.821	1088.63	-0.08	-4e-05	4.07996e+06	HCD (High Energy Collision Dissociation)	MS2	47.4754	15.884	67.7339	17423	FR_BRIN1351_PY094_BD_2.raw	0/0	2.25	0.00568	0.02322
FALSE	High	Sequest HT (A2)	Unambiguous	VVLPAPPAV		1	1	Q96S59-1	Q96S59-1	0	1	0.1778	0	1	1	862.54	862.54	0.93	0.0008	224305	HCD (High Energy Collision Dissociation)	MS2	42.695	150	74.6551	19767	FR_BRIN1351_PY094_BD_2.raw	0/0	2.25	0.00568	0.02347
FALSE	High	Sequest HT (A2)	Unambiguous	KLIEVDDERKL		1	1	P62753	P62753	0	4	0.2843	0	1	1	340.197	1357.77	-0.52	-0.00018	82813	HCD (High Energy Collision Dissociation)	MS2	26.833	150	41.6273	8596	FR_BRIN1351_PY094_BD_2.raw	0/0	2.04	0.00568	0.02417
FALSE	High	Sequest HT (A2)	Unambiguous	FLLDPVKGERL		1	9	Q15149-1	Q15149-4; Q15149-1; Q15149-6; Q15149-9; Q15149-3; Q15149-8; Q15149-5; Q15149-7; Q15149-2	0	2	0.282	0	1	1	643.873	1286.74	-5.56	-0.00357	159812	HCD (High Energy Collision Dissociation)	MS2	26.3681	150	65.3818	16739	FR_BRIN1351_PY094_BD_1.raw	0/0	2.66	0.00568	0.02407
FALSE	High	Sequest HT (A2)	Unambiguous	FLFGYPKRL		1	1	Q9HAY2	Q9HAY2	0	3	0.281	0	1	1	380.89	1140.66	-0.26	-0.0001	203226	HCD (High Energy Collision Dissociation)	MS2	21.2334	150	64.3039	16243	FR_BRIN1351_PY094_BD_2.raw	0/0	2.74	0.00568	0.02404
FALSE	High	Sequest HT (A2)	Unambiguous	KLLEKLYKV		1	1	Q15034	Q15034	0	3	0.3629	0	1	1	378.581	1133.73	-0.97	-0.00037	175003	HCD (High Energy Collision Dissociation)	MS2	55.8865	150	44.7884	9654	FR_BRIN1351_PY094_BD_3.raw	0/0	3.72	0.00568	0.02367
FALSE	High	Sequest HT (A2)	Unambiguous	FIPKFITHL		1	3	Q5VIR6-4	Q5VIR6-4; Q5VIR6-1; Q5VIR6-2	0	3	0.2664	0	1	1	372.559	1115.66	0.21	8e-05	1.61493e+06	HCD (High Energy Collision Dissociation)	MS2	21.5203	62.838	68.7669	17805	FR_BRIN1351_PY094_BD_3.raw	0/0	2.44	0.00568	0.02386
FALSE	High	Sequest HT (A2)	Unambiguous	KVVDRIYSL		1	2	Q8IZT6-1	Q8IZT6-1; Q8IZT6-2	0	2	0.3492	0	1	1	546.825	1092.64	1.22	0.00067	231812	HCD (High Energy Collision Dissociation)	MS2	73.7242	150	48.4348	10858	FR_BRIN1351_PY094_BD_3.raw	0/0	2.52	0.00568	0.02337
FALSE	High	Sequest HT (A2)	Unambiguous	KLPEDIMKL		1	1	P10914	P10914	0	3	0.2344	0	1	1	362.879	1086.62	-1.46	-0.00053	488649	HCD (High Energy Collision Dissociation)	MS2	40.3539	105.067	63.6103	16028	FR_BRIN1351_PY094_BD_3.raw	0/0	2.09	0.00568	0.02405
FALSE	High	Sequest HT (A2)	Unambiguous	STLHLVLRL		1	4	P62987	P62987; P62979; P0CG47; P0CG48	0	3	0.3077	0	1	1	351.225	1051.66	-0.64	-0.00023	497958	HCD (High Energy Collision Dissociation)	MS2	48.1751	150	65.9828	16945	FR_BRIN1351_PY094_BD_1.raw	0/0	2.6	0.00568	0.02342
FALSE	High	Sequest HT (A2)	Unambiguous	PLLEAVPKTGDEKDVSV		1	1	Q16543	Q16543	0	3	0.3938	0	1	1	599.66	1796.96	0.34	0.0002	1008365	HCD (High Energy Collision Dissociation)	MS2	4.13548	150	57.2115	13844	FR_BRIN1351_PY094_BD_3.raw	0/0	4.19	0.00568	0.02426
FALSE	High	Sequest HT (A2)	Unambiguous	FAIPLIEKL		1	2	Q9NR30-1	Q9NR30-1; Q9NR30-2	0	2	0.1014	0	1	1	522.327	1043.65	-2.33	-0.00122	265817	HCD (High Energy Collision Dissociation)	MS2	52.4066	150	96.1978	27027	FR_BRIN1351_PY094_BD_2.raw	0/0	2.07	0.00568	0.02429
FALSE	High	Sequest HT (A2)	Unambiguous	TLSDLRVYL		1	1	Q9BYN0	Q9BYN0	0	2	0.2985	0	1	1	540.309	1079.61	0.91	0.00049	766458	HCD (High Energy Collision Dissociation)	MS2	48.225	77.669	82.4129	22519	FR_BRIN1351_PY094_BD_1.raw	0/0	3.25	0.00568	0.02334
FALSE	High	Sequest HT (A2)	Unambiguous	RLWGEPVNL		1	4	Q93008-3	O00507-1; Q93008-1; Q93008-3; O00507-2	0	2	0.2774	0	1	1	542.301	1083.59	0.2	0.00011	974806	HCD (High Energy Collision Dissociation)	MS2	27.5985	145.491	70.3738	18444	FR_BRIN1351_PY094_BD_1.raw	0/0	2.92	0.00568	0.02373
FALSE	High	Sequest HT (A2)	Unambiguous	KVVDRIYSL		1	2	Q8IZT6-1	Q8IZT6-1; Q8IZT6-2	0	2	0.3369	0	1	1	546.824	1092.64	0.33	0.00018	296975	HCD (High Energy Collision Dissociation)	MS2	74.5694	150	48.4984	10968	FR_BRIN1351_PY094_BD_1.raw	0/0	2.82	0.005687	0.02867
FALSE	High	Sequest HT (A2)	Unambiguous	YGLDKIEFL		1	3	P52294	O15131; O60684; P52294	0	2	0.4239	0	1	1	549.296	1097.59	-2.38	-0.0013	661074	HCD (High Energy Collision Dissociation)	MS2	33.715	150	86.8549	23914	FR_BRIN1351_PY094_BD_3.raw	0/0	3.09	0.005687	0.02525
FALSE	High	Sequest HT (A2)	Unambiguous	HLLSDELLL		1	1	Q9UKT7	Q9UKT7	0	2	0.1536	0	1	1	526.8	1052.59	-5.18	-0.00272	434786	HCD (High Energy Collision Dissociation)	MS2	60.7004	150	85.9818	23617	FR_BRIN1351_PY094_BD_3.raw	0/0	2.67	0.005687	0.02919
FALSE	High	Sequest HT (A2)	Unambiguous	SVIDHIHLI		1	2	O14908-1	O14908-2; O14908-1	0	3	0.2874	0	1	1	349.538	1046.6	0.99	0.00035	434759	HCD (High Energy Collision Dissociation)	MS2	49.7071	150	67.3899	17429	FR_BRIN1351_PY094_BD_1.raw	0/0	2.54	0.005687	0.02651
FALSE	High	Sequest HT (A2)	Unambiguous	FVLPILQKL		1	1	Q9Y6V7	Q9Y6V7	0	2	0.3846	0	1	1	535.851	1070.7	-1.75	-0.00093	1.87954e+06	HCD (High Energy Collision Dissociation)	MS2	9.35334	150	101.105	28756	FR_BRIN1351_PY094_BD_1.raw	0/0	2.21	0.005687	0.03139
FALSE	High	Sequest HT (A2)	Unambiguous	TGPNLHGLFGR		1	1	P99999	P99999	0	3	0.3418	0	1	1	390.212	1168.62	-0.05	-2e-05	226252	HCD (High Energy Collision Dissociation)	MS2	19.6918	150	54.4721	12863	FR_BRIN1351_PY094_BD_2.raw	0/0	2.75	0.005687	0.02688
FALSE	High	Sequest HT (A2)	Unambiguous	ALVAIFTHL		1	1	Q14204	Q14204	0	2	0.3397	0	1	1	492.799	984.59	2.56	0.00126	1.0159e+06	HCD (High Energy Collision Dissociation)	MS2	13.4234	98.56	89.1966	24682	FR_BRIN1351_PY094_BD_2.raw	0/0	2.62	0.005687	0.02543
FALSE	High	Sequest HT (A2)	Unambiguous	PAGKLKYFDKLN		1	1	Q13162	Q13162	0	3	0.498	0	1	1	465.266	1393.78	-0.41	-0.00019	266344	HCD (High Energy Collision Dissociation)	MS2	28.1913	150	42.5305	8887	FR_BRIN1351_PY094_BD_2.raw	0/0	5.06	0.005687	0.02648
FALSE	High	Sequest HT (A2)	Unambiguous	KLPEDIMKL		1	1	P10914	P10914	0	2	0.2471	0	1	1	543.815	1086.62	0.21	0.00011	568983	HCD (High Energy Collision Dissociation)	MS2	44.4129	150	63.8289	16199	FR_BRIN1351_PY094_BD_1.raw	0/0	2.63	0.005687	0.03015
FALSE	High	Sequest HT (A2)	Unambiguous	SLLDRFLATV		1	2	Q14094	Q14094; Q14094-2	0	2	0.1873	0	1	1	567.83	1134.65	0.58	0.00033	558833	HCD (High Energy Collision Dissociation)	MS2	32.2545	150	108.935	31235	FR_BRIN1351_PY094_BD_2.raw	0/0	2.67	0.005687	0.02576
FALSE	High	Sequest HT (A2)	Unambiguous	FLYPFPLAL		1	1	Q5BJD5-1	Q5BJD5-1	0	2	0.3313	0	1	1	540.809	1080.61	-1.69	-0.00091	834255	HCD (High Energy Collision Dissociation)	MS2	11.1625	150	130.724	38431	FR_BRIN1351_PY094_BD_2.raw	0/0	3.26	0.005687	0.02441
FALSE	High	Sequest HT (A2)	Unambiguous	TLDGLPPLRL		1	1	Q8TAP8	Q8TAP8	0	2	0.2211	0	1	1	547.832	1094.66	-0.48	-0.00026	1.25885e+06	HCD (High Energy Collision Dissociation)	MS2	26.4601	132.609	84.2763	23028	FR_BRIN1351_PY094_BD_2.raw	0/0	2.85	0.005687	0.03093
FALSE	High	Sequest HT (A2)	Unambiguous	VILGIFNHL		1	1	Q9Y487	Q9Y487	0	2	0.3081	0	1	1	513.31	1025.61	-1.23	-0.00063	185997	HCD (High Energy Collision Dissociation)	MS2	71.615	150	90.4379	25095	FR_BRIN1351_PY094_BD_2.raw	0/0	2.11	0.005687	0.02797
FALSE	High	Sequest HT (A2)	Unambiguous	KVQEQIFNL		1	2	Q6IE81-1	Q6IE81-1; Q6IE81-2	0	2	0.1304	0	1	1	559.815	1118.62	1.83	0.00102	485870	HCD (High Energy Collision Dissociation)	MS2	46.9836	150	65.4242	16658	FR_BRIN1351_PY094_BD_3.raw	0/0	2.53	0.005687	0.03252
FALSE	High	Sequest HT (A2)	Unambiguous	GIADLAHLLLF		1	3	O60566-3	O60566-3; O60566-2; O60566	0	2	0.1089	0	1	1	591.847	1182.69	-1.52	-0.0009	548380	HCD (High Energy Collision Dissociation)	MS2	14.7022	150	129.499	38024	FR_BRIN1351_PY094_BD_2.raw	0/0	3.03	0.005687	0.02958
FALSE	High	Sequest HT (A2)	Unambiguous	KILDLETQL		1	4	Q5BJF6	Q5BJF6-4; Q5BJF6; Q5BJF6-2; Q5BJF6-3	0	2	0.1782	0	1	1	536.816	1072.62	0.07	4e-05	2.25339e+06	HCD (High Energy Collision Dissociation)	MS2	43.4136	31.966	71.4337	18805	FR_BRIN1351_PY094_BD_1.raw	0/0	2.75	0.005687	0.02823
FALSE	High	Sequest HT (A2)	Unambiguous	SIIPPLFTV		1	1	P51571	P51571	0	1	0.1784	0	1	1	986.596	986.596	3.84	0.00379	312838	HCD (High Energy Collision Dissociation)	MS2	52.9602	150	116.897	33862	FR_BRIN1351_PY094_BD_2.raw	0/0	2.13	0.005687	0.02873
FALSE	High	Sequest HT (A2)	Unambiguous	HVLDTLIQL		1	3	Q7Z6Z7	Q7Z6Z7-2; Q7Z6Z7; Q7Z6Z7-3	0	2	0.3333	0	1	1	526.31	1051.61	-2.62	-0.00138	1.65111e+06	HCD (High Energy Collision Dissociation)	MS2	14.6181	104.694	85.7096	23526	FR_BRIN1351_PY094_BD_3.raw	0/0	2.88	0.005687	0.03304
FALSE	High	Sequest HT (A2)	Unambiguous	RLFDQAFGL		1	1	P04792	P04792	0	2	0.1599	0	1	1	533.785	1066.56	-4.32	-0.0023	569622	HCD (High Energy Collision Dissociation)	MS2	60.293	106.036	84.0999	22968	FR_BRIN1351_PY094_BD_2.raw	0/0	2.69	0.005687	0.03002
FALSE	High	Sequest HT (A2)	Unambiguous	FLFGYPKRL		1	1	Q9HAY2	Q9HAY2	0	3	0.3242	0	1	1	380.89	1140.66	-0.58	-0.00022	1.79499e+06	HCD (High Energy Collision Dissociation)	MS2	0	39.912	64.6639	16366	FR_BRIN1351_PY094_BD_2.raw	0/0	2.56	0.005687	0.03194
FALSE	High	Sequest HT (A2)	Unambiguous	ALLDIIRSL		1	3	O95864	O95864-2; O95864-4; O95864	0	2	0.2424	0	1	1	507.321	1013.63	-1.02	-0.00052	438171	HCD (High Energy Collision Dissociation)	MS2	12.0606	150	110.796	31850	FR_BRIN1351_PY094_BD_2.raw	0/0	2.64	0.005687	0.02506
FALSE	High	Sequest HT (A2)	Unambiguous	FVPEIFHRI		1	3	Q13472-1	Q13472-3; Q13472-1; Q13472-2	0	2	0.2527	0	1	1	579.326	1157.64	-1.84	-0.00107	340654	HCD (High Energy Collision Dissociation)	MS2	53.3018	150	65.833	16895	FR_BRIN1351_PY094_BD_1.raw	0/0	1.86	0.005687	0.02896
FALSE	High	Sequest HT (A2)	Unambiguous	RLYPEGLAQL		1	1	P61421	P61421	0	2	0.0896	0	1	1	580.328	1159.65	1.4	0.00081	345106	HCD (High Energy Collision Dissociation)	MS2	59.3598	150	69.4016	17991	FR_BRIN1351_PY094_BD_2.raw	0/0	2.12	0.005687	0.02716
FALSE	High	Sequest HT (A2)	Unambiguous	RLQEELEKL		1	3	Q9P2E9-1	Q9P2E9-3; Q9P2E9-1; Q9P2E9-2	0	2	0.1123	0	1	1	579.33	1157.65	0.15	9e-05	2.06141e+06	HCD (High Energy Collision Dissociation)	MS2	9.31403	86.565	49.8858	11429	FR_BRIN1351_PY094_BD_1.raw	0/0	2.85	0.005687	0.02864
FALSE	High	Sequest HT (A2)	Unambiguous	SVIDHIHLI		1	2	O14908-1	O14908-2; O14908-1	0	2	0.3098	0	1	1	523.804	1046.6	1.97	0.00103	478453	HCD (High Energy Collision Dissociation)	MS2	63.8214	150	67.5848	17401	FR_BRIN1351_PY094_BD_3.raw	0/0	2.97	0.005687	0.03133
FALSE	High	Sequest HT (A2)	Unambiguous	KLVDFVIHF		1	3	P59998-3	P59998; P59998-3; P59998-4	0	3	0.4063	0	1	1	373.218	1117.64	-0.27	-0.0001	336202	HCD (High Energy Collision Dissociation)	MS2	29.6428	150	84.4149	23074	FR_BRIN1351_PY094_BD_2.raw	0/0	1.92	0.005687	0.02696
FALSE	High	Sequest HT (A2)	Unambiguous	SLLEKSLGL		1	2	O43324-1	O43324-1; O43324-2	0	2	0.1443	0	1	1	480.292	959.577	-0.17	-8e-05	479524	HCD (High Energy Collision Dissociation)	MS2	29.056	150	71.8886	18837	FR_BRIN1351_PY094_BD_2.raw	0/0	2.98	0.005687	0.0267
FALSE	High	Sequest HT (A2)	Unambiguous	YVINVTTHL		1	2	Q9Y6W6	Q9Y6W6-2; Q9Y6W6	0	2	0.3123	0	1	1	530.296	1059.58	1.48	0.00078	1.77163e+06	HCD (High Energy Collision Dissociation)	MS2	9.65344	56.018	65.0037	16482	FR_BRIN1351_PY094_BD_2.raw	0/0	2.53	0.005687	0.0303
FALSE	High	Sequest HT (A2)	Unambiguous	KLLEPVLLL		1	1	P62249	P62249	0	2	0.1049	0	1	1	519.352	1037.7	-0.54	-0.00028	3.51347e+06	HCD (High Energy Collision Dissociation)	MS2	35.9145	25.4	92.2166	25693	FR_BRIN1351_PY094_BD_2.raw	0/0	2.67	0.005687	0.03017
FALSE	High	Sequest HT (A2)	Unambiguous	KLPAPLPGL		1	2	Q8N1F7-1	Q8N1F7-2; Q8N1F7-1	0	2	0.3769	0	1	1	453.295	905.582	0.64	0.00029	1.95225e+06	HCD (High Energy Collision Dissociation)	MS2	16.449	69.909	68.7987	17816	FR_BRIN1351_PY094_BD_3.raw	0/0	2.6	0.005687	0.03157
FALSE	High	Sequest HT (A2)	Unambiguous	SGFSGVIRL		1	2	P11309	P11309; P11309-2	0	2	0.3911	0	1	1	468.268	935.53	-1.26	-0.00059	179743	HCD (High Energy Collision Dissociation)	MS2	39.5365	150	68.9304	17955	FR_BRIN1351_PY094_BD_1.raw	0/0	2.25	0.005687	0.02698
FALSE	High	Sequest HT (A2)	Unambiguous	GSHSMRYFFTSVSRPGR		1	7	P01892	P01892; P30455; P30443; P10314; Q09160; P04439; P30459	0	4	0.1086	0	1	1	493.745	1971.96	-0.39	-0.00019	278130	HCD (High Energy Collision Dissociation)	MS2	39.3005	150	46.7425	10265	FR_BRIN1351_PY094_BD_2.raw	0/0	3.04	0.005687	0.03236
FALSE	High	Sequest HT (A2)	Unambiguous	IIFVPVPQL		1	1	P62081	P62081	0	1	0.2466	0	1	1	1025.65	1025.65	6.45	0.00662	191271	HCD (High Energy Collision Dissociation)	MS2	0	150	112.353	32465	FR_BRIN1351_PY094_BD_1.raw	0/0	2.23	0.005687	0.0266
FALSE	High	Sequest HT (A2)	Unambiguous	VLADLKVQL		1	1	Q9NQP4	Q9NQP4	0	2	0.161	0	1	1	499.816	998.624	-0.63	-0.00032	901961	HCD (High Energy Collision Dissociation)	MS2	35.7582	132.817	71.8978	18866	FR_BRIN1351_PY094_BD_3.raw	0/0	2.92	0.005687	0.03214
FALSE	High	Sequest HT (A2)	Unambiguous	FLIQNVLRL		1	1	P41252	P41252	0	2	0.2402	0	1	1	558.351	1115.69	0.32	0.00018	185943	HCD (High Energy Collision Dissociation)	MS2	74.105	150	96.3093	27064	FR_BRIN1351_PY094_BD_2.raw	0/0	2.29	0.005687	0.0282
FALSE	High	Sequest HT (A2)	Unambiguous	YITRYIASL		1	3	O14818-1	O14818-4; O14818-2; O14818-1	0	2	0.3231	0	1	1	550.312	1099.62	2.15	0.00118	701570	HCD (High Energy Collision Dissociation)	MS2	54.4523	150	67.3797	17332	FR_BRIN1351_PY094_BD_3.raw	0/0	3.25	0.005687	0.02722
FALSE	High	Sequest HT (A2)	Unambiguous	KIIDIFTTL		1	1	Q8TE73	Q8TE73	0	2	0.2372	0	1	1	532.323	1063.64	-0.65	-0.00034	725858	HCD (High Energy Collision Dissociation)	MS2	23.7877	102.717	95.7329	26873	FR_BRIN1351_PY094_BD_2.raw	0/0	2.74	0.005687	0.03189
FALSE	High	Sequest HT (A2)	Unambiguous	FLYPFPLAL		1	1	Q5BJD5-1	Q5BJD5-1	0	2	0.3762	0	1	1	540.81	1080.61	-0.78	-0.00042	788616	HCD (High Energy Collision Dissociation)	MS2	3.20633	150	131.11	38659	FR_BRIN1351_PY094_BD_1.raw	0/0	3.11	0.005687	0.03123
FALSE	High	Sequest HT (A2)	Unambiguous	AVIEHLERL		1	1	O43716	O43716	0	2	0.2383	0	1	1	540.315	1079.62	1.25	0.00067	429398	HCD (High Energy Collision Dissociation)	MS2	69.4276	150	49.4876	11296	FR_BRIN1351_PY094_BD_1.raw	0/0	2.14	0.005687	0.02859
FALSE	High	Sequest HT (A2)	Unambiguous	ALLDGRVQL		1	7	O00468	O00468-3; O00468-2; O00468-7; O00468-6; O00468-4; O00468-5; O00468	0	2	0.0682	0	1	1	492.796	984.584	0.82	0.0004	360661	HCD (High Energy Collision Dissociation)	MS2	41.8092	150	67.5218	17380	FR_BRIN1351_PY094_BD_3.raw	0/0	2.2	0.005687	0.03239
FALSE	High	Sequest HT (A2)	Unambiguous	ALLDKLYAL		1	1	Q9NV31	Q9NV31	0	2	0.1765	0	1	1	510.31	1019.61	-0.58	-0.0003	17202272	HCD (High Energy Collision Dissociation)	MS2	29.1708	3.94	88.2336	24361	FR_BRIN1351_PY094_BD_2.raw	0/0	2.55	0.005687	0.03063
FALSE	High	Sequest HT (A2)	Unambiguous	ILTESEIKL		1	1	Q99598	Q99598	0	2	0.2602	0	1	1	523.309	1045.61	-2.23	-0.00117	337665	HCD (High Energy Collision Dissociation)	MS2	62.9015	150	63.9034	16224	FR_BRIN1351_PY094_BD_1.raw	0/0	2.46	0.005687	0.03187
FALSE	High	Sequest HT (A2)	Unambiguous	YLLPAIVHI		2	5	Q92841; P17844	Q92841-3; Q92841-1; Q92841; Q92841-2; P17844	0	2	0.3578	0	1	1	519.821	1038.63	-0.06	-3e-05	2.64319e+06	HCD (High Energy Collision Dissociation)	MS2	15.2241	32	92.0822	25647	FR_BRIN1351_PY094_BD_2.raw	0/0	2.32	0.005687	0.02816
FALSE	High	Sequest HT (A2)	Unambiguous	ALVDQLWKL		1	1	Q6P1X5	Q6P1X5	0	2	0.1139	0	1	1	543.321	1085.63	-0.95	-0.00052	245712	HCD (High Energy Collision Dissociation)	MS2	52.7679	150	95.0737	26654	FR_BRIN1351_PY094_BD_2.raw	0/0	2.37	0.005687	0.02779
FALSE	High	Sequest HT (A2)	Unambiguous	YLPDIIKDQKA		1	1	O15355	O15355	0	3	0.2937	0	1	1	435.247	1303.73	-0.12	-5e-05	1.45768e+06	HCD (High Energy Collision Dissociation)	MS2	9.05723	57.595	52.3867	12269	FR_BRIN1351_PY094_BD_1.raw	0/0	2.86	0.005687	0.02667
FALSE	High	Sequest HT (A2)	Unambiguous	GVIELYVKL		1	2	O60443	O60443-3; O60443	0	2	0.4918	0	1	1	517.318	1033.63	0.11	6e-05	766224	HCD (High Energy Collision Dissociation)	MS2	29.105	150	85.025	23280	FR_BRIN1351_PY094_BD_2.raw	0/0	2.44	0.005687	0.0269
FALSE	High	Sequest HT (A2)	Unambiguous	SVIVVLRNPLIAGK		1	2	P62316	P62316; P62316-2	0	3	0.4242	0	1	1	493.651	1478.94	-2.08	-0.00103	388181	HCD (High Energy Collision Dissociation)	MS2	36.8423	150	71.422	18704	FR_BRIN1351_PY094_BD_3.raw	0/0	3.96	0.005687	0.02828
FALSE	High	Sequest HT (A2)	Unambiguous	KVQEQIFNL		1	2	Q6IE81-1	Q6IE81-1; Q6IE81-2	0	2	0.1903	0	1	1	559.814	1118.62	0.85	0.00048	266666	HCD (High Energy Collision Dissociation)	MS2	56.9627	150	65.4317	16630	FR_BRIN1351_PY094_BD_2.raw	0/0	2.68	0.005687	0.02714
FALSE	High	Sequest HT (A2)	Unambiguous	KIAPTVWKL		1	2	O00391	O00391-2; O00391	0	2	0.4118	0	1	1	528.334	1055.66	-0.58	-0.0003	356217	HCD (High Energy Collision Dissociation)	MS2	51.8356	150	55.3811	13176	FR_BRIN1351_PY094_BD_2.raw	0/0	3.06	0.005687	0.02723
FALSE	High	Sequest HT (A2)	Unambiguous	KLPEDIMKL		1	1	P10914	P10914	0	3	0.2636	0	1	1	362.879	1086.62	0.4	0.00014	602394	HCD (High Energy Collision Dissociation)	MS2	50.9099	106.309	64.0851	16287	FR_BRIN1351_PY094_BD_1.raw	0/0	2.2	0.005687	0.02968
FALSE	High	Sequest HT (A2)	Unambiguous	KLPAPLPGL		1	2	Q8N1F7-1	Q8N1F7-2; Q8N1F7-1	0	2	0.3597	0	1	1	453.295	905.582	0.44	0.0002	710523	HCD (High Energy Collision Dissociation)	MS2	29.4448	127.195	69.3125	18084	FR_BRIN1351_PY094_BD_1.raw	0/0	2.53	0.005687	0.03029
FALSE	High	Sequest HT (A2)	Unambiguous	AAAGSPVFL		1	2	O95907	O15427; O95907	0	1	0.209	0	1	1	832.456	832.456	-0.33	-0.00028	2.21149e+06	HCD (High Energy Collision Dissociation)	MS2	7.38499	85.16	72.4902	19063	FR_BRIN1351_PY094_BD_3.raw	0/0	2.44	0.005687	0.03183
FALSE	High	Sequest HT (A2)	Unambiguous	KVVDPIVSNF		1	1	O14802	O14802	0	2	0.3319	0	1	1	559.315	1117.62	-1.87	-0.00105	187331	HCD (High Energy Collision Dissociation)	MS2	37.4603	150	63.5248	15974	FR_BRIN1351_PY094_BD_2.raw	0/0	2.38	0.005687	0.02943
FALSE	High	Sequest HT (A2)	Unambiguous	GIFDDPPAL		1	1	O60216	O60216	0	2	0.1623	0	1	1	472.739	944.471	-1.01	-0.00048	292730	HCD (High Energy Collision Dissociation)	MS2	23.3361	150	94.9845	26624	FR_BRIN1351_PY094_BD_2.raw	0/0	2.28	0.005687	0.03026
FALSE	High	Sequest HT (A2)	Unambiguous	ALLDKLYAL		1	1	Q9NV31	Q9NV31	0	2	0.1494	0	1	1	510.31	1019.61	-1.3	-0.00066	14619210	HCD (High Energy Collision Dissociation)	MS2	30.963	4.597	88.1647	24357	FR_BRIN1351_PY094_BD_3.raw	0/0	2.41	0.005687	0.03226
FALSE	High	Sequest HT (A2)	Unambiguous	KLLDLLEGL		1	2	P46939-2	P46939; P46939-2	0	2	0.1382	0	1	1	507.316	1013.62	-0.23	-0.00012	248983	HCD (High Energy Collision Dissociation)	MS2	28.0513	150	105.382	30066	FR_BRIN1351_PY094_BD_2.raw	0/0	2.75	0.005687	0.0256
FALSE	High	Sequest HT (A2)	Unambiguous	KLLEPVLLL		1	1	P62249	P62249	0	2	0.1779	0	1	1	519.353	1037.7	1.23	0.00064	1.32752e+06	HCD (High Energy Collision Dissociation)	MS2	44.1851	64.132	93.2167	26053	FR_BRIN1351_PY094_BD_3.raw	0/0	2.81	0.005687	0.03057
FALSE	High	Sequest HT (A2)	Unambiguous	NILELLHRL		1	1	Q9BPX3	Q9BPX3	0	2	0.0972	0	1	1	560.846	1120.68	1.03	0.00058	437430	HCD (High Energy Collision Dissociation)	MS2	45.6242	150	88.392	24434	FR_BRIN1351_PY094_BD_3.raw	0/0	2.88	0.005687	0.03255
FALSE	High	Sequest HT (A2)	Unambiguous	STLHLVLRL		1	4	P62987	P62987; P62979; P0CG47; P0CG48	0	2	0.49	0	1	1	526.334	1051.66	-1.12	-0.00059	853631	HCD (High Energy Collision Dissociation)	MS2	42.9164	150	65.8521	16806	FR_BRIN1351_PY094_BD_3.raw	0/0	2.49	0.005687	0.02465
FALSE	High	Sequest HT (A2)	Unambiguous	KLLEPVLLL		1	1	P62249	P62249	0	2	0.1749	0	1	1	519.352	1037.7	0.64	0.00033	1.54092e+06	HCD (High Energy Collision Dissociation)	MS2	42.534	51.865	93.3034	26057	FR_BRIN1351_PY094_BD_2.raw	0/0	2.63	0.005687	0.03
FALSE	High	Sequest HT (A2)	Unambiguous	KMPKFSMPGF		1	1	Q09666-1	Q09666-1	0	2	0.3232	0	1	1	585.293	1169.58	-5.48	-0.00321	229788	HCD (High Energy Collision Dissociation)	MS2	75.9325	150	66.99	17170	FR_BRIN1351_PY094_BD_2.raw	0/0	1.98	0.005687	0.03245
FALSE	High	Sequest HT (A2)	Unambiguous	ALDVANKIGII		1	1	P62750	P62750	0	2	0.2724	0	1	1	563.846	1126.68	1.51	0.00085	527043	HCD (High Energy Collision Dissociation)	MS2	44.1982	150	74.2297	19645	FR_BRIN1351_PY094_BD_3.raw	0/0	3.12	0.005687	0.03012
FALSE	High	Sequest HT (A2)	Unambiguous	TELLIRKL		1	5	P68431	P84243; Q16695; Q6NXT2; P68431; Q71DI3	0	2	0.1299	0	1	1	493.324	985.641	0.36	0.00018	260059	HCD (High Energy Collision Dissociation)	MS2	59.1651	150	49.269	11134	FR_BRIN1351_PY094_BD_3.raw	0/0	2.54	0.005687	0.03286
FALSE	High	Sequest HT (A2)	Unambiguous	RLPEELRSL		1	2	Q9UIG0	Q9UIG0; Q9UIG0-2	0	2	0.1674	0	1	1	556.823	1112.64	-2.61	-0.00145	219841	HCD (High Energy Collision Dissociation)	MS2	53.1759	150	50.8791	11641	FR_BRIN1351_PY094_BD_2.raw	0/0	2.33	0.005687	0.02806
FALSE	High	Sequest HT (A2)	Unambiguous	ELMEQVPHI		1	2	Q8TF05	Q8TF05-2; Q8TF05	0	2	0.2788	0	1	1	548.276	1095.55	-4.2	-0.0023	229688	HCD (High Energy Collision Dissociation)	MS2	63.8283	150	65.9033	16792	FR_BRIN1351_PY094_BD_2.raw	0/0	2.26	0.005687	0.03024
FALSE	High	Sequest HT (A2)	Unambiguous	KLIDKLDSL		1	3	Q8N1I0-3	Q8N1I0-2; Q8N1I0-3; Q8N1I0	0	2	0.1344	0	1	1	522.82	1044.63	3.38	0.00177	314073	HCD (High Energy Collision Dissociation)	MS2	51.1506	150	56.771	13690	FR_BRIN1351_PY094_BD_3.raw	0/0	2.53	0.005687	0.0289
FALSE	High	Sequest HT (A2)	Unambiguous	STLHLVLRL		1	4	P62987	P62987; P62979; P0CG47; P0CG48	0	3	0.3571	0	1	1	351.225	1051.66	-0.99	-0.00035	697072	HCD (High Energy Collision Dissociation)	MS2	4.1998	150	65.8914	16788	FR_BRIN1351_PY094_BD_2.raw	0/0	2.52	0.005687	0.03232
FALSE	High	Sequest HT (A2)	Unambiguous	KLIEFMDTF		1	2	Q9NYP7-2	Q9NYP7-1; Q9NYP7-2	0	2	0.3086	0	1	1	572.293	1143.58	2.05	0.00117	192277	HCD (High Energy Collision Dissociation)	MS2	50.7307	150	89.0104	24738	FR_BRIN1351_PY094_BD_1.raw	0/0	2.56	0.005687	0.02801
FALSE	High	Sequest HT (A2)	Unambiguous	SYFPEITHI		1	1	P23458	P23458	0	2	0.3667	0	1	1	553.778	1106.55	-1.99	-0.0011	362874	HCD (High Energy Collision Dissociation)	MS2	72.0822	150	76.8399	20499	FR_BRIN1351_PY094_BD_2.raw	0/0	2.1	0.005687	0.02879
FALSE	High	Sequest HT (A2)	Unambiguous	LIAEPFYHL		1	9	Q86U86-1	Q86U86-5; Q86U86-7; Q86U86-4; Q86U86-1; Q86U86-6; Q86U86-9; Q86U86-8; Q86U86-2; Q86U86-3	0	2	0.3118	0	1	1	551.799	1102.59	-2.19	-0.00121	299423	HCD (High Energy Collision Dissociation)	MS2	64.6522	150	79.0667	21373	FR_BRIN1351_PY094_BD_1.raw	0/0	1.86	0.005687	0.03025
FALSE	High	Sequest HT (A2)	Unambiguous	GKLVSESSDVLPK		1	2	P05787-2	P05787-2; P05787	0	3	0.4781	0	1	1	453.589	1358.75	-0.25	-0.00011	326971	HCD (High Energy Collision Dissociation)	MS2	25.9133	150	43.2041	9218	FR_BRIN1351_PY094_BD_1.raw	0/0	4.56	0.005687	0.02486
FALSE	High	Sequest HT (A2)	Unambiguous	KVPDVLPVL		1	1	Q14241	Q14241	0	2	0.1519	0	1	1	490.313	979.619	-0.07	-3e-05	288958	HCD (High Energy Collision Dissociation)	MS2	56.9292	150	77.8649	20849	FR_BRIN1351_PY094_BD_2.raw	0/0	2.83	0.005687	0.03117
FALSE	High	Sequest HT (A2)	Unambiguous	YLITLLEHL		1	3	O43683	O43683; O43683-3; O43683-2	0	2	0.1975	0	1	1	557.829	1114.65	0.45	0.00025	502240	HCD (High Energy Collision Dissociation)	MS2	19.5484	150	103.622	29577	FR_BRIN1351_PY094_BD_3.raw	0/0	2.43	0.005687	0.02472
FALSE	High	Sequest HT (A2)	Unambiguous	RLNKVISEL		1	1	P05387	P05387	0	2	0.2918	0	1	1	536.33	1071.65	-0.16	-8e-05	3467089	HCD (High Energy Collision Dissociation)	MS2	18.8636	28.904	46.1886	10200	FR_BRIN1351_PY094_BD_1.raw	0/0	2.57	0.005687	0.02819
FALSE	High	Sequest HT (A2)	Unambiguous	KVVDVVRNL		1	2	P20591	P20591; P20591-2	0	2	0.3345	0	1	1	521.325	1041.64	0.61	0.00032	1.33941e+06	HCD (High Energy Collision Dissociation)	MS2	27.0581	107.684	47.8514	10665	FR_BRIN1351_PY094_BD_3.raw	0/0	2.9	0.005687	0.02454
FALSE	High	Sequest HT (A2)	Unambiguous	FLPTTGTKL		1	1	P48556	P48556	0	2	0.3269	0	1	1	489.287	977.567	0.47	0.00023	898903	HCD (High Energy Collision Dissociation)	MS2	22.469	129.635	52.7785	12284	FR_BRIN1351_PY094_BD_2.raw	0/0	2.6	0.005687	0.02886
FALSE	High	Sequest HT (A2)	Unambiguous	KLLDLLEGL		1	2	P46939-2	P46939; P46939-2	0	2	0.1164	0	1	1	507.315	1013.62	-0.59	-0.0003	370640	HCD (High Energy Collision Dissociation)	MS2	32.7012	150	105.277	30123	FR_BRIN1351_PY094_BD_3.raw	0/0	2.75	0.005687	0.03312
FALSE	High	Sequest HT (A2)	Unambiguous	FLHEATARL		1	2	P36956-4	P36956; P36956-4	0	3	0.2367	0	1	1	353.197	1057.58	-1.14	-0.0004	178048	HCD (High Energy Collision Dissociation)	MS2	63.2779	150	42.9824	9148	FR_BRIN1351_PY094_BD_1.raw	0/0	2.07	0.005687	0.02811
FALSE	High	Sequest HT (A2)	Unambiguous	SEYLRYEDTL		1	1	Q9H3M7	Q9H3M7	0	2	0.3449	0	1	1	644.807	1288.61	0.15	9e-05	844418	HCD (High Energy Collision Dissociation)	MS2	21.6806	150	60.9659	15210	FR_BRIN1351_PY094_BD_1.raw	0/0	3.45	0.005687	0.03048
FALSE	High	Sequest HT (A2)	Unambiguous	GLLERVKEL		1	2	Q00341-1	Q00341-1; Q00341-2	0	2	0.1098	0	1	1	528.824	1056.64	-0.59	-0.00031	446618	HCD (High Energy Collision Dissociation)	MS2	47.462	150	58.6163	14291	FR_BRIN1351_PY094_BD_2.raw	0/0	2.64	0.005687	0.03157
FALSE	High	Sequest HT (A2)	Unambiguous	ILMEHIHKL		1	1	P84098	P84098	0	3	0.1838	0	1	1	378.555	1133.65	1.38	0.00052	92986.8	HCD (High Energy Collision Dissociation)	MS2	73.5785	150	46.3351	10249	FR_BRIN1351_PY094_BD_1.raw	0/0	1.85	0.005687	0.02624
FALSE	High	Sequest HT (A2)	Unambiguous	SVIDHIHLI		1	2	O14908-1	O14908-2; O14908-1	0	2	0.3669	0	1	1	523.804	1046.6	1.85	0.00097	804129	HCD (High Energy Collision Dissociation)	MS2	46.5264	122.755	67.6118	17380	FR_BRIN1351_PY094_BD_2.raw	0/0	2.78	0.005687	0.02497
FALSE	High	Sequest HT (A2)	Unambiguous	KLIDKLDSL		1	3	Q8N1I0-3	Q8N1I0-2; Q8N1I0-3; Q8N1I0	0	2	0.1639	0	1	1	522.82	1044.63	3.15	0.00164	402730	HCD (High Energy Collision Dissociation)	MS2	35.576	150	56.9421	13835	FR_BRIN1351_PY094_BD_1.raw	0/0	2.99	0.005687	0.0276
FALSE	High	Sequest HT (A2)	Unambiguous	YVIDPIKGLKL		1	9	Q15149-1	Q15149-4; Q15149-1; Q15149-6; Q15149-9; Q15149-3; Q15149-8; Q15149-5; Q15149-7; Q15149-2	0	3	0.3508	0	1	1	420.262	1258.77	-5.47	-0.00229	397854	HCD (High Energy Collision Dissociation)	MS2	10.7487	150	76.6091	20444	FR_BRIN1351_PY094_BD_3.raw	0/0	2.48	0.005687	0.03195
FALSE	High	Sequest HT (A2)	Unambiguous	SLAEVLQQL		1	2	Q6NUM9-1	Q6NUM9-1; Q6NUM9-2	0	2	0.2237	0	1	1	500.787	1000.57	-1.31	-0.00066	504386	HCD (High Energy Collision Dissociation)	MS2	15.6733	150	103.149	29418	FR_BRIN1351_PY094_BD_3.raw	0/0	3.04	0.005687	0.03139
FALSE	High	Sequest HT (A2)	Unambiguous	KLPAPLPGL		1	2	Q8N1F7-1	Q8N1F7-2; Q8N1F7-1	0	2	0.3541	0	1	1	453.295	905.583	1.18	0.00053	1.89368e+06	HCD (High Energy Collision Dissociation)	MS2	15.9139	64.706	68.8892	17819	FR_BRIN1351_PY094_BD_2.raw	0/0	2.57	0.005687	0.03215
FALSE	High	Sequest HT (A2)	Unambiguous	VAYKFPELL		1	3	Q8IWV8	Q8IWV8-3; Q8IWV8; Q8IWV8-4	0	2	0.0986	0	1	1	540.31	1079.61	0.13	7e-05	366235	HCD (High Energy Collision Dissociation)	MS2	61.1915	150	83.116	22755	FR_BRIN1351_PY094_BD_1.raw	0/0	2.84	0.005687	0.0322
FALSE	High	Sequest HT (A2)	Unambiguous	QLNGILLHL		1	1	P05783	P05783	0	2	0.2073	0	1	1	510.814	1020.62	1.26	0.00064	411294	HCD (High Energy Collision Dissociation)	MS2	31.6892	150	83.3109	22820	FR_BRIN1351_PY094_BD_1.raw	0/0	2.46	0.005687	0.02542
FALSE	High	Sequest HT (A2)	Unambiguous	SVVESVFKL		1	2	P56537-1	P56537-2; P56537-1	0	2	0.2381	0	1	1	504.291	1007.58	-1.86	-0.00093	261630	HCD (High Energy Collision Dissociation)	MS2	68.1996	150	78.7917	21175	FR_BRIN1351_PY094_BD_3.raw	0/0	1.89	0.005687	0.02469
FALSE	High	Sequest HT (A2)	Unambiguous	QLIDKVWQL		1	3	Q92503-2	Q92503-1; Q92503-3; Q92503-2	0	2	0.3209	0	1	1	571.832	1142.66	0.61	0.00035	1.66411e+06	HCD (High Energy Collision Dissociation)	MS2	29.6578	57.714	83.674	22943	FR_BRIN1351_PY094_BD_1.raw	0/0	2.96	0.005687	0.02594
FALSE	High	Sequest HT (A2)	Unambiguous	ALPRLLPAL		1	2	Q86Y56	Q86Y56-2; Q86Y56	0	2	0.1868	0	1	1	482.321	963.634	-0.79	-0.00038	4.37207e+06	HCD (High Energy Collision Dissociation)	MS2	9.48927	23.123	83.9354	23032	FR_BRIN1351_PY094_BD_1.raw	0/0	2.73	0.005687	0.02622
FALSE	High	Sequest HT (A2)	Unambiguous	KLLDLMPRL		1	2	Q96HW7	Q96HW7-4; Q96HW7	0	2	0.191	0	1	1	549.837	1098.67	-3.91	-0.00215	182966	HCD (High Energy Collision Dissociation)	MS2	84.174	150	79.575	21441	FR_BRIN1351_PY094_BD_3.raw	0/0	2.67	0.005687	0.03092
FALSE	High	Sequest HT (A2)	Unambiguous	FLLDGFPRTV		1	6	P54819	P54819-2; P54819; P54819-6; P54819-4; P54819-5; P54819-3	0	2	0.3184	0	1	1	582.826	1164.64	2.3	0.00134	122380	HCD (High Energy Collision Dissociation)	MS2	65.1261	150	88.8084	24553	FR_BRIN1351_PY094_BD_2.raw	0/0	2.23	0.005687	0.03015
FALSE	High	Sequest HT (A2)	Unambiguous	AVLAVLPRL		1	1	Q99848	Q99848	0	2	0.0269	0	1	1	476.321	951.635	-0.35	-0.00017	780736	HCD (High Energy Collision Dissociation)	MS2	35.8499	150	79.4208	21373	FR_BRIN1351_PY094_BD_2.raw	0/0	2.23	0.005687	0.03002
FALSE	High	Sequest HT (A2)	Unambiguous	RLLELLTKL		1	6	Q99836-6	Q99836-2; Q99836; Q99836-5; Q99836-3; Q99836-6; Q99836-4	0	2	0.3346	0	1	1	549.864	1098.72	-2.97	-0.00163	384897	HCD (High Energy Collision Dissociation)	MS2	56.3798	84.421	79.9919	21584	FR_BRIN1351_PY094_BD_3.raw	0/0	2.63	0.005687	0.02695
FALSE	High	Sequest HT (A2)	Unambiguous	KLGEIVTTI		1	5	P61204	P61204; P18085; P84077; P61204-2; P84085	0	2	0.1228	0	1	1	487.3	973.593	0.5	0.00024	619601	HCD (High Energy Collision Dissociation)	MS2	30.0181	150	60.3059	14867	FR_BRIN1351_PY094_BD_2.raw	0/0	2.85	0.005687	0.02843
FALSE	High	Sequest HT (A2)	Unambiguous	TGPNLHGLFGR		1	1	P99999	P99999	0	3	0.2863	0	1	1	390.212	1168.62	-0.44	-0.00017	326611	HCD (High Energy Collision Dissociation)	MS2	31.9799	150	58.5454	14266	FR_BRIN1351_PY094_BD_2.raw	0/0	2.55	0.005687	0.02773
FALSE	High	Sequest HT (A2)	Unambiguous	RLPEVEVPQHL		1	1	Q02818	Q02818	0	3	0.3907	0	1	1	439.582	1316.73	-0.29	-0.00013	410929	HCD (High Energy Collision Dissociation)	MS2	31.6775	150	58.4326	14227	FR_BRIN1351_PY094_BD_2.raw	0/0	3.66	0.005687	0.02718
FALSE	High	Sequest HT (A2)	Unambiguous	TLIDLPGITKV		1	10	Q9UQ16-4	Q9UQ16-2; P50570-2; Q9UQ16-3; Q9UQ16-5; P50570-3; P50570-1; P50570-5; Q9UQ16-4; P50570-4; Q9UQ16	0	2	0.3462	0	1	1	585.358	1169.71	-3.94	-0.0023	643382	HCD (High Energy Collision Dissociation)	MS2	46.6338	150	85.8337	23676	FR_BRIN1351_PY094_BD_1.raw	0/0	3.12	0.005687	0.03041
FALSE	High	Sequest HT (A2)	Unambiguous	RVMEYINRL		1	2	Q00610-1	Q00610-1; Q00610-2	0	2	0.381	0	1	1	597.327	1193.65	0.09	5e-05	493590	HCD (High Energy Collision Dissociation)	MS2	26.0085	150	51.0755	11741	FR_BRIN1351_PY094_BD_3.raw	0/0	2.52	0.005687	0.03298
FALSE	High	Sequest HT (A2)	Unambiguous	RLPDPFAKI		1	2	Q9HCE7-1	Q9HCE7-1; Q9HCE7-2	0	2	0.2143	0	1	1	528.812	1056.62	-2.77	-0.00146	1.0717e+06	HCD (High Energy Collision Dissociation)	MS2	17.5401	82.516	62.261	15538	FR_BRIN1351_PY094_BD_2.raw	0/0	2.38	0.005687	0.02942
FALSE	High	Sequest HT (A2)	Unambiguous	RVLQALEGLKM		1	1	P39019	P39019	0	3	0.3657	0	1	1	419.917	1257.74	0.6	0.00025	252391	HCD (High Energy Collision Dissociation)	MS2	29.5169	150	64.2088	16210	FR_BRIN1351_PY094_BD_2.raw	0/0	3.5	0.005687	0.02706
FALSE	High	Sequest HT (A2)	Unambiguous	QLLDFERTL		1	4	Q16829	Q16828-1; Q16829; Q16829-2; Q16828-2	0	2	0.2424	0	1	1	567.81	1134.61	-2.43	-0.00138	946792	HCD (High Energy Collision Dissociation)	MS2	60.2107	150	79.5548	21418	FR_BRIN1351_PY094_BD_2.raw	0/0	2.64	0.005687	0.03311
FALSE	High	Sequest HT (A2)	Unambiguous	AVIEHLERL		1	1	O43716	O43716	0	3	0.25	0	1	1	360.545	1079.62	-0.6	-0.00022	761692	HCD (High Energy Collision Dissociation)	MS2	28.2473	105.672	49.5181	11217	FR_BRIN1351_PY094_BD_3.raw	0/0	2.8	0.005687	0.03137
FALSE	High	Sequest HT (A2)	Unambiguous	YVIDPIKGLKL		1	9	Q15149-1	Q15149-4; Q15149-1; Q15149-6; Q15149-9; Q15149-3; Q15149-8; Q15149-5; Q15149-7; Q15149-2	0	3	0.4236	0	1	1	420.262	1258.77	-3.5	-0.00147	565409	HCD (High Energy Collision Dissociation)	MS2	17.2705	150	76.9813	20567	FR_BRIN1351_PY094_BD_3.raw	0/0	2.88	0.005687	0.02905
FALSE	High	Sequest HT (A2)	Unambiguous	GEFADPFKL		1	2	O75694	O75694; O75694-2	0	2	0.4144	0	1	1	512.259	1023.51	-3.46	-0.00177	363438	HCD (High Energy Collision Dissociation)	MS2	53.1422	150	79.8436	21518	FR_BRIN1351_PY094_BD_2.raw	0/0	2.63	0.005687	0.02616
FALSE	High	Sequest HT (A2)	Unambiguous	YLKVFEPKL		1	2	Q96CW1	Q96CW1; Q96CW1-2	0	3	0.3156	0	1	1	379.562	1136.67	-0.5	-0.00019	192316	HCD (High Energy Collision Dissociation)	MS2	32.7816	150	60.0816	14911	FR_BRIN1351_PY094_BD_1.raw	0/0	2.44	0.005687	0.03188
FALSE	High	Sequest HT (A2)	Unambiguous	ILAELLLRV		1	1	P50613	P50613	0	2	0.086	0	1	1	520.346	1039.69	-1.96	-0.00102	363953	HCD (High Energy Collision Dissociation)	MS2	58.1773	150	97.0383	27331	FR_BRIN1351_PY094_BD_3.raw	0/0	2.21	0.005687	0.0317
FALSE	High	Sequest HT (A2)	Unambiguous	FIVDPVSNL		1	3	P15924-1	P15924-1; P15924-3; P15924-2	0	1	0.3611	0	1	1	1003.54	1003.54	-3.2	-0.00321	1.4372e+06	HCD (High Energy Collision Dissociation)	MS2	24.8983	150	91.2393	25478	FR_BRIN1351_PY094_BD_1.raw	0/0	3.24	0.005687	0.03197
FALSE	High	Sequest HT (A2)	Unambiguous	RVVDLITNL		1	3	Q7Z6Z7	Q7Z6Z7-2; Q7Z6Z7; Q7Z6Z7-3	0	2	0.2159	0	1	1	521.816	1042.62	-0.57	-0.0003	2773169	HCD (High Energy Collision Dissociation)	MS2	20.3778	36.693	76.4851	20379	FR_BRIN1351_PY094_BD_2.raw	0/0	2.64	0.005687	0.03245
FALSE	High	Sequest HT (A2)	Unambiguous	SLADSLQSL		1	1	Q52LW3	Q52LW3	0	1	0.1405	0	1	1	933.488	933.488	-0.5	-0.00047	461505	HCD (High Energy Collision Dissociation)	MS2	46.8822	150	82.196	22334	FR_BRIN1351_PY094_BD_3.raw	0/0	3.06	0.005687	0.02624
FALSE	High	Sequest HT (A2)	Unambiguous	ILMEHIHKL		1	1	P84098	P84098	0	2	0.4682	0	1	1	567.329	1133.65	0.31	0.00018	1.36673e+06	HCD (High Energy Collision Dissociation)	MS2	8.82241	73.136	42.4396	8973	FR_BRIN1351_PY094_BD_1.raw	0/0	2.67	0.005687	0.03047
FALSE	High	Sequest HT (A2)	Unambiguous	RLLGEQIIL		1	1	Q6UWS5	Q6UWS5	0	2	0.0844	0	1	1	527.838	1054.67	6.14	0.00324	257515	HCD (High Energy Collision Dissociation)	MS2	54.9898	150	75.4132	20019	FR_BRIN1351_PY094_BD_2.raw	0/0	2.25	0.005687	0.03246
FALSE	High	Sequest HT (A2)	Unambiguous	KITDVIIGF		1	2	P35579-1	P35579-1; P35579-2	0	1	0.3142	0	1	1	1005.6	1005.6	-1.59	-0.0016	308908	HCD (High Energy Collision Dissociation)	MS2	0	150	84.0367	22960	FR_BRIN1351_PY094_BD_3.raw	0/0	2.61	0.005687	0.03096
FALSE	High	Sequest HT (A2)	Unambiguous	VGAGAPVYL		1	11	Q9BTM1-2	Q7L7L0; Q8IUE6; P04908; Q93077; Q99878; Q96KK5; Q9BTM1-2; Q9BTM1-1; P16104; P20671; P0C0S8	0	1	0.2314	0	1	1	846.473	846.473	0.8	0.00068	1665311	HCD (High Energy Collision Dissociation)	MS2	0	150	67.0411	17187	FR_BRIN1351_PY094_BD_2.raw	0/0	2.42	0.005687	0.0285
FALSE	High	Sequest HT (A2)	Unambiguous	SIYPSPTGV		1	1	Q6P2Q9	Q6P2Q9	0	1	0.1758	0	1	1	920.475	920.475	2.76	0.00254	592754	HCD (High Energy Collision Dissociation)	MS2	0	150	61.2381	15215	FR_BRIN1351_PY094_BD_3.raw	0/0	2.56	0.005687	0.02471
FALSE	High	Sequest HT (A2)	Unambiguous	KISEVVELL		1	4	P52701	P52701-2; P52701-3; P52701; P52701-4	0	2	0.0351	0	1	1	515.312	1029.62	-1.4	-0.00072	672277	HCD (High Energy Collision Dissociation)	MS2	24.7205	150	74.8123	19841	FR_BRIN1351_PY094_BD_3.raw	0/0	2.85	0.005687	0.02966
FALSE	High	Sequest HT (A2)	Unambiguous	SVIDEPVRL		1	2	P46013	P46013; P46013-2	0	2	0.2884	0	1	1	514.293	1027.58	0.65	0.00033	393675	HCD (High Energy Collision Dissociation)	MS2	49.9389	150	61.5531	15322	FR_BRIN1351_PY094_BD_3.raw	0/0	2.67	0.005687	0.02499
FALSE	High	Sequest HT (A2)	Unambiguous	TLDGLPPLRL		1	1	Q8TAP8	Q8TAP8	0	2	0.2257	0	1	1	547.831	1094.65	-2.6	-0.00142	1.56692e+06	HCD (High Energy Collision Dissociation)	MS2	31.317	93.999	84.119	22988	FR_BRIN1351_PY094_BD_3.raw	0/0	2.88	0.005687	0.02531
FALSE	High	Sequest HT (A2)	Unambiguous	AYQYPPPPPPPPPSRK		1	4	Q92841	Q92841-3; Q92841-1; Q92841; Q92841-2	0	3	0.5134	0	1	1	596.987	1788.95	2.04	0.00122	75183.2	HCD (High Energy Collision Dissociation)	MS2	44.8186	150	42.0444	8844	FR_BRIN1351_PY094_BD_1.raw	0/0	3.72	0.005687	0.0318
FALSE	High	Sequest HT (A2)	Unambiguous	VIILNHPGQISAGYAPVLD		1	3	P68104	P68104-2; P68104; Q5VTE0	0	2	0.5642	0	1	1	989.048	1977.09	3.76	0.00371	169595	HCD (High Energy Collision Dissociation)	MS2	0	150	82.7117	22621	FR_BRIN1351_PY094_BD_1.raw	0/0	3.58	0.005687	0.03296
FALSE	High	Sequest HT (A2)	Unambiguous	RLPDPFAKI		1	2	Q9HCE7-1	Q9HCE7-1; Q9HCE7-2	0	2	0.2235	0	1	1	528.812	1056.62	-2.31	-0.00122	1.64143e+06	HCD (High Energy Collision Dissociation)	MS2	3.83699	150	62.3068	15672	FR_BRIN1351_PY094_BD_1.raw	0/0	2.55	0.005687	0.02487
FALSE	High	Sequest HT (A2)	Unambiguous	SLIKQIPRI		1	1	P62906	P62906	0	3	0.3066	0	1	1	356.57	1067.69	0.52	0.00018	547062	HCD (High Energy Collision Dissociation)	MS2	47.9308	150	54.4708	12987	FR_BRIN1351_PY094_BD_1.raw	0/0	2.74	0.005687	0.02802
FALSE	High	Sequest HT (A2)	Unambiguous	LLGPPPVGV		1	5	Q9ULV3	Q9ULV3-2; Q9ULV3-3; Q9ULV3-4; Q9ULV3-5; Q9ULV3	0	1	0.146	0	1	1	848.523	848.523	-1.11	-0.00094	271550	HCD (High Energy Collision Dissociation)	MS2	51.2387	150	74.6155	19775	FR_BRIN1351_PY094_BD_3.raw	0/0	2.26	0.005687	0.03184
FALSE	High	Sequest HT (A2)	Rejected	SLLENLEKI		1	7	P07910-1	P07910-4; P07910-2; O60812; P07910-1; B7ZW38; P07910-3; B2RXH8	0	2		0	2	2	529.808	1058.61	-0.6	-0.00032	371571	HCD (High Energy Collision Dissociation)	MS2	51.699	150	83.8113	22867	FR_BRIN1351_PY094_BD_2.raw	0/0	2.73	0.005687	0.02618
FALSE	High	Sequest HT (A2)	Unambiguous	PRKIEEIKDFLLTARRKD		1	1	P63173	P63173	0	4	0.3882	0	1	1	557.828	2228.29	1.92	0.00107	194105	HCD (High Energy Collision Dissociation)	MS2	48.3099	150	54.2044	12896	FR_BRIN1351_PY094_BD_1.raw	0/0	3.22	0.005687	0.02518
FALSE	High	Sequest HT (A2)	Unambiguous	FVVDHVIKI		1	4	Q86UV5-8	Q86UV5-8; Q86UV5-5; Q86UV5-2; Q86UV5	0	3	0.232	0	1	1	357.217	1069.64	-2.94	-0.00105	597675	HCD (High Energy Collision Dissociation)	MS2	17.5828	150	62.2822	15575	FR_BRIN1351_PY094_BD_3.raw	0/0	1.94	0.005687	0.02526
FALSE	High	Sequest HT (A2)	Unambiguous	RLPDPFAKI		1	2	Q9HCE7-1	Q9HCE7-1; Q9HCE7-2	0	2	0.2159	0	1	1	528.812	1056.62	-3.12	-0.00165	805702	HCD (High Energy Collision Dissociation)	MS2	27.3167	150	62.4652	15636	FR_BRIN1351_PY094_BD_3.raw	0/0	2.64	0.005687	0.03256
FALSE	High	Sequest HT (A2)	Unambiguous	RLASYLDRV		1	1	P05783	P05783	0	3	0.3438	0	1	1	364.876	1092.61	-1.66	-0.00061	486776	HCD (High Energy Collision Dissociation)	MS2	61.1168	98.573	48.9528	10998	FR_BRIN1351_PY094_BD_2.raw	0/0	3.17	0.005687	0.02629
FALSE	High	Sequest HT (A2)	Unambiguous	GIFDDPPAL		1	1	O60216	O60216	0	1	0.2268	0	1	1	944.471	944.471	-1.25	-0.00118	644318	HCD (High Energy Collision Dissociation)	MS2	42.6734	150	95.2444	26736	FR_BRIN1351_PY094_BD_3.raw	0/0	1.94	0.005687	0.02683
FALSE	High	Sequest HT (A2)	Selected	IIKLILSQL		1	1	Q96T54	Q96T54	0	2	0	0	1	1	520.859	1040.71	2.01	0.00105	290204	HCD (High Energy Collision Dissociation)	MS2	69.6061	150	84.7555	23201	FR_BRIN1351_PY094_BD_3.raw	0/0	2.25	0.005687	0.02992
FALSE	High	Sequest HT (A2)	Unambiguous	SIEEVTKNL		1	9	Q15149-1	Q15149-4; Q15149-1; Q15149-6; Q15149-9; Q15149-3; Q15149-8; Q15149-5; Q15149-7; Q15149-2	0	2	0.2299	0	1	1	516.782	1032.56	0.01	1e-05	663252	HCD (High Energy Collision Dissociation)	MS2	46.9077	150	53.867	12779	FR_BRIN1351_PY094_BD_1.raw	0/0	3.35	0.005687	0.02854
FALSE	High	Sequest HT (A2)	Unambiguous	KIIDEDGLLNL		1	2	P35251-1	P35251-1; P35251-2	0	2	0.2885	0	1	1	621.851	1242.69	0.12	7e-05	320459	HCD (High Energy Collision Dissociation)	MS2	31.8852	150	82.7881	22522	FR_BRIN1351_PY094_BD_2.raw	0/0	3.12	0.005687	0.02765
FALSE	High	Sequest HT (A2)	Unambiguous	KLGEIVTTI		1	5	P61204	P61204; P18085; P84077; P61204-2; P84085	0	2	0.1544	0	1	1	487.3	973.592	-0.44	-0.00021	5743505	HCD (High Energy Collision Dissociation)	MS2	14.6018	15.405	60.5954	14996	FR_BRIN1351_PY094_BD_3.raw	0/0	2.59	0.005687	0.03272
FALSE	High	Sequest HT (A2)	Unambiguous	PKFEVIEKPQA		1	2	P18859-2	P18859; P18859-2	0	3	0.1656	0	1	1	429.243	1285.72	0.33	0.00014	417848	HCD (High Energy Collision Dissociation)	MS2	10.4602	150	44.0045	9394	FR_BRIN1351_PY094_BD_3.raw	0/0	3.08	0.005687	0.02782
FALSE	High	Sequest HT (A2)	Unambiguous	GIYVSEKGTVQQADE		1	1	P32969	P32969	0	2	0.6105	0	1	1	812.396	1623.79	-0.6	-0.00049	156024	HCD (High Energy Collision Dissociation)	MS2	0	150	44.9157	9696	FR_BRIN1351_PY094_BD_3.raw	0/0	3.8	0.005687	0.03186
FALSE	High	Sequest HT (A2)	Unambiguous	KLPDAYERL		1	3	P11413-2	P11413-1; P11413-3; P11413-2	0	3	0.3004	0	1	1	368.873	1104.61	0.57	0.00021	115662	HCD (High Energy Collision Dissociation)	MS2	74.8449	150	46.8126	10322	FR_BRIN1351_PY094_BD_3.raw	0/0	2.73	0.005687	0.03211
FALSE	High	Sequest HT (A2)	Unambiguous	KLLEIDIDGV		1	1	P09884	P09884	0	2	0.3464	0	1	1	557.822	1114.64	0.33	0.00019	173633	HCD (High Energy Collision Dissociation)	MS2	81.0477	150	82.3126	22373	FR_BRIN1351_PY094_BD_3.raw	0/0	2.8	0.005687	0.0323
FALSE	High	Sequest HT (A2)	Unambiguous	ALLERGYSL		1	3	P34897-1	P34897-1; P34897-3; P34897-2	0	2	0.3367	0	1	1	511.287	1021.57	-0.83	-0.00043	203062	HCD (High Energy Collision Dissociation)	MS2	54.5938	150	58.9804	14447	FR_BRIN1351_PY094_BD_3.raw	0/0	2.94	0.005687	0.03251
FALSE	High	Sequest HT (A2)	Unambiguous	RQTVAVGVIKAVD		1	3	P68104	P68104-2; P68104; Q5VTE0	0	3	0.4041	0	1	1	452.605	1355.8	0.17	8e-05	124515	HCD (High Energy Collision Dissociation)	MS2	38.5862	150	46.7642	10392	FR_BRIN1351_PY094_BD_1.raw	0/0	3.44	0.005687	0.02464
FALSE	High	Sequest HT (A2)	Unambiguous	KIAPNTPQL		1	5	Q5JPE7	Q5JPE7; Q5JPE7-2; Q5JPE7-3; Q15155; P69849	0	2	0.3167	0	1	1	491.29	981.573	0.61	0.0003	1.00503e+06	HCD (High Energy Collision Dissociation)	MS2	14.7429	98.393	45.2856	9817	FR_BRIN1351_PY094_BD_3.raw	0/0	3.41	0.005687	0.02949
FALSE	High	Sequest HT (A2)	Unambiguous	GLAPLHIQL		1	1	P09131-1	P09131-1	0	2	0.3333	0	1	1	481.294	961.581	-1.52	-0.00073	261720	HCD (High Energy Collision Dissociation)	MS2	54.6032	150	76.8799	20633	FR_BRIN1351_PY094_BD_1.raw	0/0	2.61	0.005687	0.02725
FALSE	High	Sequest HT (A2)	Unambiguous	QLNGILLHL		1	1	P05783	P05783	0	2	0.1422	0	1	1	510.814	1020.62	1.62	0.00082	318308	HCD (High Energy Collision Dissociation)	MS2	38.8456	150	83.1591	22660	FR_BRIN1351_PY094_BD_3.raw	0/0	2.32	0.005687	0.02915
FALSE	High	Sequest HT (A2)	Unambiguous	YQYPVIIHL		1	2	Q9BW60	Q9BW60; Q9BW60-2	0	2	0.2368	0	1	1	573.322	1145.64	1.12	0.00064	372583	HCD (High Energy Collision Dissociation)	MS2	74.0611	150	83.3255	22716	FR_BRIN1351_PY094_BD_3.raw	0/0	2.28	0.005687	0.02716
FALSE	High	Sequest HT (A2)	Unambiguous	KILETLYTL		1	2	Q5W0V3	Q5W0V3-2; Q5W0V3	0	2	0.1429	0	1	1	547.331	1093.65	3.22	0.00176	274345	HCD (High Energy Collision Dissociation)	MS2	72.3825	150	76.7133	20577	FR_BRIN1351_PY094_BD_1.raw	0/0	2.45	0.005687	0.0244
FALSE	High	Sequest HT (A2)	Unambiguous	KLIGDTPIDTFL		1	5	P28702-3	P48443; P19793-2; P28702; P19793; P28702-3	0	2	0.2808	0	1	1	666.877	1332.75	4.08	0.00272	276031	HCD (High Energy Collision Dissociation)	MS2	54.3843	150	93.3853	26196	FR_BRIN1351_PY094_BD_1.raw	0/0	2.92	0.005687	0.03256
FALSE	High	Sequest HT (A2)	Unambiguous	KLLDIRSYL		1	1	P51665	P51665	0	2	0.0445	0	1	1	560.84	1120.67	0.06	3e-05	345554	HCD (High Energy Collision Dissociation)	MS2	78.0005	150	76.5062	20507	FR_BRIN1351_PY094_BD_1.raw	0/0	2.47	0.005687	0.0283
FALSE	High	Sequest HT (A2)	Unambiguous	PAGKLKYFDKLN		1	1	Q13162	Q13162	0	3	0.4765	0	1	1	465.267	1393.79	1.16	0.00054	348205	HCD (High Energy Collision Dissociation)	MS2	31.647	150	42.5754	9017	FR_BRIN1351_PY094_BD_1.raw	0/0	4.89	0.005687	0.0264
FALSE	High	Sequest HT (A2)	Unambiguous	SLLDPVPEV		1	1	Q92616	Q92616	0	1	0.0625	0	1	1	968.532	968.532	1.91	0.00185	179039	HCD (High Energy Collision Dissociation)	MS2	50.72	150	88.9131	24588	FR_BRIN1351_PY094_BD_2.raw	0/0	2.24	0.005687	0.02887
FALSE	High	Sequest HT (A2)	Unambiguous	KLLSKFYEL		1	6	Q86UV5-8	Q86UV5-8; Q86UV5-3; Q86UV5-4; Q86UV5-2; Q86UV5; Q86UV5-7	0	2	0.1684	0	1	1	570.837	1140.67	0.09	5e-05	1.48462e+06	HCD (High Energy Collision Dissociation)	MS2	26.8482	68.852	60.8468	15050	FR_BRIN1351_PY094_BD_2.raw	0/0	2.97	0.005687	0.02681
FALSE	High	Sequest HT (A2)	Unambiguous	FLLPGHTRL		1	1	Q9NUJ3	Q9NUJ3	0	3	0.4803	0	1	1	351.878	1053.62	-0.99	-0.00035	137308	HCD (High Energy Collision Dissociation)	MS2	40.3419	150	53.4034	12499	FR_BRIN1351_PY094_BD_2.raw	0/0	2.29	0.005687	0.02935
FALSE	High	Sequest HT (A2)	Unambiguous	TEVAPPPPP		1	2	Q14839-2	Q14839-2; Q14839	0	1	0.1014	0	1	1	904.478	904.478	1.1	0.001	197437	HCD (High Energy Collision Dissociation)	MS2	57.0705	150	47.2707	10561	FR_BRIN1351_PY094_BD_1.raw	0/0	2.07	0.005687	0.02821
FALSE	High	Sequest HT (A2)	Unambiguous	YVHMVTHFI		1	2	P55061-2	P55061-2; P55061	0	2	0.3889	0	1	1	573.792	1146.58	0.53	0.00031	339182	HCD (High Energy Collision Dissociation)	MS2	61.4967	150	55.3422	13288	FR_BRIN1351_PY094_BD_1.raw	0/0	2.52	0.005687	0.0264
FALSE	High	Sequest HT (A2)	Unambiguous	PMFIVNTNVPRASVPD		1	1	P14174	P14174	0	3	0.3291	0	1	1	586.307	1756.91	1.42	0.00083	887440	HCD (High Energy Collision Dissociation)	MS2	16.8016	90.783	75.5371	20061	FR_BRIN1351_PY094_BD_2.raw	0/0	3.13	0.005687	0.03269
FALSE	High	Sequest HT (A2)	Unambiguous	ALLDKLYAL		1	1	Q9NV31	Q9NV31	0	2	0.2	0	1	1	510.312	1019.62	2.47	0.00126	880909	HCD (High Energy Collision Dissociation)	MS2	35.9027	78.302	88.6693	24625	FR_BRIN1351_PY094_BD_1.raw	0/0	2.75	0.006627	0.03403
FALSE	High	Sequest HT (A2)	Unambiguous	HLWNSIHGL		1	2	Q14596-1	Q14596-2; Q14596-1	0	2	0.4373	0	1	1	538.786	1076.56	0.51	0.00027	335846	HCD (High Energy Collision Dissociation)	MS2	57.8918	150	57.8947	14043	FR_BRIN1351_PY094_BD_2.raw	0/0	2.63	0.006627	0.03337
FALSE	High	Sequest HT (A2)	Unambiguous	LLIGHLERV		1	1	Q92621	Q92621	0	3	0.2421	0	1	1	350.554	1049.65	-0.53	-0.00019	152959	HCD (High Energy Collision Dissociation)	MS2	39.4203	150	52.5913	12252	FR_BRIN1351_PY094_BD_3.raw	0/0	2.85	0.006627	0.03351
FALSE	High	Sequest HT (A2)	Unambiguous	TLSERLWGL		1	1	Q9NS69	Q9NS69	0	2	0.1912	0	1	1	537.8	1074.59	-0.73	-0.00039	709401	HCD (High Energy Collision Dissociation)	MS2	67.792	150	78.4669	21170	FR_BRIN1351_PY094_BD_1.raw	0/0	2.72	0.006627	0.03377
FALSE	High	Sequest HT (A2)	Unambiguous	RLASYLDKV		1	8	P35527	P02533; P08727; P13645; P19012; Q99456; Q04695; P35527; P08779	0	2	0.3651	0	1	1	532.808	1064.61	-0.31	-0.00016	2.61601e+06	HCD (High Energy Collision Dissociation)	MS2	21.4385	41.68	48.0925	10713	FR_BRIN1351_PY094_BD_2.raw	0/0	2.52	0.006627	0.03358
FALSE	High	Sequest HT (A2)	Unambiguous	LLLEILHEI		1	1	Q96HE7	Q96HE7	0	2	0.2118	0	1	1	546.839	1092.67	3.56	0.00195	710197	HCD (High Energy Collision Dissociation)	MS2	29.4878	150	106.496	30537	FR_BRIN1351_PY094_BD_1.raw	0/0	2.03	0.006627	0.03337
FALSE	High	Sequest HT (A2)	Unambiguous	KLLEPVLLL		1	1	P62249	P62249	0	2	0.1489	0	1	1	519.351	1037.7	-1.24	-0.00065	43549480	HCD (High Energy Collision Dissociation)	MS2	2.81485	2.073	92.5805	25815	FR_BRIN1351_PY094_BD_2.raw	0/0	2.62	0.006627	0.03318
FALSE	High	Sequest HT (A2)	Unambiguous	RLWPKIQGL		1	1	Q9NX09	Q9NX09	0	2	0.3089	0	1	1	555.843	1110.68	0.7	0.00039	450619	HCD (High Energy Collision Dissociation)	MS2	51.2146	150	61.6336	15322	FR_BRIN1351_PY094_BD_2.raw	0/0	2.46	0.006627	0.03362
FALSE	High	Sequest HT (A2)	Unambiguous	RQTVAVGVIKAVD		1	3	P68104	P68104-2; P68104; Q5VTE0	0	3	0.413	0	1	1	452.605	1355.8	-0.37	-0.00017	85736.3	HCD (High Energy Collision Dissociation)	MS2	42.1148	150	46.7244	10259	FR_BRIN1351_PY094_BD_2.raw	0/0	2.93	0.006627	0.03353
FALSE	High	Sequest HT (A2)	Unambiguous	YGAEALERMFL		1	1	P69905	P69905	0	2	0.5427	0	1	1	650.324	1299.64	0.09	6e-05	476940	HCD (High Energy Collision Dissociation)	MS2	55.0079	150	95.7692	26885	FR_BRIN1351_PY094_BD_2.raw	0/0	3.63	0.006627	0.03401
FALSE	High	Sequest HT (A2)	Unambiguous	KIIEYSVYL		1	3	P51610-4	P51610-1; P51610-4; P51610-2	0	2	0.2978	0	1	1	564.322	1127.64	1.3	0.00073	283890	HCD (High Energy Collision Dissociation)	MS2	63.004	150	73.1028	19247	FR_BRIN1351_PY094_BD_2.raw	0/0	2.72	0.006627	0.03329
FALSE	High	Sequest HT (A2)	Unambiguous	KILDLETQL		1	4	Q5BJF6	Q5BJF6-4; Q5BJF6; Q5BJF6-2; Q5BJF6-3	0	2	0.1	0	1	1	536.816	1072.63	0.64	0.00034	645023	HCD (High Energy Collision Dissociation)	MS2	38.4018	150	71.0881	18685	FR_BRIN1351_PY094_BD_1.raw	0/0	2.4	0.006627	0.0335
FALSE	High	Sequest HT (A2)	Unambiguous	ALVDQLWKL		1	1	Q6P1X5	Q6P1X5	0	2	0.1577	0	1	1	543.32	1085.63	-3.31	-0.0018	192154	HCD (High Energy Collision Dissociation)	MS2	86.3713	150	95.1444	26779	FR_BRIN1351_PY094_BD_1.raw	0/0	2.22	0.006627	0.03343
FALSE	High	Sequest HT (A2)	Unambiguous	RLIQESPTL		1	2	Q6P1A2	Q6P1A2-2; Q6P1A2	0	2	0.2158	0	1	1	528.807	1056.61	1.39	0.00073	301780	HCD (High Energy Collision Dissociation)	MS2	56.2659	150	50.8097	11618	FR_BRIN1351_PY094_BD_2.raw	0/0	2.41	0.006627	0.03404
FALSE	High	Sequest HT (A2)	Unambiguous	YIHGVFYHL		1	2	O60683-2	O60683-1; O60683-2	0	3	0.2832	0	1	1	383.534	1148.59	-0.58	-0.00022	166468	HCD (High Energy Collision Dissociation)	MS2	48.5322	150	59.1917	14520	FR_BRIN1351_PY094_BD_3.raw	0/0	2.79	0.006627	0.03343
FALSE	High	Sequest HT (A2)	Unambiguous	TELLIRKL		1	5	P68431	P84243; Q16695; Q6NXT2; P68431; Q71DI3	0	2	0.1859	0	1	1	493.324	985.64	-0.2	-0.0001	426935	HCD (High Energy Collision Dissociation)	MS2	60.712	150	49.4068	11270	FR_BRIN1351_PY094_BD_1.raw	0/0	2.69	0.006627	0.03371
FALSE	High	Sequest HT (A2)	Unambiguous	TLFDYEVRL		1	2	Q96T88-2	Q96T88-2; Q96T88	0	2	0.2594	0	1	1	578.306	1155.6	-0.56	-0.00032	889531	HCD (High Energy Collision Dissociation)	MS2	52.7105	77.493	86.1429	23672	FR_BRIN1351_PY094_BD_3.raw	0/0	2.12	0.006627	0.03331
FALSE	High	Sequest HT (A2)	Unambiguous	FLLDPVKGERL		1	9	Q15149-1	Q15149-4; Q15149-1; Q15149-6; Q15149-9; Q15149-3; Q15149-8; Q15149-5; Q15149-7; Q15149-2	0	3	0.4252	0	1	1	429.588	1286.75	1.1	0.00047	1.66492e+06	HCD (High Energy Collision Dissociation)	MS2	6.53299	56.791	65.6419	16827	FR_BRIN1351_PY094_BD_1.raw	0/0	3.41	0.006627	0.03326
FALSE	High	Sequest HT (A2)	Unambiguous	KVIDEIYRV		1	1	Q9NVF7-1	Q9NVF7-1	0	3	0.2852	0	1	1	378.889	1134.65	0.08	3e-05	365734	HCD (High Energy Collision Dissociation)	MS2	18.9585	150	52.1305	12181	FR_BRIN1351_PY094_BD_1.raw	0/0	2.63	0.006627	0.03315
FALSE	High	Sequest HT (A2)	Unambiguous	VAYKFPELL		1	3	Q8IWV8	Q8IWV8-3; Q8IWV8; Q8IWV8-4	0	2	0.0464	0	1	1	540.309	1079.61	-2.81	-0.00152	376388	HCD (High Energy Collision Dissociation)	MS2	59.7816	150	82.9964	22605	FR_BRIN1351_PY094_BD_3.raw	0/0	2.8	0.006627	0.0335
FALSE	High	Sequest HT (A2)	Unambiguous	AVIEHLERL		1	1	O43716	O43716	0	3	0.1616	0	1	1	360.546	1079.62	1.18	0.00042	201551	HCD (High Energy Collision Dissociation)	MS2	63.9721	150	49.2873	11230	FR_BRIN1351_PY094_BD_1.raw	0/0	2.29	0.006627	0.0341
FALSE	High	Sequest HT (A2)	Unambiguous	VIILNHPGQISAGYAPVLD		1	3	P68104	P68104-2; P68104; Q5VTE0	0	2	0.4934	0	1	1	989.042	1977.08	-1.92	-0.0019	174306	HCD (High Energy Collision Dissociation)	MS2	22.8802	150	82.6004	22471	FR_BRIN1351_PY094_BD_3.raw	0/0	3.04	0.006627	0.03334
FALSE	High	Sequest HT (A2)	Unambiguous	QVLDVVERL		1	1	P55268	P55268	0	2	0.3004	0	1	1	535.815	1070.62	1.69	0.0009	514173	HCD (High Energy Collision Dissociation)	MS2	51.511	150	74.2115	19639	FR_BRIN1351_PY094_BD_3.raw	0/0	2.33	0.006627	0.03403
FALSE	High	Sequest HT (A2)	Unambiguous	FVNEIISRI		1	2	P43246-1	P43246-1; P43246-2	0	2	0.3358	0	1	1	545.817	1090.63	2.03	0.00111	263103	HCD (High Energy Collision Dissociation)	MS2	72.9664	150	74.9786	19896	FR_BRIN1351_PY094_BD_3.raw	0/0	2.68	0.007599	0.03446
FALSE	High	Sequest HT (A2)	Unambiguous	IMLEALERV		1	2	A8MWD9	P62308; A8MWD9	0	2	0.2788	0	1	1	537.305	1073.6	0	0	1.52805e+06	HCD (High Energy Collision Dissociation)	MS2	33.4385	79.154	75.6689	20127	FR_BRIN1351_PY094_BD_3.raw	0/0	2.69	0.007599	0.0346
FALSE	High	Sequest HT (A2)	Unambiguous	GEVDPKVAL		1	1	P17568	P17568	0	2	0.2852	0	1	1	464.261	927.515	0.46	0.00021	937304	HCD (High Energy Collision Dissociation)	MS2	15.3203	150	49.551	11317	FR_BRIN1351_PY094_BD_1.raw	0/0	2.7	0.007599	0.0342
FALSE	High	Sequest HT (A2)	Unambiguous	SLAGLGAYQL		1	2	Q9NUH8-1	Q9NUH8-1; Q9P0S9	0	1	0.1059	0	1	1	992.542	992.542	0.94	0.00093	1.36532e+06	HCD (High Energy Collision Dissociation)	MS2	5.11871	123.02	86.2129	23804	FR_BRIN1351_PY094_BD_1.raw	0/0	3.4	0.007599	0.03456
FALSE	High	Sequest HT (A2)	Unambiguous	TGPNLHGLFGR		1	1	P99999	P99999	0	2	0.2893	0	1	1	584.814	1168.62	-1.09	-0.00063	265990	HCD (High Energy Collision Dissociation)	MS2	52.8836	150	56.5595	13582	FR_BRIN1351_PY094_BD_2.raw	0/0	2.42	0.007599	0.03428
FALSE	High	Sequest HT (A2)	Unambiguous	GLPLLPPPLL		1	1	P57059	P57059	0	2	0.2436	0	1	1	515.339	1029.67	0.5	0.00026	75588.4	HCD (High Energy Collision Dissociation)	MS2	40.8903	150	122.276	35735	FR_BRIN1351_PY094_BD_3.raw	0/0	2.34	0.007599	0.03421
FALSE	High	Sequest HT (A2)	Unambiguous	NILELLHRL		1	1	Q9BPX3	Q9BPX3	0	2	0.0485	0	1	1	560.846	1120.69	1.58	0.00088	205995	HCD (High Energy Collision Dissociation)	MS2	21.7547	150	88.5751	24594	FR_BRIN1351_PY094_BD_1.raw	0/0	2.68	0.007599	0.03451
FALSE	High	Sequest HT (A2)	Unambiguous	KIIEDLGVHF		1	1	O75691	O75691	0	3	0.278	0	1	1	390.888	1170.65	-1.25	-0.00049	335396	HCD (High Energy Collision Dissociation)	MS2	35.7287	150	66.5961	17031	FR_BRIN1351_PY094_BD_2.raw	0/0	2.23	0.007599	0.03456
FALSE	High	Sequest HT (A2)	Unambiguous	KVVDVVRNL		1	2	P20591	P20591; P20591-2	0	3	0.303	0	1	1	347.885	1041.64	-0.28	-0.0001	1.71067e+06	HCD (High Energy Collision Dissociation)	MS2	15.3843	50.014	47.618	10556	FR_BRIN1351_PY094_BD_2.raw	0/0	3.3	0.007599	0.03452
FALSE	High	Sequest HT (A2)	Unambiguous	GSHSMRYFFTSVSRPGR		1	7	P01892	P01892; P30455; P30443; P10314; Q09160; P04439; P30459	0	4	0.1468	0	1	1	493.745	1971.96	-0.33	-0.00016	365542	HCD (High Energy Collision Dissociation)	MS2	29.3745	150	46.676	10276	FR_BRIN1351_PY094_BD_3.raw	0/0	3.27	0.007599	0.03424
FALSE	High	Sequest HT (A2)	Unambiguous	KIIDIQEKV		1	1	P12270	P12270	0	2	0.2076	0	1	1	543.331	1085.65	-2.42	-0.00132	119220	HCD (High Energy Collision Dissociation)	MS2	62.9479	150	45.5189	9894	FR_BRIN1351_PY094_BD_3.raw	0/0	2.89	0.007599	0.03448
FALSE	High	Sequest HT (A2)	Unambiguous	ILMEHIHKL		1	1	P84098	P84098	0	3	0.4248	0	1	1	378.555	1133.65	0.49	0.00019	244910	HCD (High Energy Collision Dissociation)	MS2	14.447	150	44.0641	9413	FR_BRIN1351_PY094_BD_3.raw	0/0	3.06	0.007599	0.0346
FALSE	High	Sequest HT (A2)	Unambiguous	SIVDLPVHQL		1	1	Q969H0	Q969H0	0	2	0.1561	0	1	1	560.822	1120.64	0.72	0.0004	209435	HCD (High Energy Collision Dissociation)	MS2	73.3961	150	74.0815	19596	FR_BRIN1351_PY094_BD_3.raw	0/0	2.37	0.007599	0.03436
FALSE	High	Sequest HT (A2)	Unambiguous	FLPAFVKKM		1	2	Q7Z4L5	Q7Z4L5; Q7Z4L5-2	0	3	0.3631	0	1	1	360.88	1080.63	-0.56	-0.0002	62481.3	HCD (High Energy Collision Dissociation)	MS2	65.7947	150	58.2097	14152	FR_BRIN1351_PY094_BD_2.raw	0/0	1.68	0.007599	0.03424
FALSE	High	Sequest HT (A2)	Unambiguous	KILDYEVTL		1	2	P40189-1	P40189-1; P40189-3	0	2	0.3245	0	1	1	547.312	1093.62	2.44	0.00134	716119	HCD (High Energy Collision Dissociation)	MS2	47.1212	150	74.0538	19690	FR_BRIN1351_PY094_BD_1.raw	0/0	3.02	0.008133	0.03775
FALSE	High	Sequest HT (A2)	Unambiguous	ILMEHIHKL		1	1	P84098	P84098	0	3	0.2949	0	1	1	378.555	1133.65	-0.56	-0.00021	105759	HCD (High Energy Collision Dissociation)	MS2	47.8827	150	48.2878	10777	FR_BRIN1351_PY094_BD_2.raw	0/0	2.17	0.008133	0.03563
FALSE	High	Sequest HT (A2)	Unambiguous	TVLGKIWKL		1	1	Q9H4M9	Q9H4M9	0	2	0.0909	0	1	1	529.342	1057.68	-0.02	-1e-05	690255	HCD (High Energy Collision Dissociation)	MS2	47.4502	150	66.1631	16911	FR_BRIN1351_PY094_BD_3.raw	0/0	2.2	0.008133	0.03526
FALSE	High	Sequest HT (A2)	Unambiguous	KLGEIVTTI		1	5	P61204	P61204; P18085; P84077; P61204-2; P84085	0	2	0.1127	0	1	1	487.3	973.594	0.88	0.00043	692872	HCD (High Energy Collision Dissociation)	MS2	22.6842	150	60.3647	15006	FR_BRIN1351_PY094_BD_1.raw	0/0	2.84	0.008133	0.03553
FALSE	High	Sequest HT (A2)	Rejected	SLLENLEKI		1	7	P07910-1	P07910-4; P07910-2; O60812; P07910-1; B7ZW38; P07910-3; B2RXH8	0	2		0	2	2	529.807	1058.61	-1.75	-0.00093	2.59454e+06	HCD (High Energy Collision Dissociation)	MS2	39.9321	30.53	84.1543	22986	FR_BRIN1351_PY094_BD_2.raw	0/0	2.6	0.008133	0.03728
FALSE	High	Sequest HT (A2)	Unambiguous	KIIDSGPQL		1	1	Q658Y4	Q658Y4	0	2	0.2145	0	1	1	485.782	970.556	-0.78	-0.00038	413207	HCD (High Energy Collision Dissociation)	MS2	38.0661	150	48.9489	10996	FR_BRIN1351_PY094_BD_2.raw	0/0	2.89	0.008133	0.03507
FALSE	High	Sequest HT (A2)	Unambiguous	ILLHLESEL		1	1	P05783	P05783	0	2	0.1119	0	1	1	533.81	1066.61	-1.7	-0.00091	369213	HCD (High Energy Collision Dissociation)	MS2	71.8682	150	75.8658	20194	FR_BRIN1351_PY094_BD_3.raw	0/0	2.68	0.008133	0.03638
FALSE	High	Sequest HT (A2)	Unambiguous	TLTNIIHNL		1	1	Q9P0S3	Q9P0S3	0	2	0.1641	0	1	1	519.801	1038.6	1.12	0.00058	761337	HCD (High Energy Collision Dissociation)	MS2	58.4443	94.652	70.5028	18488	FR_BRIN1351_PY094_BD_1.raw	0/0	1.95	0.008133	0.03626
FALSE	High	Sequest HT (A2)	Unambiguous	RLVEIQYEL		1	11	Q14161-1	Q14161-10; Q14161-11; Q14161-4; Q14161-5; Q14161-7; Q14161-8; Q14161-9; Q14161-6; Q14161-1; Q14161-3; Q14161-2	0	2	0.2936	0	1	1	581.827	1162.65	-0.1	-6e-05	993154	HCD (High Energy Collision Dissociation)	MS2	39.4814	145.255	70.934	18511	FR_BRIN1351_PY094_BD_2.raw	0/0	2.35	0.008133	0.03506
FALSE	High	Sequest HT (A2)	Unambiguous	SLLEKSLGL		1	2	O43324-1	O43324-1; O43324-2	0	2	0.12	0	1	1	480.292	959.576	-0.74	-0.00035	3.25191e+06	HCD (High Energy Collision Dissociation)	MS2	3.04806	30.707	71.6142	18866	FR_BRIN1351_PY094_BD_1.raw	0/0	2.75	0.008133	0.03542
FALSE	High	Sequest HT (A2)	Unambiguous	KLYDGFQYL		1	3	Q9UBF8	Q9UBF8-2; Q9UBF8-3; Q9UBF8	0	2	0.1709	0	1	1	573.794	1146.58	-2.71	-0.00155	407459	HCD (High Energy Collision Dissociation)	MS2	64.3238	150	76.6749	20443	FR_BRIN1351_PY094_BD_2.raw	0/0	2.34	0.008133	0.03596
FALSE	High	Sequest HT (A2)	Unambiguous	FLNDIFERI		1	2	Q6DN03	Q6DN03; Q6DRA6	0	2	0.2437	0	1	1	583.814	1166.62	-0.34	-0.0002	189364	HCD (High Energy Collision Dissociation)	MS2	64.9563	150	95.5822	26848	FR_BRIN1351_PY094_BD_3.raw	0/0	1.97	0.008133	0.03485
FALSE	High	Sequest HT (A2)	Unambiguous	YLPDIIKDQKA		1	1	O15355	O15355	0	3	0.2846	0	1	1	435.247	1303.73	1.35	0.00059	400281	HCD (High Energy Collision Dissociation)	MS2	62.0993	150	52.7034	12258	FR_BRIN1351_PY094_BD_2.raw	0/0	2.67	0.008133	0.03766
FALSE	High	Sequest HT (A2)	Unambiguous	GIIDPEESHRL		1	9	Q15149-1	Q15149-4; Q15149-1; Q15149-6; Q15149-9; Q15149-3; Q15149-8; Q15149-5; Q15149-7; Q15149-2	0	3	0.4818	0	1	1	422.554	1265.65	-0.46	-0.00019	154131	HCD (High Energy Collision Dissociation)	MS2	24.4203	150	46.96	10458	FR_BRIN1351_PY094_BD_1.raw	0/0	3.3	0.008133	0.03616
FALSE	High	Sequest HT (A2)	Unambiguous	RLAVYIDRV		1	4	P02545	P02545-6; P02545-2; P02545; P02545-3	0	2	0.2716	0	1	1	552.83	1104.65	-0.01	-1e-05	3.49235e+06	HCD (High Energy Collision Dissociation)	MS2	22.0586	24.58	50.3314	11458	FR_BRIN1351_PY094_BD_2.raw	0/0	2.32	0.008133	0.03756
FALSE	High	Sequest HT (A2)	Unambiguous	RVIEPFSRV		1	2	O00231-2	O00231-2; O00231	0	3	0.1319	0	1	1	368.216	1102.63	-2.24	-0.00082	41037.9	HCD (High Energy Collision Dissociation)	MS2	62.7235	150	46.3171	10243	FR_BRIN1351_PY094_BD_1.raw	0/0	2.35	0.008133	0.03559
FALSE	High	Sequest HT (A2)	Unambiguous	KLFEEIREI		1	2	Q8N4U5	Q8N4U5-2; Q8N4U5	0	3	0.2703	0	1	1	392.892	1176.66	-1.2	-0.00047	202518	HCD (High Energy Collision Dissociation)	MS2	62.5215	150	60.3323	14907	FR_BRIN1351_PY094_BD_3.raw	0/0	2.22	0.008133	0.03466
FALSE	High	Sequest HT (A2)	Unambiguous	RLPPPFPGL		1	3	Q13596-3	Q13596; Q13596-2; Q13596-3	0	2	0.1344	0	1	1	497.298	993.589	0.66	0.00033	263383	HCD (High Energy Collision Dissociation)	MS2	51.1551	150	75.0183	20012	FR_BRIN1351_PY094_BD_1.raw	0/0	1.86	0.008133	0.03617
FALSE	High	Sequest HT (A2)	Unambiguous	TEVAPPPPP		1	2	Q14839-2	Q14839-2; Q14839	0	2	0.128	0	1	1	452.742	904.478	0.21	9e-05	854211	HCD (High Energy Collision Dissociation)	MS2	13.633	117.236	47.6653	10692	FR_BRIN1351_PY094_BD_1.raw	0/0	2.89	0.008133	0.03736
FALSE	High	Sequest HT (A2)	Unambiguous	TLADLVHHV		1	2	Q9Y4A5	Q9Y4A5; Q9Y4A5-2	0	2	0.3855	0	1	1	502.779	1004.55	-0.85	-0.00043	603006	HCD (High Energy Collision Dissociation)	MS2	52.5241	102.155	56.5472	13614	FR_BRIN1351_PY094_BD_3.raw	0/0	2.49	0.008133	0.03697
FALSE	High	Sequest HT (A2)	Unambiguous	KIAPNTPQL		1	5	Q5JPE7	Q5JPE7; Q5JPE7-2; Q5JPE7-3; Q15155; P69849	0	2	0.3323	0	1	1	491.29	981.573	0.29	0.00014	921135	HCD (High Energy Collision Dissociation)	MS2	17.0807	123.786	44.9526	9674	FR_BRIN1351_PY094_BD_2.raw	0/0	3.22	0.008133	0.03591
FALSE	High	Sequest HT (A2)	Unambiguous	RVIEPFSRV		1	2	O00231-2	O00231-2; O00231	0	3	0.2398	0	1	1	368.216	1102.63	-1.66	-0.00061	37486.2	HCD (High Energy Collision Dissociation)	MS2	44.9983	150	46.2427	10098	FR_BRIN1351_PY094_BD_2.raw	0/0	2.21	0.008133	0.03581
FALSE	High	Sequest HT (A2)	Unambiguous	SIIDEFLHI		1	3	O43432-3	O43432; O43432-3; O43432-4	0	2	0.3319	0	1	1	543.794	1086.58	-1.73	-0.00094	311812	HCD (High Energy Collision Dissociation)	MS2	41.2433	150	113.904	32879	FR_BRIN1351_PY094_BD_2.raw	0/0	2.35	0.008133	0.03507
FALSE	High	Sequest HT (A2)	Unambiguous	LLPHILPLL		1	3	Q92973-1	Q92973-3; Q92973-1; Q92973-2	0	2	0.0288	0	1	2	514.846	1028.69	-1.16	-0.0006	431870	HCD (High Energy Collision Dissociation)	MS2	11.7062	150	101.771	28975	FR_BRIN1351_PY094_BD_1.raw	0/0	2.78	0.008133	0.03702
FALSE	High	Sequest HT (A2)	Unambiguous	LLPHLLPLL		1	2		O14787-2; O14787	0	2	0.0288	0	1	1	514.846	1028.69	-1.16	-0.0006	431870	HCD (High Energy Collision Dissociation)	MS2	11.7062	150	101.771	28975	FR_BRIN1351_PY094_BD_1.raw	0/0	2.78	0.008133	0.03702
FALSE	High	Sequest HT (A2)	Unambiguous	SLLDIIEKV		1	7	P49815	P49815-5; P49815-7; P49815-4; P49815; P49815-3; P49815-2; P49815-6	0	2	0.1815	0	1	1	515.313	1029.62	0.26	0.00014	227300	HCD (High Energy Collision Dissociation)	MS2	43.4479	150	105.257	30127	FR_BRIN1351_PY094_BD_1.raw	0/0	2.7	0.008133	0.03527
FALSE	High	Sequest HT (A2)	Unambiguous	KITDVIIGF		1	2	P35579-1	P35579-1; P35579-2	0	2	0.215	0	1	1	503.302	1005.6	-0.99	-0.0005	475802	HCD (High Energy Collision Dissociation)	MS2	59.522	115.022	85.3315	23398	FR_BRIN1351_PY094_BD_3.raw	0/0	2.14	0.008133	0.03742
FALSE	High	Sequest HT (A2)	Unambiguous	ILLNIIERL		1	7	P49815	P49815-5; P49815-7; P49815-4; P49815; P49815-3; P49815-2; P49815-6	0	2	0.1577	0	1	1	548.86	1096.71	3.61	0.00198	115542	HCD (High Energy Collision Dissociation)	MS2	72.9764	150	97.2851	27487	FR_BRIN1351_PY094_BD_1.raw	0/0	2.41	0.008133	0.03474
FALSE	High	Sequest HT (A2)	Unambiguous	ALNEQIARL		1	1	O14777	O14777	0	2	0.2798	0	1	1	514.298	1027.59	0.05	3e-05	440838	HCD (High Energy Collision Dissociation)	MS2	45.8612	150	54.3522	12946	FR_BRIN1351_PY094_BD_1.raw	0/0	2.18	0.008133	0.036
FALSE	High	Sequest HT (A2)	Unambiguous	GLVPFLVSV		1	1	P52292	P52292	0	1	0.1111	0	1	1	930.566	930.566	-0.09	-8e-05	274411	HCD (High Energy Collision Dissociation)	MS2	28.0246	150	116.793	33930	FR_BRIN1351_PY094_BD_1.raw	0/0	2.07	0.008133	0.03498
FALSE	High	Sequest HT (A2)	Unambiguous	TEVAPPPPP		1	2	Q14839-2	Q14839-2; Q14839	0	2	0.19	0	1	1	452.742	904.478	0.14	6e-05	1.49919e+06	HCD (High Energy Collision Dissociation)	MS2	10.4181	76.903	47.1695	10440	FR_BRIN1351_PY094_BD_3.raw	0/0	3	0.008133	0.0363
FALSE	High	Sequest HT (A2)	Unambiguous	FLPEIITLSKEV		1	1	Q14204	Q14204	0	2	0.107	0	1	1	694.904	1388.8	-1.78	-0.00124	258317	HCD (High Energy Collision Dissociation)	MS2	69.8123	150	96.9729	27284	FR_BRIN1351_PY094_BD_2.raw	0/0	1.87	0.008133	0.03547
FALSE	High	Sequest HT (A2)	Unambiguous	KVVDVVRNL		1	2	P20591	P20591; P20591-2	0	3	0.2719	0	1	1	347.885	1041.64	-0.28	-0.0001	1.39984e+06	HCD (High Energy Collision Dissociation)	MS2	17.0934	58.6	47.5565	10568	FR_BRIN1351_PY094_BD_3.raw	0/0	3.42	0.008133	0.03519
FALSE	High	Sequest HT (A2)	Unambiguous	FIMEAGVKL		1	3	P0C7Q3	Q8N1B3-1; P0C7Q3; Q8N1B3-2	0	2	0.2138	0	1	1	504.284	1007.56	0.63	0.00032	276656	HCD (High Energy Collision Dissociation)	MS2	53.2085	150	69.9865	18191	FR_BRIN1351_PY094_BD_2.raw	0/0	1.59	0.008133	0.03545
FALSE	High	Sequest HT (A2)	Unambiguous	SILSLVTKI		1	1	Q12905	Q12905	0	2	0.148	0	1	1	487.319	973.63	0.55	0.00027	192965	HCD (High Energy Collision Dissociation)	MS2	48.6329	150	89.6475	24853	FR_BRIN1351_PY094_BD_3.raw	0/0	2.23	0.008133	0.03546
FALSE	High	Sequest HT (A2)	Unambiguous	NLAEDIMRL		1	1	P08670	P08670	0	2	0.3364	0	1	1	537.785	1074.56	2.16	0.00116	312676	HCD (High Energy Collision Dissociation)	MS2	49.9303	150	89.2767	24826	FR_BRIN1351_PY094_BD_1.raw	0/0	2.17	0.008133	0.03467
FALSE	High	Sequest HT (A2)	Unambiguous	FLIPIYHQV		1	4	Q13085-4	Q13085-3; Q13085-1; Q13085-4; Q13085-2	0	2	0.2297	0	1	1	565.323	1129.64	-2.17	-0.00123	503257	HCD (High Energy Collision Dissociation)	MS2	47.5499	150	81.1924	21993	FR_BRIN1351_PY094_BD_3.raw	0/0	2.09	0.008133	0.03677
FALSE	High	Sequest HT (A2)	Unambiguous	RLPEELRSL		1	2	Q9UIG0	Q9UIG0; Q9UIG0-2	0	2	0.2883	0	1	1	556.825	1112.64	0.02	1e-05	390809	HCD (High Energy Collision Dissociation)	MS2	54.4953	150	51.2522	11887	FR_BRIN1351_PY094_BD_1.raw	0/0	2.22	0.008133	0.03742
FALSE	High	Sequest HT (A2)	Unambiguous	TGPNLHGLFGR		1	1	P99999	P99999	0	3	0.3192	0	1	1	390.212	1168.62	-0.05	-2e-05	570008	HCD (High Energy Collision Dissociation)	MS2	39.4399	150	57.7553	14118	FR_BRIN1351_PY094_BD_1.raw	0/0	2.6	0.008133	0.03654
FALSE	High	Sequest HT (A2)	Unambiguous	KLMELLEEI		1	2	P61599	P61599; P61599-2	0	2	0.0933	0	1	1	559.312	1117.62	-1.39	-0.00078	291767	HCD (High Energy Collision Dissociation)	MS2	51.273	150	92.6265	25831	FR_BRIN1351_PY094_BD_2.raw	0/0	2.68	0.008133	0.03548
FALSE	High	Sequest HT (A2)	Unambiguous	KILPLLASL		1	2	Q9UGL1-2	Q9UGL1-1; Q9UGL1-2	0	2	0.1103	0	1	1	484.331	967.654	-0.96	-0.00046	175153	HCD (High Energy Collision Dissociation)	MS2	23.8622	150	91.9222	25594	FR_BRIN1351_PY094_BD_2.raw	0/0	2.63	0.008133	0.03777
FALSE	High	Sequest HT (A2)	Unambiguous	GLSDLRLEL		1	2	Q96A65	Q96A65-2; Q96A65	0	2	0.1397	0	1	1	508.291	1015.57	-3.73	-0.00189	198086	HCD (High Energy Collision Dissociation)	MS2	69.8275	150	84.0241	23062	FR_BRIN1351_PY094_BD_1.raw	0/0	2.29	0.008133	0.03683
FALSE	High	Sequest HT (A2)	Unambiguous	RLQEELEKL		1	3	Q9P2E9-1	Q9P2E9-3; Q9P2E9-1; Q9P2E9-2	0	2	0.1053	0	1	1	579.328	1157.65	-2.59	-0.0015	397909	HCD (High Energy Collision Dissociation)	MS2	40.9332	150	49.5208	11307	FR_BRIN1351_PY094_BD_1.raw	0/0	2.28	0.008133	0.03674
FALSE	High	Sequest HT (A2)	Unambiguous	GLFQGKTPL		1	2	Q9ULW0-2	Q9ULW0; Q9ULW0-2	0	2	0.3801	0	1	1	480.779	960.551	-0.42	-0.0002	712263	HCD (High Energy Collision Dissociation)	MS2	26.5781	106.216	58.8412	14487	FR_BRIN1351_PY094_BD_1.raw	0/0	2.71	0.008133	0.03734
FALSE	High	Sequest HT (A2)	Unambiguous	KLPEDIMKL		1	1	P10914	P10914	0	3	0.3109	0	1	1	362.879	1086.62	0.65	0.00023	690874	HCD (High Energy Collision Dissociation)	MS2	48.9123	90.587	63.9855	16132	FR_BRIN1351_PY094_BD_2.raw	0/0	1.93	0.008133	0.03596
FALSE	High	Sequest HT (A2)	Unambiguous	KIAPNTPQL		1	5	Q5JPE7	Q5JPE7; Q5JPE7-2; Q5JPE7-3; Q15155; P69849	0	2	0.3173	0	1	1	491.29	981.573	0.48	0.00024	1.47341e+06	HCD (High Energy Collision Dissociation)	MS2	7.13372	71.178	45.2957	9785	FR_BRIN1351_PY094_BD_2.raw	0/0	3.53	0.008133	0.03494
FALSE	High	Sequest HT (A2)	Unambiguous	KLPEDIMKL		1	1	P10914	P10914	0	3	0.3147	0	1	1	362.879	1086.62	0.56	0.0002	434240	HCD (High Energy Collision Dissociation)	MS2	28.332	150	64.9517	16464	FR_BRIN1351_PY094_BD_2.raw	0/0	2.51	0.008133	0.03712
FALSE	High	Sequest HT (A2)	Unambiguous	TLPAITLKL		1	1	P07339	P07339	0	2	0.314	0	1	1	485.32	969.632	-2.49	-0.00121	363223	HCD (High Energy Collision Dissociation)	MS2	51.2312	150	80.7733	21958	FR_BRIN1351_PY094_BD_1.raw	0/0	2.58	0.008133	0.03514
FALSE	High	Sequest HT (A2)	Unambiguous	LLPPPPCPA		1	4	Q9BTY2	Q9NYG8-2; Q9BTY2-2; Q9BTY2; Q9NYG8-1	0	1	0.5222	0	1	1	904.497	904.497	0.62	0.00056	888752	HCD (High Energy Collision Dissociation)	MS2	16.6105	150	64.8037	16536	FR_BRIN1351_PY094_BD_1.raw	0/0	2.03	0.008133	0.03776
FALSE	High	Sequest HT (A2)	Unambiguous	IIFVPVPQL		1	1	P62081	P62081	0	2	0.3156	0	1	1	513.322	1025.64	-1.83	-0.00094	274612	HCD (High Energy Collision Dissociation)	MS2	17.6907	150	112.547	32430	FR_BRIN1351_PY094_BD_2.raw	0/0	2.63	0.008133	0.03544
FALSE	High	Sequest HT (A2)	Unambiguous	KQVEEIFNL		1	4	P78347	P78347-3; P78347-4; P78347; P78347-2	0	2	0.1606	0	1	1	560.305	1119.6	-1.99	-0.00112	2.32307e+06	HCD (High Energy Collision Dissociation)	MS2	14.8471	61.002	71.3243	18670	FR_BRIN1351_PY094_BD_3.raw	0/0	2.74	0.008133	0.0353
FALSE	High	Sequest HT (A2)	Unambiguous	NMPEILHHL		1	4	Q96SD1	Q96SD1-3; Q96SD1-4; Q96SD1-2; Q96SD1	0	3	0.3125	0	1	1	368.527	1103.57	-1.05	-0.00039	210262	HCD (High Energy Collision Dissociation)	MS2	47.4464	150	57.9189	14051	FR_BRIN1351_PY094_BD_2.raw	0/0	2.24	0.008133	0.03597
FALSE	High	Sequest HT (A2)	Unambiguous	KIIEDLGVHF		1	1	O75691	O75691	0	3	0.2636	0	1	1	390.888	1170.65	-1.41	-0.00055	356784	HCD (High Energy Collision Dissociation)	MS2	28.0832	150	66.6655	17182	FR_BRIN1351_PY094_BD_1.raw	0/0	2.39	0.008133	0.03504
FALSE	High	Sequest HT (A2)	Unambiguous	YITRYIASL		1	3	O14818-1	O14818-4; O14818-2; O14818-1	0	2	0.3138	0	1	1	550.312	1099.62	1.27	0.0007	669757	HCD (High Energy Collision Dissociation)	MS2	42.6859	146.104	67.4867	17462	FR_BRIN1351_PY094_BD_1.raw	0/0	3.41	0.008133	0.03475
FALSE	High	Sequest HT (A2)	Unambiguous	VIIADCGKIEVEKPFAIAKE		1	1	P23284	P23284	0	3	0.565	0	1	1	725.068	2173.19	-1.29	-0.00094	166564	HCD (High Energy Collision Dissociation)	MS2	24.1682	150	70.1221	18261	FR_BRIN1351_PY094_BD_3.raw	0/0	3.31	0.008133	0.0358
FALSE	High	Sequest HT (A2)	Unambiguous	LLDEPTNHL		1	2	Q9UG63-2	Q9UG63-2; Q9UG63	0	2	0.3431	0	1	2	526.275	1051.54	0.99	0.00052	255170	HCD (High Energy Collision Dissociation)	MS2	60.3886	150	50.8913	11680	FR_BRIN1351_PY094_BD_3.raw	0/0	2.39	0.009118	0.03779
FALSE	High	Sequest HT (A2)	Unambiguous	ILDEPTNHL		1	2		Q9NUQ8; Q9NUQ8-2	0	2	0.3431	0	1	1	526.275	1051.54	0.99	0.00052	255170	HCD (High Energy Collision Dissociation)	MS2	60.3886	150	50.8913	11680	FR_BRIN1351_PY094_BD_3.raw	0/0	2.39	0.009118	0.03779
FALSE	High	Sequest HT (A2)	Unambiguous	KIIDIFTTL		1	1	Q8TE73	Q8TE73	0	2	0.3412	0	1	1	532.324	1063.64	0.27	0.00014	491023	HCD (High Energy Collision Dissociation)	MS2	50.2902	150	95.311	26758	FR_BRIN1351_PY094_BD_3.raw	0/0	2.96	0.009118	0.03779
FALSE	High	Sequest HT (A2)	Rejected	IPPPPPPPP		0	4		P49750-1; P49750-3; P49750-4; Q8TF74	0	2	0	0	1	1	454.767	908.528	4.05	0.00184	181882	HCD (High Energy Collision Dissociation)	MS2	73.119	150	51.8695	12008	FR_BRIN1351_PY094_BD_3.raw	0/0	2.02	0.0101	0.03779
FALSE	High	Sequest HT (A2)	Selected	LPPPPPPPP		1	65	Q7Z7A4-1	P52951; P48023-2; Q99590-1; Q8TF30; Q68DA7-1; Q7Z7A4-4; Q8ND23-2; O15156-2; Q86VE0; P10323; P55196-5; Q86XR5; C9JLR9; O95466; Q9UPS6-2; O15156; P55316; Q8N144-1; Q96MA1; Q7Z7K6-1; O15054; Q6BEB4; Q12873-3; Q7Z7K6-3; B1AK53-2; Q8TF72; Q8IZL8; Q7Z7A4-5; P55196-6; Q7Z5R6; Q86XR5-2; Q6P5Q4-1; P55196-2; Q7Z7A4-6; P55196-1; Q5VUA4; P48023-1; P55196-3; P58401; Q96PN7; Q70E73; Q99590-2; Q7Z7A4-3; O14669;…	0	2	0	0	1	2	454.767	908.528	4.05	0.00184	181882	HCD (High Energy Collision Dissociation)	MS2	73.119	150	51.8695	12008	FR_BRIN1351_PY094_BD_3.raw	0/0	2.02	0.0101	0.03779
FALSE	High	Sequest HT (A2)	Rejected	PIPPPPPPP		0	4		P49750-1; P49750-3; P49750-4; Q8TF74	0	2		0	3	4	454.767	908.528	4.05	0.00184	181882	HCD (High Energy Collision Dissociation)	MS2	73.119	150	51.8695	12008	FR_BRIN1351_PY094_BD_3.raw	0/0	2.02	0.0101	0.0378
FALSE	High	Sequest HT (A2)	Rejected	PLPPPPPPP		0	34		P48023-2; Q68DA7-1; O15156-2; Q86VE0; P10323; Q86XR5; Q8NDT2; Q9UPS6-2; O15156; O15054; Q9Y6X0-1; Q12873-3; Q96JH7; Q8TF72; Q8IZL8; Q86XR5-2; Q9UKZ4; Q9UKZ4-2; P48023-1; P84550; P58401; Q96PN7; Q70E73; O14669; Q96N64-2; O15054-1; Q9UPS6-1; Q96N64-3; P84550-3; Q7L0R7; Q96N64; Q08499-1; Q68DA7-5; Q7L0R7-2	0	2		0	3	3	454.767	908.528	4.05	0.00184	181882	HCD (High Energy Collision Dissociation)	MS2	73.119	150	51.8695	12008	FR_BRIN1351_PY094_BD_3.raw	0/0	2.02	0.01109	0.0378
FALSE	High	Sequest HT (A2)	Unambiguous	NLLQVLEKV		1	3	Q6KB66-3	Q6KB66-3; Q6KB66; Q6KB66-2	0	2	0.1679	0	1	1	528.327	1055.65	-0.12	-6e-05	470645	HCD (High Energy Collision Dissociation)	MS2	40.1481	150	93.0821	26008	FR_BRIN1351_PY094_BD_3.raw	0/0	2.68	0.01207	0.03791
FALSE	High	Sequest HT (A2)	Unambiguous	KEYVGIVRL		1	2	O60832-1	O60832-2; O60832-1	0	3	0.4721	0	1	1	359.553	1076.64	-1.23	-0.00044	138860	HCD (High Energy Collision Dissociation)	MS2	40.621	150	51.8542	12003	FR_BRIN1351_PY094_BD_3.raw	0/0	1.97	0.01207	0.03803
FALSE	High	Sequest HT (A2)	Unambiguous	KLISELQKL		1	2	Q5UIP0	Q5UIP0-2; Q5UIP0	0	3	0.1069	0	1	1	357.897	1071.68	-0.46	-0.00016	933662	HCD (High Energy Collision Dissociation)	MS2	1.22108	72.739	53.0468	12377	FR_BRIN1351_PY094_BD_2.raw	0/0	2.9	0.01273	0.03931
FALSE	High	Sequest HT (A2)	Unambiguous	KLPAPLPGL		1	2	Q8N1F7-1	Q8N1F7-2; Q8N1F7-1	0	2	0.3289	0	1	1	453.295	905.583	0.91	0.00041	828220	HCD (High Energy Collision Dissociation)	MS2	31.1947	146.786	69.2422	17938	FR_BRIN1351_PY094_BD_2.raw	0/0	2.25	0.01273	0.03846
FALSE	High	Sequest HT (A2)	Unambiguous	NILDPRLLLAF		1	2		Q14781-2; Q14781-1	0	2	0.6518	0	1	1	642.886	1284.77	-1.85	-0.00119	503283	HCD (High Energy Collision Dissociation)	MS2	37.6892	150	116.028	33579	FR_BRIN1351_PY094_BD_2.raw	0/0	3.13	0.01273	0.03898
FALSE	High	Sequest HT (A2)	Unambiguous	VAVGVIKAV		1	3	P68104	P68104-2; P68104; Q5VTE0	0	2	0.2519	0	1	1	428.287	855.566	0.21	9e-05	614485	HCD (High Energy Collision Dissociation)	MS2	21.7771	150	51.7059	11920	FR_BRIN1351_PY094_BD_2.raw	0/0	2.7	0.01273	0.03876
FALSE	High	Sequest HT (A2)	Unambiguous	RLWPKIQGL		1	1	Q9NX09	Q9NX09	0	2	0.2239	0	1	1	555.844	1110.68	1.36	0.00076	553034	HCD (High Energy Collision Dissociation)	MS2	45.1486	150	61.5879	15334	FR_BRIN1351_PY094_BD_3.raw	0/0	2.68	0.01273	0.03895
FALSE	High	Sequest HT (A2)	Unambiguous	FVVKVIDRL		1	1	P12109	P12109	0	3	0.2709	0	1	1	363.565	1088.68	-1.25	-0.00045	145462	HCD (High Energy Collision Dissociation)	MS2	70.5722	150	61.0561	15123	FR_BRIN1351_PY094_BD_2.raw	0/0	2.03	0.01273	0.0388
FALSE	High	Sequest HT (A2)	Unambiguous	KILDLETQL		1	4	Q5BJF6	Q5BJF6-4; Q5BJF6; Q5BJF6-2; Q5BJF6-3	0	2	0.1895	0	1	1	536.816	1072.62	-0.84	-0.00045	2.31495e+06	HCD (High Energy Collision Dissociation)	MS2	50.3937	24.706	71.3814	18663	FR_BRIN1351_PY094_BD_2.raw	0/0	3.06	0.01273	0.03931
FALSE	High	Sequest HT (A2)	Unambiguous	ILLAELEQL		1	1	P08670	P08670	0	1	0.0403	0	1	1	1041.61	1041.61	-5.29	-0.00551	254597	HCD (High Energy Collision Dissociation)	MS2	0	150	107.775	30956	FR_BRIN1351_PY094_BD_1.raw	0/0	2.48	0.01273	0.03804
FALSE	High	Sequest HT (A2)	Unambiguous	QILPYIKEL		1	4	P30154-2	P30154; P30154-3; P30154-2; P30154-5	0	2	0.1592	0	1	1	558.836	1116.67	-0.78	-0.00043	375311	HCD (High Energy Collision Dissociation)	MS2	82.0272	144.196	79.3906	21482	FR_BRIN1351_PY094_BD_1.raw	0/0	2.01	0.01273	0.03886
FALSE	High	Sequest HT (A2)	Unambiguous	NILDPRLLIAF		1	2	O00257-1	O00257-1; O00257-3	0	2	0.6518	0	1	2	642.886	1284.77	-1.85	-0.00119	503283	HCD (High Energy Collision Dissociation)	MS2	37.6892	150	116.028	33579	FR_BRIN1351_PY094_BD_2.raw	0/0	3.13	0.01273	0.03898
FALSE	High	Sequest HT (A2)	Unambiguous	PRAIVEYRDLDAPDDVDFF		1	5	Q9BXP5	Q9BXP5-4; Q9BXP5-5; Q9BXP5-3; Q9BXP5; Q9BXP5-2	0	3	0.5086	0	1	1	751.699	2253.08	-0.02	-2e-05	389431	HCD (High Energy Collision Dissociation)	MS2	23.5773	150	87.0191	23969	FR_BRIN1351_PY094_BD_3.raw	0/0	3.5	0.01273	0.03881
FALSE	High	Sequest HT (A2)	Unambiguous	TLAEIAKVEL		1	2	Q15233	Q15233; Q15233-2	0	2	0.2073	0	1	1	543.822	1086.64	-3.66	-0.00199	314521	HCD (High Energy Collision Dissociation)	MS2	69.1345	150	72.8032	19168	FR_BRIN1351_PY094_BD_3.raw	0/0	2.46	0.01273	0.0391
FALSE	High	Sequest HT (A2)	Unambiguous	YVQDFLNHL		1	3	Q9H074	Q9H074; Q9H074-3; Q9H074-2	0	2	0.3723	0	1	1	574.79	1148.57	-0.06	-4e-05	311504	HCD (High Energy Collision Dissociation)	MS2	63.1073	150	79.2746	21338	FR_BRIN1351_PY094_BD_3.raw	0/0	2.31	0.01273	0.03904
FALSE	High	Sequest HT (A2)	Unambiguous	GLLERVKEL		1	2	Q00341-1	Q00341-1; Q00341-2	0	2	0.0361	0	1	1	528.824	1056.64	-0.12	-7e-05	356028	HCD (High Energy Collision Dissociation)	MS2	58.8465	150	58.5447	14300	FR_BRIN1351_PY094_BD_3.raw	0/0	2.49	0.01273	0.03921
FALSE	High	Sequest HT (A2)	Unambiguous	ALLDGRVQL		1	7	O00468	O00468-3; O00468-2; O00468-7; O00468-6; O00468-4; O00468-5; O00468	0	2	0.172	0	1	1	492.795	984.582	-1.79	-0.00088	725646	HCD (High Energy Collision Dissociation)	MS2	35.739	150	67.8709	17500	FR_BRIN1351_PY094_BD_3.raw	0/0	2.5	0.01273	0.03925
FALSE	High	Sequest HT (A2)	Unambiguous	KIAPNTPQL		1	5	Q5JPE7	Q5JPE7; Q5JPE7-2; Q5JPE7-3; Q15155; P69849	0	2	0.3127	0	1	1	491.29	981.572	-0.39	-0.00019	1.40858e+06	HCD (High Energy Collision Dissociation)	MS2	13.0962	111.555	44.9428	9705	FR_BRIN1351_PY094_BD_3.raw	0/0	3.55	0.01273	0.0382
FALSE	High	Sequest HT (A2)	Unambiguous	YLIKDIRFL		1	2	O00541-1	O00541-1; O00541-2	0	3	0.1142	0	1	1	394.242	1180.71	1.51	0.00059	190033	HCD (High Energy Collision Dissociation)	MS2	0	150	76.1648	20272	FR_BRIN1351_PY094_BD_2.raw	0/0	2.19	0.01273	0.0381
FALSE	High	Sequest HT (A2)	Unambiguous	KITDVIIGF		1	2	P35579-1	P35579-1; P35579-2	0	2	0.2639	0	1	1	503.303	1005.6	0.04	2e-05	10870858	HCD (High Energy Collision Dissociation)	MS2	5.00714	8.715	84.4364	23204	FR_BRIN1351_PY094_BD_1.raw	0/0	2.88	0.01273	0.03895
FALSE	High	Sequest HT (A2)	Unambiguous	RIVELFRNL		1	3	P40763	P40763-2; P40763; P40763-3	0	3	0.3191	0	1	1	387.236	1159.69	-1.49	-0.00058	596844	HCD (High Energy Collision Dissociation)	MS2	33.1154	150	65.9556	16810	FR_BRIN1351_PY094_BD_2.raw	0/0	3.04	0.01273	0.03877
FALSE	High	Sequest HT (A2)	Unambiguous	GLLPDVPSL		1	3	Q96N66-1	Q96N66-1; Q96N66-2; Q96N66-3	0	1	0.2636	0	1	1	910.523	910.523	-1.54	-0.0014	5.58677e+06	HCD (High Energy Collision Dissociation)	MS2	21.0853	39.78	102.159	29088	FR_BRIN1351_PY094_BD_3.raw	0/0	2.2	0.01273	0.03919
FALSE	High	Sequest HT (A2)	Unambiguous	ALLSAVTRL		1	6	P26232	P26232-3; P35221; P26232; P26232-2; P26232-5; P35221-2	0	2	0.1977	0	1	1	472.3	943.592	-1.36	-0.00064	392997	HCD (High Energy Collision Dissociation)	MS2	34.1158	150	68.5423	17701	FR_BRIN1351_PY094_BD_2.raw	0/0	2.63	0.01273	0.03926
FALSE	High	Sequest HT (A2)	Unambiguous	RLQEELEKL		1	3	Q9P2E9-1	Q9P2E9-3; Q9P2E9-1; Q9P2E9-2	0	2	0.1046	0	1	1	579.33	1157.65	-0.38	-0.00022	279129	HCD (High Energy Collision Dissociation)	MS2	55.511	150	49.3992	11177	FR_BRIN1351_PY094_BD_3.raw	0/0	2.39	0.01273	0.039
FALSE	High	Sequest HT (A2)	Unambiguous	KLPAPLPGL		1	2	Q8N1F7-1	Q8N1F7-2; Q8N1F7-1	0	2	0.3146	0	1	1	453.295	905.583	0.78	0.00035	793314	HCD (High Energy Collision Dissociation)	MS2	37.9413	120.568	69.1535	17935	FR_BRIN1351_PY094_BD_3.raw	0/0	2.13	0.01273	0.03857
FALSE	High	Sequest HT (A2)	Unambiguous	RLIQESPTL		1	2	Q6P1A2	Q6P1A2-2; Q6P1A2	0	2	0.2152	0	1	1	528.806	1056.6	-0.58	-0.00031	180353	HCD (High Energy Collision Dissociation)	MS2	58.1336	150	50.7948	11735	FR_BRIN1351_PY094_BD_1.raw	0/0	2.37	0.01273	0.03815
FALSE	High	Sequest HT (A2)	Unambiguous	NILDPRLLLAF		1	2		Q14781-2; Q14781-1	0	2	0.5723	0	1	2	642.886	1284.77	-1.56	-0.001	292285	HCD (High Energy Collision Dissociation)	MS2	54.1001	150	115.89	33631	FR_BRIN1351_PY094_BD_3.raw	0/0	3.18	0.01366	0.03942
FALSE	High	Sequest HT (A2)	Unambiguous	GLPLQLAHL		1	2	Q9NXF1	Q9NXF1-2; Q9NXF1	0	2	0.1449	0	1	1	481.293	961.58	-3.36	-0.00161	145267	HCD (High Energy Collision Dissociation)	MS2	70.2742	150	78.3707	21034	FR_BRIN1351_PY094_BD_3.raw	0/0	2.07	0.01366	0.03954
FALSE	High	Sequest HT (A2)	Unambiguous	NILDPRLLIAF		1	2	O00257-1	O00257-1; O00257-3	0	2	0.5723	0	1	1	642.886	1284.77	-1.56	-0.001	292285	HCD (High Energy Collision Dissociation)	MS2	54.1001	150	115.89	33631	FR_BRIN1351_PY094_BD_3.raw	0/0	3.18	0.01366	0.03942
FALSE	High	Sequest HT (A2)	Unambiguous	KVPPFTFHV		1	3	Q6NZI2-1	Q6NZI2-3; Q6NZI2-2; Q6NZI2-1	0	3	0.4212	0	1	1	357.871	1071.6	-0.46	-0.00016	486083	HCD (High Energy Collision Dissociation)	MS2	26.8013	150	60.6643	14988	FR_BRIN1351_PY094_BD_2.raw	0/0	2.73	0.01456	0.03971
FALSE	High	Sequest HT (A2)	Unambiguous	HLLEKIDHL		1	1	Q9NWR8	Q9NWR8	0	3	0.3056	0	1	1	373.217	1117.64	-0.6	-0.00022	373611	HCD (High Energy Collision Dissociation)	MS2	59.3479	150	48.1587	10735	FR_BRIN1351_PY094_BD_2.raw	0/0	3.01	0.01456	0.0396
FALSE	High	Sequest HT (A2)	Unambiguous	KLLSTALHV		1	1	Q15327	Q15327	0	2	0.2582	0	1	1	491.308	981.61	0.6	0.00029	336979	HCD (High Energy Collision Dissociation)	MS2	37.4767	150	49.0021	11013	FR_BRIN1351_PY094_BD_2.raw	0/0	2.75	0.01456	0.03987
FALSE	High	Sequest HT (A2)	Unambiguous	KVLDFEHFL		1	2	P60660	P60660; P60660-2	0	3	0.4529	0	1	1	383.209	1147.61	-2.73	-0.00105	2.78825e+06	HCD (High Energy Collision Dissociation)	MS2	25.0666	26.76	79.6962	21483	FR_BRIN1351_PY094_BD_3.raw	0/0	2.76	0.01456	0.03975
FALSE	High	Sequest HT (A2)	Unambiguous	AEFEWENKV		1	1	P53618	P53618	0	2	0.3064	0	1	1	576.268	1151.53	-6.97	-0.00402	276107	HCD (High Energy Collision Dissociation)	MS2	47.9223	150	62.0872	15477	FR_BRIN1351_PY094_BD_2.raw	0/0	2.35	0.01456	0.03978
FALSE	High	Sequest HT (A2)	Rejected	IPPPPPPPP		0	4		P49750-1; P49750-3; P49750-4; Q8TF74	0	2		0	4	4	454.765	908.524	-0.52	-0.00023	220554	HCD (High Energy Collision Dissociation)	MS2	21.773	150	51.6101	11886	FR_BRIN1351_PY094_BD_2.raw	0/0	2.45	0.01551	0.03996
FALSE	High	Sequest HT (A2)	Selected	LPPPPPPPP		1	65	Q7Z7A4-1	P52951; P48023-2; Q99590-1; Q8TF30; Q68DA7-1; Q7Z7A4-4; Q8ND23-2; O15156-2; Q86VE0; P10323; P55196-5; Q86XR5; C9JLR9; O95466; Q9UPS6-2; O15156; P55316; Q8N144-1; Q96MA1; Q7Z7K6-1; O15054; Q6BEB4; Q12873-3; Q7Z7K6-3; B1AK53-2; Q8TF72; Q8IZL8; Q7Z7A4-5; P55196-6; Q7Z5R6; Q86XR5-2; Q6P5Q4-1; P55196-2; Q7Z7A4-6; P55196-1; Q5VUA4; P48023-1; P55196-3; P58401; Q96PN7; Q70E73; Q99590-2; Q7Z7A4-3; O14669;…	0	2	0	0	1	1	454.765	908.524	-0.52	-0.00023	220554	HCD (High Energy Collision Dissociation)	MS2	21.773	150	51.6101	11886	FR_BRIN1351_PY094_BD_2.raw	0/0	2.45	0.01646	0.03996
FALSE	High	Sequest HT (A2)	Rejected	PIPPPPPPP		0	4		P49750-1; P49750-3; P49750-4; Q8TF74	0	2		0	2	3	454.765	908.524	-0.52	-0.00023	220554	HCD (High Energy Collision Dissociation)	MS2	21.773	150	51.6101	11886	FR_BRIN1351_PY094_BD_2.raw	0/0	2.45	0.01739	0.03996
FALSE	High	Sequest HT (A2)	Rejected	PLPPPPPPP		0	34		P48023-2; Q68DA7-1; O15156-2; Q86VE0; P10323; Q86XR5; Q8NDT2; Q9UPS6-2; O15156; O15054; Q9Y6X0-1; Q12873-3; Q96JH7; Q8TF72; Q8IZL8; Q86XR5-2; Q9UKZ4; Q9UKZ4-2; P48023-1; P84550; P58401; Q96PN7; Q70E73; O14669; Q96N64-2; O15054-1; Q9UPS6-1; Q96N64-3; P84550-3; Q7L0R7; Q96N64; Q08499-1; Q68DA7-5; Q7L0R7-2	0	2		0	2	2	454.765	908.524	-0.52	-0.00023	220554	HCD (High Energy Collision Dissociation)	MS2	21.773	150	51.6101	11886	FR_BRIN1351_PY094_BD_2.raw	0/0	2.45	0.01739	0.03996
FALSE	High	Sequest HT (A2)	Unambiguous	YLFHPIASF		1	1	O00237	O00237	0	2	0.3719	0	1	1	547.787	1094.57	0.45	0.00024	425811	HCD (High Energy Collision Dissociation)	MS2	71.347	150	82.2293	22455	FR_BRIN1351_PY094_BD_1.raw	0/0	3.2	0.01799	0.04057
FALSE	High	Sequest HT (A2)	Unambiguous	KILDYEVTL		1	2	P40189-1	P40189-1; P40189-3	0	2	0.301	0	1	1	547.311	1093.62	1.44	0.00079	625371	HCD (High Energy Collision Dissociation)	MS2	47.7563	150	73.9365	19548	FR_BRIN1351_PY094_BD_3.raw	0/0	2.99	0.01799	0.04089
FALSE	High	Sequest HT (A2)	Unambiguous	FASGLIHRV		1	2	Q8N6L1-2	Q8N6L1-1; Q8N6L1-2	0	3	0.3125	0	1	1	333.863	999.574	0.86	0.00029	143856	HCD (High Energy Collision Dissociation)	MS2	19.7069	150	43.834	9338	FR_BRIN1351_PY094_BD_3.raw	0/0	2.56	0.01799	0.04061
FALSE	High	Sequest HT (A2)	Unambiguous	RLAVYIDRV		1	4	P02545	P02545-6; P02545-2; P02545; P02545-3	0	3	0.2821	0	1	1	368.889	1104.65	-0.02	-1e-05	2.14735e+06	HCD (High Energy Collision Dissociation)	MS2	2.30313	34.105	50.3054	11449	FR_BRIN1351_PY094_BD_2.raw	0/0	2.73	0.01799	0.04006
FALSE	High	Sequest HT (A2)	Unambiguous	PRKIEEIKDFLLTARRKD		1	1	P63173	P63173	0	4	0.351	0	1	1	557.829	2228.29	2.91	0.00162	275326	HCD (High Energy Collision Dissociation)	MS2	50.434	150	54.144	12750	FR_BRIN1351_PY094_BD_2.raw	0/0	3.96	0.01799	0.04095
FALSE	High	Sequest HT (A2)	Unambiguous	KLLEPVLLL		1	1	P62249	P62249	0	2	0.1858	0	1	1	519.353	1037.7	1.93	0.001	966623	HCD (High Energy Collision Dissociation)	MS2	53.3215	110.89	93.6661	26179	FR_BRIN1351_PY094_BD_2.raw	0/0	2.53	0.01799	0.04075
FALSE	High	Sequest HT (A2)	Unambiguous	KLPEDIMKL		1	1	P10914	P10914	0	2	0.2634	0	1	1	543.814	1086.62	-1.59	-0.00086	602657	HCD (High Energy Collision Dissociation)	MS2	38.6292	150	63.4719	16077	FR_BRIN1351_PY094_BD_1.raw	0/0	2.24	0.01799	0.0403
FALSE	High	Sequest HT (A2)	Unambiguous	HILDFSPSL		1	1	Q9BQ90	Q9BQ90	0	2	0.3555	0	1	1	514.773	1028.54	-1.6	-0.00082	527936	HCD (High Energy Collision Dissociation)	MS2	66.5235	150	78.981	21240	FR_BRIN1351_PY094_BD_3.raw	0/0	2.56	0.01799	0.04006
FALSE	High	Sequest HT (A2)	Unambiguous	VLWDRTFSLF		1	2	P42224-1	P42224-2; P42224-1	0	2	0.2869	0	1	1	642.342	1283.68	-0.77	-0.0005	264256	HCD (High Energy Collision Dissociation)	MS2	57.5054	150	107.457	30748	FR_BRIN1351_PY094_BD_2.raw	0/0	2.51	0.01799	0.04087
FALSE	High	Sequest HT (A2)	Unambiguous	MNAANVGWNNSTFA		1	1	P14174	P14174	0	2	0.5061	0	1	1	748.833	1496.66	-0.62	-0.00046	645895	HCD (High Energy Collision Dissociation)	MS2	8.47671	150	76.0793	20365	FR_BRIN1351_PY094_BD_1.raw	0/0	3.26	0.01799	0.04058
FALSE	High	Sequest HT (A2)	Unambiguous	FLPTTGTKL		1	1	P48556	P48556	0	2	0.2	0	1	1	489.287	977.568	0.97	0.00047	374894	HCD (High Energy Collision Dissociation)	MS2	55.7099	150	53.1453	12411	FR_BRIN1351_PY094_BD_2.raw	0/0	2	0.01799	0.04024
FALSE	High	Sequest HT (A2)	Unambiguous	KLPEDIMKL		1	1	P10914	P10914	0	3	0.3007	0	1	1	362.879	1086.62	0.73	0.00027	416276	HCD (High Energy Collision Dissociation)	MS2	28.3154	150	65.0362	16617	FR_BRIN1351_PY094_BD_1.raw	0/0	2.76	0.01799	0.04055
FALSE	High	Sequest HT (A2)	Unambiguous	FVCDIRPEI		1	1	O75348	O75348	0	2	0.2827	0	1	1	546.281	1091.56	0.29	0.00016	439468	HCD (High Energy Collision Dissociation)	MS2	72.1336	150	74.5202	19721	FR_BRIN1351_PY094_BD_2.raw	0/0	1.91	0.01799	0.04043
FALSE	High	Sequest HT (A2)	Unambiguous	ALLNIKVKL		1	1	P05783	P05783	0	3	0.3571	0	1	1	337.903	1011.69	0.81	0.00027	121521	HCD (High Energy Collision Dissociation)	MS2	44.6512	150	64.3923	16393	FR_BRIN1351_PY094_BD_1.raw	0/0	2.24	0.01799	0.04013
FALSE	High	Sequest HT (A2)	Unambiguous	KLIEFMDTF		1	2	Q9NYP7-2	Q9NYP7-1; Q9NYP7-2	0	2	0.3436	0	1	1	572.293	1143.58	2.05	0.00117	240303	HCD (High Energy Collision Dissociation)	MS2	58.0124	150	88.8927	24602	FR_BRIN1351_PY094_BD_3.raw	0/0	2.59	0.01799	0.04029
FALSE	High	Sequest HT (A2)	Unambiguous	FLLPGHTRL		1	1	Q9NUJ3	Q9NUJ3	0	3	0.3604	0	1	1	351.878	1053.62	-0.21	-7e-05	89035.1	HCD (High Energy Collision Dissociation)	MS2	62.9194	150	53.4626	12639	FR_BRIN1351_PY094_BD_1.raw	0/0	1.97	0.01799	0.04013
FALSE	High	Sequest HT (A2)	Unambiguous	SDYNIQKESTLHLVLRLRGG		1	4	P62987	P62987; P62979; P0CG47; P0CG48	0	4	0.2285	0	1	1	575.567	2299.25	-1.74	-0.001	123066	HCD (High Energy Collision Dissociation)	MS2	22.3615	150	63.8857	16096	FR_BRIN1351_PY094_BD_2.raw	0/0	2.67	0.01799	0.04063
FALSE	High	Sequest HT (A2)	Unambiguous	RLLNILMQL		1	3	P28370-1	O60264; P28370-2; P28370-1	0	2	0.3223	0	1	1	557.342	1113.68	-4.88	-0.00272	1.04037e+06	HCD (High Energy Collision Dissociation)	MS2	49.8426	41.567	99.0914	28040	FR_BRIN1351_PY094_BD_3.raw	0/0	2.11	0.01799	0.04043
FALSE	High	Sequest HT (A2)	Unambiguous	VGAGAPVYL		1	11	Q9BTM1-2	Q7L7L0; Q8IUE6; P04908; Q93077; Q99878; Q96KK5; Q9BTM1-2; Q9BTM1-1; P16104; P20671; P0C0S8	0	1	0.2469	0	1	1	846.473	846.473	0.87	0.00074	776555	HCD (High Energy Collision Dissociation)	MS2	0	150	66.2939	16955	FR_BRIN1351_PY094_BD_3.raw	0/0	2.43	0.01799	0.04032
FALSE	High	Sequest HT (A2)	Unambiguous	ILPEIIPILEEGL		1	1	Q92616	Q92616	0	2	0.3903	0	1	1	724.932	1448.86	-3.32	-0.00241	280684	HCD (High Energy Collision Dissociation)	MS2	29.2998	150	132.742	39102	FR_BRIN1351_PY094_BD_2.raw	0/0	2.69	0.01844	0.04212
FALSE	High	Sequest HT (A2)	Unambiguous	KITDVIIGF		1	2	P35579-1	P35579-1; P35579-2	0	2	0.2375	0	1	1	503.302	1005.6	-1.84	-0.00093	367862	HCD (High Energy Collision Dissociation)	MS2	33.7187	150	85.6765	23515	FR_BRIN1351_PY094_BD_3.raw	0/0	2.4	0.01844	0.04217
FALSE	High	Sequest HT (A2)	Unambiguous	AENVAVPEA		1	2	P55884-2	P55884-2; P55884	0	2	0.1576	0	1	1	450.225	899.443	-4.28	-0.00192	121916	HCD (High Energy Collision Dissociation)	MS2	67.2687	150	47.5867	10578	FR_BRIN1351_PY094_BD_3.raw	0/0	1.65	0.01844	0.04119
FALSE	High	Sequest HT (A2)	Unambiguous	TEVAPPPPP		1	2	Q14839-2	Q14839-2; Q14839	0	2	0.1445	0	1	1	452.742	904.478	0.07	3e-05	233932	HCD (High Energy Collision Dissociation)	MS2	31.2787	150	48.0174	10808	FR_BRIN1351_PY094_BD_1.raw	0/0	2.56	0.01844	0.0411
FALSE	High	Sequest HT (A2)	Unambiguous	RLFENYIEL		1	1	Q96KP1	Q96KP1	0	2	0.125	0	1	1	598.82	1196.63	1.96	0.00117	476852	HCD (High Energy Collision Dissociation)	MS2	57.2183	150	84.3038	23051	FR_BRIN1351_PY094_BD_3.raw	0/0	1.68	0.01844	0.04147
FALSE	High	Sequest HT (A2)	Unambiguous	HLWNSIHGL		1	2	Q14596-1	Q14596-2; Q14596-1	0	2	0.4513	0	1	1	538.787	1076.57	2.32	0.00125	274862	HCD (High Energy Collision Dissociation)	MS2	56.5823	150	57.9941	14199	FR_BRIN1351_PY094_BD_1.raw	0/0	2.77	0.01844	0.04115
FALSE	High	Sequest HT (A2)	Unambiguous	YGAEALERMFL		1	1	P69905	P69905	0	2	0.5188	0	1	1	650.323	1299.64	-1.13	-0.00073	399597	HCD (High Energy Collision Dissociation)	MS2	40.4931	150	95.3472	26770	FR_BRIN1351_PY094_BD_3.raw	0/0	3.45	0.01844	0.04226
FALSE	High	Sequest HT (A2)	Unambiguous	FLFGYPKRL		1	1	Q9HAY2	Q9HAY2	0	3	0.3266	0	1	1	380.89	1140.66	-0.5	-0.00019	1.76314e+06	HCD (High Energy Collision Dissociation)	MS2	1.51551	47.213	64.6005	16371	FR_BRIN1351_PY094_BD_3.raw	0/0	2.48	0.01844	0.04231
FALSE	High	Sequest HT (A2)	Unambiguous	RLLDLENSL		1	7	Q7Z7A4-1	Q7Z7A4-4; Q7Z7A4-2; Q7Z7A4-5; Q7Z7A4-6; Q7Z7A4-3; Q7Z7A4-1; Q7Z7A4-7	0	2	0.1066	0	1	1	536.804	1072.6	0.3	0.00016	807763	HCD (High Energy Collision Dissociation)	MS2	51.7032	149.37	73.7595	19591	FR_BRIN1351_PY094_BD_1.raw	0/0	2.44	0.01844	0.04164
FALSE	High	Sequest HT (A2)	Unambiguous	RLIEPIPDSHI		1	2	O15344-1	O15344-2; O15344-1	0	3	0.5294	0	1	1	430.579	1289.72	0.98	0.00042	222418	HCD (High Energy Collision Dissociation)	MS2	21.004	150	54.6154	13037	FR_BRIN1351_PY094_BD_1.raw	0/0	2.38	0.01844	0.04186
FALSE	High	Sequest HT (A2)	Unambiguous	VIVELIYKV		1	1	P53618	P53618	0	2	0.3333	0	1	1	538.341	1075.68	-0.42	-0.00023	945472	HCD (High Energy Collision Dissociation)	MS2	46.8392	150	82.2976	22368	FR_BRIN1351_PY094_BD_3.raw	0/0	2.52	0.01844	0.04139
FALSE	High	Sequest HT (A2)	Unambiguous	TLFDYEVRL		1	2	Q96T88-2	Q96T88-2; Q96T88	0	2	0.2534	0	1	1	578.306	1155.61	0.71	0.00041	964883	HCD (High Energy Collision Dissociation)	MS2	51.8887	89.911	86.2057	23678	FR_BRIN1351_PY094_BD_2.raw	0/0	2.21	0.01844	0.04112
FALSE	High	Sequest HT (A2)	Unambiguous	GIIDINVRL		1	2	Q9UK59	Q9UK59; Q9UK59-2	0	2	0.2185	0	1	1	506.811	1012.62	0.74	0.00038	257111	HCD (High Energy Collision Dissociation)	MS2	81.2025	150	82.8796	22566	FR_BRIN1351_PY094_BD_3.raw	0/0	2.38	0.01844	0.04238
FALSE	High	Sequest HT (A2)	Unambiguous	LLIPGLATA		1	1	O15239	O15239	0	1	0.0385	0	1	1	868.549	868.549	-1.83	-0.00159	499894	HCD (High Energy Collision Dissociation)	MS2	44.611	150	92.6651	25869	FR_BRIN1351_PY094_BD_3.raw	0/0	1.56	0.01844	0.0422
FALSE	High	Sequest HT (A2)	Unambiguous	RIIPYLLRL		1	3	Q9NP80-1	Q9NP80-2; Q9NP80-3; Q9NP80-1	0	3	0.3249	0	1	1	386.257	1156.76	-1	-0.00039	123114	HCD (High Energy Collision Dissociation)	MS2	23.1053	150	77.6813	20787	FR_BRIN1351_PY094_BD_2.raw	0/0	2.37	0.01844	0.04194
FALSE	High	Sequest HT (A2)	Unambiguous	FAHPSLWQL		1	3	Q9BW27	Q9BW27; Q9BW27-3; Q9BW27-2	0	2	0.214	0	1	1	549.789	1098.57	-2.04	-0.00112	288080	HCD (High Energy Collision Dissociation)	MS2	81.3737	150	80.4491	21723	FR_BRIN1351_PY094_BD_2.raw	0/0	2.15	0.01844	0.0413
FALSE	High	Sequest HT (A2)	Unambiguous	RQYTSPEEIDAQLQ		1	1	Q13442	Q13442	0	2	0.4543	0	1	1	839.408	1677.81	0.18	0.00015	204878	HCD (High Energy Collision Dissociation)	MS2	0	150	55.4054	13309	FR_BRIN1351_PY094_BD_1.raw	0/0	3.5	0.01844	0.04171
FALSE	High	Sequest HT (A2)	Unambiguous	KLPEDIMKL		1	1	P10914	P10914	0	2	0.3221	0	1	1	543.816	1086.62	1.56	0.00085	615217	HCD (High Energy Collision Dissociation)	MS2	52.2967	150	63.8707	16091	FR_BRIN1351_PY094_BD_2.raw	0/0	2.08	0.01844	0.04184
FALSE	High	Sequest HT (A2)	Unambiguous	KLPDGYEFKF		1	1	P09382	P09382	0	3	0.4037	0	1	1	415.216	1243.63	-1.03	-0.00043	644971	HCD (High Energy Collision Dissociation)	MS2	6.57138	150	66.1336	16901	FR_BRIN1351_PY094_BD_3.raw	0/0	2.7	0.01844	0.04214
FALSE	High	Sequest HT (A2)	Unambiguous	FLSTLEHHL		1	2	Q969V3	Q969V3-2; Q969V3	0	3	0.2372	0	1	1	366.198	1096.58	0.46	0.00017	199013	HCD (High Energy Collision Dissociation)	MS2	56.4856	150	52.6236	12230	FR_BRIN1351_PY094_BD_2.raw	0/0	2.74	0.01844	0.04228
FALSE	High	Sequest HT (A2)	Unambiguous	RLPDPFAKI		1	2	Q9HCE7-1	Q9HCE7-1; Q9HCE7-2	0	2	0.2213	0	1	1	528.814	1056.62	1.16	0.00061	374653	HCD (High Energy Collision Dissociation)	MS2	42.5567	150	61.9381	15543	FR_BRIN1351_PY094_BD_1.raw	0/0	2.35	0.01844	0.04172
FALSE	High	Sequest HT (A2)	Unambiguous	TLDGLPPLRL		1	1	Q8TAP8	Q8TAP8	0	2	0.1255	0	1	1	547.831	1094.66	-1.59	-0.00087	306257	HCD (High Energy Collision Dissociation)	MS2	72.0601	150	83.7756	22870	FR_BRIN1351_PY094_BD_3.raw	0/0	2.55	0.01844	0.04142
FALSE	High	Sequest HT (A2)	Rejected	KLILLITQV		1	1	Q15061	Q15061	0	2		0	2	2	520.859	1040.71	2.01	0.00105	290204	HCD (High Energy Collision Dissociation)	MS2	69.6061	150	84.7555	23201	FR_BRIN1351_PY094_BD_3.raw	0/0	2.25	0.01844	0.0414
FALSE	High	Sequest HT (A2)	Unambiguous	RLPEGPPNFL		1	2	O75146	O75146; O75146-2	0	2	0.4257	0	1	1	570.314	1139.62	-0.64	-0.00036	482453	HCD (High Energy Collision Dissociation)	MS2	42.0416	150	70.3857	18448	FR_BRIN1351_PY094_BD_1.raw	0/0	2.49	0.01844	0.04228
FALSE	High	Sequest HT (A2)	Unambiguous	KIAESIPYL		1	2	Q12797	Q12797-10; Q12797	0	2	0.1667	0	1	1	517.3	1033.59	-0.47	-0.00025	726040	HCD (High Energy Collision Dissociation)	MS2	28.6456	150	68.4828	17803	FR_BRIN1351_PY094_BD_1.raw	0/0	2.4	0.01844	0.04185
FALSE	High	Sequest HT (A2)	Unambiguous	ALLQSDVRL		1	9	Q15149-1	Q15149-4; Q15149-1; Q15149-6; Q15149-9; Q15149-3; Q15149-8; Q15149-5; Q15149-7; Q15149-2	0	2	0.3939	0	1	1	507.801	1014.59	0.67	0.00034	2169428	HCD (High Energy Collision Dissociation)	MS2	8.54211	41.839	61.7288	15472	FR_BRIN1351_PY094_BD_1.raw	0/0	2.64	0.01902	0.04266
FALSE	High	Sequest HT (A2)	Unambiguous	ILMEHIHKL		1	1	P84098	P84098	0	2	0.4652	0	1	1	567.329	1133.65	0.1	6e-05	1137703	HCD (High Energy Collision Dissociation)	MS2	0	83.911	42.3192	8853	FR_BRIN1351_PY094_BD_3.raw	0/0	2.73	0.01902	0.043
FALSE	High	Sequest HT (A2)	Unambiguous	YLLDLHSYL		1	3	O60337	O60337-5; O60337; O60337-6	0	2	0.1414	0	1	1	568.802	1136.6	-0.93	-0.00053	1.15363e+06	HCD (High Energy Collision Dissociation)	MS2	47.726	49.948	94.9725	26620	FR_BRIN1351_PY094_BD_2.raw	0/0	1.98	0.01902	0.0425
FALSE	High	Sequest HT (A2)	Unambiguous	FLMDFIHQV		1	1	Q8WUM0	Q8WUM0	0	2	0.2	0	1	1	575.293	1149.58	1.46	0.00084	167976	HCD (High Energy Collision Dissociation)	MS2	61.6279	150	95.8906	27026	FR_BRIN1351_PY094_BD_1.raw	0/0	1.75	0.01902	0.04294
FALSE	High	Sequest HT (A2)	Unambiguous	ILLNIIERL		1	7	P49815	P49815-5; P49815-7; P49815-4; P49815; P49815-3; P49815-2; P49815-6	0	2	0.1837	0	1	1	548.857	1096.71	-1.4	-0.00077	331681	HCD (High Energy Collision Dissociation)	MS2	60.3607	150	97.2333	27371	FR_BRIN1351_PY094_BD_2.raw	0/0	2.45	0.01902	0.043
FALSE	High	Sequest HT (A2)	Unambiguous	YIYHGTVKL		1	2	Q9NVX7-2	Q9NVX7-2; Q9NVX7-1	0	3	0.1567	0	1	1	365.206	1093.6	-0.32	-0.00012	243281	HCD (High Energy Collision Dissociation)	MS2	3.15502	150	45.5737	9996	FR_BRIN1351_PY094_BD_1.raw	0/0	2.17	0.01902	0.04244
FALSE	High	Sequest HT (A2)	Unambiguous	RILDQPYSL		1	1	Q86V87	Q86V87	0	2	0.2263	0	1	1	552.805	1104.6	-2.65	-0.00147	575721	HCD (High Energy Collision Dissociation)	MS2	33.9089	150	62.0978	15510	FR_BRIN1351_PY094_BD_3.raw	0/0	2.43	0.01902	0.0428
FALSE	High	Sequest HT (A2)	Unambiguous	FVLPELPSV		1	5	P53990-5	P53990-6; P53990-5; P53990-4; P53990-1; P53990-2	0	1	0.3884	0	1	1	1000.58	1000.58	6.64	0.00664	247212	HCD (High Energy Collision Dissociation)	MS2	66.7399	150	108.027	30935	FR_BRIN1351_PY094_BD_2.raw	0/0	2.24	0.01902	0.04293
FALSE	High	Sequest HT (A2)	Unambiguous	VGAGAPVYL		1	11	Q9BTM1-2	Q7L7L0; Q8IUE6; P04908; Q93077; Q99878; Q96KK5; Q9BTM1-2; Q9BTM1-1; P16104; P20671; P0C0S8	0	1	0.248	0	1	1	846.472	846.472	-0.14	-0.00012	4.53789e+06	HCD (High Energy Collision Dissociation)	MS2	0	35.572	66.668	17056	FR_BRIN1351_PY094_BD_2.raw	0/0	2.46	0.01902	0.04301
FALSE	High	Sequest HT (A2)	Unambiguous	EQLRIEAGI		1	1	O60262	O60262	0	2	0.0931	0	1	1	514.79	1028.57	-0.66	-0.00034	1.27143e+06	HCD (High Energy Collision Dissociation)	MS2	51.3483	72.283	66.7411	17082	FR_BRIN1351_PY094_BD_2.raw	0/0	2.47	0.01902	0.04278
FALSE	High	Sequest HT (A2)	Unambiguous	KALSIILHL		1	1	Q96JP0	Q96JP0	0	2	0.2681	0	1	1	504.334	1007.66	0.37	0.00018	198405	HCD (High Energy Collision Dissociation)	MS2	43.5467	150	68.4351	17787	FR_BRIN1351_PY094_BD_1.raw	0/0	3.17	0.01902	0.04287
FALSE	High	Sequest HT (A2)	Unambiguous	KLPAPLPGL		1	2	Q8N1F7-1	Q8N1F7-2; Q8N1F7-1	0	2	0.3653	0	1	1	453.295	905.583	1.25	0.00056	1.844e+06	HCD (High Energy Collision Dissociation)	MS2	14.4731	66.739	68.9591	17965	FR_BRIN1351_PY094_BD_1.raw	0/0	2.71	0.01902	0.04256
FALSE	High	Sequest HT (A2)	Unambiguous	KLPEDIMKL		1	1	P10914	P10914	0	3	0.2766	0	1	1	362.879	1086.62	-0.28	-0.0001	262156	HCD (High Energy Collision Dissociation)	MS2	27.7292	150	65.3246	16594	FR_BRIN1351_PY094_BD_2.raw	0/0	2.35	0.01902	0.04267
FALSE	High	Sequest HT (A2)	Unambiguous	VGAGAPVYL		1	11	Q9BTM1-2	Q7L7L0; Q8IUE6; P04908; Q93077; Q99878; Q96KK5; Q9BTM1-2; Q9BTM1-1; P16104; P20671; P0C0S8	0	1	0.2521	0	1	1	846.471	846.471	-1.15	-0.00097	6.06354e+06	HCD (High Energy Collision Dissociation)	MS2	0	32.121	66.6552	17178	FR_BRIN1351_PY094_BD_1.raw	0/0	2.42	0.01902	0.04247
FALSE	High	Sequest HT (A2)	Unambiguous	NLLEIAPHL		1	2	P43304	P43304; P43304-2	0	2	0.3577	0	1	1	510.297	1019.59	-1.06	-0.00054	420330	HCD (High Energy Collision Dissociation)	MS2	39.4213	150	81.5126	22211	FR_BRIN1351_PY094_BD_1.raw	0/0	2.46	0.01902	0.04296
FALSE	High	Sequest HT (A2)	Unambiguous	KESSTVFEL		1	2	Q15370-2	Q15370; Q15370-2	0	2	0.2365	0	1	1	520.269	1039.53	0.54	0.00028	584155	HCD (High Energy Collision Dissociation)	MS2	50.1624	150	59.7523	14677	FR_BRIN1351_PY094_BD_2.raw	0/0	2.41	0.01902	0.04284
FALSE	High	Sequest HT (A2)	Unambiguous	GLDIPTVQV		1	1	Q9Y6V7	Q9Y6V7	0	1	0.0705	0	1	1	941.535	941.535	5.04	0.00475	231829	HCD (High Energy Collision Dissociation)	MS2	35.067	150	86.3135	23730	FR_BRIN1351_PY094_BD_3.raw	0/0	2.27	0.01902	0.04268
FALSE	High	Sequest HT (A2)	Unambiguous	RLPPPFPGL		1	3	Q13596-3	Q13596; Q13596-2; Q13596-3	0	2	0.2077	0	1	1	497.298	993.59	1.52	0.00076	449534	HCD (High Energy Collision Dissociation)	MS2	48.7096	150	75.5974	20081	FR_BRIN1351_PY094_BD_2.raw	0/0	2.07	0.01982	0.04339
FALSE	High	Sequest HT (A2)	Unambiguous	GLPLLPPPLL		1	1	P57059	P57059	0	2	0.1213	0	1	1	515.338	1029.67	-1.52	-0.00078	212615	HCD (High Energy Collision Dissociation)	MS2	30.3428	150	121.899	35610	FR_BRIN1351_PY094_BD_3.raw	0/0	2.39	0.01982	0.04319
FALSE	High	Sequest HT (A2)	Unambiguous	ELMEQVPHI		1	2	Q8TF05	Q8TF05-2; Q8TF05	0	2	0.3921	0	1	1	548.278	1095.55	-1.64	-0.0009	203347	HCD (High Energy Collision Dissociation)	MS2	67.0202	150	65.8844	16817	FR_BRIN1351_PY094_BD_3.raw	0/0	2.27	0.01982	0.04306
FALSE	High	Sequest HT (A2)	Unambiguous	SLAEKIQAL		1	1	Q9NWX5	Q9NWX5	0	2	0.0233	0	1	1	486.79	972.573	0.14	7e-05	322445	HCD (High Energy Collision Dissociation)	MS2	51.2103	150	58.3416	14317	FR_BRIN1351_PY094_BD_1.raw	0/0	2.57	0.01982	0.04341
FALSE	High	Sequest HT (A2)	Unambiguous	YIFDNVAKV		1	2	Q15293	Q15293-2; Q15293	0	2	0.3441	0	1	1	534.79	1068.57	-0.44	-0.00024	731478	HCD (High Energy Collision Dissociation)	MS2	62.1033	150	68.3541	17667	FR_BRIN1351_PY094_BD_3.raw	0/0	1.86	0.01982	0.0431
FALSE	High	Sequest HT (A2)	Unambiguous	RVPELLHRL		1	3	Q14997	Q14997-3; Q14997-2; Q14997	0	3	0.4337	0	1	1	378.237	1132.7	0.77	0.00029	148230	HCD (High Energy Collision Dissociation)	MS2	65.047	150	45.3046	9788	FR_BRIN1351_PY094_BD_2.raw	0/0	3.32	0.02015	0.04465
FALSE	High	Sequest HT (A2)	Unambiguous	VQAWYMDDAPGDPRQPHRPD		1	1	Q9BV57	Q9BV57	0	4	0.3882	0	1	1	588.52	2351.06	-1.78	-0.00105	167731	HCD (High Energy Collision Dissociation)	MS2	47.0218	150	52.7322	12300	FR_BRIN1351_PY094_BD_3.raw	0/0	1.7	0.02015	0.04415
FALSE	High	Sequest HT (A2)	Unambiguous	ILDEMSHKL		1	2	O15228	O15228-2; O15228	0	3	0.2297	0	1	1	362.527	1085.57	0.9	0.00032	72724.6	HCD (High Energy Collision Dissociation)	MS2	77.9379	150	47.3632	10505	FR_BRIN1351_PY094_BD_3.raw	0/0	1.48	0.02015	0.04438
FALSE	High	Sequest HT (A2)	Unambiguous	ALLQSDVRL		1	9	Q15149-1	Q15149-4; Q15149-1; Q15149-6; Q15149-9; Q15149-3; Q15149-8; Q15149-5; Q15149-7; Q15149-2	0	2	0.3444	0	1	1	507.802	1014.6	1.57	0.0008	997004	HCD (High Energy Collision Dissociation)	MS2	23.5594	77.985	61.5334	15288	FR_BRIN1351_PY094_BD_2.raw	0/0	2.7	0.02015	0.04429
FALSE	High	Sequest HT (A2)	Unambiguous	VLWDRTFSLF		1	2	P42224-1	P42224-2; P42224-1	0	2	0.3231	0	1	1	642.342	1283.68	-1.63	-0.00104	355928	HCD (High Energy Collision Dissociation)	MS2	47.5038	150	107.581	30892	FR_BRIN1351_PY094_BD_1.raw	0/0	2.6	0.02015	0.04431
FALSE	High	Sequest HT (A2)	Unambiguous	SLEKSVLLEL		1	1	Q70SY1	Q70SY1	0	2	0.1379	0	1	1	565.835	1130.66	-3.49	-0.00197	398948	HCD (High Energy Collision Dissociation)	MS2	63.0355	150	80.3597	21707	FR_BRIN1351_PY094_BD_3.raw	0/0	2.32	0.02015	0.04401
FALSE	High	Sequest HT (A2)	Unambiguous	HLLEKIDHL		1	1	Q9NWR8	Q9NWR8	0	3	0.3839	0	1	1	373.217	1117.64	-0.36	-0.00013	279246	HCD (High Energy Collision Dissociation)	MS2	63.0119	147.244	48.4064	10848	FR_BRIN1351_PY094_BD_3.raw	0/0	3.1	0.02015	0.045
FALSE	High	Sequest HT (A2)	Unambiguous	RLLDVLAPLVL		1	1	P39060-2	P39060-2	0	2	0.3632	0	1	1	611.401	1221.8	2.18	0.00133	311235	HCD (High Energy Collision Dissociation)	MS2	62.9568	150	114.478	33168	FR_BRIN1351_PY094_BD_1.raw	0/0	2.23	0.02015	0.04364
FALSE	High	Sequest HT (A2)	Unambiguous	NLAEDIMRL		1	1	P08670	P08670	0	2	0.3389	0	1	1	537.785	1074.56	1.36	0.00073	971638	HCD (High Energy Collision Dissociation)	MS2	35.3023	86.652	89.5571	24801	FR_BRIN1351_PY094_BD_2.raw	0/0	2.39	0.02015	0.04442
FALSE	High	Sequest HT (A2)	Unambiguous	LLPLKLLQL		1	2	Q7RTU9	Q7RTU9; A6NGW2	0	2	0.0258	0	1	1	525.867	1050.73	-2.41	-0.00126	1.07584e+06	HCD (High Energy Collision Dissociation)	MS2	40.0188	150	102.421	29175	FR_BRIN1351_PY094_BD_3.raw	0/0	2.71	0.02015	0.04395
FALSE	High	Sequest HT (A2)	Unambiguous	KVIDEIYRV		1	1	Q9NVF7-1	Q9NVF7-1	0	3	0.2637	0	1	1	378.888	1134.65	-1.45	-0.00055	342493	HCD (High Energy Collision Dissociation)	MS2	23.2133	150	51.6831	11946	FR_BRIN1351_PY094_BD_3.raw	0/0	2.92	0.02015	0.04386
FALSE	High	Sequest HT (A2)	Unambiguous	ILMEHIHKL		1	1	P84098	P84098	0	2	0.4473	0	1	1	567.329	1133.65	0.64	0.00036	986375	HCD (High Energy Collision Dissociation)	MS2	12.7947	129.762	42.3807	8841	FR_BRIN1351_PY094_BD_2.raw	0/0	2.75	0.02015	0.04435
FALSE	High	Sequest HT (A2)	Unambiguous	GHQQLYWSHPRKFGQGS		1	2	P62273-1	P62273-1; P62273-2	0	4	0.4141	0	1	1	504.002	2012.99	1.33	0.00067	130094	HCD (High Energy Collision Dissociation)	MS2	36.3566	150	38.2579	7645	FR_BRIN1351_PY094_BD_1.raw	0/0	3.55	0.02015	0.04412
FALSE	High	Sequest HT (A2)	Unambiguous	AIIDKYIKL		1	2	Q6NUM9-1	Q6NUM9-1; Q6NUM9-2	0	3	0.1554	0	1	1	359.562	1076.67	-1.29	-0.00046	870618	HCD (High Energy Collision Dissociation)	MS2	21.8783	150	66.052	16970	FR_BRIN1351_PY094_BD_1.raw	0/0	2.51	0.02015	0.0439
FALSE	High	Sequest HT (A2)	Unambiguous	ALPEIFTEL		1	3	P41091	P41091; Q2VIR3-1; Q2VIR3-2	0	1	0.1393	0	1	1	1032.56	1032.56	-0.39	-0.0004	3.17697e+06	HCD (High Energy Collision Dissociation)	MS2	0	66.562	111.615	32221	FR_BRIN1351_PY094_BD_1.raw	0/0	2.01	0.02015	0.0444
FALSE	High	Sequest HT (A2)	Unambiguous	KITDVIIGF		1	2	P35579-1	P35579-1; P35579-2	0	2	0.2605	0	1	1	503.302	1005.6	-0.87	-0.00044	18251546	HCD (High Energy Collision Dissociation)	MS2	2.05827	4.881	84.2707	23040	FR_BRIN1351_PY094_BD_3.raw	0/0	2.61	0.02015	0.04421
FALSE	High	Sequest HT (A2)	Selected	LSLENLEKI		1	2	Q9Y2H2-1	Q9Y2H2-1; Q9Y2H2-4	0	2	0	0	1	1	529.808	1058.61	-0.6	-0.00032	371571	HCD (High Energy Collision Dissociation)	MS2	51.699	150	83.8113	22867	FR_BRIN1351_PY094_BD_2.raw	0/0	2.73	0.02015	0.04485
FALSE	High	Sequest HT (A2)	Unambiguous	KLPEDIMKL		1	1	P10914	P10914	0	3	0.2679	0	1	1	362.879	1086.62	-1.37	-0.0005	582472	HCD (High Energy Collision Dissociation)	MS2	34.1862	109.346	63.7152	16160	FR_BRIN1351_PY094_BD_1.raw	0/0	2.09	0.02015	0.04381
FALSE	High	Sequest HT (A2)	Unambiguous	GIFDDPPAL		1	1	O60216	O60216	0	1	0.1361	0	1	1	944.471	944.471	-1.51	-0.00143	581507	HCD (High Energy Collision Dissociation)	MS2	22.4271	150	95.1378	26676	FR_BRIN1351_PY094_BD_2.raw	0/0	1.91	0.02015	0.04354
FALSE	High	Sequest HT (A2)	Unambiguous	KITDVIIGF		1	2	P35579-1	P35579-1; P35579-2	0	2	0.2577	0	1	1	503.303	1005.6	1.31	0.00066	460465	HCD (High Energy Collision Dissociation)	MS2	56.5955	150	85.5279	23450	FR_BRIN1351_PY094_BD_2.raw	0/0	2.6	0.02015	0.0437
FALSE	High	Sequest HT (A2)	Unambiguous	KLQEFLQTL		1	4	Q9NVI1-3	Q9NVI1-3; Q9NVI1-4; Q9NVI1-2; Q9NVI1-1	0	2	0.0333	0	1	1	560.324	1119.64	-0.04	-2e-05	656358	HCD (High Energy Collision Dissociation)	MS2	64.7354	99.011	75.301	20004	FR_BRIN1351_PY094_BD_3.raw	0/0	2.4	0.02015	0.04467
FALSE	High	Sequest HT (A2)	Unambiguous	KVMELLVHL		1	1	Q5VYK3	Q5VYK3	0	2	0.4043	0	1	1	541.327	1081.65	2.18	0.00118	270726	HCD (High Energy Collision Dissociation)	MS2	64.3632	150	69.2349	17962	FR_BRIN1351_PY094_BD_3.raw	0/0	2.82	0.02015	0.04373
FALSE	High	Sequest HT (A2)	Unambiguous	YVHMVTHFI		1	2	P55061-2	P55061-2; P55061	0	2	0.412	0	1	1	573.792	1146.58	0.96	0.00055	263907	HCD (High Energy Collision Dissociation)	MS2	48.1155	150	55.2155	13155	FR_BRIN1351_PY094_BD_3.raw	0/0	2.5	0.02015	0.04357
FALSE	High	Sequest HT (A2)	Unambiguous	LILGKIWDL		1	1		P42566-1	0	2	0.0253	0	1	1	535.833	1070.66	-2.08	-0.00111	868414	HCD (High Energy Collision Dissociation)	MS2	41.0115	150	95.3765	26780	FR_BRIN1351_PY094_BD_3.raw	0/0	1.98	0.02015	0.04441
FALSE	High	Sequest HT (A2)	Unambiguous	FIQEIEHAL		1	1	Q96A65	Q96A65	0	2	0.3182	0	1	1	550.291	1099.58	-2.39	-0.00131	129093	HCD (High Energy Collision Dissociation)	MS2	72.9831	150	71.8443	18848	FR_BRIN1351_PY094_BD_3.raw	0/0	1.98	0.02015	0.04369
FALSE	High	Sequest HT (A2)	Unambiguous	IILGKIWDL		1	4	Q9UBC2-2	Q9UBC2-1; Q9UBC2-2; Q9UBC2-3; Q9UBC2-4	0	2	0.0253	0	1	2	535.833	1070.66	-2.08	-0.00111	868414	HCD (High Energy Collision Dissociation)	MS2	41.0115	150	95.3765	26780	FR_BRIN1351_PY094_BD_3.raw	0/0	1.98	0.02015	0.04441
FALSE	High	Sequest HT (A2)	Unambiguous	RVMEYINRL		1	2	Q00610-1	Q00610-1; Q00610-2	0	2	0.2464	0	1	1	597.325	1193.64	-1.96	-0.00117	310254	HCD (High Energy Collision Dissociation)	MS2	26.0823	150	51.1828	11864	FR_BRIN1351_PY094_BD_1.raw	0/0	2.11	0.02015	0.04454
FALSE	High	Sequest HT (A2)	Unambiguous	RIISTIVKL		1	1	Q6P158-1	Q6P158-1	0	2	0.2534	0	1	1	521.853	1042.7	0.58	0.0003	977052	HCD (High Energy Collision Dissociation)	MS2	23.2321	150	55.1824	13144	FR_BRIN1351_PY094_BD_3.raw	0/0	2.21	0.02015	0.04384
FALSE	High	Sequest HT (A2)	Unambiguous	YLITLLEHL		1	3	O43683	O43683; O43683-3; O43683-2	0	2	0.2008	0	1	1	557.829	1114.65	0.12	7e-05	264817	HCD (High Energy Collision Dissociation)	MS2	45.1509	150	103.416	29521	FR_BRIN1351_PY094_BD_1.raw	0/0	2.49	0.02073	0.04532
FALSE	High	Sequest HT (A2)	Unambiguous	VIVGKIYFL		1	3	Q4G0F5	Q4G0F5; O75436-2; O75436-1	0	2	0.2171	0	1	1	526.33	1051.65	-1.7	-0.00089	880714	HCD (High Energy Collision Dissociation)	MS2	28.6827	134.984	84.9754	23277	FR_BRIN1351_PY094_BD_3.raw	0/0	2.58	0.02073	0.04541
FALSE	High	Sequest HT (A2)	Unambiguous	FLLDPVKGERL		1	9	Q15149-1	Q15149-4; Q15149-1; Q15149-6; Q15149-9; Q15149-3; Q15149-8; Q15149-5; Q15149-7; Q15149-2	0	2	0.3716	0	1	1	643.877	1286.75	-0.72	-0.00046	442360	HCD (High Energy Collision Dissociation)	MS2	27.504	150	65.2596	16601	FR_BRIN1351_PY094_BD_3.raw	0/0	2.96	0.02073	0.0453
FALSE	High	Sequest HT (A2)	Unambiguous	GLLPDVPSL		1	3	Q96N66-1	Q96N66-1; Q96N66-2; Q96N66-3	0	1	0.2422	0	1	1	910.525	910.525	0.74	0.00068	1.93269e+06	HCD (High Energy Collision Dissociation)	MS2	25.345	150	102.368	29172	FR_BRIN1351_PY094_BD_1.raw	0/0	2.23	0.02073	0.04526
FALSE	High	Sequest HT (A2)	Unambiguous	LLPPPPCPA		1	4	Q9BTY2	Q9NYG8-2; Q9BTY2-2; Q9BTY2; Q9NYG8-1	0	1	0.4731	0	1	1	904.496	904.496	-0.13	-0.00011	228862	HCD (High Energy Collision Dissociation)	MS2	40.7913	150	65.8901	16914	FR_BRIN1351_PY094_BD_1.raw	0/0	1.86	0.02073	0.04511
FALSE	High	Sequest HT (A2)	Unambiguous	KVPPFTFHV		1	3	Q6NZI2-1	Q6NZI2-3; Q6NZI2-2; Q6NZI2-1	0	3	0.2517	0	1	1	357.869	1071.59	-4.47	-0.0016	500413	HCD (High Energy Collision Dissociation)	MS2	69.4581	150	62.1809	15627	FR_BRIN1351_PY094_BD_1.raw	0/0	1.51	0.02073	0.04517
FALSE	High	Sequest HT (A2)	Unambiguous	MLPYHIPHL		1	2	O94822-3	O94822-3; O94822	0	3	0.2804	0	1	1	374.204	1120.6	1.31	0.00049	415604	HCD (High Energy Collision Dissociation)	MS2	14.0737	150	65.5139	16658	FR_BRIN1351_PY094_BD_2.raw	0/0	2.71	0.02073	0.04505
FALSE	High	Sequest HT (A2)	Unambiguous	ALPRLLPAL		1	2	Q86Y56	Q86Y56-2; Q86Y56	0	2	0.2422	0	1	1	482.32	963.633	-1.99	-0.00096	362763	HCD (High Energy Collision Dissociation)	MS2	53.2606	150	83.4274	22750	FR_BRIN1351_PY094_BD_3.raw	0/0	2.56	0.02073	0.04547
FALSE	High	Sequest HT (A2)	Unambiguous	KLSELQLRV		1	1	Q9BVK6	Q9BVK6	0	3	0.1098	0	1	1	362.56	1085.67	-1.85	-0.00067	101295	HCD (High Energy Collision Dissociation)	MS2	73.8589	150	51.5798	11876	FR_BRIN1351_PY094_BD_2.raw	0/0	1.73	0.02073	0.04536
FALSE	High	Sequest HT (A2)	Unambiguous	YGLPVVVKL		1	1	P35222	P35222	0	2	0.4286	0	1	1	494.314	987.621	-2.62	-0.00129	1.54412e+06	HCD (High Energy Collision Dissociation)	MS2	11.8542	74.251	80.6548	21807	FR_BRIN1351_PY094_BD_3.raw	0/0	2.03	0.02073	0.04505
FALSE	High	Sequest HT (A2)	Unambiguous	SIVGRPRHQGVMVGM		1	6	P60709	P63267-1; P60709; P62736; P68133; P68032; P63261	0	3	0.3885	0	1	1	541.958	1623.86	0.61	0.00033	113052	HCD (High Energy Collision Dissociation)	MS2	32.4244	150	42.0694	8740	FR_BRIN1351_PY094_BD_2.raw	0/0	3.14	0.02073	0.04508
FALSE	High	Sequest HT (A2)	Unambiguous	KLPEDIMKL		1	1	P10914	P10914	0	2	0.3655	0	1	1	543.816	1086.63	2.12	0.00115	545587	HCD (High Energy Collision Dissociation)	MS2	40.8655	150	64.2794	16354	FR_BRIN1351_PY094_BD_1.raw	0/0	2.49	0.02073	0.04548
FALSE	High	Sequest HT (A2)	Unambiguous	LLGPPPVGV		1	5	Q9ULV3	Q9ULV3-2; Q9ULV3-3; Q9ULV3-4; Q9ULV3-5; Q9ULV3	0	1	0.2275	0	1	1	848.523	848.523	-0.75	-0.00064	214951	HCD (High Energy Collision Dissociation)	MS2	48.4705	150	74.7789	19808	FR_BRIN1351_PY094_BD_2.raw	0/0	2.33	0.02073	0.04552
FALSE	High	Sequest HT (A2)	Unambiguous	HVLDVIHEV		1	4	O75962-1	O75962-4; O75962-5; O75962-2; O75962-1	0	2	0.3022	0	1	1	530.79	1060.57	-5.09	-0.0027	371204	HCD (High Energy Collision Dissociation)	MS2	51.5956	150	57.2175	13846	FR_BRIN1351_PY094_BD_3.raw	0/0	2.68	0.02073	0.04539
FALSE	High	Sequest HT (A2)	Unambiguous	TLLTAIVKL		1	3	P63010-2	P63010-3; P63010-2; P63010-1	0	2	0.0795	0	1	1	486.327	971.648	-2.32	-0.00113	385788	HCD (High Energy Collision Dissociation)	MS2	20.1467	150	87.9974	24301	FR_BRIN1351_PY094_BD_3.raw	0/0	2.64	0.02158	0.04557
FALSE	High	Sequest HT (A2)	Unambiguous	NDIVVKVL		1	3	Q13418	Q13418-2; Q13418-3; Q13418	0	2	0.2366	0	1	1	450.281	899.555	-1.12	-0.0005	498646	HCD (High Energy Collision Dissociation)	MS2	32.5613	150	60.2992	14896	FR_BRIN1351_PY094_BD_3.raw	0/0	2.24	0.02242	0.04578
FALSE	High	Sequest HT (A2)	Unambiguous	LILRSIYYL		1	1	Q14573	Q14573	0	2	0.3182	0	1	1	577.352	1153.7	-0.45	-0.00026	456945	HCD (High Energy Collision Dissociation)	MS2	70.2304	150	85.8206	23548	FR_BRIN1351_PY094_BD_2.raw	0/0	2.42	0.02326	0.04582
FALSE	High	Sequest HT (A2)	Unambiguous	KIIDIQEKV		1	1	P12270	P12270	0	2	0.1148	0	1	1	543.331	1085.65	-1.75	-0.00095	109435	HCD (High Energy Collision Dissociation)	MS2	66.9126	150	45.61	10008	FR_BRIN1351_PY094_BD_1.raw	0/0	2.7	0.02382	0.0459
FALSE	High	Sequest HT (A2)	Unambiguous	KVIDEIYRV		1	1	Q9NVF7-1	Q9NVF7-1	0	2	0.2351	0	1	1	567.83	1134.65	0.36	0.00021	485440	HCD (High Energy Collision Dissociation)	MS2	52.0494	150	52.1605	12191	FR_BRIN1351_PY094_BD_1.raw	0/0	3.02	0.02382	0.04604
FALSE	High	Sequest HT (A2)	Unambiguous	RLPESVERL		1	2	O75955	O75955; O75955-2	0	3	0.2519	0	1	1	366.88	1098.63	-0.6	-0.00022	57212.9	HCD (High Energy Collision Dissociation)	MS2	42.4404	150	43.9645	9350	FR_BRIN1351_PY094_BD_2.raw	0/0	2.7	0.02382	0.0464
FALSE	High	Sequest HT (A2)	Unambiguous	YLITLLEHL		1	3	O43683	O43683; O43683-3; O43683-2	0	2	0.2201	0	1	1	557.83	1114.65	1.21	0.00068	279202	HCD (High Energy Collision Dissociation)	MS2	46.3768	150	103.303	29380	FR_BRIN1351_PY094_BD_2.raw	0/0	2.09	0.02382	0.04644
FALSE	High	Sequest HT (A2)	Unambiguous	ALLDKLYAL		1	1	Q9NV31	Q9NV31	0	2	0.2092	0	1	1	510.311	1019.61	1.33	0.00068	1.26929e+06	HCD (High Energy Collision Dissociation)	MS2	36.5262	58.136	88.5977	24483	FR_BRIN1351_PY094_BD_2.raw	0/0	3.06	0.02382	0.04631
FALSE	High	Sequest HT (A2)	Unambiguous	SLLPAIVEL		1	6	P30154-2	P30154; P30154-3; P30154-2; P30154-5; P30153; P30154-4	0	1	0.2032	0	1	1	954.586	954.586	-1.57	-0.0015	902437	HCD (High Energy Collision Dissociation)	MS2	28.1667	150	112.75	32596	FR_BRIN1351_PY094_BD_1.raw	0/0	2.51	0.02382	0.04617
FALSE	High	Sequest HT (A2)	Unambiguous	AAAGSPVFL		1	2	O95907	O15427; O95907	0	1	0.2042	0	1	1	832.457	832.457	0.4	0.00033	2.52573e+06	HCD (High Energy Collision Dissociation)	MS2	20.9968	83.955	72.5482	19060	FR_BRIN1351_PY094_BD_2.raw	0/0	2.4	0.02382	0.04645
FALSE	High	Sequest HT (A2)	Unambiguous	YVIDPIKGL		1	9	Q15149-1	Q15149-4; Q15149-1; Q15149-6; Q15149-9; Q15149-3; Q15149-8; Q15149-5; Q15149-7; Q15149-2	0	2	0.2941	0	1	1	509.302	1017.6	-0.98	-0.0005	24049912	HCD (High Energy Collision Dissociation)	MS2	0.812847	3.55	74.7873	19935	FR_BRIN1351_PY094_BD_1.raw	0/0	2.04	0.02382	0.04626
FALSE	High	Sequest HT (A2)	Unambiguous	NLAEDIMRL		1	1	P08670	P08670	0	2	0.3361	0	1	1	537.785	1074.56	1.48	0.00079	818214	HCD (High Energy Collision Dissociation)	MS2	29.2214	97.531	89.6314	24943	FR_BRIN1351_PY094_BD_1.raw	0/0	2.41	0.02382	0.04598
FALSE	High	Sequest HT (A2)	Unambiguous	FIIDPNGVIKHL		1	2	P30048	P30048; P30048-2	0	3	0.4138	0	1	1	455.934	1365.79	-1.15	-0.00052	111465	HCD (High Energy Collision Dissociation)	MS2	30.3794	150	82.3559	22376	FR_BRIN1351_PY094_BD_2.raw	0/0	2.61	0.02382	0.04637
FALSE	High	Sequest HT (A2)	Unambiguous	AIIEEYLHL		1	8	Q04637-9	Q04637-6; Q04637-9; Q04637; Q04637-3; Q04637-8; Q04637-4; Q04637-5; Q04637-7	0	2	0.1937	0	1	1	550.802	1100.6	-2.18	-0.0012	425040	HCD (High Energy Collision Dissociation)	MS2	64.4151	150	87.934	24280	FR_BRIN1351_PY094_BD_3.raw	0/0	1.91	0.02382	0.04629
FALSE	High	Sequest HT (A2)	Unambiguous	TVLGKIWKL		1	1	Q9H4M9	Q9H4M9	0	3	0.1453	0	1	1	353.23	1057.67	-2.14	-0.00075	314408	HCD (High Energy Collision Dissociation)	MS2	8.54623	150	66.1062	16892	FR_BRIN1351_PY094_BD_3.raw	0/0	2.96	0.02382	0.04591
FALSE	High	Sequest HT (A2)	Unambiguous	NLLEEVFHL		1	4	Q69YN4	Q69YN4-4; Q69YN4-3; Q69YN4-2; Q69YN4	0	2	0.1592	0	1	1	557.299	1113.59	-2.05	-0.00114	154603	HCD (High Energy Collision Dissociation)	MS2	64.7656	150	112.653	32559	FR_BRIN1351_PY094_BD_3.raw	0/0	2.45	0.02382	0.04607
FALSE	High	Sequest HT (A2)	Unambiguous	IVHKSFVEVNEEGTEAAAA		1	2	P30740	P30740; P30740-2	0	3	0.2403	0	1	1	667.668	2000.99	-0.95	-0.00064	121482	HCD (High Energy Collision Dissociation)	MS2	42.1406	150	46.297	10116	FR_BRIN1351_PY094_BD_2.raw	0/0	2.58	0.02445	0.04684
FALSE	High	Sequest HT (A2)	Unambiguous	RQYTSPEEIDAQLQ		1	1	Q13442	Q13442	0	2	0.4707	0	1	1	839.407	1677.81	-0.4	-0.00034	218906	HCD (High Energy Collision Dissociation)	MS2	0	150	55.3401	13197	FR_BRIN1351_PY094_BD_3.raw	0/0	3.76	0.02445	0.04679
FALSE	High	Sequest HT (A2)	Unambiguous	FIVDPVSNL		1	3	P15924-1	P15924-1; P15924-3; P15924-2	0	1	0.3618	0	1	1	1003.54	1003.54	-2.29	-0.00229	280182	HCD (High Energy Collision Dissociation)	MS2	46.6933	150	90.8878	25361	FR_BRIN1351_PY094_BD_1.raw	0/0	3.04	0.02445	0.04683
FALSE	High	Sequest HT (A2)	Unambiguous	LLIDDKGTIKL		1	1	P06493	P06493	0	3	0.3004	0	1	1	410.255	1228.75	-0.01	0	150548	HCD (High Energy Collision Dissociation)	MS2	59.616	150	66.065	16877	FR_BRIN1351_PY094_BD_3.raw	0/0	2.33	0.02445	0.04674
FALSE	High	Sequest HT (A2)	Unambiguous	KILDYEVTL		1	2	P40189-1	P40189-1; P40189-3	0	2	0.25	0	1	1	547.311	1093.62	0.99	0.00054	1048434	HCD (High Energy Collision Dissociation)	MS2	39.2042	150	74.2902	19665	FR_BRIN1351_PY094_BD_3.raw	0/0	3	0.02445	0.04667
FALSE	High	Sequest HT (A2)	Unambiguous	SLLDKIIGA		1	2	Q6NZI2-1	Q6NZI2-2; Q6NZI2-1	0	2	0.1141	0	1	1	465.288	929.57	3.18	0.00148	183978	HCD (High Energy Collision Dissociation)	MS2	49.1169	150	89.245	24698	FR_BRIN1351_PY094_BD_2.raw	0/0	2.98	0.02445	0.04686
FALSE	High	Sequest HT (A2)	Unambiguous	TLSDLRVYL		1	1	Q9BYN0	Q9BYN0	0	2	0.2383	0	1	1	540.308	1079.61	-1.58	-0.00085	970946	HCD (High Energy Collision Dissociation)	MS2	46.587	117.71	81.7091	22278	FR_BRIN1351_PY094_BD_1.raw	0/0	2.77	0.02445	0.04672
FALSE	High	Sequest HT (A2)	Unambiguous	FLFELPSRL		1	2	Q9UID3-1	Q9UID3-1; Q9UID3-2	0	2	0.3542	0	1	1	561.322	1121.64	1.15	0.00064	306068	HCD (High Energy Collision Dissociation)	MS2	39.8826	150	97.3341	27429	FR_BRIN1351_PY094_BD_3.raw	0/0	2.4	0.02445	0.04684
FALSE	High	Sequest HT (A2)	Unambiguous	FINEKKYHL		1	1	P49585	P49585	0	3	0.1313	0	1	1	397.889	1191.65	-0.05	-2e-05	125872	HCD (High Energy Collision Dissociation)	MS2	59.7984	150	37.6834	7400	FR_BRIN1351_PY094_BD_3.raw	0/0	1.98	0.02445	0.04661
FALSE	High	Sequest HT (A2)	Unambiguous	KLISELQKL		1	2	Q5UIP0	Q5UIP0-2; Q5UIP0	0	3	0.2336	0	1	1	357.897	1071.68	0.23	8e-05	856595	HCD (High Energy Collision Dissociation)	MS2	4.2684	69.409	53.0758	12508	FR_BRIN1351_PY094_BD_1.raw	0/0	3.04	0.02518	0.04702
FALSE	High	Sequest HT (A2)	Unambiguous	RLINQVLEL		1	3	Q9UIL1-1	Q9UIL1-3; Q9UIL1-2; Q9UIL1-1	0	2	0.2586	0	1	1	549.338	1097.67	0.38	0.00021	493377	HCD (High Energy Collision Dissociation)	MS2	40.4398	150	75.3761	20029	FR_BRIN1351_PY094_BD_3.raw	0/0	2.32	0.02518	0.04714
FALSE	High	Sequest HT (A2)	Unambiguous	KIIKIIITV		1	9	Q15149-1	Q15149-4; Q15149-1; Q15149-6; Q15149-9; Q15149-3; Q15149-8; Q15149-5; Q15149-7; Q15149-2	0	2	0.1948	0	1	1	520.875	1040.74	-2.22	-0.00116	930082	HCD (High Energy Collision Dissociation)	MS2	26.5624	150	62.716	15694	FR_BRIN1351_PY094_BD_2.raw	0/0	2.67	0.02518	0.04716
FALSE	High	Sequest HT (A2)	Unambiguous	KLPEDIMKL		1	1	P10914	P10914	0	2	0.3333	0	1	1	543.815	1086.62	-0.8	-0.00043	528771	HCD (High Energy Collision Dissociation)	MS2	24.4491	150	63.1386	15841	FR_BRIN1351_PY094_BD_2.raw	0/0	2.88	0.02518	0.04708
FALSE	High	Sequest HT (A2)	Unambiguous	KLLSTALHV		1	1	Q15327	Q15327	0	2	0.2902	0	1	1	491.308	981.609	-0.15	-7e-05	210268	HCD (High Energy Collision Dissociation)	MS2	60.8523	150	48.662	10899	FR_BRIN1351_PY094_BD_2.raw	0/0	2.86	0.02518	0.047
FALSE	High	Sequest HT (A2)	Unambiguous	RVVDLITNL		1	3	Q7Z6Z7	Q7Z6Z7-2; Q7Z6Z7; Q7Z6Z7-3	0	2	0.2023	0	1	1	521.816	1042.62	-0.57	-0.0003	1428313	HCD (High Energy Collision Dissociation)	MS2	36.8752	52.714	76.0908	20270	FR_BRIN1351_PY094_BD_3.raw	0/0	2.57	0.0256	0.0478
FALSE	High	Sequest HT (A2)	Unambiguous	KVIDEIYRV		1	1	Q9NVF7-1	Q9NVF7-1	0	2	0.3234	0	1	1	567.83	1134.65	0.36	0.00021	553095	HCD (High Energy Collision Dissociation)	MS2	40.0787	150	51.7103	11955	FR_BRIN1351_PY094_BD_3.raw	0/0	3.37	0.0256	0.04759
FALSE	High	Sequest HT (A2)	Unambiguous	RVMEYINRL		1	2	Q00610-1	Q00610-1; Q00610-2	0	2	0.369	0	1	1	597.327	1193.65	-0.12	-7e-05	1.24393e+06	HCD (High Energy Collision Dissociation)	MS2	2.45308	79.793	51.4743	11841	FR_BRIN1351_PY094_BD_2.raw	0/0	2.52	0.0256	0.04781
FALSE	High	Sequest HT (A2)	Unambiguous	KLWADRISL		1	3	Q7Z392	Q7Z392; Q7Z392-3; Q7Z392-4	0	2	0.2954	0	1	1	551.325	1101.64	1.13	0.00062	261623	HCD (High Energy Collision Dissociation)	MS2	64.4939	150	61.8363	15391	FR_BRIN1351_PY094_BD_2.raw	0/0	2.37	0.0256	0.04744
FALSE	High	Sequest HT (A2)	Unambiguous	WLAEKLPTL		1	3	Q14008-3	Q14008-2; Q14008; Q14008-3	0	2	0.135	0	1	1	535.816	1070.63	0.78	0.00042	867863	HCD (High Energy Collision Dissociation)	MS2	51.9431	124.049	80.0415	21708	FR_BRIN1351_PY094_BD_1.raw	0/0	2.37	0.0256	0.04778
FALSE	High	Sequest HT (A2)	Unambiguous	FAIPGSIFL		1	1	Q5BJD5-1	Q5BJD5-1	0	1	0.1268	0	1	1	964.547	964.547	-3.16	-0.00305	597057	HCD (High Energy Collision Dissociation)	MS2	41.7688	150	119.085	34682	FR_BRIN1351_PY094_BD_3.raw	0/0	2.05	0.0256	0.04783
FALSE	High	Sequest HT (A2)	Unambiguous	KLIPFLEKL		1	2	Q05D32	Q05D32-2; Q05D32	0	2	0.1765	0	1	1	550.857	1100.71	-0.21	-0.00011	950489	HCD (High Energy Collision Dissociation)	MS2	38.9411	150	76.1436	20387	FR_BRIN1351_PY094_BD_1.raw	0/0	3.23	0.0256	0.04788
FALSE	High	Sequest HT (A2)	Unambiguous	HLWNSIHGL		1	2	Q14596-1	Q14596-2; Q14596-1	0	2	0.376	0	1	1	538.786	1076.57	1.53	0.00082	272560	HCD (High Energy Collision Dissociation)	MS2	68.1838	150	57.7969	14045	FR_BRIN1351_PY094_BD_3.raw	0/0	2.58	0.0256	0.04788
FALSE	High	Sequest HT (A2)	Unambiguous	ALDEYNMKI		1	1	Q8IY21	Q8IY21	0	2	0.2611	0	1	1	548.771	1096.53	-0.31	-0.00017	371060	HCD (High Energy Collision Dissociation)	MS2	55.7535	150	59.8771	14840	FR_BRIN1351_PY094_BD_1.raw	0/0	2.03	0.0256	0.04735
FALSE	High	Sequest HT (A2)	Unambiguous	IIKLILSQL		1	1	Q96T54	Q96T54	0	2	0.1167	0	1	1	520.859	1040.71	2.71	0.00141	454626	HCD (High Energy Collision Dissociation)	MS2	52.3993	150	84.9385	23372	FR_BRIN1351_PY094_BD_1.raw	0/0	2.57	0.0256	0.04736
FALSE	High	Sequest HT (A2)	Unambiguous	RLQEDLHIL		1	1	Q9P2E3-1	Q9P2E3-1	0	3	0.1228	0	1	1	379.552	1136.64	0.36	0.00014	172164	HCD (High Energy Collision Dissociation)	MS2	60.7958	150	56.1645	13446	FR_BRIN1351_PY094_BD_2.raw	0/0	3.42	0.0256	0.04737
FALSE	High	Sequest HT (A2)	Unambiguous	KMIEDLQNEL		1	1	Q8IY18	Q8IY18	0	2	0.368	0	1	1	616.814	1232.62	1.15	0.00071	330035	HCD (High Energy Collision Dissociation)	MS2	28.5921	150	64.0254	16146	FR_BRIN1351_PY094_BD_2.raw	0/0	3.37	0.0256	0.04733
FALSE	High	Sequest HT (A2)	Unambiguous	SLFRVITEV		1	3	Q93063-3	Q93063-3; Q93063; Q93063-2	0	2	0.204	0	1	1	532.308	1063.61	-6.38	-0.00339	436570	HCD (High Energy Collision Dissociation)	MS2	67.797	69.212	78.8251	21173	FR_BRIN1351_PY094_BD_2.raw	0/0	2.5	0.0256	0.04738
FALSE	High	Sequest HT (A2)	Unambiguous	KVLKVLTKL		1	1	Q9P291	Q9P291	0	3	0.4114	0	1	1	347.918	1041.74	-0.34	-0.00012	142465	HCD (High Energy Collision Dissociation)	MS2	28.9907	150	41.9555	8816	FR_BRIN1351_PY094_BD_1.raw	0/0	3.67	0.0256	0.04765
FALSE	High	Sequest HT (A2)	Unambiguous	SILEDPPSI		1	2	Q9NVM9	Q9NVM9-2; Q9NVM9	0	2	0.0226	0	1	1	485.76	970.513	4.14	0.00201	490742	HCD (High Energy Collision Dissociation)	MS2	27.2795	150	78.8158	21169	FR_BRIN1351_PY094_BD_2.raw	0/0	2.66	0.0256	0.04751
FALSE	High	Sequest HT (A2)	Unambiguous	KLMEEIREL		1	2	Q9H582-1	Q9H582-2; Q9H582-1	0	3	0.1138	0	1	1	387.549	1160.63	-0.68	-0.00026	154888	HCD (High Energy Collision Dissociation)	MS2	39.4694	150	54.9063	13138	FR_BRIN1351_PY094_BD_1.raw	0/0	2.46	0.0256	0.04748
FALSE	High	Sequest HT (A2)	Unambiguous	SLLPPDALVGL		1	1	Q15437	Q15437	0	2	0.3924	0	1	1	547.825	1094.64	-2.71	-0.00148	314936	HCD (High Energy Collision Dissociation)	MS2	58.6493	150	110.748	31930	FR_BRIN1351_PY094_BD_3.raw	0/0	3.16	0.0256	0.04744
FALSE	High	Sequest HT (A2)	Unambiguous	ALWDKLFNL		1	2	Q8WXH0-2	Q8WXH0-1; Q8WXH0-2	0	2	0.3282	0	1	1	560.312	1119.62	-2.1	-0.00117	402353	HCD (High Energy Collision Dissociation)	MS2	55.8738	150	111.554	32196	FR_BRIN1351_PY094_BD_3.raw	0/0	2.59	0.02625	0.04794
FALSE	High	Sequest HT (A2)	Unambiguous	YLADIFTKL		1	1	Q49AG3	Q49AG3	0	2	0.0776	0	1	1	542.308	1083.61	-0.59	-0.00032	136582	HCD (High Energy Collision Dissociation)	MS2	60.6388	150	93.0923	26099	FR_BRIN1351_PY094_BD_1.raw	0/0	2.45	0.02625	0.04823
FALSE	High	Sequest HT (A2)	Unambiguous	LLPPPPCPA		1	4	Q9BTY2	Q9NYG8-2; Q9BTY2-2; Q9BTY2; Q9NYG8-1	0	1	0.532	0	1	1	904.497	904.497	1.43	0.00129	878686	HCD (High Energy Collision Dissociation)	MS2	0	150	64.8278	16423	FR_BRIN1351_PY094_BD_2.raw	0/0	2.03	0.02625	0.04795
FALSE	High	Sequest HT (A2)	Unambiguous	TGPNLHGLFGR		1	1	P99999	P99999	0	3	0.4432	0	1	1	390.212	1168.62	0.26	0.0001	52580188	HCD (High Energy Collision Dissociation)	MS2	0.320294	1.359	55.4188	13314	FR_BRIN1351_PY094_BD_1.raw	0/0	3.52	0.02625	0.04824
FALSE	High	Sequest HT (A2)	Unambiguous	RVLDQIEFL		1	2	P09914	P09914; P09914-2	0	2	0.2145	0	1	1	566.823	1132.64	2.11	0.0012	872083	HCD (High Energy Collision Dissociation)	MS2	32.9428	114.576	83.1809	22777	FR_BRIN1351_PY094_BD_1.raw	0/0	2.75	0.02625	0.048
FALSE	High	Sequest HT (A2)	Unambiguous	YLITLLEHL		1	3	O43683	O43683; O43683-3; O43683-2	0	2	0.2279	0	1	1	557.828	1114.65	-1.31	-0.00073	398052	HCD (High Energy Collision Dissociation)	MS2	45.6608	150	103.775	29639	FR_BRIN1351_PY094_BD_1.raw	0/0	2.15	0.02625	0.04826
FALSE	High	Sequest HT (A2)	Unambiguous	SVIDHIHLI		1	2	O14908-1	O14908-2; O14908-1	0	2	0.3246	0	1	1	523.804	1046.6	1.97	0.00103	1.38558e+06	HCD (High Energy Collision Dissociation)	MS2	32.446	69.719	67.4537	17451	FR_BRIN1351_PY094_BD_1.raw	0/0	3.05	0.02625	0.04825
FALSE	High	Sequest HT (A2)	Unambiguous	VIVELIYKV		1	1	P53618	P53618	0	2	0.2917	0	1	1	538.342	1075.68	0.49	0.00026	1.35643e+06	HCD (High Energy Collision Dissociation)	MS2	38.3027	91.001	82.2903	22353	FR_BRIN1351_PY094_BD_2.raw	0/0	2.64	0.02678	0.04891
FALSE	High	Sequest HT (A2)	Unambiguous	KVIEINPYLL		1	4	P28062-1	P28074-1; P28062-2; P28074-2; P28062-1	0	2	0.299	0	1	1	601.363	1201.72	-0.44	-0.00027	407379	HCD (High Energy Collision Dissociation)	MS2	36.9414	150	82.0708	22292	FR_BRIN1351_PY094_BD_3.raw	0/0	2.91	0.02678	0.04842
FALSE	High	Sequest HT (A2)	Unambiguous	RLDELGGVYL		1	2	P04844-1	P04844-1; P04844-2	0	2	0.3358	0	1	1	567.811	1134.62	0.26	0.00015	1769931	HCD (High Energy Collision Dissociation)	MS2	36.3502	83.389	76.6265	20427	FR_BRIN1351_PY094_BD_2.raw	0/0	2.65	0.02678	0.04871
FALSE	High	Sequest HT (A2)	Unambiguous	YIVDLLTHL		1	2	Q3B7J2-1	Q3B7J2-1; Q3B7J2-2	0	2	0.3877	0	1	1	543.814	1086.62	0.95	0.00052	402601	HCD (High Energy Collision Dissociation)	MS2	58.9684	150	101.621	28925	FR_BRIN1351_PY094_BD_1.raw	0/0	2.27	0.02678	0.04841
FALSE	High	Sequest HT (A2)	Unambiguous	SELPGAFEA		1	1	P04632	P04632	0	1	0.2	0	1	1	920.436	920.436	-0.08	-8e-05	784852	HCD (High Energy Collision Dissociation)	MS2	0	150	66.8654	17250	FR_BRIN1351_PY094_BD_1.raw	0/0	2.1	0.02678	0.04864
FALSE	High	Sequest HT (A2)	Unambiguous	RLPDQLSKL		1	1	Q9Y4G8	Q9Y4G8	0	2	0.2609	0	1	1	535.322	1069.64	-0.02	-1e-05	396542	HCD (High Energy Collision Dissociation)	MS2	57.9717	150	49.6558	11231	FR_BRIN1351_PY094_BD_2.raw	0/0	2.53	0.02678	0.04843
FALSE	High	Sequest HT (A2)	Unambiguous	KVADYIPQL		1	2	O94925-1	O94925-3; O94925-1	0	2	0.2166	0	1	1	523.796	1046.58	-3.86	-0.00202	214201	HCD (High Energy Collision Dissociation)	MS2	74.3926	150	70.986	18553	FR_BRIN1351_PY094_BD_3.raw	0/0	2.77	0.02678	0.04904
FALSE	High	Sequest HT (A2)	Unambiguous	RVMEYINRL		1	2	Q00610-1	Q00610-1; Q00610-2	0	2	0.2213	0	1	1	597.327	1193.65	0.7	0.00042	1.25805e+06	HCD (High Energy Collision Dissociation)	MS2	2.29218	113.152	51.4167	11856	FR_BRIN1351_PY094_BD_3.raw	0/0	2.44	0.02678	0.04908
FALSE	High	Sequest HT (A2)	Unambiguous	RVIDYILDL		1	1	Q02535	Q02535	0	2	0.1507	0	1	1	560.325	1119.64	1.82	0.00102	319953	HCD (High Energy Collision Dissociation)	MS2	61.7299	150	98.5406	27809	FR_BRIN1351_PY094_BD_2.raw	0/0	2.19	0.02678	0.04902
FALSE	High	Sequest HT (A2)	Unambiguous	SELPGAFEA		1	1	P04632	P04632	0	1	0.2284	0	1	1	920.438	920.438	1.64	0.00151	762384	HCD (High Energy Collision Dissociation)	MS2	0	150	66.9587	17159	FR_BRIN1351_PY094_BD_2.raw	0/0	2.32	0.02678	0.04856
FALSE	High	Sequest HT (A2)	Unambiguous	ALSDLALHFL		1	2	P50991	P50991; P50991-2	0	2	0.3166	0	1	1	550.311	1099.61	0.16	9e-05	142658	HCD (High Energy Collision Dissociation)	MS2	67.8234	150	104.882	29902	FR_BRIN1351_PY094_BD_2.raw	0/0	2.59	0.02678	0.04894
FALSE	High	Sequest HT (A2)	Unambiguous	ALNEQIARL		1	1	O14777	O14777	0	2	0.2533	0	1	1	514.299	1027.59	1.72	0.00088	441629	HCD (High Energy Collision Dissociation)	MS2	56.6735	150	54.2673	12826	FR_BRIN1351_PY094_BD_3.raw	0/0	2.29	0.02678	0.04883
FALSE	High	Sequest HT (A2)	Unambiguous	RLPPPFPGL		1	3	Q13596-3	Q13596; Q13596-2; Q13596-3	0	2	0.1429	0	1	1	497.297	993.588	-0.51	-0.00025	382738	HCD (High Energy Collision Dissociation)	MS2	47.6628	150	74.8426	19851	FR_BRIN1351_PY094_BD_3.raw	0/0	1.82	0.02751	0.04917
FALSE	High	Sequest HT (A2)	Unambiguous	REDSWLKSLFVRKVD		1	2	O75323-1	O75323-1; O75323-2	0	4	0.3785	0	1	1	470.261	1878.02	-0.97	-0.00046	121486	HCD (High Energy Collision Dissociation)	MS2	22.6153	150	68.1557	17690	FR_BRIN1351_PY094_BD_1.raw	0/0	3.25	0.02751	0.04921
FALSE	High	Sequest HT (A2)	Unambiguous	RVVDYLTKL		1	2	Q5TFE4	Q5TFE4-2; Q5TFE4	0	2	0.2111	0	1	1	553.832	1106.66	-0.03	-2e-05	432801	HCD (High Energy Collision Dissociation)	MS2	48.5879	150	60.5949	14965	FR_BRIN1351_PY094_BD_2.raw	0/0	2.7	0.02751	0.04925
FALSE	High	Sequest HT (A2)	Unambiguous	RLLEVPVML		1	2	Q96AB3-2	Q96AB3-2; Q96AB3	0	2	0.4439	0	1	1	535.327	1069.65	2.09	0.00112	391001	HCD (High Energy Collision Dissociation)	MS2	66.039	150	87.5719	24257	FR_BRIN1351_PY094_BD_1.raw	0/0	2.14	0.02782	0.04985
FALSE	High	Sequest HT (A2)	Unambiguous	FIWENIHTL		1	3	Q03001-7	Q03001-14; Q03001-8; Q03001-7	0	2	0.4085	0	1	1	586.809	1172.61	0.03	2e-05	203038	HCD (High Energy Collision Dissociation)	MS2	70.3262	150	86.6364	23839	FR_BRIN1351_PY094_BD_3.raw	0/0	2.35	0.02782	0.04981
FALSE	High	Sequest HT (A2)	Unambiguous	KLPEDIMKL		1	1	P10914	P10914	0	2	0.2695	0	1	1	543.815	1086.62	0.21	0.00011	608497	HCD (High Energy Collision Dissociation)	MS2	43.5746	150	63.8315	16104	FR_BRIN1351_PY094_BD_3.raw	0/0	2.56	0.02782	0.05051
FALSE	High	Sequest HT (A2)	Unambiguous	KLLEPVLLL		1	1	P62249	P62249	0	2	0.1429	0	1	1	519.352	1037.7	-0.54	-0.00028	3.33874e+06	HCD (High Energy Collision Dissociation)	MS2	19.3214	28.017	92.8539	25932	FR_BRIN1351_PY094_BD_3.raw	0/0	2.59	0.02782	0.04932
FALSE	High	Sequest HT (A2)	Unambiguous	ALPEIFTEL		1	3	P41091	P41091; Q2VIR3-1; Q2VIR3-2	0	1	0.0971	0	1	1	1032.56	1032.56	1.86	0.00192	233279	HCD (High Energy Collision Dissociation)	MS2	36.8513	150	111.945	32326	FR_BRIN1351_PY094_BD_3.raw	0/0	1.75	0.02782	0.0505
FALSE	High	Sequest HT (A2)	Unambiguous	GLLPDVPSL		1	3	Q96N66-1	Q96N66-1; Q96N66-2; Q96N66-3	0	1	0.2823	0	1	1	910.522	910.522	-2.48	-0.00225	1.54891e+06	HCD (High Energy Collision Dissociation)	MS2	35.6979	150	101.987	28943	FR_BRIN1351_PY094_BD_2.raw	0/0	2.09	0.02782	0.0509
FALSE	High	Sequest HT (A2)	Unambiguous	FLPEIITLSKEV		1	1	Q14204	Q14204	0	2	0.2775	0	1	1	694.904	1388.8	-2.04	-0.00142	166057	HCD (High Energy Collision Dissociation)	MS2	60.4962	150	96.6925	27216	FR_BRIN1351_PY094_BD_3.raw	0/0	2.09	0.02782	0.04931
FALSE	High	Sequest HT (A2)	Unambiguous	FIFSDTHEL		1	1	Q9UKK3	Q9UKK3	0	2	0.2896	0	1	1	554.768	1108.53	-1.78	-0.00099	1.28242e+06	HCD (High Energy Collision Dissociation)	MS2	26.7178	117.968	71.3573	18655	FR_BRIN1351_PY094_BD_2.raw	0/0	1.83	0.02782	0.05059
FALSE	High	Sequest HT (A2)	Unambiguous	KLDDFIKNL		1	3	Q5JU85-2	Q5JU85-2; Q5JU85-3; Q5JU85-1	0	2	0.2556	0	1	1	553.315	1105.62	-1.78	-0.00098	120627	HCD (High Energy Collision Dissociation)	MS2	73.7434	150	72.2662	18988	FR_BRIN1351_PY094_BD_3.raw	0/0	2.7	0.02782	0.04947
FALSE	High	Sequest HT (A2)	Unambiguous	ILPIKFPHL		1	2	O75351	O75351; Q9UN37	0	3	0.4487	0	1	1	359.899	1077.68	1.56	0.00056	130136	HCD (High Energy Collision Dissociation)	MS2	33.8036	150	75.1548	19933	FR_BRIN1351_PY094_BD_2.raw	0/0	2.34	0.02782	0.04935
FALSE	High	Sequest HT (A2)	Unambiguous	VAVGVIKAV		1	3	P68104	P68104-2; P68104; Q5VTE0	0	2	0.2814	0	1	1	428.287	855.566	0.28	0.00012	1.26195e+06	HCD (High Energy Collision Dissociation)	MS2	14.2726	122.762	51.2639	11805	FR_BRIN1351_PY094_BD_3.raw	0/0	2.63	0.02782	0.05027
FALSE	High	Sequest HT (A2)	Unambiguous	NLYGLLHGL		1	3	Q92974	Q92974-3; Q92974-2; Q92974	0	2	0.041	0	1	1	500.284	999.561	-1.6	-0.0008	448346	HCD (High Energy Collision Dissociation)	MS2	53.1612	150	87.5769	24158	FR_BRIN1351_PY094_BD_3.raw	0/0	1.95	0.02782	0.05067
FALSE	High	Sequest HT (A2)	Unambiguous	KLLDQMPSL		1	1	Q9UII4	Q9UII4	0	2	0.2432	0	1	1	522.792	1044.58	0.64	0.00034	1.62247e+06	HCD (High Energy Collision Dissociation)	MS2	14.3114	90.396	72.0003	18997	FR_BRIN1351_PY094_BD_1.raw	0/0	2.96	0.02782	0.05016
FALSE	High	Sequest HT (A2)	Unambiguous	FVLDKVPFL		1	2	Q9NQW6	Q9NQW6; Q9NQW6-2	0	2	0.2489	0	1	1	539.319	1077.63	-2.8	-0.00151	8399676	HCD (High Energy Collision Dissociation)	MS2	4.08059	16.026	99.3524	28082	FR_BRIN1351_PY094_BD_2.raw	0/0	2.25	0.02782	0.05006
FALSE	High	Sequest HT (A2)	Unambiguous	KLPEDIMKL		1	1	P10914	P10914	0	3	0.2734	0	1	1	362.879	1086.62	1.07	0.00039	382452	HCD (High Energy Collision Dissociation)	MS2	22.2456	150	64.8684	16465	FR_BRIN1351_PY094_BD_3.raw	0/0	2.78	0.02782	0.04948
FALSE	High	Sequest HT (A2)	Unambiguous	HLLSDELLL		1	1	Q9UKT7	Q9UKT7	0	2	0.1739	0	1	1	526.801	1052.6	-3.32	-0.00175	453312	HCD (High Energy Collision Dissociation)	MS2	58.6062	143.043	86.0604	23753	FR_BRIN1351_PY094_BD_1.raw	0/0	2.53	0.02782	0.05015
FALSE	High	Sequest HT (A2)	Unambiguous	RLNKVISEL		1	1	P05387	P05387	0	2	0.2634	0	1	1	536.33	1071.65	0.41	0.00022	849890	HCD (High Energy Collision Dissociation)	MS2	40.1525	130.717	45.8074	9954	FR_BRIN1351_PY094_BD_2.raw	0/0	2.24	0.02782	0.04992
FALSE	High	Sequest HT (A2)	Unambiguous	IVLDRLIEL		1	1	P53618	P53618	0	2	0.3253	0	1	1	542.341	1083.67	-2.52	-0.00137	810545	HCD (High Energy Collision Dissociation)	MS2	23.5098	150	91.4344	25427	FR_BRIN1351_PY094_BD_2.raw	0/0	2.89	0.02782	0.04948
FALSE	High	Sequest HT (A2)	Unambiguous	VAVGVIKAVDKKAAGAGKVT		1	3	P68104	P68104-2; P68104; Q5VTE0	0	4	0.2011	0	1	1	471.293	1882.15	0.16	7e-05	101885	HCD (High Energy Collision Dissociation)	MS2	54.5467	150	40.943	8379	FR_BRIN1351_PY094_BD_2.raw	0/0	3.53	0.02782	0.05082
FALSE	High	Sequest HT (A2)	Unambiguous	FVIATSTKIDISNVKIPK		1	1	Q02878	Q02878	0	3	0.2635	0	1	1	658.725	1974.16	-0.79	-0.00052	194992	HCD (High Energy Collision Dissociation)	MS2	62.7937	150	69.7731	18241	FR_BRIN1351_PY094_BD_1.raw	0/0	2.77	0.02782	0.05087
FALSE	High	Sequest HT (A2)	Unambiguous	YVIDPIKGLKL		1	9	Q15149-1	Q15149-4; Q15149-1; Q15149-6; Q15149-9; Q15149-3; Q15149-8; Q15149-5; Q15149-7; Q15149-2	0	2	0.3946	0	1	1	629.891	1258.78	-1.29	-0.00081	567759	HCD (High Energy Collision Dissociation)	MS2	52.7223	150	76.9325	20651	FR_BRIN1351_PY094_BD_1.raw	0/0	2.61	0.02782	0.05019
FALSE	High	Sequest HT (A2)	Unambiguous	TGPNLHGLFGR		1	1	P99999	P99999	0	3	0.3321	0	1	1	390.212	1168.62	-0.21	-8e-05	371463	HCD (High Energy Collision Dissociation)	MS2	37.5832	150	58.502	14372	FR_BRIN1351_PY094_BD_1.raw	0/0	2.62	0.02782	0.05037
FALSE	High	Sequest HT (A2)	Unambiguous	KLIGDTPIDTFL		1	5	P28702-3	P48443; P19793-2; P28702; P19793; P28702-3	0	2	0.3422	0	1	1	666.876	1332.75	3.53	0.00235	254887	HCD (High Energy Collision Dissociation)	MS2	64.2546	150	93.2792	26049	FR_BRIN1351_PY094_BD_2.raw	0/0	3.01	0.02782	0.0497
FALSE	High	Sequest HT (A2)	Unambiguous	KVPPFTFHV		1	3	Q6NZI2-1	Q6NZI2-3; Q6NZI2-2; Q6NZI2-1	0	2	0.1737	0	1	1	536.301	1071.6	-3.32	-0.00178	624192	HCD (High Energy Collision Dissociation)	MS2	51.3563	150	59.999	14763	FR_BRIN1351_PY094_BD_2.raw	0/0	2.13	0.02782	0.04954
FALSE	High	Sequest HT (A2)	Unambiguous	KMPEVIPIL		1	4	Q5SQN1-1	Q5SQN1-1; Q5SQN1-2; Q5SQN1-4; Q5SQN1-3	0	2	0.0496	0	1	1	520.314	1039.62	-0.84	-0.00044	601480	HCD (High Energy Collision Dissociation)	MS2	66.8849	150	83.6663	22817	FR_BRIN1351_PY094_BD_2.raw	0/0	2.62	0.02782	0.04984
FALSE	High	Sequest HT (A2)	Unambiguous	KVLDFEHFL		1	2	P60660	P60660; P60660-2	0	3	0.4355	0	1	1	383.209	1147.61	-2.18	-0.00083	995931	HCD (High Energy Collision Dissociation)	MS2	6.09506	110.724	79.4511	21383	FR_BRIN1351_PY094_BD_2.raw	0/0	2.87	0.02782	0.04933
FALSE	High	Sequest HT (A2)	Unambiguous	KLLEPVLL		1	1	P62249	P62249	0	1	0.1685	0	1	1	924.611	924.611	-1.56	-0.00144	447792	HCD (High Energy Collision Dissociation)	MS2	0	150	74.8262	19948	FR_BRIN1351_PY094_BD_1.raw	0/0	2.67	0.02782	0.05009
FALSE	High	Sequest HT (A2)	Unambiguous	YLITLLEHL		1	3	O43683	O43683; O43683-3; O43683-2	0	2	0.2099	0	1	1	557.828	1114.65	-1.09	-0.00061	657746	HCD (High Energy Collision Dissociation)	MS2	33.642	150	103.267	29458	FR_BRIN1351_PY094_BD_3.raw	0/0	2.43	0.02782	0.05045
FALSE	High	Sequest HT (A2)	Unambiguous	VAVGVIKAV		1	3	P68104	P68104-2; P68104; Q5VTE0	0	2	0.2809	0	1	1	428.287	855.566	0.07	3e-05	1.23769e+06	HCD (High Energy Collision Dissociation)	MS2	24.1641	87.529	51.3449	11918	FR_BRIN1351_PY094_BD_1.raw	0/0	2.67	0.02782	0.05067
FALSE	High	Sequest HT (A2)	Unambiguous	KLLEPVLLL		1	1	P62249	P62249	0	2	0.2198	0	1	1	519.351	1037.69	-2.54	-0.00132	50544016	HCD (High Energy Collision Dissociation)	MS2	3.29831	1.653	92.4985	25810	FR_BRIN1351_PY094_BD_3.raw	0/0	2.32	0.02782	0.05012
FALSE	High	Sequest HT (A2)	Unambiguous	FLITILDHL		1	4	Q13613-1	Q13613-2; Q13614-1; Q13613-1; Q13614-2	0	2	0.2265	0	1	1	542.823	1084.64	-0.83	-0.00045	242745	HCD (High Energy Collision Dissociation)	MS2	47.9383	150	107.252	30776	FR_BRIN1351_PY094_BD_3.raw	0/0	2.34	0.02782	0.04981
FALSE	High	Sequest HT (A2)	Unambiguous	LVLDPPTDLKF		1	2	Q9P0L0-2	Q9P0L0; Q9P0L0-2	0	2	0.1597	0	1	1	629.36	1257.71	2.91	0.00183	225738	HCD (High Energy Collision Dissociation)	MS2	58.4772	150	87.4926	24109	FR_BRIN1351_PY094_BD_2.raw	0/0	2.38	0.02782	0.05007
FALSE	High	Sequest HT (A2)	Unambiguous	SLLDEFYKL		1	2	Q14444-1	Q14444-1; Q14444-2	0	2	0.4538	0	1	1	564.303	1127.6	-0.31	-0.00018	2.91201e+06	HCD (High Energy Collision Dissociation)	MS2	19.5633	61.581	103.457	29522	FR_BRIN1351_PY094_BD_3.raw	0/0	2.49	0.02782	0.05056
FALSE	High	Sequest HT (A2)	Unambiguous	RLPESVERL		1	2	O75955	O75955; O75955-2	0	3	0.3105	0	1	1	366.88	1098.63	-0.44	-0.00016	63122.7	HCD (High Energy Collision Dissociation)	MS2	60.512	150	44.3214	9466	FR_BRIN1351_PY094_BD_2.raw	0/0	1.9	0.02782	0.05018
FALSE	High	Sequest HT (A2)	Unambiguous	ALLNIKVKL		1	1	P05783	P05783	0	2	0.2731	0	1	1	506.35	1011.69	0.8	0.0004	1.85908e+06	HCD (High Energy Collision Dissociation)	MS2	14.9422	47.128	64.5748	16457	FR_BRIN1351_PY094_BD_1.raw	0/0	2.27	0.02782	0.0497
FALSE	High	Sequest HT (A2)	Unambiguous	KILDLETEL		1	6	Q9ULJ1-4	Q9ULJ1-3; Q9ULJ1-4; Q9ULJ1-2; Q9ULJ1-6; Q9ULJ1; Q9ULJ1-5	0	2	0.0823	0	1	1	537.309	1073.61	1.65	0.00089	420208	HCD (High Energy Collision Dissociation)	MS2	60.6119	150	75.1171	20044	FR_BRIN1351_PY094_BD_1.raw	0/0	2.31	0.02782	0.05089
FALSE	High	Sequest HT (A2)	Unambiguous	FVLPILQKL		1	1	Q9Y6V7	Q9Y6V7	0	2	0.4649	0	1	1	535.851	1070.7	-1.86	-0.001	1.2779e+06	HCD (High Energy Collision Dissociation)	MS2	56.7173	150	100.556	28554	FR_BRIN1351_PY094_BD_3.raw	0/0	2.28	0.02782	0.04979
FALSE	High	Sequest HT (A2)	Unambiguous	KILDYEVTL		1	2	P40189-1	P40189-1; P40189-3	0	2	0.2937	0	1	1	547.312	1093.62	3.22	0.00176	404768	HCD (High Energy Collision Dissociation)	MS2	55.2394	150	73.9857	19543	FR_BRIN1351_PY094_BD_2.raw	0/0	3.03	0.02782	0.04927
FALSE	High	Sequest HT (A2)	Unambiguous	KLISELQKL		1	2	Q5UIP0	Q5UIP0-2; Q5UIP0	0	3	0.1257	0	1	1	357.897	1071.68	-0.12	-4e-05	177272	HCD (High Energy Collision Dissociation)	MS2	65.15	150	53.4445	12633	FR_BRIN1351_PY094_BD_1.raw	0/0	1.91	0.02782	0.04999
FALSE	High	Sequest HT (A2)	Unambiguous	FLDSKFYLL		1	1	P46821	P46821	0	2	0.3122	0	1	1	573.315	1145.62	-1.75	-0.001	215081	HCD (High Energy Collision Dissociation)	MS2	59.8983	150	94.5579	26507	FR_BRIN1351_PY094_BD_3.raw	0/0	2.37	0.02782	0.05027
FALSE	High	Sequest HT (A2)	Unambiguous	YVIDPIKGL		1	9	Q15149-1	Q15149-4; Q15149-1; Q15149-6; Q15149-9; Q15149-3; Q15149-8; Q15149-5; Q15149-7; Q15149-2	0	2	0.3056	0	1	1	509.305	1017.6	3.88	0.00197	2.34117e+06	HCD (High Energy Collision Dissociation)	MS2	8.86871	37.777	74.3276	19678	FR_BRIN1351_PY094_BD_3.raw	0/0	2.16	0.02782	0.04992
FALSE	High	Sequest HT (A2)	Unambiguous	SVVESVFKL		1	2	P56537-1	P56537-2; P56537-1	0	2	0.2602	0	1	1	504.293	1007.58	0.75	0.00038	539897	HCD (High Energy Collision Dissociation)	MS2	44.3964	150	78.1675	20951	FR_BRIN1351_PY094_BD_2.raw	0/0	1.96	0.02782	0.05037
FALSE	High	Sequest HT (A2)	Unambiguous	KILAAILHL		1	3		Q9NQX4-2; Q9NQX4; O94832	0	2	0.345	0	1	2	496.336	991.665	-0.88	-0.00044	162686	HCD (High Energy Collision Dissociation)	MS2	55.3376	150	72.319	19105	FR_BRIN1351_PY094_BD_1.raw	0/0	2.58	0.02782	0.05096
FALSE	High	Sequest HT (A2)	Unambiguous	EDLALYLK		1	5	Q9HBD1-1	Q9HBD1-5; Q9HBD1-2; Q9HBD1-1; Q9HBD1-3; Q9HBD1-4	0	1	0.0727	0	1	1	964.533	964.533	-1.9	-0.00183	224988	HCD (High Energy Collision Dissociation)	MS2	50.7623	150	72.7569	19130	FR_BRIN1351_PY094_BD_2.raw	0/0	2.75	0.02782	0.05062
FALSE	High	Sequest HT (A2)	Unambiguous	YLPELLQTVRL		1	2	O14682	O14682; O14682-2	0	2	0.4122	0	1	1	672.897	1344.79	-1.86	-0.00125	364271	HCD (High Energy Collision Dissociation)	MS2	73.5499	150	97.7392	27564	FR_BRIN1351_PY094_BD_3.raw	0/0	2.45	0.02782	0.05074
FALSE	High	Sequest HT (A2)	Unambiguous	QLQESVFHL		1	3	P09603	P09603-3; P09603-2; P09603	0	2	0.2632	0	1	1	550.792	1100.58	2.71	0.00149	750678	HCD (High Energy Collision Dissociation)	MS2	29.4252	150	69.8807	18155	FR_BRIN1351_PY094_BD_2.raw	0/0	2.85	0.02782	0.0493
FALSE	High	Sequest HT (A2)	Unambiguous	KLWADRISL		1	3	Q7Z392	Q7Z392; Q7Z392-3; Q7Z392-4	0	2	0.2766	0	1	1	551.324	1101.64	-0.64	-0.00036	283206	HCD (High Energy Collision Dissociation)	MS2	64.0626	150	61.9139	15535	FR_BRIN1351_PY094_BD_1.raw	0/0	2.35	0.02782	0.05041
FALSE	High	Sequest HT (A2)	Unambiguous	GLIDVHVHL		1	1	P27708	P27708	0	3	0.2857	0	1	1	334.862	1002.57	-0.45	-0.00015	581011	HCD (High Energy Collision Dissociation)	MS2	24.9157	150	65.801	16757	FR_BRIN1351_PY094_BD_2.raw	0/0	2.59	0.02782	0.04974
FALSE	High	Sequest HT (A2)	Unambiguous	KLLAAILHL		1	9	Q13402-1	Q13402-2; Q6PIF6-1; Q6PIF6-2; Q13402-3; Q13402-1; Q13402-7; Q13402-4; Q13402-6; Q13402-8	0	2	0.345	0	1	1	496.336	991.665	-0.88	-0.00044	162686	HCD (High Energy Collision Dissociation)	MS2	55.3376	150	72.319	19105	FR_BRIN1351_PY094_BD_1.raw	0/0	2.58	0.02782	0.05096
FALSE	High	Sequest HT (A2)	Unambiguous	TLSERLWGL		1	1	Q9NS69	Q9NS69	0	2	0.1646	0	1	1	537.802	1074.6	2.33	0.00125	601733	HCD (High Energy Collision Dissociation)	MS2	68.7579	124.831	78.4007	21029	FR_BRIN1351_PY094_BD_2.raw	0/0	2.37	0.02782	0.04936
FALSE	High	Sequest HT (A2)	Unambiguous	RLQEELEKL		1	3	Q9P2E9-1	Q9P2E9-3; Q9P2E9-1; Q9P2E9-2	0	2	0.0891	0	1	1	579.33	1157.65	-0.17	-0.0001	475977	HCD (High Energy Collision Dissociation)	MS2	20.738	150	50.2269	11542	FR_BRIN1351_PY094_BD_1.raw	0/0	2.58	0.02782	0.05018
FALSE	High	Sequest HT (A2)	Unambiguous	KLLEVNGVAL		1	3	Q14160-3	Q14160-2; Q14160-3; Q14160	0	2	0.1875	0	1	1	528.328	1055.65	3.24	0.00171	273276	HCD (High Energy Collision Dissociation)	MS2	65.4571	150	71.0178	18539	FR_BRIN1351_PY094_BD_2.raw	0/0	2.72	0.02801	0.05124
FALSE	High	Sequest HT (A2)	Unambiguous	ETGAKVERADGYEPPVQESV		1	1	P61247	P61247	0	3	0.3787	0	1	1	721.02	2161.05	2.36	0.0017	180532	HCD (High Energy Collision Dissociation)	MS2	66.7206	150	47.7569	10602	FR_BRIN1351_PY094_BD_2.raw	0/0	2.72	0.02801	0.05151
FALSE	High	Sequest HT (A2)	Unambiguous	SELPGAFEA		1	1	P04632	P04632	0	1	0.1968	0	1	1	920.434	920.434	-2.07	-0.00191	301215	HCD (High Energy Collision Dissociation)	MS2	50.101	150	66.5991	17032	FR_BRIN1351_PY094_BD_2.raw	0/0	1.88	0.02801	0.05123
FALSE	High	Sequest HT (A2)	Unambiguous	GIFDDPPAL		1	1	O60216	O60216	0	2	0.281	0	1	1	472.739	944.472	-0.88	-0.00041	1645120	HCD (High Energy Collision Dissociation)	MS2	1.23549	57.668	95.3382	26767	FR_BRIN1351_PY094_BD_3.raw	0/0	2.42	0.02801	0.05142
FALSE	High	Sequest HT (A2)	Unambiguous	WLPNHVVFL		1	1	Q99567	Q99567	0	2	0.3345	0	1	1	562.815	1124.62	-2.68	-0.0015	500039	HCD (High Energy Collision Dissociation)	MS2	63.782	150	87.931	24279	FR_BRIN1351_PY094_BD_3.raw	0/0	2.81	0.02801	0.0512
FALSE	High	Sequest HT (A2)	Unambiguous	KVPPFTFHV		1	3	Q6NZI2-1	Q6NZI2-3; Q6NZI2-2; Q6NZI2-1	0	3	0.3519	0	1	1	357.871	1071.6	0.65	0.00023	268164	HCD (High Energy Collision Dissociation)	MS2	43.102	150	61.7308	15355	FR_BRIN1351_PY094_BD_2.raw	0/0	2.7	0.02801	0.05203
FALSE	High	Sequest HT (A2)	Unambiguous	ILLDRLLYL		1	1	Q96FB5	Q96FB5	0	2	0.3508	0	1	1	566.361	1131.71	0.16	9e-05	338651	HCD (High Energy Collision Dissociation)	MS2	64.3866	150	105.662	30251	FR_BRIN1351_PY094_BD_3.raw	0/0	3.05	0.02801	0.0517
FALSE	High	Sequest HT (A2)	Unambiguous	YVIDPIKGL		1	9	Q15149-1	Q15149-4; Q15149-1; Q15149-6; Q15149-9; Q15149-3; Q15149-8; Q15149-5; Q15149-7; Q15149-2	0	2	0.3417	0	1	1	509.303	1017.6	0.7	0.00036	797739	HCD (High Energy Collision Dissociation)	MS2	27.3058	92.056	74.4362	19817	FR_BRIN1351_PY094_BD_1.raw	0/0	1.99	0.02801	0.05133
FALSE	High	Sequest HT (A2)	Unambiguous	SLLEKSLGL		1	2	O43324-1	O43324-1; O43324-2	0	2	0.1	0	1	1	480.292	959.577	-0.68	-0.00032	3690110	HCD (High Energy Collision Dissociation)	MS2	2.4368	27.501	71.537	18718	FR_BRIN1351_PY094_BD_2.raw	0/0	3.1	0.02801	0.0517
FALSE	High	Sequest HT (A2)	Selected	YLIPLLERL		1	1	P26196	P26196	0	2		0.0048	2	2	565.352	1129.7	-0.46	-0.00026	393766	HCD (High Energy Collision Dissociation)	MS2	12.7596	150	102.434	29194	FR_BRIN1351_PY094_BD_1.raw	0/0	2.09	0.02801	0.05119
FALSE	High	Sequest HT (A2)	Unambiguous	FVCDIRPEI		1	1	O75348	O75348	0	2	0.2772	0	1	1	546.281	1091.55	-0.83	-0.00045	310226	HCD (High Energy Collision Dissociation)	MS2	76.184	150	74.6001	19872	FR_BRIN1351_PY094_BD_1.raw	0/0	2.02	0.02801	0.05147
FALSE	High	Sequest HT (A2)	Unambiguous	FIWENIHTL		1	3	Q03001-7	Q03001-14; Q03001-8; Q03001-7	0	2	0.3882	0	1	1	586.809	1172.61	0.55	0.00033	1.06276e+06	HCD (High Energy Collision Dissociation)	MS2	23.8427	128.174	86.4331	23754	FR_BRIN1351_PY094_BD_2.raw	0/0	2.37	0.02801	0.05161
FALSE	High	Sequest HT (A2)	Unambiguous	KLLSTALHV		1	1	Q15327	Q15327	0	2	0.2667	0	1	1	491.308	981.61	0.41	0.0002	262760	HCD (High Energy Collision Dissociation)	MS2	41.7332	150	48.5995	10913	FR_BRIN1351_PY094_BD_3.raw	0/0	2.7	0.02801	0.05201
FALSE	High	Sequest HT (A2)	Unambiguous	SLAGLGAYQL		1	2	Q9NUH8-1	Q9NUH8-1; Q9P0S9	0	2	0.2226	0	1	1	496.774	992.541	-0.61	-0.0003	11202952	HCD (High Energy Collision Dissociation)	MS2	2.73481	7.757	86.2028	23692	FR_BRIN1351_PY094_BD_3.raw	0/0	3.19	0.02801	0.05119
FALSE	High	Sequest HT (A2)	Unambiguous	RLQEELEKL		1	3	Q9P2E9-1	Q9P2E9-3; Q9P2E9-1; Q9P2E9-2	0	2	0.1195	0	1	1	579.33	1157.65	-0.06	-4e-05	2.248e+06	HCD (High Energy Collision Dissociation)	MS2	6.80516	49.395	49.7488	11294	FR_BRIN1351_PY094_BD_3.raw	0/0	2.51	0.02801	0.05139
FALSE	High	Sequest HT (A2)	Unambiguous	MLPGFLHRL		1	1	Q9NZ32	Q9NZ32	0	3	0.2549	0	1	1	361.876	1083.61	0.6	0.00022	1.30995e+06	HCD (High Energy Collision Dissociation)	MS2	7.57735	65.543	64.2316	16218	FR_BRIN1351_PY094_BD_2.raw	0/0	3.06	0.02801	0.05129
FALSE	High	Sequest HT (A2)	Unambiguous	ILMEHIHKL		1	1	P84098	P84098	0	3	0.3693	0	1	1	378.555	1133.65	1.3	0.00049	183380	HCD (High Energy Collision Dissociation)	MS2	19.0832	150	44.1892	9425	FR_BRIN1351_PY094_BD_2.raw	0/0	3.06	0.02801	0.05172
FALSE	High	Sequest HT (A2)	Unambiguous	SVVELVNKL		1	1	Q9BQE5	Q9BQE5	0	2	0.124	0	1	1	500.806	1000.6	1.12	0.00056	356280	HCD (High Energy Collision Dissociation)	MS2	55.0772	150	69.0997	17917	FR_BRIN1351_PY094_BD_3.raw	0/0	2.58	0.02801	0.05106
FALSE	High	Sequest HT (A2)	Unambiguous	HLIEPLANA		1	1	Q9Y490	Q9Y490	0	2	0.2105	0	1	1	489.271	977.536	-5.9	-0.00288	381987	HCD (High Energy Collision Dissociation)	MS2	61.4312	150	53.2131	12555	FR_BRIN1351_PY094_BD_1.raw	0/0	2.09	0.02801	0.05196
FALSE	High	Sequest HT (A2)	Unambiguous	RLIESLFTI		1	2	Q12789-2	Q12789-3; Q12789-2	0	2	0.2281	0	1	1	546.327	1091.65	0.67	0.00037	251524	HCD (High Energy Collision Dissociation)	MS2	62.246	150	92.2606	25820	FR_BRIN1351_PY094_BD_1.raw	0/0	2.28	0.02801	0.05107
FALSE	High	Sequest HT (A2)	Unambiguous	FLFGYPKRL		1	1	Q9HAY2	Q9HAY2	0	3	0.2393	0	1	1	380.89	1140.66	-0.02	-1e-05	242550	HCD (High Energy Collision Dissociation)	MS2	21.8895	150	64.9608	16497	FR_BRIN1351_PY094_BD_3.raw	0/0	2.34	0.02801	0.0514
FALSE	High	Sequest HT (A2)	Unambiguous	RVPLLLPLL		1	1	Q6EMK4	Q6EMK4	0	2	0.0972	0	1	1	517.36	1033.71	0.21	0.00011	540444	HCD (High Energy Collision Dissociation)	MS2	20.1898	150	104.184	29774	FR_BRIN1351_PY094_BD_1.raw	0/0	2.16	0.02801	0.05114
FALSE	High	Sequest HT (A2)	Unambiguous	FLIEEQKIVV		1	1	P49207	P49207	0	2	0.1866	0	1	1	609.36	1217.71	-1.78	-0.00108	583727	HCD (High Energy Collision Dissociation)	MS2	58.5073	150	76.6121	20445	FR_BRIN1351_PY094_BD_3.raw	0/0	2.09	0.02801	0.05209
FALSE	High	Sequest HT (A2)	Unambiguous	FVIDLQTRL		1	2	Q14498-1	Q14498-3; Q14498-1	0	2	0.2388	0	1	1	552.824	1104.64	0.32	0.00018	4.24388e+06	HCD (High Energy Collision Dissociation)	MS2	8.64663	22.375	82.2159	22328	FR_BRIN1351_PY094_BD_2.raw	0/0	2.68	0.02801	0.05109
FALSE	High	Sequest HT (A2)	Unambiguous	KLQDIITAL		1	1	Q14573	Q14573	0	2	0.0449	0	1	1	507.814	1014.62	1.38	0.0007	162859	HCD (High Energy Collision Dissociation)	MS2	68.4344	150	81.0191	22043	FR_BRIN1351_PY094_BD_1.raw	0/0	2.45	0.0283	0.05226
FALSE	High	Sequest HT (A2)	Unambiguous	FLDENVHFF		1	3	Q86TI2-2	Q86TI2-2; Q86TI2; Q86TI2-4	0	2	0.1862	0	1	1	584.276	1167.55	-1.06	-0.00062	260417	HCD (High Energy Collision Dissociation)	MS2	57.8015	150	86.4456	23883	FR_BRIN1351_PY094_BD_1.raw	0/0	1.88	0.0283	0.05383
FALSE	High	Sequest HT (A2)	Unambiguous	TLLAHPVTL		1	1	Q15327	Q15327	0	2	0.364	0	1	1	482.796	964.584	1.87	0.0009	383250	HCD (High Energy Collision Dissociation)	MS2	39.8859	150	61.2265	15182	FR_BRIN1351_PY094_BD_2.raw	0/0	2.5	0.0283	0.05256
FALSE	High	Sequest HT (A2)	Unambiguous	KLLLRLPSL		1	4	P10589	P24468-3; P24468; P10589; P24468-2	0	2	0.1461	0	1	1	526.863	1052.72	-0.57	-0.0003	354923	HCD (High Energy Collision Dissociation)	MS2	76.9149	146.808	73.1798	19296	FR_BRIN1351_PY094_BD_3.raw	0/0	2.19	0.0283	0.05367
FALSE	High	Sequest HT (A2)	Unambiguous	RLPEGPPNFL		1	2	O75146	O75146; O75146-2	0	2	0.4911	0	1	1	570.315	1139.62	2.15	0.00122	1.10191e+06	HCD (High Energy Collision Dissociation)	MS2	5.87461	96.904	70.7543	18573	FR_BRIN1351_PY094_BD_1.raw	0/0	2.81	0.0283	0.05337
FALSE	High	Sequest HT (A2)	Unambiguous	QLLDFERTL		1	4	Q16829	Q16828-1; Q16829; Q16829-2; Q16828-2	0	2	0.1908	0	1	1	567.812	1134.62	1.34	0.00076	386580	HCD (High Energy Collision Dissociation)	MS2	62.8417	150	79.449	21502	FR_BRIN1351_PY094_BD_1.raw	0/0	2.62	0.0283	0.05375
FALSE	High	Sequest HT (A2)	Unambiguous	TLDGLPPLRL		1	1	Q8TAP8	Q8TAP8	0	2	0.1029	0	1	1	547.831	1094.65	-2.26	-0.00124	470834	HCD (High Energy Collision Dissociation)	MS2	56.7077	150	84.6673	23281	FR_BRIN1351_PY094_BD_1.raw	0/0	2.72	0.0283	0.05415
FALSE	High	Sequest HT (A2)	Unambiguous	QILDGVHYL		1	2	O43293-1	O43293-2; O43293-1	0	2	0.3516	0	1	1	529.288	1057.57	0.35	0.00018	725036	HCD (High Energy Collision Dissociation)	MS2	44.2396	150	71.1199	18696	FR_BRIN1351_PY094_BD_1.raw	0/0	2.73	0.0283	0.0539
FALSE	High	Sequest HT (A2)	Unambiguous	IVLDRLIEL		1	1	P53618	P53618	0	2	0.3258	0	1	1	542.341	1083.67	-2.75	-0.00149	424814	HCD (High Energy Collision Dissociation)	MS2	52.9157	150	91.3587	25425	FR_BRIN1351_PY094_BD_3.raw	0/0	2.67	0.0283	0.05293
FALSE	High	Sequest HT (A2)	Unambiguous	FILSFIDHI		1	2	Q14974	Q14974; Q14974-2	0	2	0.1362	0	1	1	552.807	1104.61	-2.21	-0.00122	388592	HCD (High Energy Collision Dissociation)	MS2	51.426	150	105.43	30174	FR_BRIN1351_PY094_BD_3.raw	0/0	2.13	0.0283	0.05409
FALSE	High	Sequest HT (A2)	Unambiguous	LPRHIQL		1	1		Q9Y672	0	2	0.1154	0	1	3	438.774	876.541	-0.03	-1e-05	132530	HCD (High Energy Collision Dissociation)	MS2	57.8512	150	48.9396	10993	FR_BRIN1351_PY094_BD_2.raw	0/0	2.08	0.0283	0.05219
FALSE	High	Sequest HT (A2)	Unambiguous	RLLELLTKL		1	6	Q99836-6	Q99836-2; Q99836; Q99836-5; Q99836-3; Q99836-6; Q99836-4	0	2	0.2588	0	1	1	549.865	1098.72	-2.2	-0.00121	584110	HCD (High Energy Collision Dissociation)	MS2	50.413	150	80.169	21751	FR_BRIN1351_PY094_BD_1.raw	0/0	2.55	0.0283	0.0526
FALSE	High	Sequest HT (A2)	Unambiguous	KLFEDELTL		1	1	O95202-1	O95202-1	0	2	0.2512	0	1	1	554.299	1107.59	-1.9	-0.00105	322380	HCD (High Energy Collision Dissociation)	MS2	48.4834	150	79.2589	21438	FR_BRIN1351_PY094_BD_1.raw	0/0	2.15	0.0283	0.05398
FALSE	High	Sequest HT (A2)	Unambiguous	FLNSEIHQV		1	6	Q9BYX2	Q9BYX2-5; Q9BYX2; Q9BYX2-6; Q9BYX2-4; Q9BYX2-3; Q9BYX2-2	0	2	0.2535	0	1	1	543.781	1086.56	-2.52	-0.00137	355618	HCD (High Energy Collision Dissociation)	MS2	57.45	150	51.8665	12007	FR_BRIN1351_PY094_BD_3.raw	0/0	2.17	0.0283	0.05234
FALSE	High	Sequest HT (A2)	Unambiguous	IPRHLQL		1	14	Q9BTM1-2	Q16777; Q7L7L0; Q96QV6; Q8IUE6; P04908; Q93077; Q99878; Q96KK5; Q9BTM1-2; Q9BTM1-1; P16104; P20671; P0C0S8; Q6FI13	0	2	0.1154	0	1	1	438.774	876.541	-0.03	-1e-05	132530	HCD (High Energy Collision Dissociation)	MS2	57.8512	150	48.9396	10993	FR_BRIN1351_PY094_BD_2.raw	0/0	2.08	0.0283	0.05219
FALSE	High	Sequest HT (A2)	Unambiguous	FLLDEVDKL		1	2	Q86WA8	Q86WA8; Q86WA8-2	0	2	0.1023	0	1	1	546.302	1091.6	-0.77	-0.00042	125675	HCD (High Energy Collision Dissociation)	MS2	84.0912	150	88.7018	24538	FR_BRIN1351_PY094_BD_3.raw	0/0	1.76	0.0283	0.05303
FALSE	High	Sequest HT (A2)	Unambiguous	LPRHLQI		1	2		P11217-2; P11217	0	2	0.1154	0	1	2	438.774	876.541	-0.03	-1e-05	132530	HCD (High Energy Collision Dissociation)	MS2	57.8512	150	48.9396	10993	FR_BRIN1351_PY094_BD_2.raw	0/0	2.08	0.0283	0.05219
FALSE	High	Sequest HT (A2)	Unambiguous	TLLTAIVKL		1	3	P63010-2	P63010-3; P63010-2; P63010-1	0	2	0.1106	0	1	1	486.33	971.652	2.46	0.00119	170037	HCD (High Energy Collision Dissociation)	MS2	6.5691	150	88.7933	24548	FR_BRIN1351_PY094_BD_2.raw	0/0	2.17	0.0283	0.05402
FALSE	High	Sequest HT (A2)	Unambiguous	YLIASIDHL		1	1	Q13416	Q13416	0	2	0.0541	0	1	1	522.788	1044.57	-4.31	-0.00225	277308	HCD (High Energy Collision Dissociation)	MS2	81.2544	150	76.036	20251	FR_BRIN1351_PY094_BD_3.raw	0/0	2.22	0.0283	0.05221
FALSE	High	Sequest HT (A2)	Unambiguous	KLSEIDVAL		1	2	Q9BUP0	Q9BUP0-2; Q9BUP0	0	2	0.1038	0	1	1	494.291	987.574	2.14	0.00106	546650	HCD (High Energy Collision Dissociation)	MS2	42.823	150	64.6707	16395	FR_BRIN1351_PY094_BD_3.raw	0/0	2.6	0.0283	0.05414
FALSE	High	Sequest HT (A2)	Unambiguous	NVIGQITQL		1	5	O15013	O15013-6; O15013-4; O15013-7; O15013; O15013-5	0	1	0.1434	0	1	1	985.568	985.568	0.45	0.00044	214265	HCD (High Energy Collision Dissociation)	MS2	0	150	82.3616	22501	FR_BRIN1351_PY094_BD_1.raw	0/0	2.86	0.0283	0.05238
FALSE	High	Sequest HT (A2)	Unambiguous	YLPDIIKDQKA		1	1	O15355	O15355	0	3	0.3047	0	1	1	435.247	1303.73	-0.05	-2e-05	464162	HCD (High Energy Collision Dissociation)	MS2	25.0171	150	52.5111	12224	FR_BRIN1351_PY094_BD_3.raw	0/0	2.79	0.0283	0.05284
FALSE	High	Sequest HT (A2)	Unambiguous	ILAELLLRV		1	1	P50613	P50613	0	2	0.0968	0	1	1	520.346	1039.68	-2.55	-0.00133	494134	HCD (High Energy Collision Dissociation)	MS2	50.2577	150	97.1002	27327	FR_BRIN1351_PY094_BD_2.raw	0/0	2.17	0.0283	0.05294
FALSE	High	Sequest HT (A2)	Unambiguous	RLADPVFIGF		1	2	Q3KQV9	Q3KQV9-2; Q3KQV9	0	2	0.1417	0	1	1	567.819	1134.63	-0.17	-9e-05	124259	HCD (High Energy Collision Dissociation)	MS2	63.1271	150	88.6835	24630	FR_BRIN1351_PY094_BD_1.raw	0/0	2.4	0.0283	0.05405
FALSE	High	Sequest HT (A2)	Unambiguous	TLPAITLKL		1	1	P07339	P07339	0	2	0.3516	0	1	1	485.321	969.634	-0.28	-0.00014	517457	HCD (High Energy Collision Dissociation)	MS2	37.3088	150	81.0959	21945	FR_BRIN1351_PY094_BD_2.raw	0/0	2.73	0.0283	0.05302
FALSE	High	Sequest HT (A2)	Unambiguous	RIIPWIQQL		1	1	O60244	O60244	0	2	0.3439	0	1	1	583.855	1166.7	-2.24	-0.0013	237726	HCD (High Energy Collision Dissociation)	MS2	71.5326	150	87.7456	24215	FR_BRIN1351_PY094_BD_3.raw	0/0	2.53	0.0283	0.05334
FALSE	High	Sequest HT (A2)	Unambiguous	RVQPIKLARVTKVLG		1	1	P62857	P62857	0	4	0.3924	0	1	1	420.278	1678.09	2.45	0.00103	105559	HCD (High Energy Collision Dissociation)	MS2	45.6032	150	46.4627	10205	FR_BRIN1351_PY094_BD_3.raw	0/0	3.44	0.0283	0.05316
FALSE	High	Sequest HT (A2)	Unambiguous	ILWEHLEIL		1	4	P14921-3	P14921-2; P14921-1; P14921-3; P14921-5	0	2	0.1435	0	1	1	583.332	1165.66	-4	-0.00233	1.10841e+06	HCD (High Energy Collision Dissociation)	MS2	30.76	150	99.3346	28131	FR_BRIN1351_PY094_BD_3.raw	0/0	2.16	0.0283	0.0538
FALSE	High	Sequest HT (A2)	Unambiguous	FLSQPILL		1	5	P62136-2	P62136-1; P36873-1; P62136-2; P36873-2; P62140	0	1	0.1786	0	1	1	930.564	930.564	-2.32	-0.00216	217983	HCD (High Energy Collision Dissociation)	MS2	67.4792	150	97.735	27537	FR_BRIN1351_PY094_BD_2.raw	0/0	2.24	0.0283	0.05277
FALSE	High	Sequest HT (A2)	Unambiguous	QILPYIKEL		1	4	P30154-2	P30154; P30154-3; P30154-2; P30154-5	0	2	0.1767	0	1	1	558.837	1116.67	0.64	0.00036	183848	HCD (High Energy Collision Dissociation)	MS2	79.974	150	79.2699	21322	FR_BRIN1351_PY094_BD_2.raw	0/0	2.15	0.0283	0.05417
FALSE	High	Sequest HT (A2)	Unambiguous	SLLESVQKL		1	3	Q13535	Q13535-2; Q13535-3; Q13535	0	2	0.1176	0	1	1	508.803	1016.6	0.64	0.00033	762352	HCD (High Energy Collision Dissociation)	MS2	29.9435	150	68.2101	17711	FR_BRIN1351_PY094_BD_1.raw	0/0	3.23	0.0283	0.054
FALSE	High	Sequest HT (A2)	Unambiguous	GLDGPPPTV		1	1	Q03169	Q03169	0	1	0.383	0	1	1	852.446	852.446	-0.35	-0.0003	264254	HCD (High Energy Collision Dissociation)	MS2	0	150	54.2583	12823	FR_BRIN1351_PY094_BD_3.raw	0/0	2.82	0.0283	0.0526
FALSE	High	Sequest HT (A2)	Unambiguous	KILDLETEL		1	6	Q9ULJ1-4	Q9ULJ1-3; Q9ULJ1-4; Q9ULJ1-2; Q9ULJ1-6; Q9ULJ1; Q9ULJ1-5	0	2	0.0726	0	1	1	537.309	1073.61	2.11	0.00113	526813	HCD (High Energy Collision Dissociation)	MS2	53.0367	150	75.0799	19908	FR_BRIN1351_PY094_BD_2.raw	0/0	2.34	0.0283	0.05213
FALSE	High	Sequest HT (A2)	Unambiguous	GLIDVHVHL		1	1	P27708	P27708	0	3	0.2397	0	1	1	334.862	1002.57	-2.01	-0.00067	236076	HCD (High Energy Collision Dissociation)	MS2	35.1347	150	65.6925	16751	FR_BRIN1351_PY094_BD_3.raw	0/0	2.42	0.0283	0.05268
FALSE	High	Sequest HT (A2)	Unambiguous	NLMEIVKKL		1	5	O14617-5	O14617-1; O14617-3; O14617-2; O14617-4; O14617-5	0	3	0.3299	0	1	1	363.222	1087.65	-1.64	-0.0006	76457.5	HCD (High Energy Collision Dissociation)	MS2	59.0323	150	72.5895	19196	FR_BRIN1351_PY094_BD_1.raw	0/0	1.97	0.0283	0.05382
FALSE	High	Sequest HT (A2)	Unambiguous	FVNEIISRI		1	2	P43246-1	P43246-1; P43246-2	0	2	0.2388	0	1	1	545.819	1090.63	4.72	0.00257	192407	HCD (High Energy Collision Dissociation)	MS2	76.9594	150	75.0818	20033	FR_BRIN1351_PY094_BD_1.raw	0/0	2.68	0.0283	0.0538
FALSE	High	Sequest HT (A2)	Unambiguous	KLPDAYERL		1	3	P11413-2	P11413-1; P11413-3; P11413-2	0	3	0.4102	0	1	1	368.873	1104.61	0.32	0.00012	118189	HCD (High Energy Collision Dissociation)	MS2	42.6779	150	47.0036	10473	FR_BRIN1351_PY094_BD_1.raw	0/0	2.56	0.0283	0.05416
FALSE	High	Sequest HT (A2)	Unambiguous	YGLPVVVKL		1	1	P35222	P35222	0	2	0.4106	0	1	1	494.315	987.622	-1.88	-0.00093	2.49113e+06	HCD (High Energy Collision Dissociation)	MS2	15.8187	35.86	80.8602	21989	FR_BRIN1351_PY094_BD_1.raw	0/0	2.07	0.0283	0.05369
FALSE	High	Sequest HT (A2)	Unambiguous	YLTNEGIQYL		1	1	P46783	P46783	0	2	0.1805	0	1	1	607.31	1213.61	1.69	0.00103	963130	HCD (High Energy Collision Dissociation)	MS2	31.4191	150	82.8368	22663	FR_BRIN1351_PY094_BD_1.raw	0/0	2.66	0.0283	0.05352
FALSE	High	Sequest HT (A2)	Unambiguous	MLPGFLHRL		1	1	Q9NZ32	Q9NZ32	0	3	0.1842	0	1	1	361.876	1083.61	0.26	0.0001	1.38236e+06	HCD (High Energy Collision Dissociation)	MS2	5.18639	93.421	64.1484	16215	FR_BRIN1351_PY094_BD_3.raw	0/0	3.04	0.0283	0.05416
FALSE	High	Sequest HT (A2)	Unambiguous	LLPHLLPLL		1	2		O14787-2; O14787	0	2	0.0364	0	1	2	514.847	1028.69	-0.68	-0.00035	493355	HCD (High Energy Collision Dissociation)	MS2	40.7339	150	101.545	28883	FR_BRIN1351_PY094_BD_3.raw	0/0	2.75	0.0283	0.05321
FALSE	High	Sequest HT (A2)	Unambiguous	LLPEGPPAI		1	4	Q15011-1	Q15011-1; Q15011-3; Q15011-2; Q15011-4	0	2	0.2022	0	1	1	453.768	906.529	-0.1	-4e-05	744232	HCD (High Energy Collision Dissociation)	MS2	36.2835	129.096	75.3036	20005	FR_BRIN1351_PY094_BD_3.raw	0/0	2.72	0.0283	0.05295
FALSE	High	Sequest HT (A2)	Unambiguous	AMIELVERL		1	1	Q96DX7	Q96DX7	0	2	0.2376	0	1	1	537.305	1073.6	-0.34	-0.00018	1.11354e+06	HCD (High Energy Collision Dissociation)	MS2	21.1785	149.199	81.7641	22189	FR_BRIN1351_PY094_BD_3.raw	0/0	2.82	0.0283	0.05344
FALSE	High	Sequest HT (A2)	Unambiguous	KIIDIFTTL		1	1	Q8TE73	Q8TE73	0	2	0.2347	0	1	1	532.323	1063.64	-0.88	-0.00047	668170	HCD (High Energy Collision Dissociation)	MS2	37.9828	138.423	95.6702	26877	FR_BRIN1351_PY094_BD_3.raw	0/0	2.94	0.0283	0.05411
FALSE	High	Sequest HT (A2)	Unambiguous	IVIEIMNRL		1	4	Q9NW15-1	Q9NW15-5; Q9NW15-1; Q9NW15-3; Q9NW15-4	0	2	0.2669	0	1	1	550.827	1100.65	-2.7	-0.00149	467131	HCD (High Energy Collision Dissociation)	MS2	52.5095	150	81.8336	22212	FR_BRIN1351_PY094_BD_3.raw	0/0	2.51	0.0283	0.0525
FALSE	High	Sequest HT (A2)	Unambiguous	LLPHILPLL		1	3	Q92973-1	Q92973-3; Q92973-1; Q92973-2	0	2	0.0364	0	1	1	514.847	1028.69	-0.68	-0.00035	493355	HCD (High Energy Collision Dissociation)	MS2	40.7339	150	101.545	28883	FR_BRIN1351_PY094_BD_3.raw	0/0	2.75	0.0283	0.05321
FALSE	High	Sequest HT (A2)	Unambiguous	TELLIRKL		1	5	P68431	P84243; Q16695; Q6NXT2; P68431; Q71DI3	0	2	0.2357	0	1	1	493.324	985.64	-0.26	-0.00013	276530	HCD (High Energy Collision Dissociation)	MS2	62.8552	150	49.3533	11129	FR_BRIN1351_PY094_BD_2.raw	0/0	2.63	0.0283	0.05395
FALSE	High	Sequest HT (A2)	Unambiguous	ALDVANKIGII		1	1	P62750	P62750	0	2	0.1735	0	1	1	563.846	1126.69	1.84	0.00104	300137	HCD (High Energy Collision Dissociation)	MS2	44.0614	150	74.2416	19628	FR_BRIN1351_PY094_BD_2.raw	0/0	2.94	0.0283	0.05358
FALSE	High	Sequest HT (A2)	Unambiguous	LIAEPFYHL		1	9	Q86U86-1	Q86U86-5; Q86U86-7; Q86U86-4; Q86U86-1; Q86U86-6; Q86U86-9; Q86U86-8; Q86U86-2; Q86U86-3	0	2	0.2086	0	1	1	551.8	1102.59	-0.53	-0.00029	652001	HCD (High Energy Collision Dissociation)	MS2	51.2631	150	79.0209	21238	FR_BRIN1351_PY094_BD_2.raw	0/0	1.87	0.0283	0.05402
FALSE	High	Sequest HT (A2)	Unambiguous	RLLEQKVEL		1	2	Q9H307	Q9H307-2; Q9H307	0	3	0.0757	0	1	1	376.564	1127.68	-1.4	-0.00053	162680	HCD (High Energy Collision Dissociation)	MS2	52.1258	150	47.772	10640	FR_BRIN1351_PY094_BD_3.raw	0/0	2.51	0.0283	0.05298
FALSE	High	Sequest HT (A2)	Unambiguous	GLLERVKEL		1	2	Q00341-1	Q00341-1; Q00341-2	0	2	0.0551	0	1	1	528.824	1056.64	-0.47	-0.00025	305117	HCD (High Energy Collision Dissociation)	MS2	53.2074	150	58.6713	14430	FR_BRIN1351_PY094_BD_1.raw	0/0	2.36	0.02872	0.05442
FALSE	High	Sequest HT (A2)	Unambiguous	RLINQVLEL		1	3	Q9UIL1-1	Q9UIL1-3; Q9UIL1-2; Q9UIL1-1	0	2	0.2207	0	1	1	549.339	1097.67	2.38	0.00131	184778	HCD (High Energy Collision Dissociation)	MS2	69.3985	150	75.4859	20167	FR_BRIN1351_PY094_BD_1.raw	0/0	2.13	0.02872	0.05427
FALSE	High	Sequest HT (A2)	Unambiguous	FLPFPLPLF		1	1	Q16795	Q16795	0	2	0.2719	0	1	1	545.82	1090.63	-0.2	-0.00011	142316	HCD (High Energy Collision Dissociation)	MS2	41.8415	150	137.165	40564	FR_BRIN1351_PY094_BD_2.raw	0/0	2.17	0.02872	0.05486
FALSE	High	Sequest HT (A2)	Unambiguous	IQHDLIFSL		1	3	Q16665-3	Q16665-2; Q16665-1; Q16665-3	0	2	0.2115	0	1	1	543.302	1085.6	-1.28	-0.00069	518171	HCD (High Energy Collision Dissociation)	MS2	55.3924	150	83.6252	22803	FR_BRIN1351_PY094_BD_2.raw	0/0	2.27	0.02872	0.05431
FALSE	High	Sequest HT (A2)	Unambiguous	KVLDFEHFL		1	2	P60660	P60660; P60660-2	0	3	0.4545	0	1	1	383.209	1147.61	-1.94	-0.00074	575762	HCD (High Energy Collision Dissociation)	MS2	17.1533	150	79.5078	21522	FR_BRIN1351_PY094_BD_1.raw	0/0	2.53	0.02872	0.05478
FALSE	High	Sequest HT (A2)	Unambiguous	KLLEPVLLL		1	1	P62249	P62249	0	2	0.1516	0	1	1	519.352	1037.7	0.05	3e-05	1.16258e+06	HCD (High Energy Collision Dissociation)	MS2	44.4296	85.62	93.4146	26206	FR_BRIN1351_PY094_BD_1.raw	0/0	2.44	0.02872	0.05455
FALSE	High	Sequest HT (A2)	Unambiguous	ILMEHIHKL		1	1	P84098	P84098	0	3	0.408	0	1	1	378.555	1133.65	-0.08	-3e-05	13921983	HCD (High Energy Collision Dissociation)	MS2	0.408494	5.488	42.3501	8831	FR_BRIN1351_PY094_BD_2.raw	0/0	3.48	0.02872	0.0545
FALSE	High	Sequest HT (A2)	Unambiguous	KLIPFLEKL		1	2	Q05D32	Q05D32-2; Q05D32	0	3	0.3514	0	1	1	367.574	1100.71	-1.3	-0.00048	178248	HCD (High Energy Collision Dissociation)	MS2	0	150	76.1526	20390	FR_BRIN1351_PY094_BD_1.raw	0/0	2.96	0.02872	0.05472
FALSE	High	Sequest HT (A2)	Unambiguous	RLDELGGVYL		1	2	P04844-1	P04844-1; P04844-2	0	2	0.3137	0	1	1	567.811	1134.62	0.16	9e-05	487208	HCD (High Energy Collision Dissociation)	MS2	57.8291	150	76.3036	20441	FR_BRIN1351_PY094_BD_1.raw	0/0	2.71	0.02872	0.05462
FALSE	High	Sequest HT (A2)	Unambiguous	PGHLQEGFGCVVTN		1	4	Q8NC51-1	Q8NC51-1; Q8NC51-2; Q8NC51-3; Q8NC51-4	0	2	0.239	0	1	1	729.346	1457.68	0.47	0.00034	107950	HCD (High Energy Collision Dissociation)	MS2	35.5018	150	58.6028	14286	FR_BRIN1351_PY094_BD_2.raw	0/0	2.05	0.02872	0.05439
FALSE	High	Sequest HT (A2)	Unambiguous	TLLTAIVKL		1	3	P63010-2	P63010-3; P63010-2; P63010-1	0	2	0.093	0	1	1	486.329	971.65	0.57	0.00028	1.03232e+06	HCD (High Energy Collision Dissociation)	MS2	8.29801	102.344	88.4296	24427	FR_BRIN1351_PY094_BD_2.raw	0/0	2.58	0.02872	0.05434
FALSE	High	Sequest HT (A2)	Unambiguous	NEDLRSWTA		1	44	P30504	P30511-1; P30479; P16190; P01889; Q31612; P13746; P30455; P30443; Q95604; P30499; P30456; P17693; P13747; P30511-3; Q29963; Q04826; P16188; P30501; Q29865; P01893; Q07000; P30457; P10314; P04222; P30450; Q09160; Q9TNN7; P30511-2; P30453; P13746-2; P16189; P30460; P30512; P30505; P04439; P30459; P18462; P10321; P30480; Q31610; P30510; P30504; P30486; P30508	0	2	0.4271	0	1	1	546.259	1091.51	-0.19	-0.00011	1.01708e+06	HCD (High Energy Collision Dissociation)	MS2	36.254	122.637	52.9542	12378	FR_BRIN1351_PY094_BD_3.raw	0/0	2.95	0.02872	0.05473
FALSE	High	Sequest HT (A2)	Unambiguous	RLAEVELRL		1	5	Q9BVG8-6	Q9BVG8-3; Q9BVG8-2; Q9BVG8-4; Q9BVG8-6; Q9BVG8-5	0	3	0.1314	0	1	1	366.893	1098.67	1.86	0.00068	147379	HCD (High Energy Collision Dissociation)	MS2	47.2901	150	57.308	13962	FR_BRIN1351_PY094_BD_1.raw	0/0	2.36	0.02872	0.05443
FALSE	High	Sequest HT (A2)	Unambiguous	SVITQVFHV		1	2	Q00341-1	Q00341-1; Q00341-2	0	2	0.2412	0	1	1	515.29	1029.57	-0.08	-4e-05	511441	HCD (High Energy Collision Dissociation)	MS2	43.7473	150	77.9691	20897	FR_BRIN1351_PY094_BD_3.raw	0/0	2.57	0.02908	0.05573
FALSE	High	Sequest HT (A2)	Unambiguous	GLLDLPFRV		1	2	A6NHR9-1	A6NHR9-2; A6NHR9-1	0	2	0.2379	0	1	1	515.308	1029.61	-1.27	-0.00065	264325	HCD (High Energy Collision Dissociation)	MS2	55.7517	150	102.281	29129	FR_BRIN1351_PY094_BD_3.raw	0/0	2.48	0.02908	0.05511
FALSE	High	Sequest HT (A2)	Unambiguous	KLLSTALHV		1	1	Q15327	Q15327	0	2	0.3414	0	1	1	491.309	981.61	0.66	0.00032	203327	HCD (High Energy Collision Dissociation)	MS2	35.1107	150	49.1055	11170	FR_BRIN1351_PY094_BD_1.raw	0/0	2.9	0.02908	0.05513
FALSE	High	Sequest HT (A2)	Unambiguous	KLMELYERL		1	2	Q9UG63-2	Q9UG63-2; Q9UG63	0	2	0.3053	0	1	1	597.831	1194.65	-0.23	-0.00014	269001	HCD (High Energy Collision Dissociation)	MS2	20.8372	150	60.2429	14965	FR_BRIN1351_PY094_BD_1.raw	0/0	2.85	0.02908	0.05497
FALSE	High	Sequest HT (A2)	Unambiguous	TLAEIAKVEL		1	2	Q15233	Q15233; Q15233-2	0	2	0.2687	0	1	1	543.823	1086.64	-2.2	-0.0012	499559	HCD (High Energy Collision Dissociation)	MS2	60.0175	150	72.984	19329	FR_BRIN1351_PY094_BD_1.raw	0/0	2.94	0.02908	0.05512
FALSE	High	Sequest HT (A2)	Unambiguous	HLTDITLKV		1	2	Q15046-2	Q15046-2; Q15046	0	2	0.0903	0	1	1	520.313	1039.62	3.57	0.00186	910966	HCD (High Energy Collision Dissociation)	MS2	33.3064	150	54.8586	13122	FR_BRIN1351_PY094_BD_1.raw	0/0	2.77	0.02908	0.05495
FALSE	High	Sequest HT (A2)	Unambiguous	YVIDPIKGL		1	9	Q15149-1	Q15149-4; Q15149-1; Q15149-6; Q15149-9; Q15149-3; Q15149-8; Q15149-5; Q15149-7; Q15149-2	0	2	0.3462	0	1	1	509.304	1017.6	2.86	0.00145	1.04237e+06	HCD (High Energy Collision Dissociation)	MS2	27.57	67.551	75.0398	19917	FR_BRIN1351_PY094_BD_3.raw	0/0	1.82	0.02908	0.05511
FALSE	High	Sequest HT (A2)	Unambiguous	FLLPILSQI		1	5	O00571	O00571; O00571-2; O15523-3; O15523-2; O15523	0	2	0.2331	0	1	1	522.328	1043.65	-0.46	-0.00024	1.35353e+06	HCD (High Energy Collision Dissociation)	MS2	3.73131	59.424	130.321	38297	FR_BRIN1351_PY094_BD_2.raw	0/0	2.96	0.02908	0.05572
FALSE	High	Sequest HT (A2)	Unambiguous	KILDLETQL		1	4	Q5BJF6	Q5BJF6-4; Q5BJF6; Q5BJF6-2; Q5BJF6-3	0	2	0.062	0	1	1	536.815	1072.62	-1.87	-0.001	966814	HCD (High Energy Collision Dissociation)	MS2	49.0142	149.72	71.0391	18546	FR_BRIN1351_PY094_BD_2.raw	0/0	2.58	0.02908	0.05507
FALSE	High	Sequest HT (A2)	Unambiguous	ALPRLLPAL		1	2	Q86Y56	Q86Y56-2; Q86Y56	0	2	0.2903	0	1	1	482.322	963.636	1.3	0.00063	311395	HCD (High Energy Collision Dissociation)	MS2	44.2402	150	83.4976	22760	FR_BRIN1351_PY094_BD_2.raw	0/0	2.48	0.02908	0.05495
FALSE	High	Sequest HT (A2)	Unambiguous	ALLETVNRL		1	1	Q8IWJ2	Q8IWJ2	0	2	0.273	0	1	1	514.809	1028.61	0.87	0.00045	677114	HCD (High Energy Collision Dissociation)	MS2	36.1555	150	61.3181	15332	FR_BRIN1351_PY094_BD_1.raw	0/0	2.82	0.02908	0.05552
FALSE	High	Sequest HT (A2)	Unambiguous	VVVDPIQSV		1	1	O00487	O00487	0	1	0.3534	0	1	1	955.546	955.546	0.15	0.00015	214327	HCD (High Energy Collision Dissociation)	MS2	37.8515	150	70.3108	18300	FR_BRIN1351_PY094_BD_2.raw	0/0	2.66	0.02908	0.05524
FALSE	High	Sequest HT (A2)	Unambiguous	RVIEPFSRV		1	2	O00231-2	O00231-2; O00231	0	3	0.1602	0	1	1	368.216	1102.63	-3.16	-0.00116	82635.6	HCD (High Energy Collision Dissociation)	MS2	59.0073	150	45.8466	9967	FR_BRIN1351_PY094_BD_2.raw	0/0	1.81	0.02908	0.05565
FALSE	High	Sequest HT (A2)	Unambiguous	ALLDIIRSL		1	3	O95864	O95864-2; O95864-4; O95864	0	2	0.2491	0	1	1	507.321	1013.63	-1.2	-0.00061	321751	HCD (High Energy Collision Dissociation)	MS2	39.8633	150	110.442	31731	FR_BRIN1351_PY094_BD_2.raw	0/0	2.77	0.02908	0.05495
FALSE	High	Sequest HT (A2)	Unambiguous	RVMEYINRL		1	2	Q00610-1	Q00610-1; Q00610-2	0	3	0.2603	0	1	1	398.553	1193.65	-0.15	-6e-05	1.66823e+06	HCD (High Energy Collision Dissociation)	MS2	41.7471	35.693	51.3335	11794	FR_BRIN1351_PY094_BD_2.raw	0/0	2.42	0.02908	0.05564
FALSE	High	Sequest HT (A2)	Unambiguous	SIEEVTKNL		1	9	Q15149-1	Q15149-4; Q15149-1; Q15149-6; Q15149-9; Q15149-3; Q15149-8; Q15149-5; Q15149-7; Q15149-2	0	2	0.2598	0	1	1	516.783	1032.56	1.07	0.00055	754166	HCD (High Energy Collision Dissociation)	MS2	32.731	150	53.5196	12659	FR_BRIN1351_PY094_BD_1.raw	0/0	3.31	0.02965	0.05599
FALSE	High	Sequest HT (A2)	Unambiguous	GIVGVFVKL		1	1	O00151	O00151	0	2	0.2911	0	1	1	466.303	931.599	1.78	0.00083	648862	HCD (High Energy Collision Dissociation)	MS2	21.3949	150	83.2474	22799	FR_BRIN1351_PY094_BD_1.raw	0/0	2.37	0.02965	0.05579
FALSE	High	Sequest HT (A2)	Unambiguous	RVPELLHRL		1	3	Q14997	Q14997-3; Q14997-2; Q14997	0	3	0.411	0	1	1	378.236	1132.69	-1.01	-0.00038	294097	HCD (High Energy Collision Dissociation)	MS2	36.6688	150	46.0014	10018	FR_BRIN1351_PY094_BD_2.raw	0/0	3.65	0.02965	0.05575
FALSE	High	Sequest HT (A2)	Unambiguous	KVLDILQHI		1	2	O94952-2	O94952-1; O94952-2	0	2	0.3214	0	1	1	539.836	1078.66	1.82	0.00098	240909	HCD (High Energy Collision Dissociation)	MS2	62.1381	150	71.7424	18788	FR_BRIN1351_PY094_BD_2.raw	0/0	3.36	0.02965	0.05596
FALSE	High	Sequest HT (A2)	Unambiguous	FINEKKYHL		1	1	P49585	P49585	0	3	0.1657	0	1	1	397.889	1191.65	0.64	0.00026	132581	HCD (High Energy Collision Dissociation)	MS2	57.4347	150	37.759	7381	FR_BRIN1351_PY094_BD_2.raw	0/0	1.81	0.02965	0.05599
FALSE	High	Sequest HT (A2)	Unambiguous	FLADPSAFV		1	3	P05388	P05388; Q8NHW5; P05388-2	0	1	0.1914	0	1	1	966.49	966.49	-2.72	-0.00263	356548	HCD (High Energy Collision Dissociation)	MS2	45.964	150	94.2235	26395	FR_BRIN1351_PY094_BD_3.raw	0/0	2.09	0.02965	0.05583
FALSE	High	Sequest HT (A2)	Unambiguous	FLDDVVHSL		1	3	Q15652	Q15652-3; Q15652-2; Q15652	0	2	0.2258	0	1	1	522.771	1044.54	-0.68	-0.00036	708430	HCD (High Energy Collision Dissociation)	MS2	28.1227	129.862	80.9387	21907	FR_BRIN1351_PY094_BD_3.raw	0/0	1.86	0.03002	0.05626
FALSE	High	Sequest HT (A2)	Unambiguous	TGPNLHGLFGR		1	1	P99999	P99999	0	3	0.3882	0	1	1	390.212	1168.62	0.1	4e-05	59458444	HCD (High Energy Collision Dissociation)	MS2	0.118521	1.249	55.3414	13162	FR_BRIN1351_PY094_BD_2.raw	0/0	3.22	0.03002	0.05642
FALSE	High	Sequest HT (A2)	Unambiguous	LILPVLPRL		1	1	Q9NRY2-1	Q9NRY2-1	0	2	0.037	0	1	1	517.36	1033.71	-0.15	-8e-05	495237	HCD (High Energy Collision Dissociation)	MS2	25.6085	150	97.5215	27566	FR_BRIN1351_PY094_BD_1.raw	0/0	2.16	0.03002	0.0565
FALSE	High	Sequest HT (A2)	Unambiguous	RLLDYVVNI		1	3	Q63ZY3-2	Q63ZY3-1; Q63ZY3-3; Q63ZY3-2	0	2	0.2085	0	1	1	552.825	1104.64	1.76	0.00097	907724	HCD (High Energy Collision Dissociation)	MS2	31.7326	93.283	85.7021	23632	FR_BRIN1351_PY094_BD_1.raw	0/0	2.59	0.03002	0.05638
FALSE	High	Sequest HT (A2)	Unambiguous	FLHGIFERL		1	2	Q9UI26-2	Q9UI26-2; Q9UI26	0	3	0.3594	0	1	1	377.881	1131.63	-2.17	-0.00082	310955	HCD (High Energy Collision Dissociation)	MS2	29.9761	150	71.3897	18666	FR_BRIN1351_PY094_BD_2.raw	0/0	2.81	0.03002	0.0561
FALSE	High	Sequest HT (A2)	Unambiguous	TLLVVVPKL		1	1	P21283	P21283	0	2	0.4783	0	1	1	491.341	981.674	3.32	0.00163	228558	HCD (High Energy Collision Dissociation)	MS2	28.7325	150	83.1602	22770	FR_BRIN1351_PY094_BD_1.raw	0/0	2.53	0.03002	0.05628
FALSE	High	Sequest HT (A2)	Unambiguous	KILDLETQL		1	4	Q5BJF6	Q5BJF6-4; Q5BJF6; Q5BJF6-2; Q5BJF6-3	0	2	0.1016	0	1	1	536.816	1072.62	-0.16	-9e-05	805747	HCD (High Energy Collision Dissociation)	MS2	37.6012	150	70.9771	18550	FR_BRIN1351_PY094_BD_3.raw	0/0	2.46	0.03002	0.05659
FALSE	High	Sequest HT (A2)	Unambiguous	RLLKSKLYL		1	1	P10620	P10620	0	3	0.394	0	1	1	378.585	1133.74	-0.47	-0.00018	746163	HCD (High Energy Collision Dissociation)	MS2	42.9359	71.697	43.3188	9255	FR_BRIN1351_PY094_BD_1.raw	0/0	3.68	0.03002	0.05672
FALSE	High	Sequest HT (A2)	Unambiguous	YVTSVILHI		1	4	Q5VIR6-4	Q5VIR6-4; Q5VIR6-1; Q5VIR6-3; Q5VIR6-2	0	2	0.3013	0	1	1	522.807	1044.61	-2.68	-0.0014	975201	HCD (High Energy Collision Dissociation)	MS2	63.5629	64.294	76.544	20422	FR_BRIN1351_PY094_BD_3.raw	0/0	2.39	0.03002	0.05612
FALSE	High	Sequest HT (A2)	Unambiguous	KILPTLEAV		1	1	Q12905	Q12905	0	2	0.4483	0	1	1	492.311	983.614	0.7	0.00034	2.28659e+06	HCD (High Energy Collision Dissociation)	MS2	11.3769	47.578	64.8418	16456	FR_BRIN1351_PY094_BD_3.raw	0/0	2.61	0.03002	0.05671
FALSE	High	Sequest HT (A2)	Unambiguous	SIISIHPKI		1	2	Q13530	Q13530; Q13530-2	0	2	0.197	0	1	1	504.316	1007.62	0.01	1e-05	153043	HCD (High Energy Collision Dissociation)	MS2	62.7484	150	51.7133	11956	FR_BRIN1351_PY094_BD_3.raw	0/0	2.03	0.03002	0.05669
FALSE	High	Sequest HT (A2)	Unambiguous	SKDNEGSWFRSLFVHKVD		1	1	Q9BPW8	Q9BPW8	0	4	0.3546	0	1	1	538.523	2151.07	3.81	0.00205	147359	HCD (High Energy Collision Dissociation)	MS2	58.3165	150	70.0227	18203	FR_BRIN1351_PY094_BD_2.raw	0/0	2.82	0.03002	0.05646
FALSE	High	Sequest HT (A2)	Unambiguous	RVIDYILDL		1	1	Q02535	Q02535	0	2	0.2231	0	1	1	560.323	1119.64	-2.33	-0.0013	2.43453e+06	HCD (High Energy Collision Dissociation)	MS2	21.823	35.683	97.7947	27583	FR_BRIN1351_PY094_BD_3.raw	0/0	2.51	0.03002	0.05665
FALSE	High	Sequest HT (A2)	Unambiguous	FVLPELPSV		1	5	P53990-5	P53990-6; P53990-5; P53990-4; P53990-1; P53990-2	0	2	0.2284	0	1	1	500.789	1000.57	-1.06	-0.00053	439222	HCD (High Energy Collision Dissociation)	MS2	42.7627	150	108.093	31054	FR_BRIN1351_PY094_BD_3.raw	0/0	2.32	0.03002	0.05679
FALSE	High	Sequest HT (A2)	Unambiguous	TLLTAIVKL		1	3	P63010-2	P63010-3; P63010-2; P63010-1	0	2	0.1073	0	1	1	486.328	971.649	-0.56	-0.00027	1.00585e+06	HCD (High Energy Collision Dissociation)	MS2	4.23973	120.931	88.3528	24421	FR_BRIN1351_PY094_BD_3.raw	0/0	2.61	0.03033	0.05773
FALSE	High	Sequest HT (A2)	Unambiguous	STLHLVLRL		1	4	P62987	P62987; P62979; P0CG47; P0CG48	0	2	0.5163	0	1	1	526.334	1051.66	-0.54	-0.00029	1.14337e+06	HCD (High Energy Collision Dissociation)	MS2	30.5275	105.91	65.9526	16809	FR_BRIN1351_PY094_BD_2.raw	0/0	2.46	0.03033	0.05761
FALSE	High	Sequest HT (A2)	Unambiguous	MLFGHPLLV		1	1	P51784	P51784	0	2	0.3876	0	1	1	513.793	1026.58	-1.18	-0.00061	285704	HCD (High Energy Collision Dissociation)	MS2	58.5013	150	85.037	23284	FR_BRIN1351_PY094_BD_2.raw	0/0	2.09	0.03033	0.05724
FALSE	High	Sequest HT (A2)	Unambiguous	AGGHKVGLALELEA		1	3	P45880-1	P45880; P45880-2; P45880-1	0	3	0.2911	0	1	1	455.59	1364.75	0.8	0.00037	197592	HCD (High Energy Collision Dissociation)	MS2	58.1597	150	54.836	13113	FR_BRIN1351_PY094_BD_1.raw	0/0	3.16	0.03033	0.05745
FALSE	High	Sequest HT (A2)	Unambiguous	YVINVTTHL		1	2	Q9Y6W6	Q9Y6W6-2; Q9Y6W6	0	2	0.2869	0	1	1	530.296	1059.59	1.82	0.00097	1.64004e+06	HCD (High Energy Collision Dissociation)	MS2	12.4652	53.339	65.0576	16625	FR_BRIN1351_PY094_BD_1.raw	0/0	2.51	0.03033	0.05696
FALSE	High	Sequest HT (A2)	Unambiguous	QVLDVVERL		1	1	P55268	P55268	0	2	0.3416	0	1	1	535.815	1070.62	2.48	0.00133	693577	HCD (High Energy Collision Dissociation)	MS2	43.0011	127.216	74.2387	19751	FR_BRIN1351_PY094_BD_1.raw	0/0	2.43	0.03033	0.0573
FALSE	High	Sequest HT (A2)	Unambiguous	LLGPPPVGV		1	5	Q9ULV3	Q9ULV3-2; Q9ULV3-3; Q9ULV3-4; Q9ULV3-5; Q9ULV3	0	2	0.2703	0	1	1	424.766	848.525	1.53	0.00065	77166.3	HCD (High Energy Collision Dissociation)	MS2	37.158	150	74.3219	19779	FR_BRIN1351_PY094_BD_1.raw	0/0	2.59	0.03033	0.05712
FALSE	High	Sequest HT (A2)	Unambiguous	KLPDVLNRL		1	5	Q9Y223-2	Q9Y223-3; Q9Y223-5; Q9Y223-4; Q9Y223-2; Q9Y223-1	0	2	0.3451	0	1	1	534.331	1067.65	-2.06	-0.0011	608301	HCD (High Energy Collision Dissociation)	MS2	38.0839	150	62.1151	15606	FR_BRIN1351_PY094_BD_1.raw	0/0	2.26	0.03033	0.05788
FALSE	High	Sequest HT (A2)	Unambiguous	LVVDWDHHL		1	1	Q9P0P0	Q9P0P0	0	3	0.2759	0	1	1	378.53	1133.57	0.46	0.00018	97152.5	HCD (High Energy Collision Dissociation)	MS2	75.6366	150	61.2068	15175	FR_BRIN1351_PY094_BD_2.raw	0/0	1.74	0.03033	0.05708
FALSE	High	Sequest HT (A2)	Unambiguous	IMLEALERV		1	2	A8MWD9	P62308; A8MWD9	0	2	0.2026	0	1	1	537.305	1073.6	0.46	0.00024	576850	HCD (High Energy Collision Dissociation)	MS2	61.7849	122.104	75.7508	20254	FR_BRIN1351_PY094_BD_1.raw	0/0	2.27	0.03033	0.05702
FALSE	High	Sequest HT (A2)	Unambiguous	KLLDPIREKF		1	1	P54577	P54577	0	3	0.3444	0	1	1	420.255	1258.75	-0.47	-0.0002	285943	HCD (High Energy Collision Dissociation)	MS2	20.4839	150	50.8127	11619	FR_BRIN1351_PY094_BD_2.raw	0/0	4.53	0.03033	0.05774
FALSE	High	Sequest HT (A2)	Unambiguous	GLIEILKKV		1	1	O14737	O14737	0	2	0.1641	0	1	1	506.842	1012.68	0.37	0.00019	304239	HCD (High Energy Collision Dissociation)	MS2	59.9322	150	72.7177	19117	FR_BRIN1351_PY094_BD_2.raw	0/0	2.56	0.03033	0.05717
FALSE	High	Sequest HT (A2)	Unambiguous	NLPDEIYHV		1	1	Q9BV86-1	Q9BV86-1	0	1	0.4321	0	1	1	1099.55	1099.55	6.68	0.00734	144855	HCD (High Energy Collision Dissociation)	MS2	0	150	64.6475	16360	FR_BRIN1351_PY094_BD_2.raw	0/0	2.43	0.03033	0.0573
FALSE	High	Sequest HT (A2)	Unambiguous	SVLGKIWKL		1	2	Q9H223	Q9H223; Q9NZN3	0	3	0.2462	0	1	1	348.558	1043.66	-0.57	-0.0002	1040013	HCD (High Energy Collision Dissociation)	MS2	20.4844	89.361	68.631	17855	FR_BRIN1351_PY094_BD_1.raw	0/0	3.33	0.03033	0.0579
FALSE	High	Sequest HT (A2)	Unambiguous	AIIDKYIKL		1	2	Q6NUM9-1	Q6NUM9-1; Q6NUM9-2	0	3	0.1481	0	1	1	359.561	1076.67	-1.38	-0.00049	893190	HCD (High Energy Collision Dissociation)	MS2	13.1978	150	65.9798	16818	FR_BRIN1351_PY094_BD_2.raw	0/0	2.43	0.03033	0.05752
FALSE	High	Sequest HT (A2)	Unambiguous	ILAQEIVKA		1	1	Q9UBE0-1	Q9UBE0-1	0	2	0.1822	0	1	1	492.808	984.61	0.75	0.00037	411066	HCD (High Energy Collision Dissociation)	MS2	62.3876	150	52.6341	12267	FR_BRIN1351_PY094_BD_3.raw	0/0	2.14	0.03033	0.05791
FALSE	High	Sequest HT (A2)	Unambiguous	FILQPIHNL		1	1	P21964-1	P21964-1	0	2	0.2757	0	1	1	547.82	1094.63	-3.37	-0.00184	330814	HCD (High Energy Collision Dissociation)	MS2	60.7754	150	76.0542	20257	FR_BRIN1351_PY094_BD_3.raw	0/0	1.85	0.031	0.058
FALSE	High	Sequest HT (A2)	Unambiguous	RLAVYIDRV		1	4	P02545	P02545-6; P02545-2; P02545; P02545-3	0	3	0.278	0	1	1	368.889	1104.65	-0.11	-4e-05	2.21958e+06	HCD (High Energy Collision Dissociation)	MS2	0.868039	38.377	50.1994	11446	FR_BRIN1351_PY094_BD_3.raw	0/0	2.77	0.03146	0.0591
FALSE	High	Sequest HT (A2)	Unambiguous	KITDVIIGF		1	2	P35579-1	P35579-1; P35579-2	0	2	0.1682	0	1	1	503.302	1005.6	-1.6	-0.0008	934424	HCD (High Energy Collision Dissociation)	MS2	41.7043	149.035	85.1545	23446	FR_BRIN1351_PY094_BD_1.raw	0/0	2.2	0.03146	0.06011
FALSE	High	Sequest HT (A2)	Unambiguous	RLQEDLHIL		1	1	Q9P2E3-1	Q9P2E3-1	0	3	0.1607	0	1	1	379.553	1136.64	1.81	0.00069	174318	HCD (High Energy Collision Dissociation)	MS2	59.9453	150	56.1956	13579	FR_BRIN1351_PY094_BD_1.raw	0/0	2.8	0.03146	0.05983
FALSE	High	Sequest HT (A2)	Unambiguous	NVIGQITQL		1	5	O15013	O15013-6; O15013-4; O15013-7; O15013; O15013-5	0	1	0.1347	0	1	1	985.568	985.568	-0.05	-4e-05	182238	HCD (High Energy Collision Dissociation)	MS2	0	150	82.3271	22366	FR_BRIN1351_PY094_BD_2.raw	0/0	2.45	0.03146	0.05979
FALSE	High	Sequest HT (A2)	Unambiguous	YVIDPIKGL		1	9	Q15149-1	Q15149-4; Q15149-1; Q15149-6; Q15149-9; Q15149-3; Q15149-8; Q15149-5; Q15149-7; Q15149-2	0	2	0.3171	0	1	1	509.302	1017.6	-0.8	-0.00041	17831378	HCD (High Energy Collision Dissociation)	MS2	2.74255	4.928	74.7427	19796	FR_BRIN1351_PY094_BD_2.raw	0/0	2.05	0.03146	0.05993
FALSE	High	Sequest HT (A2)	Unambiguous	YVTSVILHI		1	4	Q5VIR6-4	Q5VIR6-4; Q5VIR6-1; Q5VIR6-3; Q5VIR6-2	0	2	0.4056	0	1	1	522.807	1044.61	-1.98	-0.00104	1.01113e+06	HCD (High Energy Collision Dissociation)	MS2	60.1005	98.274	76.6651	20561	FR_BRIN1351_PY094_BD_1.raw	0/0	2.86	0.03146	0.05987
FALSE	High	Sequest HT (A2)	Unambiguous	KITDVIIGF		1	2	P35579-1	P35579-1; P35579-2	0	2	0.2253	0	1	1	503.303	1005.6	0.65	0.00032	577580	HCD (High Energy Collision Dissociation)	MS2	49.6361	150	85.5046	23565	FR_BRIN1351_PY094_BD_1.raw	0/0	2.53	0.03146	0.05811
FALSE	High	Sequest HT (A2)	Unambiguous	AAAWPLLL		1	4	P15151-1	P15151-3; P15151-4; P15151-1; P15151-2	0	1	0.0874	0	1	1	854.511	854.511	-3.1	-0.00265	275869	HCD (High Energy Collision Dissociation)	MS2	65.4233	150	113.775	32836	FR_BRIN1351_PY094_BD_2.raw	0/0	1.83	0.03146	0.05867
FALSE	High	Sequest HT (A2)	Unambiguous	KLIPGLNNL		1	3	Q8TEL6	Q8TEL6; Q8TEL6-3; Q8TEL6-2	0	2	0.4106	0	1	1	491.308	981.608	-0.83	-0.00041	1.14774e+06	HCD (High Energy Collision Dissociation)	MS2	18.9419	90.521	68.3477	17758	FR_BRIN1351_PY094_BD_1.raw	0/0	2.46	0.03146	0.05833
FALSE	High	Sequest HT (A2)	Unambiguous	HLLEADIKL		1	5	Q8N1W1-6	Q8N1W1-4; Q8N1W1; Q8N1W1-6; Q8N1W1-3; Q8N1W1-2	0	2	0.4441	0	1	1	526.312	1051.62	1.09	0.00057	173368	HCD (High Energy Collision Dissociation)	MS2	48.0055	150	59.8376	14739	FR_BRIN1351_PY094_BD_3.raw	0/0	3.04	0.03146	0.05971
FALSE	High	Sequest HT (A2)	Unambiguous	KMPEVIPIL		1	4	Q5SQN1-1	Q5SQN1-1; Q5SQN1-2; Q5SQN1-4; Q5SQN1-3	0	2	0.0265	0	1	1	520.314	1039.62	-0.84	-0.00044	674984	HCD (High Energy Collision Dissociation)	MS2	55.9634	150	83.5778	22802	FR_BRIN1351_PY094_BD_3.raw	0/0	2.64	0.03146	0.05938
FALSE	High	Sequest HT (A2)	Selected	FINEKKYHL		1	1	P49585	P49585	0	3	0.0056	0	1	1	397.889	1191.65	0.64	0.00026	171774	HCD (High Energy Collision Dissociation)	MS2	27.7747	150	37.4124	7278	FR_BRIN1351_PY094_BD_2.raw	0/0	1.8	0.03146	0.05977
FALSE	High	Sequest HT (A2)	Unambiguous	RLYDPASGTISL		1	1	Q9NRK6	Q9NRK6	0	2	0.249	0	1	1	646.847	1292.69	2.08	0.00134	133786	HCD (High Energy Collision Dissociation)	MS2	62.1508	150	70.9888	18652	FR_BRIN1351_PY094_BD_1.raw	0/0	2.45	0.03146	0.05931
FALSE	High	Sequest HT (A2)	Unambiguous	RLLGEQIIL		1	1	Q6UWS5	Q6UWS5	0	2	0.0751	0	1	1	527.838	1054.67	6.26	0.0033	325796	HCD (High Energy Collision Dissociation)	MS2	48.1286	150	75.4799	20165	FR_BRIN1351_PY094_BD_1.raw	0/0	2.13	0.03146	0.05906
FALSE	High	Sequest HT (A2)	Unambiguous	FIGEHYVHV		1	2	P08581-2	P08581-2; P08581-1	0	3	0.2034	0	1	1	367.522	1100.55	-0.23	-9e-05	131270	HCD (High Energy Collision Dissociation)	MS2	74.012	150	51.3666	11805	FR_BRIN1351_PY094_BD_2.raw	0/0	2.36	0.03146	0.05889
FALSE	High	Sequest HT (A2)	Unambiguous	SEILLKEFL		1	2	Q8N543	Q8N543; Q8N543-2	0	2	0.0562	0	1	1	546.323	1091.64	3.8	0.00208	217310	HCD (High Energy Collision Dissociation)	MS2	63.9001	150	88.6116	24606	FR_BRIN1351_PY094_BD_1.raw	0/0	2.49	0.03146	0.05836
FALSE	High	Sequest HT (A2)	Unambiguous	YLHDFLKYL		1	4	Q9UBU8-1	Q9UBU8-2; Q15014; Q9UBU8-3; Q9UBU8-1	0	3	0.2533	0	1	1	404.553	1211.64	-1.04	-0.00042	997766	HCD (High Energy Collision Dissociation)	MS2	14.6836	79.661	85.3574	23407	FR_BRIN1351_PY094_BD_3.raw	0/0	3.83	0.03146	0.05912
FALSE	High	Sequest HT (A2)	Unambiguous	FLPNAPKAL		1	3	Q92499	Q92499; Q92499-3; Q92499-2	0	2	0.2099	0	1	1	485.79	970.573	0.92	0.00045	403208	HCD (High Energy Collision Dissociation)	MS2	47.5023	150	55.3612	13204	FR_BRIN1351_PY094_BD_3.raw	0/0	1.81	0.03146	0.05992
FALSE	High	Sequest HT (A2)	Unambiguous	RLASYLDRV		1	1	P05783	P05783	0	3	0.326	0	1	1	364.876	1092.61	-2.5	-0.00091	515342	HCD (High Energy Collision Dissociation)	MS2	63.6289	150	48.995	11133	FR_BRIN1351_PY094_BD_1.raw	0/0	3.19	0.03146	0.05952
FALSE	High	Sequest HT (A2)	Unambiguous	FLYPFPLAL		1	1	Q5BJD5-1	Q5BJD5-1	0	2	0.3441	0	1	1	540.809	1080.61	-1.69	-0.00091	856594	HCD (High Energy Collision Dissociation)	MS2	15.0596	142.413	131.089	38553	FR_BRIN1351_PY094_BD_2.raw	0/0	3.11	0.03146	0.05833
FALSE	High	Sequest HT (A2)	Unambiguous	TLPAITLKL		1	1	P07339	P07339	0	2	0.1915	0	1	1	485.32	969.633	-0.91	-0.00044	222495	HCD (High Energy Collision Dissociation)	MS2	70.1688	150	81.4943	22205	FR_BRIN1351_PY094_BD_1.raw	0/0	1.88	0.03146	0.05919
FALSE	High	Sequest HT (A2)	Unambiguous	KLQEQIFHL		1	3	Q9NQC1-1	Q9NQC1-2; Q9NQC1-1; Q9NQC1-3	0	3	0.185	0	1	1	385.889	1155.65	0.11	4e-05	177577	HCD (High Energy Collision Dissociation)	MS2	31.7844	150	58.7234	14327	FR_BRIN1351_PY094_BD_2.raw	0/0	2.27	0.03146	0.05851
FALSE	High	Sequest HT (A2)	Unambiguous	RVLDQIEFL		1	2	P09914	P09914; P09914-2	0	2	0.239	0	1	1	566.822	1132.64	0.6	0.00034	985826	HCD (High Energy Collision Dissociation)	MS2	41.8608	150	83.0326	22617	FR_BRIN1351_PY094_BD_3.raw	0/0	2.72	0.03146	0.05952
FALSE	High	Sequest HT (A2)	Unambiguous	IVHSVFEFL		1	3	O96005-1	O96005-4; O96005-1; O96005-3	0	2	0.2928	0	1	1	545.8	1090.59	0.14	8e-05	462718	HCD (High Energy Collision Dissociation)	MS2	61.7323	150	94.7771	26580	FR_BRIN1351_PY094_BD_3.raw	0/0	2.63	0.03146	0.05881
FALSE	High	Sequest HT (A2)	Unambiguous	YLAQVYQHL		1	1	Q96EK5	Q96EK5	0	2	0.2422	0	1	1	567.801	1134.59	-0.37	-0.00021	118232	HCD (High Energy Collision Dissociation)	MS2	66.6292	150	60.529	15062	FR_BRIN1351_PY094_BD_1.raw	0/0	1.61	0.03146	0.05999
FALSE	High	Sequest HT (A2)	Unambiguous	ILMEHIHKL		1	1	P84098	P84098	0	3	0.4186	0	1	1	378.555	1133.65	0.01	0	16607598	HCD (High Energy Collision Dissociation)	MS2	0.165623	4.261	42.395	8959	FR_BRIN1351_PY094_BD_1.raw	0/0	3.44	0.03146	0.05858
FALSE	High	Sequest HT (A2)	Unambiguous	MEHIHKL		1	1	P84098	P84098	0	2	0.3759	0	1	1	454.247	907.486	4.33	0.00197	108753	HCD (High Energy Collision Dissociation)	MS2	65.9048	150	42.1573	8769	FR_BRIN1351_PY094_BD_2.raw	0/0	2.66	0.03146	0.05883
FALSE	High	Sequest HT (A2)	Unambiguous	KLLETIDQL		1	6	P12814-4	P35609-2; P12814-2; P12814-1; P12814-3; P12814-4; P35609	0	2	0.1756	0	1	1	536.816	1072.62	-0.39	-0.00021	1.07799e+06	HCD (High Energy Collision Dissociation)	MS2	53.2311	132.724	68.5468	17826	FR_BRIN1351_PY094_BD_1.raw	0/0	2.62	0.03146	0.05907
FALSE	High	Sequest HT (A2)	Unambiguous	KQVEEIFNL		1	4	P78347	P78347-3; P78347-4; P78347; P78347-2	0	2	0.1377	0	1	1	560.306	1119.6	-0.36	-0.0002	1.8682e+06	HCD (High Energy Collision Dissociation)	MS2	16.7304	56.674	71.4138	18674	FR_BRIN1351_PY094_BD_2.raw	0/0	2.76	0.03146	0.05844
FALSE	High	Sequest HT (A2)	Unambiguous	ALAEIAKAEL		1	2	P23246-1	P23246-1; P23246-2	0	2	0.0347	0	1	1	514.803	1028.6	0.4	0.0002	183565	HCD (High Energy Collision Dissociation)	MS2	54.0324	150	60.9629	15209	FR_BRIN1351_PY094_BD_1.raw	0/0	2.59	0.03146	0.0599
FALSE	High	Sequest HT (A2)	Unambiguous	KITDVIIGF		1	2	P35579-1	P35579-1; P35579-2	0	2	0.2558	0	1	1	503.302	1005.6	-0.45	-0.00022	1.63145e+06	HCD (High Energy Collision Dissociation)	MS2	25.1862	55.819	84.8002	23325	FR_BRIN1351_PY094_BD_1.raw	0/0	2.58	0.03146	0.05847
FALSE	High	Sequest HT (A2)	Unambiguous	RIAEFTTNL		1	1	P35579-1	P35579-1	0	2	0.249	0	1	1	532.79	1064.57	-0.53	-0.00028	2.39956e+06	HCD (High Energy Collision Dissociation)	MS2	16.6657	40.839	58.8836	14501	FR_BRIN1351_PY094_BD_1.raw	0/0	2.45	0.03146	0.0595
FALSE	High	Sequest HT (A2)	Unambiguous	QLTNVILHL		1	1	Q9NQG6	Q9NQG6	0	2	0.2483	0	1	1	525.819	1050.63	0.87	0.00046	300803	HCD (High Energy Collision Dissociation)	MS2	60.2303	150	78.2997	21114	FR_BRIN1351_PY094_BD_1.raw	0/0	2.9	0.03146	0.05877
FALSE	High	Sequest HT (A2)	Unambiguous	SILSLVTKI		1	1	Q12905	Q12905	0	2	0.1887	0	1	1	487.317	973.627	-2.77	-0.00135	267778	HCD (High Energy Collision Dissociation)	MS2	54.6456	150	89.839	25012	FR_BRIN1351_PY094_BD_1.raw	0/0	3.02	0.03146	0.05968
FALSE	High	Sequest HT (A2)	Unambiguous	QLPETIGSL		1	9	Q96RT1-8	Q96RT1-2; Q96RT1; Q96RT1-9; Q96RT1-8; Q96RT1-6; Q96RT1-4; Q96RT1-7; Q96RT1-3; Q96RT1-5	0	2	0.0535	0	1	1	479.266	957.525	-0.51	-0.00025	401759	HCD (High Energy Collision Dissociation)	MS2	44.0401	150	75.64	20117	FR_BRIN1351_PY094_BD_3.raw	0/0	2.99	0.03146	0.05977
FALSE	High	Sequest HT (A2)	Unambiguous	FLGPWPAAS		1	1	P30533	P30533	0	1	0.149	0	1	1	945.479	945.479	-4.62	-0.00436	211417	HCD (High Energy Collision Dissociation)	MS2	35.5256	150	85.3264	23505	FR_BRIN1351_PY094_BD_1.raw	0/0	2.55	0.03146	0.05982
FALSE	High	Sequest HT (A2)	Unambiguous	ALNEQIARL		1	1	O14777	O14777	0	2	0.183	0	1	1	514.298	1027.59	-0.66	-0.00034	452620	HCD (High Energy Collision Dissociation)	MS2	44.1672	150	54.6205	12948	FR_BRIN1351_PY094_BD_3.raw	0/0	2.24	0.03146	0.0594
FALSE	High	Sequest HT (A2)	Unambiguous	PKFEVIEKPQA		1	2	P18859-2	P18859; P18859-2	0	3	0.1294	0	1	1	429.243	1285.72	0.19	8e-05	400786	HCD (High Energy Collision Dissociation)	MS2	13.824	150	44.0836	9506	FR_BRIN1351_PY094_BD_1.raw	0/0	2.86	0.03177	0.06067
FALSE	High	Sequest HT (A2)	Unambiguous	YAYDGKDYI		2	16	P05534; P01892	P05534; P30479; P01892; P01889; P30499; P30447; Q04826; P30490; P04222; P30498; P30460; P10316; P30480; Q31610; P18464; P30486	0	2	0.3458	0	1	1	554.254	1107.5	0.55	0.0003	746900	HCD (High Energy Collision Dissociation)	MS2	55.1195	150	54.3035	12805	FR_BRIN1351_PY094_BD_2.raw	0/0	2.4	0.03177	0.06068
FALSE	High	Sequest HT (A2)	Unambiguous	KLFGMIITI		1	4	P61619	P61619; Q9H9S3-3; Q9H9S3-2; Q9H9S3	0	2	0.1061	0	1	1	518.316	1035.63	-1.98	-0.00103	992791	HCD (High Energy Collision Dissociation)	MS2	37.4196	96.535	97.6477	27608	FR_BRIN1351_PY094_BD_1.raw	0/0	2.45	0.03177	0.06085
FALSE	High	Sequest HT (A2)	Unambiguous	KITDVIIGF		1	2	P35579-1	P35579-1; P35579-2	0	2	0.2323	0	1	1	503.303	1005.6	1.13	0.00057	196622	HCD (High Energy Collision Dissociation)	MS2	64.9	150	86.8048	23879	FR_BRIN1351_PY094_BD_2.raw	0/0	1.98	0.03177	0.06085
FALSE	High	Sequest HT (A2)	Unambiguous	GIVGGLSTV		1	1	Q9H3K2	Q9H3K2	0	1	0.1931	0	1	1	802.467	802.467	-0.05	-4e-05	202703	HCD (High Energy Collision Dissociation)	MS2	76.4172	150	66.9227	17176	FR_BRIN1351_PY094_BD_3.raw	0/0	2.59	0.03177	0.06086
FALSE	High	Sequest HT (A2)	Unambiguous	YAYDGKDYL		0	1		P17693	0	2	0.3458	0	1	2	554.254	1107.5	0.55	0.0003	746900	HCD (High Energy Collision Dissociation)	MS2	55.1195	150	54.3035	12805	FR_BRIN1351_PY094_BD_2.raw	0/0	2.4	0.03177	0.06068
FALSE	High	Sequest HT (A2)	Unambiguous	KIPTPIVGV		1	1	P51003	P51003	0	2	0.3116	0	1	1	462.3	923.593	0.16	7e-05	1.01089e+06	HCD (High Energy Collision Dissociation)	MS2	52.0268	73.725	59.7972	14725	FR_BRIN1351_PY094_BD_3.raw	0/0	2.92	0.03177	0.06086
FALSE	High	Sequest HT (A2)	Unambiguous	RLLKSKLYL		1	1	P10620	P10620	0	3	0.4243	0	1	1	378.585	1133.74	0.58	0.00022	653458	HCD (High Energy Collision Dissociation)	MS2	40.4308	77.871	43.1781	9127	FR_BRIN1351_PY094_BD_3.raw	0/0	3.7	0.03177	0.06027
FALSE	High	Sequest HT (A2)	Unambiguous	ALLELLERL		1	3	P36406-1	P36406-1; P36406-3; P36406-2	0	2	0.2778	0	1	1	535.334	1069.66	-0.02	-1e-05	661376	HCD (High Energy Collision Dissociation)	MS2	30.4306	150	108.571	31219	FR_BRIN1351_PY094_BD_1.raw	0/0	1.98	0.03177	0.06096
FALSE	High	Sequest HT (A2)	Unambiguous	RLPEVEVPQHL		1	1	Q02818	Q02818	0	3	0.3079	0	1	1	439.582	1316.73	0.33	0.00015	358743	HCD (High Energy Collision Dissociation)	MS2	33.2921	150	58.4748	14363	FR_BRIN1351_PY094_BD_1.raw	0/0	3.28	0.03177	0.06061
FALSE	High	Sequest HT (A2)	Unambiguous	KITDVIIGF		1	2	P35579-1	P35579-1; P35579-2	0	2	0.2397	0	1	1	503.302	1005.6	-1.6	-0.0008	1.50766e+06	HCD (High Energy Collision Dissociation)	MS2	34.0943	52.34	84.622	23157	FR_BRIN1351_PY094_BD_3.raw	0/0	2.42	0.03177	0.06067
FALSE	High	Sequest HT (A2)	Unambiguous	YIIEVNARL		1	1	P27708	P27708	0	2	0.0558	0	1	1	545.818	1090.63	2.48	0.00135	416782	HCD (High Energy Collision Dissociation)	MS2	48.8084	150	68.4665	17675	FR_BRIN1351_PY094_BD_2.raw	0/0	2.51	0.03177	0.06054
FALSE	High	Sequest HT (A2)	Unambiguous	QLPESAYMHQL		1	1	P48556	P48556	0	2	0.4583	0	1	1	658.82	1316.63	1.91	0.00126	303267	HCD (High Energy Collision Dissociation)	MS2	49.2304	150	61.6366	15323	FR_BRIN1351_PY094_BD_2.raw	0/0	2.4	0.03177	0.06081
FALSE	High	Sequest HT (A2)	Unambiguous	KLMDLDVEQL		1	1	P12004	P12004	0	2	0.1014	0	1	1	602.318	1203.63	0.51	0.00031	288360	HCD (High Energy Collision Dissociation)	MS2	76.2493	150	78.7442	21263	FR_BRIN1351_PY094_BD_1.raw	0/0	2.07	0.03177	0.06101
FALSE	High	Sequest HT (A2)	Selected	LSLENLEKI		1	2	Q9Y2H2-1	Q9Y2H2-1; Q9Y2H2-4	0	2	0	0	1	1	529.807	1058.61	-1.75	-0.00093	2.59454e+06	HCD (High Energy Collision Dissociation)	MS2	39.9321	30.53	84.1543	22986	FR_BRIN1351_PY094_BD_2.raw	0/0	2.6	0.03177	0.06089
FALSE	High	Sequest HT (A2)	Unambiguous	FLDSKFYLL		1	1	P46821	P46821	0	2	0.1323	0	1	1	573.316	1145.62	0.38	0.00022	308084	HCD (High Energy Collision Dissociation)	MS2	65.5535	150	94.5864	26491	FR_BRIN1351_PY094_BD_2.raw	0/0	1.89	0.03287	0.06122
FALSE	High	Sequest HT (A2)	Unambiguous	RLIEPIPDSHI		1	2	O15344-1	O15344-2; O15344-1	0	3	0.5169	0	1	1	430.579	1289.72	0.77	0.00033	139354	HCD (High Energy Collision Dissociation)	MS2	47.0694	150	54.5224	12880	FR_BRIN1351_PY094_BD_2.raw	0/0	2.67	0.03287	0.06146
FALSE	High	Sequest HT (A2)	Unambiguous	YLPTLWVKL		1	5	Q5JPE7	Q5JPE7; Q5JPE7-2; Q5JPE7-3; Q15155; P69849	0	2	0.1697	0	1	1	566.842	1132.68	0.28	0.00016	321030	HCD (High Energy Collision Dissociation)	MS2	71.9022	150	96.3304	27071	FR_BRIN1351_PY094_BD_2.raw	0/0	1.65	0.03287	0.06137
FALSE	High	Sequest HT (A2)	Unambiguous	TLHSIIISL		1	1	Q9UK73	Q9UK73	0	2	0.1974	0	1	1	498.807	996.607	-1.71	-0.00085	162072	HCD (High Energy Collision Dissociation)	MS2	85.3162	150	79.3332	21358	FR_BRIN1351_PY094_BD_3.raw	0/0	2.28	0.03287	0.06144
FALSE	High	Sequest HT (A2)	Unambiguous	HLLSDELLL		1	1	Q9UKT7	Q9UKT7	0	2	0.1331	0	1	1	526.801	1052.59	-4.13	-0.00218	561468	HCD (High Energy Collision Dissociation)	MS2	47.3797	131.308	85.9831	23603	FR_BRIN1351_PY094_BD_2.raw	0/0	2.63	0.03287	0.06129
FALSE	High	Sequest HT (A2)	Unambiguous	SLWGQPAEA		1	2	P29400-2	P29400-1; P29400-2	0	1	0.1913	0	1	1	958.46	958.46	-3.16	-0.00303	323840	HCD (High Energy Collision Dissociation)	MS2	31.3143	150	63.1628	15849	FR_BRIN1351_PY094_BD_2.raw	0/0	1.83	0.03287	0.06128
FALSE	High	Sequest HT (A2)	Unambiguous	ALPRLLPAL		1	2	Q86Y56	Q86Y56-2; Q86Y56	0	2	0.2127	0	1	1	482.32	963.633	-1.68	-0.00081	3.43101e+06	HCD (High Energy Collision Dissociation)	MS2	9.4055	27.111	83.7996	22878	FR_BRIN1351_PY094_BD_3.raw	0/0	2.68	0.03287	0.06145
FALSE	High	Sequest HT (A2)	Unambiguous	SVVESVFKL		1	2	P56537-1	P56537-2; P56537-1	0	2	0.1749	0	1	1	504.292	1007.58	-0.34	-0.00017	215127	HCD (High Energy Collision Dissociation)	MS2	66.3439	150	79.1871	21309	FR_BRIN1351_PY094_BD_3.raw	0/0	1.83	0.03287	0.0612
FALSE	High	Sequest HT (A2)	Unambiguous	SLLDSCTKL		1	2	P50991	P50991; P50991-2	0	2	0.1417	0	1	1	490.26	979.512	-1.05	-0.00052	729963	HCD (High Energy Collision Dissociation)	MS2	16.8393	149.235	70.9121	18528	FR_BRIN1351_PY094_BD_3.raw	0/0	2.47	0.03287	0.06146
FALSE	High	Sequest HT (A2)	Rejected	RLLPRLLLL		1	2	P43307	P43307; P43307-2	0	3		0.0094	2	2	369.597	1106.78	0.1	4e-05	1.45128e+06	HCD (High Energy Collision Dissociation)	MS2	2.5782	73.685	83.264	22682	FR_BRIN1351_PY094_BD_2.raw	0/0	3.17	0.03316	0.06227
FALSE	High	Sequest HT (A2)	Unambiguous	IVIGVLHQL		1	3	Q9UH92	Q9UH92; Q9UH92-2; Q9UH92-3	0	2	0.1256	0	1	1	496.319	991.632	1.72	0.00085	604060	HCD (High Energy Collision Dissociation)	MS2	44.7118	150	73.9574	19658	FR_BRIN1351_PY094_BD_1.raw	0/0	2.15	0.03316	0.06269
FALSE	High	Sequest HT (A2)	Unambiguous	NVIQTVPNL		1	2	Q9UJX3-1	Q9UJX3-2; Q9UJX3-1	0	2	0.3203	0	1	1	499.288	997.57	1.9	0.00095	159437	HCD (High Energy Collision Dissociation)	MS2	66.0704	150	73.2062	19282	FR_BRIN1351_PY094_BD_2.raw	0/0	2.81	0.03316	0.06231
FALSE	High	Sequest HT (A2)	Unambiguous	FLHGIFERL		1	2	Q9UI26-2	Q9UI26-2; Q9UI26	0	3	0.2708	0	1	1	377.881	1131.63	-0.96	-0.00036	322067	HCD (High Energy Collision Dissociation)	MS2	23.6857	150	71.7117	18804	FR_BRIN1351_PY094_BD_3.raw	0/0	3.25	0.03316	0.06252
FALSE	High	Sequest HT (A2)	Unambiguous	KLQEFLQTL		1	4	Q9NVI1-3	Q9NVI1-3; Q9NVI1-4; Q9NVI1-2; Q9NVI1-1	0	2	0.0954	0	1	1	560.324	1119.64	0.73	0.00041	312253	HCD (High Energy Collision Dissociation)	MS2	73.3051	150	74.9514	19887	FR_BRIN1351_PY094_BD_3.raw	0/0	2.62	0.03316	0.06258
FALSE	High	Sequest HT (A2)	Unambiguous	KALSIILHL		1	1	Q96JP0	Q96JP0	0	2	0.2492	0	1	1	504.334	1007.66	0.43	0.00021	310048	HCD (High Energy Collision Dissociation)	MS2	50.2316	150	68.3444	17631	FR_BRIN1351_PY094_BD_2.raw	0/0	3.21	0.03316	0.06218
FALSE	High	Sequest HT (A2)	Unambiguous	AIIDKYIKL		1	2	Q6NUM9-1	Q6NUM9-1; Q6NUM9-2	0	3	0.1409	0	1	1	359.562	1076.67	0.41	0.00015	289663	HCD (High Energy Collision Dissociation)	MS2	34.7218	150	65.61	16692	FR_BRIN1351_PY094_BD_2.raw	0/0	2.2	0.03316	0.06161
FALSE	High	Sequest HT (A2)	Unambiguous	HLPDFVKQL		1	1	Q5VT06	Q5VT06	0	2	0.4508	0	1	1	548.812	1096.62	1.08	0.00059	1.0025e+06	HCD (High Energy Collision Dissociation)	MS2	21.5814	108.475	61.6929	15342	FR_BRIN1351_PY094_BD_2.raw	0/0	2.64	0.03316	0.06202
FALSE	High	Sequest HT (A2)	Unambiguous	RVIDYILDL		1	1	Q02535	Q02535	0	2	0.2218	0	1	1	560.323	1119.64	-1.24	-0.00069	1.56883e+06	HCD (High Energy Collision Dissociation)	MS2	30.5713	53.593	97.8833	27687	FR_BRIN1351_PY094_BD_1.raw	0/0	2.48	0.03316	0.06251
FALSE	High	Sequest HT (A2)	Unambiguous	FIFSDTHEL		1	1	Q9UKK3	Q9UKK3	0	2	0.2286	0	1	1	554.767	1108.53	-4.09	-0.00227	150188	HCD (High Energy Collision Dissociation)	MS2	76.6405	150	72.1193	19038	FR_BRIN1351_PY094_BD_1.raw	0/0	1.4	0.03316	0.0627
FALSE	High	Sequest HT (A2)	Unambiguous	GLIDVHVHL		1	1	P27708	P27708	0	3	0.2381	0	1	1	334.862	1002.57	-0.91	-0.0003	204231	HCD (High Energy Collision Dissociation)	MS2	43.5521	150	66.2102	17025	FR_BRIN1351_PY094_BD_1.raw	0/0	2.1	0.03316	0.06167
FALSE	High	Sequest HT (A2)	Unambiguous	SLLPAIVEL		1	6	P30154-2	P30154; P30154-3; P30154-2; P30154-5; P30153; P30154-4	0	1	0.2721	0	1	1	954.586	954.586	-0.8	-0.00077	323850	HCD (High Energy Collision Dissociation)	MS2	14.096	150	112.649	32464	FR_BRIN1351_PY094_BD_2.raw	0/0	2.83	0.03316	0.06197
FALSE	High	Sequest HT (A2)	Unambiguous	AVIEHLERL		1	1	O43716	O43716	0	2	0.2864	0	1	1	540.315	1079.62	1.48	0.0008	473546	HCD (High Energy Collision Dissociation)	MS2	67.1775	150	49.363	11165	FR_BRIN1351_PY094_BD_3.raw	0/0	2.13	0.03316	0.06215
FALSE	High	Sequest HT (A2)	Unambiguous	SGFSGVIRL		1	2	P11309	P11309; P11309-2	0	2	0.2747	0	1	1	468.269	935.53	-1.07	-0.0005	171585	HCD (High Energy Collision Dissociation)	MS2	53.5568	150	68.8017	17817	FR_BRIN1351_PY094_BD_3.raw	0/0	1.82	0.03316	0.06197
FALSE	High	Sequest HT (A2)	Unambiguous	TVLGKIWKL		1	1	Q9H4M9	Q9H4M9	0	3	0.1311	0	1	1	353.23	1057.68	-0.5	-0.00017	559701	HCD (High Energy Collision Dissociation)	MS2	10.7439	150	66.3052	17057	FR_BRIN1351_PY094_BD_1.raw	0/0	3.05	0.03316	0.06217
FALSE	High	Sequest HT (A2)	Unambiguous	ILDEMSHKL		1	2	O15228	O15228-2; O15228	0	3	0.0548	0	1	1	362.527	1085.57	-0.54	-0.00019	70063.3	HCD (High Energy Collision Dissociation)	MS2	60.885	150	47.2856	10566	FR_BRIN1351_PY094_BD_1.raw	0/0	1.46	0.03327	0.06297
FALSE	High	Sequest HT (A2)	Unambiguous	TIIDLPGITRV		1	2		P20592; P20592-2	0	2	0.3936	0	1	2	599.364	1197.72	0.71	0.00042	236338	HCD (High Energy Collision Dissociation)	MS2	63.1357	150	86.6031	23828	FR_BRIN1351_PY094_BD_3.raw	0/0	2.49	0.03327	0.06372
FALSE	High	Sequest HT (A2)	Unambiguous	KITDVIIGF		1	2	P35579-1	P35579-1; P35579-2	0	2	0.255	0	1	1	503.302	1005.6	-0.45	-0.00022	5.90424e+06	HCD (High Energy Collision Dissociation)	MS2	24.5093	13.263	84.0635	23077	FR_BRIN1351_PY094_BD_1.raw	0/0	2.98	0.03327	0.06359
FALSE	High	Sequest HT (A2)	Unambiguous	KIVESLSLL		1	2	O60313-2	O60313; O60313-2	0	2	0.0623	0	1	1	501.316	1001.63	1.29	0.00065	276917	HCD (High Energy Collision Dissociation)	MS2	31.0569	150	72.4143	19137	FR_BRIN1351_PY094_BD_1.raw	0/0	2.73	0.03327	0.06328
FALSE	High	Sequest HT (A2)	Unambiguous	FLPEGVNKL		1	1	Q5VWP2	Q5VWP2	0	2	0.2392	0	1	1	508.792	1016.58	-0.13	-6e-05	8571875	HCD (High Energy Collision Dissociation)	MS2	17.0762	9.423	58.564	14307	FR_BRIN1351_PY094_BD_3.raw	0/0	2.09	0.03327	0.06303
FALSE	High	Sequest HT (A2)	Unambiguous	IVIGVLHQL		1	3	Q9UH92	Q9UH92; Q9UH92-2; Q9UH92-3	0	2	0.1256	0	1	1	496.319	991.63	-0.13	-7e-05	7.04356e+06	HCD (High Energy Collision Dissociation)	MS2	30.5103	11.361	73.5931	19536	FR_BRIN1351_PY094_BD_1.raw	0/0	2.23	0.03327	0.0638
FALSE	High	Sequest HT (A2)	Unambiguous	GLDIPTVQV		1	1	Q9Y6V7	Q9Y6V7	0	1	0.1542	0	1	1	941.528	941.528	-2.28	-0.00215	203961	HCD (High Energy Collision Dissociation)	MS2	42.887	150	86.4213	23875	FR_BRIN1351_PY094_BD_1.raw	0/0	2.27	0.03327	0.06286
FALSE	High	Sequest HT (A2)	Unambiguous	NMLDPITGQKL		1	1	Q92817	Q92817	0	2	0.3598	0	1	1	615.331	1229.65	-0.72	-0.00044	326268	HCD (High Energy Collision Dissociation)	MS2	61.5935	150	70.1918	18382	FR_BRIN1351_PY094_BD_1.raw	0/0	2.64	0.03327	0.06275
FALSE	High	Sequest HT (A2)	Unambiguous	KISEVVELL		1	4	P52701	P52701-2; P52701-3; P52701; P52701-4	0	2	0.1	0	1	1	515.313	1029.62	-1.04	-0.00054	682813	HCD (High Energy Collision Dissociation)	MS2	24.6564	150	74.9588	19992	FR_BRIN1351_PY094_BD_1.raw	0/0	2.5	0.03327	0.06365
FALSE	High	Sequest HT (A2)	Unambiguous	TLIDLPGITRV		1	2	P20591	P20591; P20591-2	0	2	0.3936	0	1	1	599.364	1197.72	0.71	0.00042	236338	HCD (High Energy Collision Dissociation)	MS2	63.1357	150	86.6031	23828	FR_BRIN1351_PY094_BD_3.raw	0/0	2.49	0.03327	0.06372
FALSE	High	Sequest HT (A2)	Unambiguous	FLADPVSNM		1	6	Q5BJH7	Q5BJH7-3; Q5BJH7-5; Q5BJH7-6; Q5BJH7-2; Q5BJH7; Q5BJH7-4	0	2	0.4159	0	1	1	497.239	993.471	-0.24	-0.00012	732224	HCD (High Energy Collision Dissociation)	MS2	60.6311	150	75.7816	20265	FR_BRIN1351_PY094_BD_1.raw	0/0	2.26	0.03327	0.06333
FALSE	High	Sequest HT (A2)	Unambiguous	ALLDKPPFL		1	1	P17252	P17252	0	2	0.14	0	1	1	507.307	1013.61	3.45	0.00175	145659	HCD (High Energy Collision Dissociation)	MS2	76.9337	150	83.2444	22798	FR_BRIN1351_PY094_BD_1.raw	0/0	2	0.03327	0.06271
FALSE	High	Sequest HT (A2)	Unambiguous	LLPPPPCPA		1	4	Q9BTY2	Q9NYG8-2; Q9BTY2-2; Q9BTY2; Q9NYG8-1	0	1	0.5074	0	1	1	904.498	904.498	1.9	0.00172	298658	HCD (High Energy Collision Dissociation)	MS2	0	150	65.5309	16789	FR_BRIN1351_PY094_BD_1.raw	0/0	2.03	0.03327	0.06332
FALSE	High	Sequest HT (A2)	Unambiguous	TLPAITLKL		1	1	P07339	P07339	0	2	0.3745	0	1	1	485.32	969.633	-1.73	-0.00084	562768	HCD (High Energy Collision Dissociation)	MS2	25.3163	150	80.9569	21913	FR_BRIN1351_PY094_BD_3.raw	0/0	2.67	0.03327	0.06319
FALSE	High	Sequest HT (A2)	Unambiguous	LLLPPPPCPA		1	2	Q9BTY2	Q9BTY2-2; Q9BTY2	0	2	0.3415	0	1	1	509.292	1017.58	-2.48	-0.00126	232822	HCD (High Energy Collision Dissociation)	MS2	58.5543	150	85.3664	23410	FR_BRIN1351_PY094_BD_3.raw	0/0	2.05	0.03327	0.06326
FALSE	High	Sequest HT (A2)	Unambiguous	PGHLQEGFGCVVT		1	4	Q8NC51-1	Q8NC51-1; Q8NC51-2; Q8NC51-3; Q8NC51-4	0	2	0.5109	0	1	1	672.323	1343.64	-1.97	-0.00132	174643	HCD (High Energy Collision Dissociation)	MS2	40.723	150	60.6819	14994	FR_BRIN1351_PY094_BD_2.raw	0/0	2.29	0.03327	0.06373
FALSE	High	Sequest HT (A2)	Unambiguous	GLDGPPPTV		1	1	Q03169	Q03169	0	1	0.2771	0	1	1	852.445	852.445	-1.28	-0.00109	154970	HCD (High Energy Collision Dissociation)	MS2	39.1797	150	53.9327	12679	FR_BRIN1351_PY094_BD_2.raw	0/0	2.49	0.03327	0.06369
FALSE	High	Sequest HT (A2)	Unambiguous	RLIDLGVGL		1	2	Q9UGL1-2	Q9UGL1-1; Q9UGL1-2	0	2	0.1589	0	1	1	478.3	955.593	-0.7	-0.00034	191222	HCD (High Energy Collision Dissociation)	MS2	52.1554	150	80.3777	21713	FR_BRIN1351_PY094_BD_3.raw	0/0	2.58	0.03327	0.0632
FALSE	High	Sequest HT (A2)	Unambiguous	SIVGRPRHQGVMVGM		1	6	P60709	P63267-1; P60709; P62736; P68133; P68032; P63261	0	3	0.405	0	1	1	541.957	1623.86	0.27	0.00015	2.5289e+06	HCD (High Energy Collision Dissociation)	MS2	2.23008	53.985	42.4085	8850	FR_BRIN1351_PY094_BD_2.raw	0/0	3.63	0.03327	0.06346
FALSE	High	Sequest HT (A2)	Unambiguous	KLLEAISSL		1	2	Q9BVJ6-1	Q9BVJ6-3; Q9BVJ6-1	0	2	0.1544	0	1	1	487.3	973.592	-0.63	-0.00031	524470	HCD (High Energy Collision Dissociation)	MS2	23.9167	150	70.8873	18618	FR_BRIN1351_PY094_BD_1.raw	0/0	2.98	0.03327	0.06378
FALSE	High	Sequest HT (A2)	Unambiguous	GLLPDVPSL		1	3	Q96N66-1	Q96N66-1; Q96N66-2; Q96N66-3	0	1	0.2383	0	1	1	910.526	910.526	2.02	0.00184	1.6741e+06	HCD (High Energy Collision Dissociation)	MS2	11.6558	150	102.35	29064	FR_BRIN1351_PY094_BD_2.raw	0/0	2.14	0.03327	0.06304
FALSE	High	Sequest HT (A2)	Unambiguous	NVIKVSVYL		1	4	Q13098-6	Q13098; Q13098-6; Q13098-7; Q13098-5	0	2	0.4231	0	1	1	517.817	1034.63	3.05	0.00158	964561	HCD (High Energy Collision Dissociation)	MS2	29.3499	94.269	70.6215	18407	FR_BRIN1351_PY094_BD_2.raw	0/0	2.86	0.03327	0.06349
FALSE	High	Sequest HT (A2)	Unambiguous	YLLPAIVHI		2	5	Q92841; P17844	Q92841-3; Q92841-1; Q92841; Q92841-2; P17844	0	2	0.3376	0	1	1	519.82	1038.63	-1.7	-0.00088	51846396	HCD (High Energy Collision Dissociation)	MS2	0.710666	1.71	91.7919	25664	FR_BRIN1351_PY094_BD_1.raw	0/0	2.37	0.03343	0.0651
FALSE	High	Sequest HT (A2)	Unambiguous	TELLIRKL		1	5	P68431	P84243; Q16695; Q6NXT2; P68431; Q71DI3	0	2	0.1399	0	1	1	493.324	985.641	0.11	5e-05	1.14793e+06	HCD (High Energy Collision Dissociation)	MS2	56.0539	54.91	49.6147	11250	FR_BRIN1351_PY094_BD_3.raw	0/0	2.43	0.03343	0.06474
FALSE	High	Sequest HT (A2)	Unambiguous	RLYSVSYLL		1	2	P21333	P21333; P21333-2	0	2	0.1918	0	1	1	557.319	1113.63	-0.31	-0.00017	372214	HCD (High Energy Collision Dissociation)	MS2	80.4915	96.022	77.1887	20619	FR_BRIN1351_PY094_BD_2.raw	0/0	2.45	0.03343	0.06569
FALSE	High	Sequest HT (A2)	Unambiguous	KIIDIFTTL		1	1	Q8TE73	Q8TE73	0	2	0.3506	0	1	1	532.324	1063.64	0.39	0.00021	225707	HCD (High Energy Collision Dissociation)	MS2	32.5431	150	95.4246	26872	FR_BRIN1351_PY094_BD_1.raw	0/0	2.71	0.03343	0.06471
FALSE	High	Sequest HT (A2)	Unambiguous	KLQDQIFNL		1	3	O43665-3	O43665-3; O43665-2; O43665	0	2	0.1494	0	1	1	559.813	1118.62	-1.77	-0.00099	2548867	HCD (High Energy Collision Dissociation)	MS2	19.0425	31.851	74.454	19720	FR_BRIN1351_PY094_BD_3.raw	0/0	2.61	0.03343	0.06578
FALSE	High	Sequest HT (A2)	Unambiguous	FVDDYTVRV		1	1	O00487	O00487	0	2	0.4213	0	1	1	557.283	1113.56	0.48	0.00027	1.42178e+06	HCD (High Energy Collision Dissociation)	MS2	13.7149	53.329	61.0623	15125	FR_BRIN1351_PY094_BD_2.raw	0/0	2.35	0.03343	0.06451
FALSE	High	Sequest HT (A2)	Unambiguous	GQKDSYVGDEAQSKRGILTL		1	6	P60709	P63267-1; P60709; P62736; P68133; P68032; P63261	0	4	0.22	0	1	1	542.034	2165.12	-1.88	-0.00102	162139	HCD (High Energy Collision Dissociation)	MS2	50.6333	150	52.3451	12134	FR_BRIN1351_PY094_BD_2.raw	0/0	2.5	0.03343	0.06605
FALSE	High	Sequest HT (A2)	Unambiguous	RLPDIFEAQI		1	1	P08729	P08729	0	2	0.2672	0	1	1	601.332	1201.66	-0.03	-2e-05	775714	HCD (High Energy Collision Dissociation)	MS2	34.3908	143.065	87.4499	24115	FR_BRIN1351_PY094_BD_3.raw	0/0	2.62	0.03343	0.06558
FALSE	High	Sequest HT (A2)	Unambiguous	YLLPAIVHI		2	5	Q92841; P17844	Q92841-3; Q92841-1; Q92841; Q92841-2; P17844	0	2	0.3375	0	1	1	519.82	1038.63	-1.7	-0.00088	55447888	HCD (High Energy Collision Dissociation)	MS2	0.772138	1.686	91.7243	25526	FR_BRIN1351_PY094_BD_2.raw	0/0	2.4	0.03343	0.06409
FALSE	High	Sequest HT (A2)	Unambiguous	TLGPVPEI		1	1	Q99848	Q99848	0	1	0.1907	0	1	1	825.472	825.472	0.41	0.00034	438432	HCD (High Energy Collision Dissociation)	MS2	48.0867	150	76.4372	20484	FR_BRIN1351_PY094_BD_1.raw	0/0	1.94	0.03343	0.06535
FALSE	High	Sequest HT (A2)	Unambiguous	RIPDQLGYL		1	1	Q0VGL1	Q0VGL1	0	2	0.2717	0	1	1	537.802	1074.6	2.45	0.00131	474917	HCD (High Energy Collision Dissociation)	MS2	63.1288	150	67.2654	17261	FR_BRIN1351_PY094_BD_2.raw	0/0	1.84	0.03343	0.06592
FALSE	High	Sequest HT (A2)	Unambiguous	SLIGHLQTL		1	1	Q16690	Q16690	0	2	0.1502	0	1	1	491.29	981.572	-0.58	-0.00028	1.86715e+06	HCD (High Energy Collision Dissociation)	MS2	26.1614	74.947	66.7793	17125	FR_BRIN1351_PY094_BD_3.raw	0/0	2.53	0.03343	0.06543
FALSE	High	Sequest HT (A2)	Unambiguous	FAIPLIEKL		1	2	Q9NR30-1	Q9NR30-1; Q9NR30-2	0	2	0.2025	0	1	1	522.328	1043.65	-0.23	-0.00012	185819	HCD (High Energy Collision Dissociation)	MS2	65.9064	150	96.2147	27133	FR_BRIN1351_PY094_BD_1.raw	0/0	2.37	0.03343	0.06428
FALSE	High	Sequest HT (A2)	Unambiguous	HLPSSIYRL		1	2	Q9HCE1	Q9HCE1; Q9HCE1-2	0	3	0.3505	0	1	1	362.541	1085.61	-0.48	-0.00017	69787.9	HCD (High Energy Collision Dissociation)	MS2	74.1666	150	51.1052	11838	FR_BRIN1351_PY094_BD_1.raw	0/0	2.14	0.03343	0.06409
FALSE	High	Sequest HT (A2)	Unambiguous	RVPELLHRL		1	3	Q14997	Q14997-3; Q14997-2; Q14997	0	3	0.4021	0	1	1	378.236	1132.69	-0.61	-0.00023	269330	HCD (High Energy Collision Dissociation)	MS2	32.3909	150	46.0961	10169	FR_BRIN1351_PY094_BD_1.raw	0/0	3.73	0.03343	0.06489
FALSE	High	Sequest HT (A2)	Unambiguous	GLIDKVNEL		1	2	P61011-1	P61011-2; P61011-1	0	2	0.2237	0	1	1	500.788	1000.57	1.25	0.00063	1.47355e+06	HCD (High Energy Collision Dissociation)	MS2	29.6129	50.984	64.2424	16247	FR_BRIN1351_PY094_BD_3.raw	0/0	2.19	0.03343	0.06503
FALSE	High	Sequest HT (A2)	Unambiguous	RLPPPFPGL		1	3	Q13596-3	Q13596; Q13596-2; Q13596-3	0	2	0.1878	0	1	1	497.298	993.588	0.23	0.00012	497200	HCD (High Energy Collision Dissociation)	MS2	28.8714	150	75.2015	19971	FR_BRIN1351_PY094_BD_3.raw	0/0	1.97	0.03343	0.06513
FALSE	High	Sequest HT (A2)	Unambiguous	FLDPNNIPKA		1	2	Q9BVK2-1	Q9BVK2-1; Q9BVK2-2	0	2	0.387	0	1	1	564.806	1128.6	0.11	6e-05	751103	HCD (High Energy Collision Dissociation)	MS2	36.3045	150	57.5775	13969	FR_BRIN1351_PY094_BD_3.raw	0/0	2.3	0.03343	0.06565
FALSE	High	Sequest HT (A2)	Unambiguous	SVVESVFKL		1	2	P56537-1	P56537-2; P56537-1	0	1	0.2936	0	1	1	1007.58	1007.58	3.06	0.00309	260021	HCD (High Energy Collision Dissociation)	MS2	0	150	77.3735	20683	FR_BRIN1351_PY094_BD_2.raw	0/0	2.35	0.03343	0.06456
FALSE	High	Sequest HT (A2)	Unambiguous	QLIDKVWQL		1	3	Q92503-2	Q92503-1; Q92503-3; Q92503-2	0	2	0.2652	0	1	1	571.828	1142.65	-6.44	-0.00368	224455	HCD (High Energy Collision Dissociation)	MS2	66.2065	150	84.3185	23042	FR_BRIN1351_PY094_BD_2.raw	0/0	2.64	0.03343	0.06611
FALSE	High	Sequest HT (A2)	Unambiguous	AIIPYIPTL		1	3	P55060-1	P55060-4; P55060-3; P55060-1	0	1	0.0495	0	1	1	1000.61	1000.61	1.81	0.00181	284861	HCD (High Energy Collision Dissociation)	MS2	45.3252	150	111.832	32293	FR_BRIN1351_PY094_BD_1.raw	0/0	2.02	0.03343	0.0644
FALSE	High	Sequest HT (A2)	Unambiguous	RLASYLDRV		1	1	P05783	P05783	0	3	0.2745	0	1	1	364.877	1092.62	-0.32	-0.00012	518749	HCD (High Energy Collision Dissociation)	MS2	28.7259	73.241	48.5938	10876	FR_BRIN1351_PY094_BD_2.raw	0/0	3.06	0.03343	0.06576
FALSE	High	Sequest HT (A2)	Unambiguous	QLTNVILHL		1	1	Q9NQG6	Q9NQG6	0	2	0.2	0	1	1	525.819	1050.63	-0.41	-0.00022	347639	HCD (High Energy Collision Dissociation)	MS2	71.2079	150	78.1605	20962	FR_BRIN1351_PY094_BD_3.raw	0/0	2.5	0.03343	0.06462
FALSE	High	Sequest HT (A2)	Unambiguous	YLINEIDRI		1	5	Q03001-7	Q03001-14; Q03001-8; Q03001-9; Q03001-7; Q03001-3	0	2	0.326	0	1	1	574.819	1148.63	-0.93	-0.00053	804394	HCD (High Energy Collision Dissociation)	MS2	46.7286	150	75.9672	20205	FR_BRIN1351_PY094_BD_2.raw	0/0	2.73	0.03343	0.06554
FALSE	High	Sequest HT (A2)	Unambiguous	ALLEDEERVVRL		1	3	A0FGR8-6	A0FGR8-6; A0FGR8-1; A0FGR8-2	0	3	0.2941	0	1	1	481.272	1441.8	0.06	3e-05	240134	HCD (High Energy Collision Dissociation)	MS2	24.2261	150	66.0834	16884	FR_BRIN1351_PY094_BD_3.raw	0/0	2.21	0.03343	0.0652
FALSE	High	Sequest HT (A2)	Unambiguous	VVLPAPPAV		1	1	Q96S59-1	Q96S59-1	0	1	0.2355	0	1	1	862.541	862.541	1.71	0.00147	151486	HCD (High Energy Collision Dissociation)	MS2	0	150	74.7159	19809	FR_BRIN1351_PY094_BD_3.raw	0/0	2.59	0.03343	0.0649
FALSE	High	Sequest HT (A2)	Unambiguous	KITDVIIGF		1	2	P35579-1	P35579-1; P35579-2	0	2	0.1941	0	1	1	503.302	1005.6	-1.24	-0.00062	1.63305e+06	HCD (High Energy Collision Dissociation)	MS2	32.4054	60.494	84.7288	23179	FR_BRIN1351_PY094_BD_2.raw	0/0	2.73	0.03343	0.06593
FALSE	High	Sequest HT (A2)	Unambiguous	KELELITL		1	2	Q92542-1	Q92542-2; Q92542-1	0	2	0.107	0	1	2	479.793	958.578	-3.91	-0.00188	225045	HCD (High Energy Collision Dissociation)	MS2	46.1721	150	74.6857	19799	FR_BRIN1351_PY094_BD_3.raw	0/0	2.43	0.03343	0.06399
FALSE	High	Sequest HT (A2)	Unambiguous	SIISIHPKI		1	2	Q13530	Q13530; Q13530-2	0	3	0.3232	0	1	1	336.546	1007.62	-0.09	-3e-05	90096.2	HCD (High Energy Collision Dissociation)	MS2	58.4155	150	51.7119	11922	FR_BRIN1351_PY094_BD_2.raw	0/0	1.98	0.03343	0.06396
FALSE	High	Sequest HT (A2)	Unambiguous	SIVGRPRHQGVMVGM		1	6	P60709	P63267-1; P60709; P62736; P68133; P68032; P63261	0	3	0.3481	0	1	1	541.957	1623.86	0.27	0.00015	2.4814e+06	HCD (High Energy Collision Dissociation)	MS2	0	33.406	42.3494	8863	FR_BRIN1351_PY094_BD_3.raw	0/0	3.62	0.03343	0.06593
FALSE	High	Sequest HT (A2)	Unambiguous	VLTLLESEREARRLR		1	1	P62857	P62857	0	3	0.4516	0	1	1	614.365	1841.08	5.61	0.00344	111238	HCD (High Energy Collision Dissociation)	MS2	80.3188	150	47.4355	10497	FR_BRIN1351_PY094_BD_2.raw	0/0	2.48	0.03343	0.06607
FALSE	High	Sequest HT (A2)	Unambiguous	FLADDLGGL		1	1	Q96LW7-2	Q96LW7-2	0	1	0.2412	0	1	1	920.471	920.471	-1.28	-0.00118	415934	HCD (High Energy Collision Dissociation)	MS2	23.3119	150	92.6952	25879	FR_BRIN1351_PY094_BD_3.raw	0/0	2.57	0.03343	0.06609
FALSE	High	Sequest HT (A2)	Unambiguous	HLYDPKNHILPPM		1	2	Q99439	Q99439-2; Q99439	0	3	0.3346	0	1	1	525.61	1574.82	0.97	0.00051	292140	HCD (High Energy Collision Dissociation)	MS2	67.127	150	55.7577	13341	FR_BRIN1351_PY094_BD_3.raw	0/0	2.63	0.03343	0.06424
FALSE	High	Sequest HT (A2)	Unambiguous	GLADKVYFL		1	1	P27708	P27708	0	2	0.1789	0	1	1	513.287	1025.57	-0.75	-0.00038	833478	HCD (High Energy Collision Dissociation)	MS2	39.0958	141.025	80.6138	21903	FR_BRIN1351_PY094_BD_1.raw	0/0	3.13	0.03343	0.06484
FALSE	High	Sequest HT (A2)	Unambiguous	LLIGHLERV		1	1	Q92621	Q92621	0	3	0.2671	0	1	1	350.554	1049.65	0.51	0.00018	277374	HCD (High Energy Collision Dissociation)	MS2	24.2152	150	53.0587	12381	FR_BRIN1351_PY094_BD_2.raw	0/0	2.77	0.03343	0.06552
FALSE	High	Sequest HT (A2)	Unambiguous	KLFEDELTL		1	1	O95202-1	O95202-1	0	2	0.2667	0	1	1	554.299	1107.59	-3	-0.00166	220641	HCD (High Energy Collision Dissociation)	MS2	75.8702	150	79.1467	21295	FR_BRIN1351_PY094_BD_3.raw	0/0	2.4	0.03343	0.06585
FALSE	High	Sequest HT (A2)	Unambiguous	RLLDVLAPL		1	1	P39060-2	P39060-2	0	2	0.1635	0	1	1	505.323	1009.64	-2.13	-0.00108	15537670	HCD (High Energy Collision Dissociation)	MS2	0.884132	6.813	90.0078	24973	FR_BRIN1351_PY094_BD_3.raw	0/0	2.08	0.03343	0.0657
FALSE	High	Sequest HT (A2)	Unambiguous	RVMEYINRL		1	2	Q00610-1	Q00610-1; Q00610-2	0	2	0.3086	0	1	1	597.327	1193.65	0.4	0.00024	911589	HCD (High Energy Collision Dissociation)	MS2	8.06279	113.649	51.5344	11981	FR_BRIN1351_PY094_BD_1.raw	0/0	2.56	0.03343	0.06392
FALSE	High	Sequest HT (A2)	Unambiguous	KLLLRLPSL		1	4	P10589	P24468-3; P24468; P10589; P24468-2	0	2	0.2621	0	1	1	526.864	1052.72	1.06	0.00056	287914	HCD (High Energy Collision Dissociation)	MS2	76.4776	150	73.6867	19567	FR_BRIN1351_PY094_BD_1.raw	0/0	2.48	0.03343	0.0655
FALSE	High	Sequest HT (A2)	Unambiguous	ALLSAVTRL		1	6	P26232	P26232-3; P35221; P26232; P26232-2; P26232-5; P35221-2	0	2	0.1285	0	1	1	472.301	943.594	0.91	0.00043	275935	HCD (High Energy Collision Dissociation)	MS2	27.0588	150	68.9665	17968	FR_BRIN1351_PY094_BD_1.raw	0/0	2.49	0.03343	0.06424
FALSE	High	Sequest HT (A2)	Unambiguous	ALGFYPAEITL		2	61	P05534; P30504	P05534; P30511-1; P30484; P30479; P01889; Q31612; P13746; P30492; P30485; P30455; P30443; P18465; Q95604; P30499; Q29940; Q29718; Q29960-2; P30447; Q29960; Q29836; P13747; P10319; P30511-3; P30464; Q29963; Q04826; P16188; P30490; Q29865; P01893; Q07000; P03989; P30491; P04222; P30493; Q9TNN7; Q95365; P30462; P30461; P30487; P13746-2; P30498; P30460; P30505; P04439; P30483; P30495; P10321; P30480;…	0	2	0.1478	0	1	1	597.823	1194.64	-1.19	-0.00071	168883	HCD (High Energy Collision Dissociation)	MS2	45.5371	150	111.108	32049	FR_BRIN1351_PY094_BD_3.raw	0/0	2.3	0.03343	0.06614
FALSE	High	Sequest HT (A2)	Unambiguous	ALNEKLVNL		1	1	O00303	O00303	0	2	0.3283	0	1	1	507.303	1013.6	0.56	0.00028	5368106	HCD (High Energy Collision Dissociation)	MS2	20.2922	17.082	59.1741	14602	FR_BRIN1351_PY094_BD_1.raw	0/0	3.29	0.03343	0.06608
FALSE	High	Sequest HT (A2)	Unambiguous	MLPKDIAKL		1	1	P61024	P61024	0	2	0.15	0	1	1	514.813	1028.62	2.23	0.00115	182645	HCD (High Energy Collision Dissociation)	MS2	65.545	150	52.2988	12118	FR_BRIN1351_PY094_BD_2.raw	0/0	1.8	0.03343	0.06406
FALSE	High	Sequest HT (A2)	Unambiguous	KELELLTI		1	2		Q3C1V1-1; Q3C1V1-2	0	2	0.107	0	1	1	479.793	958.578	-3.91	-0.00188	225045	HCD (High Energy Collision Dissociation)	MS2	46.1721	150	74.6857	19799	FR_BRIN1351_PY094_BD_3.raw	0/0	2.43	0.03343	0.06399
FALSE	High	Sequest HT (A2)	Unambiguous	RIIPWIQQL		1	1	O60244	O60244	0	2	0.417	0	1	1	583.855	1166.7	-1.19	-0.00069	278354	HCD (High Energy Collision Dissociation)	MS2	63.1538	150	87.8751	24238	FR_BRIN1351_PY094_BD_2.raw	0/0	2.35	0.03343	0.06413
FALSE	High	Sequest HT (A2)	Unambiguous	SKDNEGSWFRSLFVHKVD		1	1	Q9BPW8	Q9BPW8	0	4	0.4034	0	1	1	538.521	2151.06	-0.39	-0.00021	219266	HCD (High Energy Collision Dissociation)	MS2	45.8427	150	70.0959	18350	FR_BRIN1351_PY094_BD_1.raw	0/0	2.95	0.03343	0.06465
FALSE	High	Sequest HT (A2)	Unambiguous	KVADYIPQL		1	2	O94925-1	O94925-3; O94925-1	0	2	0.2365	0	1	1	523.798	1046.59	-0.24	-0.00013	331410	HCD (High Energy Collision Dissociation)	MS2	55.8083	150	71.2354	18614	FR_BRIN1351_PY094_BD_2.raw	0/0	2.96	0.03398	0.06637
FALSE	High	Sequest HT (A2)	Unambiguous	KIFDEILVNA		1	6	Q02880	P11388-1; Q02880-2; Q02880; P11388-2; P11388-3; P11388-4	0	2	0.2955	0	1	1	581.329	1161.65	-0.3	-0.00018	605287	HCD (High Energy Collision Dissociation)	MS2	48.4367	136.003	78.5009	21182	FR_BRIN1351_PY094_BD_1.raw	0/0	2.64	0.03398	0.06636
FALSE	High	Sequest HT (A2)	Unambiguous	RLPDTALPTL		1	4	P57737-3	P57737; P57737-4; P57737-3; P57737-2	0	2	0.2525	0	1	1	548.822	1096.64	0.84	0.00046	341332	HCD (High Energy Collision Dissociation)	MS2	79.4825	111.276	69.4412	18032	FR_BRIN1351_PY094_BD_3.raw	0/0	2.02	0.03398	0.06639
FALSE	High	Sequest HT (A2)	Unambiguous	SLIGHLQTL		1	1	Q16690	Q16690	0	2	0.1783	0	1	1	491.291	981.574	0.98	0.00048	798866	HCD (High Energy Collision Dissociation)	MS2	33.5267	150	67.0583	17317	FR_BRIN1351_PY094_BD_1.raw	0/0	2.58	0.03443	0.06682
FALSE	High	Sequest HT (A2)	Selected	NKQSVFTRMAVMKALN		1	1	Q3MIT2	Q3MIT2	0	3		0.0038	2	2	613.334	1837.99	5.18	0.00317	360661	HCD (High Energy Collision Dissociation)	MS2	94.0079	38.722	98.4787	27819	FR_BRIN1351_PY094_BD_3.raw	0/0	5.31	0.03443	0.0666
FALSE	High	Sequest HT (A2)	Unambiguous	RIAEFTTNL		1	1	P35579-1	P35579-1	0	2	0.2595	0	1	1	532.79	1064.57	0.05	2e-05	848448	HCD (High Energy Collision Dissociation)	MS2	22.3925	92.088	59.0497	14472	FR_BRIN1351_PY094_BD_3.raw	0/0	2.62	0.03443	0.0669
FALSE	High	Sequest HT (A2)	Unambiguous	RVIDYILDL		1	1	Q02535	Q02535	0	2	0.2095	0	1	1	560.324	1119.64	0.07	4e-05	1744676	HCD (High Energy Collision Dissociation)	MS2	11.7307	56.927	98.2533	27811	FR_BRIN1351_PY094_BD_1.raw	0/0	2.53	0.03443	0.06691
FALSE	High	Sequest HT (A2)	Unambiguous	KVPPFTFHV		1	3	Q6NZI2-1	Q6NZI2-3; Q6NZI2-2; Q6NZI2-1	0	3	0.4089	0	1	1	357.871	1071.6	0.74	0.00026	428608	HCD (High Energy Collision Dissociation)	MS2	48.039	150	61.572	15419	FR_BRIN1351_PY094_BD_1.raw	0/0	2.47	0.03443	0.06688
FALSE	High	Sequest HT (A2)	Unambiguous	IIFVPVPQL		1	1	P62081	P62081	0	1	0.3563	0	1	1	1025.64	1025.64	0.62	0.00063	74651.6	HCD (High Energy Collision Dissociation)	MS2	0	150	112.235	32327	FR_BRIN1351_PY094_BD_2.raw	0/0	2.47	0.03443	0.0668
FALSE	High	Sequest HT (A2)	Unambiguous	KESEVFYEL		1	3	Q16665-3	Q16665-2; Q16665-1; Q16665-3	0	2	0.092	0	1	1	572.281	1143.55	-1.62	-0.00093	701743	HCD (High Energy Collision Dissociation)	MS2	35.7849	150	66.3606	16949	FR_BRIN1351_PY094_BD_2.raw	0/0	2.61	0.03443	0.0666
FALSE	High	Sequest HT (A2)	Unambiguous	KIIDIFTTL		1	1	Q8TE73	Q8TE73	0	2	0.3097	0	1	1	532.324	1063.64	0.62	0.00033	434813	HCD (High Energy Collision Dissociation)	MS2	36.0465	150	95.3764	26755	FR_BRIN1351_PY094_BD_2.raw	0/0	3.1	0.03458	0.06737
FALSE	High	Sequest HT (A2)	Unambiguous	SLLDKIIGA		1	2	Q6NZI2-1	Q6NZI2-2; Q6NZI2-1	0	2	0.0968	0	1	1	465.287	929.567	0.62	0.00029	496489	HCD (High Energy Collision Dissociation)	MS2	25.7364	150	85.6008	23598	FR_BRIN1351_PY094_BD_1.raw	0/0	3.1	0.03458	0.0675
FALSE	High	Sequest HT (A2)	Unambiguous	AVQEKVFEL		1	3	Q06323-2	Q06323-3; Q06323-2; Q06323-1	0	2	0.3	0	1	1	531.796	1062.58	1.67	0.00089	2.01442e+06	HCD (High Energy Collision Dissociation)	MS2	16.7006	44.886	61.4411	15257	FR_BRIN1351_PY094_BD_2.raw	0/0	2.6	0.03458	0.0676
FALSE	High	Sequest HT (A2)	Unambiguous	FVCDIRPEI		1	1	O75348	O75348	0	2	0.3073	0	1	1	546.279	1091.55	-4.29	-0.00234	528354	HCD (High Energy Collision Dissociation)	MS2	66.7462	150	74.4268	19711	FR_BRIN1351_PY094_BD_3.raw	0/0	2.05	0.03458	0.06711
FALSE	High	Sequest HT (A2)	Unambiguous	LLYDAEIHL		1	1	P17301	P17301	0	2	0.1129	0	1	1	543.795	1086.58	-0.95	-0.00052	551046	HCD (High Energy Collision Dissociation)	MS2	56.8965	70.919	79.8888	21654	FR_BRIN1351_PY094_BD_1.raw	0/0	1.86	0.03458	0.06733
FALSE	High	Sequest HT (A2)	Unambiguous	PRALHFL		1	4	P36956-4	P36956-2; P36956; P36956-3; P36956-4	0	2	0.104	0	1	1	427.257	853.507	3.05	0.0013	213637	HCD (High Energy Collision Dissociation)	MS2	43.2789	150	63.6607	16045	FR_BRIN1351_PY094_BD_3.raw	0/0	1.73	0.03458	0.0671
FALSE	High	Sequest HT (A2)	Unambiguous	KLPSFGPYL		1	1	Q12882-1	Q12882-1	0	2	0.2647	0	1	1	511.289	1021.57	-0.83	-0.00042	190949	HCD (High Energy Collision Dissociation)	MS2	65.8256	150	79.2173	21319	FR_BRIN1351_PY094_BD_3.raw	0/0	2.38	0.03458	0.06757
FALSE	High	Sequest HT (A2)	Unambiguous	KLIPFLEKL		1	2	Q05D32	Q05D32-2; Q05D32	0	3	0.2857	0	1	1	367.573	1100.71	-1.96	-0.00072	150003	HCD (High Energy Collision Dissociation)	MS2	18.602	150	75.908	20208	FR_BRIN1351_PY094_BD_3.raw	0/0	3.15	0.03458	0.0671
FALSE	High	Sequest HT (A2)	Unambiguous	ALFPGDVDRL		1	1	P11216	P11216	0	2	0.3533	0	1	1	551.798	1102.59	0.02	1e-05	186766	HCD (High Energy Collision Dissociation)	MS2	73.9153	150	73.4962	19379	FR_BRIN1351_PY094_BD_2.raw	0/0	1.84	0.03458	0.06748
FALSE	High	Sequest HT (A2)	Unambiguous	MLPKDIAKL		1	1	P61024	P61024	0	3	0.1	0	1	1	343.544	1028.62	0.82	0.00028	205130	HCD (High Energy Collision Dissociation)	MS2	42.793	150	52.2653	12227	FR_BRIN1351_PY094_BD_1.raw	0/0	2.2	0.03458	0.06722
FALSE	High	Sequest HT (A2)	Unambiguous	FLLPMFERL		1	2	Q8TDD1-2	Q8TDD1; Q8TDD1-2	0	2	0.0988	0	1	1	583.325	1165.64	-1.02	-0.00059	547683	HCD (High Energy Collision Dissociation)	MS2	71.9799	150	105.28	30124	FR_BRIN1351_PY094_BD_3.raw	0/0	1.62	0.03458	0.06757
FALSE	High	Sequest HT (A2)	Unambiguous	FFLDIYHNV		1	1	Q14204	Q14204	0	2	0.4	0	1	1	584.295	1167.58	-1.27	-0.00074	219404	HCD (High Energy Collision Dissociation)	MS2	49.351	150	90.7215	25306	FR_BRIN1351_PY094_BD_1.raw	0/0	1.7	0.03458	0.06747
FALSE	High	Sequest HT (A2)	Unambiguous	QLVDIIEKV		1	3	P61289-2	P61289-2; P61289-3; P61289-1	0	2	0.2133	0	1	1	528.819	1056.63	1.38	0.00073	280983	HCD (High Energy Collision Dissociation)	MS2	67.9594	150	77.5743	20767	FR_BRIN1351_PY094_BD_3.raw	0/0	3	0.03458	0.06732
FALSE	High	Sequest HT (A2)	Unambiguous	HVLDTLIQL		1	3	Q7Z6Z7	Q7Z6Z7-2; Q7Z6Z7; Q7Z6Z7-3	0	2	0.2945	0	1	1	526.311	1051.61	-0.65	-0.00034	1.37314e+06	HCD (High Energy Collision Dissociation)	MS2	31.2277	100.477	85.7665	23530	FR_BRIN1351_PY094_BD_2.raw	0/0	2.92	0.03458	0.06719
FALSE	High	Sequest HT (A2)	Unambiguous	FLITILDHL		1	4	Q13613-1	Q13613-2; Q13614-1; Q13613-1; Q13614-2	0	2	0.2738	0	1	1	542.825	1084.64	1.98	0.00108	565372	HCD (High Energy Collision Dissociation)	MS2	24.3729	150	107.625	30899	FR_BRIN1351_PY094_BD_3.raw	0/0	2.52	0.03458	0.06752
FALSE	High	Sequest HT (A2)	Unambiguous	ALPEIFTEL		1	3	P41091	P41091; Q2VIR3-1; Q2VIR3-2	0	1	0.0459	0	1	1	1032.57	1032.57	5.76	0.00595	1111449	HCD (High Energy Collision Dissociation)	MS2	0	150	111.595	32115	FR_BRIN1351_PY094_BD_2.raw	0/0	1.96	0.03458	0.06748
FALSE	High	Sequest HT (A2)	Unambiguous	KLMEEIREL		1	2	Q9H582-1	Q9H582-2; Q9H582-1	0	2	0.1446	0	1	1	580.823	1160.64	3.22	0.00187	243681	HCD (High Energy Collision Dissociation)	MS2	48.275	150	54.7959	13010	FR_BRIN1351_PY094_BD_3.raw	0/0	1.66	0.03458	0.06726
FALSE	High	Sequest HT (A2)	Unambiguous	RLAVYIDRV		1	4	P02545	P02545-6; P02545-2; P02545; P02545-3	0	2	0.3775	0	1	1	552.83	1104.65	0.1	5e-05	1249668	HCD (High Energy Collision Dissociation)	MS2	43.1048	82.902	50.0171	11473	FR_BRIN1351_PY094_BD_1.raw	0/0	2.49	0.03458	0.06749
FALSE	High	Sequest HT (A2)	Unambiguous	RLPDQFSKL		1	6	Q8TEU7-4	Q8TEU7-5; Q8TEU7-2; Q8TEU7-3; Q8TEU7-6; Q8TEU7; Q8TEU7-4	0	2	0.1179	0	1	1	552.314	1103.62	-0.44	-0.00024	271169	HCD (High Energy Collision Dissociation)	MS2	66.3366	150	51.0673	11826	FR_BRIN1351_PY094_BD_1.raw	0/0	2.12	0.03458	0.06726
FALSE	High	Sequest HT (A2)	Unambiguous	FLDPDRHFL		1	1	Q6ZRV2	Q6ZRV2	0	3	0.2632	0	1	1	387.201	1159.59	-0.2	-8e-05	324597	HCD (High Energy Collision Dissociation)	MS2	11.5139	150	61.2545	15310	FR_BRIN1351_PY094_BD_1.raw	0/0	2.28	0.03512	0.06796
FALSE	High	Sequest HT (A2)	Unambiguous	PVQPAVLQVHQTS		1	1	O95810	O95810	0	3	0.3	0	1	1	468.593	1403.77	0.78	0.00036	194589	HCD (High Energy Collision Dissociation)	MS2	24.4498	150	48.1227	10723	FR_BRIN1351_PY094_BD_2.raw	0/0	2.9	0.03512	0.068
FALSE	High	Sequest HT (A2)	Unambiguous	KLLETIDQL		1	6	P12814-4	P35609-2; P12814-2; P12814-1; P12814-3; P12814-4; P35609	0	2	0.1479	0	1	1	536.815	1072.62	-1.07	-0.00057	1.0836e+06	HCD (High Energy Collision Dissociation)	MS2	53.6225	91.609	68.4927	17684	FR_BRIN1351_PY094_BD_2.raw	0/0	2.57	0.03512	0.06794
FALSE	High	Sequest HT (A2)	Unambiguous	YLLPAIVHI		2	5	Q92841; P17844	Q92841-3; Q92841-1; Q92841; Q92841-2; P17844	0	2	0.3287	0	1	1	519.82	1038.63	-2.17	-0.00113	43212416	HCD (High Energy Collision Dissociation)	MS2	1.13525	2.082	91.6771	25533	FR_BRIN1351_PY094_BD_3.raw	0/0	2.16	0.03531	0.06873
FALSE	High	Sequest HT (A2)	Unambiguous	KIVDFSYSV		1	3	O60566-3	O60566-3; O60566-2; O60566	0	2	0.4164	0	1	1	529.281	1057.55	-1.38	-0.00073	365396	HCD (High Energy Collision Dissociation)	MS2	46.9421	150	65.9586	16811	FR_BRIN1351_PY094_BD_2.raw	0/0	2.93	0.03531	0.06838
FALSE	High	Sequest HT (A2)	Unambiguous	KLIPGLNNL		1	3	Q8TEL6	Q8TEL6; Q8TEL6-3; Q8TEL6-2	0	2	0.3448	0	1	1	491.308	981.608	-1.02	-0.0005	812076	HCD (High Energy Collision Dissociation)	MS2	20.8868	150	67.9889	17634	FR_BRIN1351_PY094_BD_1.raw	0/0	2.9	0.03531	0.06869
FALSE	High	Sequest HT (A2)	Unambiguous	GKLVSESSDVLPK		1	2	P05787-2	P05787-2; P05787	0	3	0.3184	0	1	1	453.589	1358.75	-0.79	-0.00036	60290.1	HCD (High Energy Collision Dissociation)	MS2	45.7131	150	42.7914	9002	FR_BRIN1351_PY094_BD_3.raw	0/0	2.67	0.03531	0.06871
FALSE	High	Sequest HT (A2)	Unambiguous	LLIDELNKL		1	2	Q9NQW6	Q9NQW6; Q9NQW6-2	0	2	0.2632	0	1	1	535.826	1070.65	-0.03	-2e-05	1.18157e+06	HCD (High Energy Collision Dissociation)	MS2	22.4437	65.691	87.9353	24379	FR_BRIN1351_PY094_BD_1.raw	0/0	2.09	0.03531	0.06814
FALSE	High	Sequest HT (A2)	Unambiguous	KITDVIIGF		1	2	P35579-1	P35579-1; P35579-2	0	2	0.2317	0	1	1	503.302	1005.6	-1.17	-0.00059	475811	HCD (High Energy Collision Dissociation)	MS2	37.9246	150	85.8572	23684	FR_BRIN1351_PY094_BD_1.raw	0/0	2.46	0.03531	0.06859
FALSE	High	Sequest HT (A2)	Unambiguous	KVIDYVPGI		1	1	Q7Z3E1	Q7Z3E1	0	2	0.1319	0	1	1	502.296	1003.59	3.29	0.00165	401348	HCD (High Energy Collision Dissociation)	MS2	72.3301	150	67.6046	17501	FR_BRIN1351_PY094_BD_1.raw	0/0	2.73	0.03531	0.06885
FALSE	High	Sequest HT (A2)	Unambiguous	RLLEATSYL		1	2	O60341-2	O60341-2; O60341	0	2	0.3156	0	1	1	533.301	1065.59	0.15	8e-05	1.4479e+06	HCD (High Energy Collision Dissociation)	MS2	22.5514	63.776	65.5404	16699	FR_BRIN1351_PY094_BD_3.raw	0/0	2.44	0.03531	0.06871
FALSE	High	Sequest HT (A2)	Unambiguous	DTAKKPIIGILMQKCRNK		1	1	Q92820	Q92820	0	4	0.4253	0	1	1	515.049	2057.17	0.98	0.0005	134639	HCD (High Energy Collision Dissociation)	MS2	42.3866	150	48.7521	10961	FR_BRIN1351_PY094_BD_3.raw	0/0	4.35	0.03531	0.06906
FALSE	High	Sequest HT (A2)	Unambiguous	RLLEDGEDFNL		1	1	P05783	P05783	0	2	0.4834	0	1	1	660.827	1320.65	2.29	0.00151	258025	HCD (High Energy Collision Dissociation)	MS2	42.7855	150	73.726	19580	FR_BRIN1351_PY094_BD_1.raw	0/0	2.71	0.03531	0.06812
FALSE	High	Sequest HT (A2)	Unambiguous	FIFSDTHEL		1	1	Q9UKK3	Q9UKK3	0	2	0.2584	0	1	1	554.769	1108.53	-0.9	-0.0005	1426126	HCD (High Energy Collision Dissociation)	MS2	27.2559	139.333	71.6658	18788	FR_BRIN1351_PY094_BD_3.raw	0/0	1.78	0.03531	0.06898
FALSE	High	Sequest HT (A2)	Unambiguous	KIAESIPYL		1	2	Q12797	Q12797-10; Q12797	0	2	0.1826	0	1	1	517.3	1033.59	0	0	448585	HCD (High Energy Collision Dissociation)	MS2	45.6008	129.961	68.2954	17646	FR_BRIN1351_PY094_BD_3.raw	0/0	2.41	0.03531	0.06823
FALSE	High	Sequest HT (A2)	Unambiguous	TVLGKIWKL		1	1	Q9H4M9	Q9H4M9	0	2	0.0505	0	1	1	529.342	1057.68	-0.6	-0.00032	2.30304e+06	HCD (High Energy Collision Dissociation)	MS2	14.7433	46.828	66.4042	17092	FR_BRIN1351_PY094_BD_1.raw	0/0	2.18	0.03531	0.06878
FALSE	High	Sequest HT (A2)	Unambiguous	RQYAKDIGFIKLD		1	1	P62273-1	P62273-1	0	4	0.2948	0	1	1	392.471	1566.86	-1.6	-0.00063	326330	HCD (High Energy Collision Dissociation)	MS2	48.7306	150	55.5101	13221	FR_BRIN1351_PY094_BD_2.raw	0/0	2.68	0.03531	0.06904
FALSE	High	Sequest HT (A2)	Unambiguous	TLTNIIHNL		1	1	Q9P0S3	Q9P0S3	0	2	0.1512	0	1	1	519.801	1038.59	-0.05	-3e-05	884284	HCD (High Energy Collision Dissociation)	MS2	58.0143	71.314	70.362	18343	FR_BRIN1351_PY094_BD_3.raw	0/0	1.72	0.03531	0.06909
FALSE	High	Sequest HT (A2)	Unambiguous	KILSELFTV		1	1	Q7L622	Q7L622	0	2	0.2054	0	1	1	525.317	1049.63	1.81	0.00095	581006	HCD (High Energy Collision Dissociation)	MS2	45.8078	150	83.1512	22767	FR_BRIN1351_PY094_BD_1.raw	0/0	2.58	0.03531	0.06867
FALSE	High	Sequest HT (A2)	Unambiguous	RLNKVISEL		1	1	P05387	P05387	0	2	0.2833	0	1	1	536.33	1071.65	0.07	4e-05	797957	HCD (High Energy Collision Dissociation)	MS2	49.5466	132.802	45.8422	10085	FR_BRIN1351_PY094_BD_1.raw	0/0	2.4	0.03531	0.06861
FALSE	High	Sequest HT (A2)	Unambiguous	FVTPKVIKL		1	2	Q9UPY3	Q9UPY3; Q9UPY3-2	0	3	0.2871	0	1	1	348.898	1044.68	-0.87	-0.0003	187352	HCD (High Energy Collision Dissociation)	MS2	57.7678	150	57.168	13913	FR_BRIN1351_PY094_BD_1.raw	0/0	2.09	0.03579	0.06933
FALSE	High	Sequest HT (A2)	Unambiguous	TGPNLHGLFGR		1	1	P99999	P99999	0	3	0.4327	0	1	1	390.212	1168.62	-0.6	-0.00023	15844789	HCD (High Energy Collision Dissociation)	MS2	0	5.419	55.6868	13282	FR_BRIN1351_PY094_BD_2.raw	0/0	3.49	0.03579	0.06919
FALSE	High	Sequest HT (A2)	Unambiguous	MLPKDIAKL		1	1	P61024	P61024	0	3	0.1119	0	1	1	343.544	1028.62	-0.16	-5e-05	3.31714e+06	HCD (High Energy Collision Dissociation)	MS2	4.73261	27.64	52.9883	12477	FR_BRIN1351_PY094_BD_1.raw	0/0	2.68	0.03579	0.06943
FALSE	High	Sequest HT (A2)	Unambiguous	FVLDKVPFL		1	2	Q9NQW6	Q9NQW6; Q9NQW6-2	0	2	0.3182	0	1	1	539.32	1077.63	-1.56	-0.00084	907697	HCD (High Energy Collision Dissociation)	MS2	66.3264	150	99.0831	28088	FR_BRIN1351_PY094_BD_1.raw	0/0	2.64	0.03579	0.0694
FALSE	High	Sequest HT (A2)	Unambiguous	SAQGSDVSLTACKV		2	12	P05534; P01892	P05534; P01892; P13746; P01891; P30455; P30443; P30447; P16188; Q09160; P13746-2; P04439; P10316	0	2	0.5935	0	1	1	683.336	1365.66	-2.74	-0.00187	139937	HCD (High Energy Collision Dissociation)	MS2	39.1735	150	52.8662	12315	FR_BRIN1351_PY094_BD_2.raw	0/0	2.78	0.03579	0.06924
FALSE	High	Sequest HT (A2)	Unambiguous	KLDDFIKNL		1	3	Q5JU85-2	Q5JU85-2; Q5JU85-3; Q5JU85-1	0	2	0.2281	0	1	1	553.315	1105.62	-2.22	-0.00123	167230	HCD (High Energy Collision Dissociation)	MS2	66.6113	150	72.2617	18963	FR_BRIN1351_PY094_BD_2.raw	0/0	2.63	0.03614	0.06982
FALSE	High	Sequest HT (A2)	Unambiguous	GAGAPVYL		1	12	Q9BTM1-2	Q7L7L0; Q96QV6; Q8IUE6; P04908; Q93077; Q99878; Q96KK5; Q9BTM1-2; Q9BTM1-1; P16104; P20671; P0C0S8	0	1	0.1394	0	1	1	747.403	747.403	-0.66	-0.00049	2.93212e+06	HCD (High Energy Collision Dissociation)	MS2	2.9212	56.509	61.8691	15430	FR_BRIN1351_PY094_BD_3.raw	0/0	2.08	0.03614	0.07013
FALSE	High	Sequest HT (A2)	Unambiguous	PRAIVEYRDLDAPDDVDFF		1	5	Q9BXP5	Q9BXP5-4; Q9BXP5-5; Q9BXP5-3; Q9BXP5; Q9BXP5-2	0	3	0.5225	0	1	1	751.702	2253.09	3.47	0.00261	153630	HCD (High Energy Collision Dissociation)	MS2	20.7192	150	87.0621	23966	FR_BRIN1351_PY094_BD_2.raw	0/0	3.77	0.03614	0.06961
FALSE	High	Sequest HT (A2)	Unambiguous	FLYAGHIFL		1	1	Q66K64	Q66K64	0	2	0.2876	0	1	1	540.796	1080.58	-3.49	-0.00188	454877	HCD (High Energy Collision Dissociation)	MS2	47.537	150	87.9084	24249	FR_BRIN1351_PY094_BD_2.raw	0/0	2.26	0.03614	0.07001
FALSE	High	Sequest HT (A2)	Unambiguous	KLMDLDVEQL		1	1	P12004	P12004	0	2	0.2217	0	1	1	602.319	1203.63	1.73	0.00104	343620	HCD (High Energy Collision Dissociation)	MS2	74.0616	150	78.7193	21137	FR_BRIN1351_PY094_BD_2.raw	0/0	2.12	0.03614	0.07009
FALSE	High	Sequest HT (A2)	Unambiguous	SLADIAQKL		1	2	O43242	O43242-2; O43242	0	2	0.2245	0	1	1	479.782	958.558	0.87	0.00042	538617	HCD (High Energy Collision Dissociation)	MS2	38.9366	150	69.885	18181	FR_BRIN1351_PY094_BD_3.raw	0/0	2.94	0.03614	0.06992
FALSE	High	Sequest HT (A2)	Unambiguous	SGFSGVIRL		1	2	P11309	P11309; P11309-2	0	2	0.2617	0	1	1	468.269	935.53	-1.07	-0.0005	196552	HCD (High Energy Collision Dissociation)	MS2	51.7999	150	68.4382	17696	FR_BRIN1351_PY094_BD_3.raw	0/0	2.14	0.03614	0.0697
FALSE	High	Sequest HT (A2)	Unambiguous	PVQPAVLQVHQTS		1	1	O95810	O95810	0	3	0.25	0	1	1	468.593	1403.76	0.45	0.00021	175041	HCD (High Energy Collision Dissociation)	MS2	15.237	150	48.0709	10826	FR_BRIN1351_PY094_BD_1.raw	0/0	2.64	0.03614	0.06955
FALSE	High	Sequest HT (A2)	Unambiguous	SINDKIIEL		2	8	Q12772; P36956-4	Q12772-2; Q12772; P36956-2; P36956; P36956-6; P36956-3; P36956-5; P36956-4	0	2	0.0823	0	1	1	522.8	1044.59	-0.93	-0.00049	191448	HCD (High Energy Collision Dissociation)	MS2	82.8611	150	66.2253	16902	FR_BRIN1351_PY094_BD_2.raw	0/0	2.31	0.03614	0.06989
FALSE	High	Sequest HT (A2)	Unambiguous	KLLDLMPRL		1	2	Q96HW7	Q96HW7-4; Q96HW7	0	2	0.2591	0	1	1	549.838	1098.67	-1.25	-0.00068	321448	HCD (High Energy Collision Dissociation)	MS2	57.6898	150	79.6084	21437	FR_BRIN1351_PY094_BD_2.raw	0/0	2.74	0.03614	0.06967
FALSE	High	Sequest HT (A2)	Unambiguous	TLDGLPPLRL		1	1	Q8TAP8	Q8TAP8	0	2	0.2877	0	1	1	547.831	1094.66	-1.04	-0.00057	1.4509e+06	HCD (High Energy Collision Dissociation)	MS2	39.6884	61.015	84.3066	23160	FR_BRIN1351_PY094_BD_1.raw	0/0	2.92	0.03666	0.07028
FALSE	High	Sequest HT (A2)	Unambiguous	KLIPFLEKL		1	2	Q05D32	Q05D32-2; Q05D32	0	2	0.0574	0	1	1	550.859	1100.71	1.9	0.00105	341900	HCD (High Energy Collision Dissociation)	MS2	63.6587	150	76.2554	20325	FR_BRIN1351_PY094_BD_3.raw	0/0	2.44	0.03666	0.07023
FALSE	High	Sequest HT (A2)	Unambiguous	KITDVIIGF		1	2	P35579-1	P35579-1; P35579-2	0	2	0.1525	0	1	1	503.302	1005.6	-0.39	-0.00019	233108	HCD (High Energy Collision Dissociation)	MS2	65.7968	150	86.3519	23727	FR_BRIN1351_PY094_BD_2.raw	0/0	2.36	0.03666	0.07016
FALSE	High	Sequest HT (A2)	Unambiguous	QLDDLKVEL		1	1	P42766	P42766	0	2	0.0246	0	1	1	536.797	1072.59	-1.18	-0.00063	3.34105e+06	HCD (High Energy Collision Dissociation)	MS2	40.2568	19.24	71.4163	18676	FR_BRIN1351_PY094_BD_2.raw	0/0	2.03	0.03678	0.07072
FALSE	High	Sequest HT (A2)	Unambiguous	FLITILDHL		1	4	Q13613-1	Q13613-2; Q13614-1; Q13613-1; Q13614-2	0	2	0.2562	0	1	1	542.827	1084.65	5.59	0.00303	326698	HCD (High Energy Collision Dissociation)	MS2	25.6421	150	107.655	30812	FR_BRIN1351_PY094_BD_2.raw	0/0	2.42	0.03678	0.07058
FALSE	High	Sequest HT (A2)	Unambiguous	AAAWPLLL		1	4	P15151-1	P15151-3; P15151-4; P15151-1; P15151-2	0	1	0.185	0	1	1	854.512	854.512	-2.24	-0.00192	696046	HCD (High Energy Collision Dissociation)	MS2	39.5204	150	114.131	32954	FR_BRIN1351_PY094_BD_2.raw	0/0	2	0.03678	0.07074
FALSE	High	Sequest HT (A2)	Unambiguous	NLPTSLEGL		1	3	Q13045-1	Q13045-1; Q13045-3; Q13045-2	0	1	0.2061	0	1	1	943.51	943.51	0.68	0.00064	299642	HCD (High Energy Collision Dissociation)	MS2	0	150	82.2099	22339	FR_BRIN1351_PY094_BD_3.raw	0/0	2.28	0.03678	0.07077
FALSE	High	Sequest HT (A2)	Unambiguous	IIFVPVPQL		1	1	P62081	P62081	0	2	0.2629	0	1	1	513.323	1025.64	-0.29	-0.00015	252901	HCD (High Energy Collision Dissociation)	MS2	37.5198	150	112.196	32314	FR_BRIN1351_PY094_BD_2.raw	0/0	2.32	0.03678	0.07075
FALSE	High	Sequest HT (A2)	Unambiguous	GIVGVFVKL		1	1	O00151	O00151	0	2	0.3727	0	1	1	466.303	931.598	0.46	0.00022	1.04098e+06	HCD (High Energy Collision Dissociation)	MS2	13.8986	106.221	83.135	22652	FR_BRIN1351_PY094_BD_3.raw	0/0	2.2	0.03678	0.07066
FALSE	High	Sequest HT (A2)	Unambiguous	SLLEKSLGL		1	2	O43324-1	O43324-1; O43324-2	0	2	0.0896	0	1	1	480.291	959.576	-1.5	-0.00072	3.7092e+06	HCD (High Energy Collision Dissociation)	MS2	1.25435	26.443	71.4757	18723	FR_BRIN1351_PY094_BD_3.raw	0/0	2.68	0.03678	0.07109
FALSE	High	Sequest HT (A2)	Unambiguous	FLADPVSNM		1	6	Q5BJH7	Q5BJH7-3; Q5BJH7-5; Q5BJH7-6; Q5BJH7-2; Q5BJH7; Q5BJH7-4	0	2	0.4162	0	1	1	497.239	993.47	-0.74	-0.00037	646485	HCD (High Energy Collision Dissociation)	MS2	57.8519	81.611	75.7337	20149	FR_BRIN1351_PY094_BD_3.raw	0/0	1.85	0.03678	0.07077
FALSE	High	Sequest HT (A2)	Unambiguous	QLLEKVIEL		1	6	Q9NTX5	Q9NTX5-3; Q9NTX5-6; Q9NTX5; Q9NTX5-2; Q9NTX5-5; Q9NTX5-4	0	2	0.2277	0	1	1	542.834	1084.66	-0.84	-0.00046	1.70989e+06	HCD (High Energy Collision Dissociation)	MS2	48.9405	38.941	78.4068	21032	FR_BRIN1351_PY094_BD_2.raw	0/0	2.24	0.03678	0.07088
FALSE	High	Sequest HT (A2)	Unambiguous	HLPDFVKQL		1	1	Q5VT06	Q5VT06	0	2	0.4406	0	1	1	548.811	1096.62	0.52	0.00029	900141	HCD (High Energy Collision Dissociation)	MS2	26.2988	150	61.6167	15344	FR_BRIN1351_PY094_BD_3.raw	0/0	2.61	0.03678	0.07096
FALSE	High	Sequest HT (A2)	Unambiguous	RIYHTIAYL		1	1	P10620	P10620	0	3	0.0957	0	1	1	383.885	1149.64	-0.18	-7e-05	577551	HCD (High Energy Collision Dissociation)	MS2	43.2567	115.914	50.7918	11734	FR_BRIN1351_PY094_BD_1.raw	0/0	2.3	0.03678	0.07113
FALSE	High	Sequest HT (A2)	Unambiguous	RLIQESPTL		1	2	Q6P1A2	Q6P1A2-2; Q6P1A2	0	2	0.2398	0	1	1	528.807	1056.61	1.85	0.00098	305265	HCD (High Energy Collision Dissociation)	MS2	53.011	150	51.1526	11854	FR_BRIN1351_PY094_BD_1.raw	0/0	2.46	0.03678	0.07098
FALSE	High	Sequest HT (A2)	Unambiguous	SLLDKIIGA		1	2	Q6NZI2-1	Q6NZI2-2; Q6NZI2-1	0	2	0.0293	0	1	1	465.287	929.567	0.82	0.00038	769071	HCD (High Energy Collision Dissociation)	MS2	17.9963	150	86.9821	23939	FR_BRIN1351_PY094_BD_2.raw	0/0	3.07	0.03678	0.07096
FALSE	High	Sequest HT (A2)	Unambiguous	ALAPGLPTA		1	1	Q9UMX5	Q9UMX5	0	1	0.1912	0	1	1	810.473	810.473	1.44	0.00116	1.0566e+06	HCD (High Energy Collision Dissociation)	MS2	9.49778	143.168	63.9618	16244	FR_BRIN1351_PY094_BD_1.raw	0/0	2.04	0.03678	0.07049
FALSE	High	Sequest HT (A2)	Unambiguous	RLAVYIDRV		1	4	P02545	P02545-6; P02545-2; P02545; P02545-3	0	3	0.3045	0	1	1	368.889	1104.65	-0.19	-7e-05	1.88946e+06	HCD (High Energy Collision Dissociation)	MS2	0.658695	41.785	50.3806	11594	FR_BRIN1351_PY094_BD_1.raw	0/0	2.66	0.03678	0.07062
FALSE	High	Sequest HT (A2)	Unambiguous	FVNDIFERI		1	15	Q5QNW6-2	Q16778; Q5QNW6-1; Q99879; P33778; P58876; Q93079; O60814; Q99880; Q5QNW6-2; P62807; P57053; Q8N257; P06899; P23527; Q99877	0	2	0.1594	0	1	1	576.81	1152.61	6.67	0.00384	242167	HCD (High Energy Collision Dissociation)	MS2	60.6678	150	85.6791	23624	FR_BRIN1351_PY094_BD_1.raw	0/0	2.07	0.03678	0.07086
FALSE	High	Sequest HT (A2)	Unambiguous	RLPPPFPGL		1	3	Q13596-3	Q13596; Q13596-2; Q13596-3	0	2	0.2591	0	1	1	497.298	993.588	0.17	8e-05	235457	HCD (High Energy Collision Dissociation)	MS2	50.0094	150	74.8785	19841	FR_BRIN1351_PY094_BD_2.raw	0/0	1.93	0.03678	0.07107
FALSE	High	Sequest HT (A2)	Unambiguous	YVHMVTHFI		1	2	P55061-2	P55061-2; P55061	0	3	0.2902	0	1	1	382.864	1146.58	-0.3	-0.00012	208747	HCD (High Energy Collision Dissociation)	MS2	48.7799	150	55.5776	13280	FR_BRIN1351_PY094_BD_3.raw	0/0	2.55	0.03678	0.07051
FALSE	High	Sequest HT (A2)	Selected	KLYDGFQYL		1	3	Q9UBF8	Q9UBF8-2; Q9UBF8-3; Q9UBF8	0	2	0.0054	0	1	1	573.794	1146.58	-1.86	-0.00106	458905	HCD (High Energy Collision Dissociation)	MS2	68.2251	150	76.647	20457	FR_BRIN1351_PY094_BD_3.raw	0/0	1.84	0.03678	0.07091
FALSE	High	Sequest HT (A2)	Unambiguous	VLADLKVQL		1	1	Q9NQP4	Q9NQP4	0	2	0.144	0	1	1	499.816	998.625	0.28	0.00014	193585	HCD (High Energy Collision Dissociation)	MS2	52.7572	150	72.2527	18960	FR_BRIN1351_PY094_BD_2.raw	0/0	2.43	0.03697	0.07144
FALSE	High	Sequest HT (A2)	Unambiguous	KLLEPVLLL		1	1	P62249	P62249	0	2	0.139	0	1	1	519.352	1037.7	0.17	9e-05	2.43736e+06	HCD (High Energy Collision Dissociation)	MS2	27.4791	42.506	93.0501	26085	FR_BRIN1351_PY094_BD_1.raw	0/0	2.59	0.03697	0.07309
FALSE	High	Sequest HT (A2)	Unambiguous	HLPDFVKQL		1	1	Q5VT06	Q5VT06	0	2	0.3656	0	1	1	548.811	1096.62	0.52	0.00029	743191	HCD (High Energy Collision Dissociation)	MS2	32.0319	150	61.8011	15496	FR_BRIN1351_PY094_BD_1.raw	0/0	2.27	0.03697	0.07166
FALSE	High	Sequest HT (A2)	Unambiguous	RLWPKIQGL		1	1	Q9NX09	Q9NX09	0	2	0.1454	0	1	1	555.844	1110.68	1.8	0.001	219491	HCD (High Energy Collision Dissociation)	MS2	58.642	150	61.6501	15445	FR_BRIN1351_PY094_BD_1.raw	0/0	2.27	0.03697	0.07209
FALSE	High	Sequest HT (A2)	Unambiguous	YVLDLAAKV		1	2	P53396-1	P53396-1; P53396-2	0	2	0.3005	0	1	1	496.295	991.583	0.74	0.00037	181396	HCD (High Energy Collision Dissociation)	MS2	58.4334	150	70.0866	18249	FR_BRIN1351_PY094_BD_3.raw	0/0	1.83	0.03697	0.07186
[truncated: 3,826 more rows]
