# Supplementary material for: Rational engineering of minimally immunogenic nucleases for gene therapy
Source: Nat Commun. 2025 Jan 2;16:105. doi: 10.1038/s41467-024-55522-1 (PMC11696374; doi:10.1038/s41467-024-55522-1)
Supplement: Supplementary file 7 — Supplementary Data 5 [file 41467_2024_55522_MOESM7_ESM.xlsx]

## Sheet: Extended Data Tables (Final) - 
SaCas9 mutants created
Single	Double	Triple
L9A	L9A V16A	L9A I934K L1035A
L9F	L9A V16T	L9A I934T L1035A
L9S	L9S V16T	L9S I934K L1035A
V16A		L9S I934T L1035A
V16T	L9A I934K	V16A I934K L1035A
I934A	L9A I934T	V16A I934T L1035A
I934K	L9S I934K	V16T I934K L1035A
I934S	L9S I934T	V16T I934T L1035A
I934T	V16A I934K	L9A I934K L1035V
L1035A	V16A I934T	L9A I934T L1035V
L1035T	V16T I934K	L9S I934K L1035V
L1035V	V16T I934T	L9S I934T L1035V
		V16A I934K L1035V
		V16A I934T L1035V
		V16T I934K L1035V
		V16T I934T L1035V
Single Mutants							Single Mutants
Nuclease	Non-Targeting			Average	St Dev		Nuclease	Targeting (EMX1)			Average	St Dev
WT	0.801292	1.04205	0.594473	0.812606	0.224005		WT	31.3715	26.6835	29.2097	29.0882	2.34633
L9A	0.779428	0.795932	0.824324	0.799895	0.0227088		L9A	28.1947	29.5759	27.7281	28.4996	0.960889
L9F	0.456517	0.92115	0.424263	0.600643	0.278035		L9F	3.39855	3.42376	3.40168	3.408	0.0137435
L9S	0.610071	0.468127	0.344522	0.47424	0.13288		L9S	31.1273	32.2487	30.6068	31.3276	0.83909
V16A	0.800551	0.79195	0.437274	0.676592	0.2073		V16A	37.1019	33.0085	30.1907	33.4337	3.47518
V16T	0.72601	0.766684	0.481656	0.658117	0.154167		V16T	34.0732	27.8536	27.1374	29.6881	3.81445
I934A	0.556666	0.574113	0.312803	0.481194	0.146091		I934A	12.0591	5.27116	12.8218	10.0507	4.1567
I934K	0.795346	0.584522	0.531144	0.637004	0.139701		I934K	35.2065	32.7571	34.2311	34.0649	1.23315
I934S	0.577274	0.686336	0.518682	0.594098	0.0850838		I934S	24.0896	29.103	29.4843	27.559	3.0106
I934T	0.547	0.676626	0.551102	0.591576	0.073684		I934T	29.3705	29.9518	37.6797	32.334	4.63862
L1035A	0.795557	0.779453	0.570288	0.715099	0.125669		L1035A	18.4527	18.7781	17.0231	18.0846	0.933604
L1035T	0.456517	0.92115	0.424263	0.600643	0.278035		L1035T	0.744285	0.451438	0.538031	0.577918	0.150443
L1035V	0.610071	0.468127	0.344522	0.47424	0.13288		L1035V	19.6262	17.895	23.0715	20.1975	2.63513
Double Mutants							Double Mutants
Nuclease	Non-Targeting			Average	St Dev		Nuclease	Targeting (EMX1)			Average	St Dev
WT	0.126354	0.262405	0.0875964	0.158785	0.0918058		WT	25.5917	25.6523	25.3214	25.5218	0.176132
L9A V16A	0.112024	0.109329	0.169205	0.130186	0.033818		L9A V16A	0.256598	0.0393856	0.229734	0.175239	0.118417
L9A V16T	0.112024	0.109329	0.169205	0.130186	0.033818		L9A V16T	0.256598	0.0393856	0.229734	0.175239	0.118417
L9S V16A	0.0518135	0.0976324	0.252845	0.134097	0.105359		L9S V16A	0.109589	0.0859845	0.212615	0.136063	0.0673385
L9S V16T	0.0683995	0.564972	0.069735	0.234369	0.286311		L9S V16T	0.109589	0.0859845	0.212615	0.136063	0.0673385
L9A I934K	0.0912964	0.269231	0.214592	0.191706	0.0911481		L9A I934K	21.5137	23.4564	22.4223	22.4641	0.972052
L9A I934T	0.0647389	0.158932	0.260725	0.161465	0.0980178		L9A I934T	23.0706	25.1973	22.9632	23.7437	1.26001
L9S I934K	0.183786	0.183631	0.0492005	0.138872	0.0776582		L9S I934K	20.6777	20.6428	19.0249	20.1151	0.944323
L9S I934T	0.133547	0.0207641	0.149427	0.101246	0.0701503		L9S I934T	23.508	26.4916	25.3855	25.1284	1.50837
V16A I934K	0.087222	0.167177	0.200758	0.151719	0.0583254		V16A I934K	21.5007	22.0059	22.2544	21.9203	0.384091
V16A I934T	0.117878	1.07817	0.234192	0.476746	0.524083		V16A I934T	19.9096	22.6124	20.9171	21.1464	1.36593
V16T I934K	0.087222	0.167177	0.200758	0.151719	0.0583254		V16T I934K	21.5007	22.0059	22.2544	21.9203	0.384091
V16T I934T	0.117878	1.07817	0.234192	0.476746	0.524083		V16T I934T	19.9096	22.6124	20.9171	21.1464	1.36593
Triple Mutants							Triple Mutants
Nuclease	Non-Targeting			Average	StDev		Nuclease	Targeting (EMX1)			Average	Stdev
WT	0.658707	0.797448	0.234742	0.563632	0.293154		WT	29.0558	25.5327	27.0868	27.2251	1.76559
L9A I934K L1035A	0	0.118064	0.165426	0.0944966	0.0851939		L9A I934K L1035A	0.600601	0.762712	0.405405	0.589573	0.178908
L9A I934T L1035A	0.443951	0.258264	0.202429	0.301548	0.126445		L9A I934T L1035A	17.065	15.0524	15.781	15.9661	1.01897
L9S I934K L1035A	0.53012	0.362483	0.180375	0.35766	0.174923		L9S I934K L1035A	8.41473	8.36133	8.10811	8.29472	0.163802
L9S I934T L1035A	0.320384	0.491918	0.140687	0.317663	0.175632		L9S I934T L1035A	0.243375	0.46373	0.444265	0.38379	0.121992
V16A I934K L1035A	0.369231	0.612089	0.22537	0.40223	0.19546		V16A I934K L1035A	2.66515	2.70455	1.24078	2.2035	0.83397
V16A I934T L1035A	0.0646621	0.480236	0.231481	0.258793	0.209129		V16A I934T L1035A	0.354862	0.502008	0.309406	0.388759	0.100676
V16T I934K L1035A	0.539084	0.393314	0.231711	0.388036	0.153754		V16T I934K L1035A	0.0325415	0.123305	0.2	0.118615	0.0838277
V16T I934T L1035A	0.369231	0.480236	0.231711	0.360393	0.124498		V16T I934T L1035A	2.70455	0.0325415	0.502008	1.0797	1.42661
L9A I934K L1035V	0.168919	0.559832	0.23015	0.319634	0.210259		L9A I934K L1035V	0.500835	0.3314	1.06809	0.633442	0.385833
L9A I934T L1035V	1.92308	1.11339	0.0965251	1.04433	0.915232		L9A I934T L1035V	6.80141	2.95736	4.02299	4.59392	1.9846
L9S I934K L1035V	1.25786	0.398067	0.900394	0.852107	0.431927		L9S I934K L1035V	26.3104	27.415	29.351	27.6922	1.53915
L9S I934T L1035V	0.191388	0.29484	0.225564	0.237264	0.0527094		L9S I934T L1035V	0.601866	0.793388	0.239521	0.544925	0.28129
V16A I934K L1035V	0.726341	0.447857	0.376471	0.516889	0.184869		V16A I934K L1035V	19.9821	17.2944	19.5652	18.9472	1.4465
V16A I934T L1035V	0.785024	0.615574	0.262467	0.554355	0.266603		V16A I934T L1035V	9.03332	8.3237	11.2745	9.54384	1.54023
V16T I934K L1035V	0.623782	0.47896	0.58548	0.562741	0.075041		V16T I934K L1035V	6.72663	4.43506	4.72942	5.29704	1.24678
V16T I934T L1035V	0.935673	0.71844	0.87822	0.844111	0.112561		V16T I934T L1035V	10.0899	6.65259	7.09413	7.94556	1.87018
Panel of Targets for Top performing triple mutans
	pX601 (WT)			L9A I934T L1035A (SaCas9.Redi.1)			L9S I934K L1035V (SaCas9.Redi.2)			V16A I934K L1035V (SaCas9.Redi.3)			L9S I934T L1035A
EMX1 site 6	32.7346	30.1859	32.4898	28.4118	27.1088	29.1022	13.6314	14.647	10.0332	12.4639	14.3078	12.3186	0.0451399	0.0318674	0.143246
EMX1 site 7	30.6818	32	40	26	40	36	23.8095	15.3846	11.11	9.09	17	17.6	0	0	0
FANCF site 13	29.3023	30.3	34	14	34	24	12	15	13.9535	8.79121	14	27	0	0	0
RUNX1 site 14	11.8364	10.9449	10.7414	9.29775	11.5035	10.5317	7.70347	7.83573	6.95916	7.56884	6.74612	7.986	0	0	0
VEGFA site 8	29.2	35.4	43	32.6	37	36	23.8	28.48	33.4	40.6	32	33.36	2.58	0.28	0
Off-Target TTISS analysis		Raw Reads
gene locus	motif	WT	Redi.1	Redi.2	Redi.3
on-target (EMX1)	TGGCCAGGCTTTGGGGAGGCC	1096	2011	1318	2503
off-target site 1	TGGCCAGGCTATGGGGAGGCC	1077	2214	1442	2420
off-target site 2	TGGTCAGGCCTTGGGCAGGCC	557	896	669	1343
