# Supplementary material for: Rational engineering of minimally immunogenic nucleases for gene therapy
Source: Nat Commun. 2025 Jan 2;16:105. doi: 10.1038/s41467-024-55522-1 (PMC11696374; doi:10.1038/s41467-024-55522-1)
Supplement: Supplementary file 8 — Supplementary Data 6 [file 41467_2024_55522_MOESM8_ESM.xlsx]

## Sheet: Extended Table 2 AsCas12a all m
AsCas12a mutants created
Single	Double	Triple
L211V	L218S I285A	L218S I285A L972A
L211A	L218S I285S	L218S I285S L972A
L218S	L218S I285T	L218S I285T L972A
L218T	L218S L972A	L218T I285A L972A
I285A	L218S L972F	L218T I285S L972A
I285S	L218T I285A	L218T I285T L972A
I285T	L218T I285S	L218S I285A L972F
I285V	L218T I285T	L218S I285S L972F
L972A	L218T L972A	L218S I285T L972F
L972F	L218T L972F	L218T I285A L972F
I907F	I907F L972A	L218T I285S L972F
I979T	I907F L972F	L218T I285T L972F
Single Mutants							Single Mutants
Nuclease	Non-Targeting			Average	StDev		Nuclease	Targeting (DNMT2)			Average	StDev
WT	0	0	0	0	0		WT	29.82	28.8	26.85	28.49	1.50907
L211V	0	0	0	0	0		L211V	4.95	6.24	4.275	5.155	0.998411
L211A	0	0	0	0	0		L211A	0.84	0.45	0.405	0.565	0.239217
L218S	0	0	0	0	0		L218S	20.97	23.415	25.65	23.345	2.34079
L218T	0	0	0	0	0		L218T	20.955	24.75	26.22	23.975	2.71671
I285A	0	0	0	0	0		I285A	17.295	17.895	19.14	18.11	0.941103
I285S	0	0	0	0	0		I285S	15.96	18.045	19.35	17.785	1.70989
I285T	0	0	0	0	0		I285T	35.85	30.39	33.975	33.405	2.77427
I285V	0	0	0	0	0		I285V	0.225	0.6	0.408	0.411	0.187518
L972A	0	0	0	0	0		L972A	24.93	37.425	24.45	28.935	7.35647
L972F	0	0	0	0	0		L972F	22.065	22.26	18.99	21.105	1.83424
I907F	0	0	0	0	0		I907F	1.545	1.455	1.32	1.44	0.113248
I979T	0	0	0	0	0		I979T	1.47	1.6545	1.8	1.6415	0.165384
Double Mutants
Nuclease	Non-Targeting			Average	StDev		Nuclease	Targeting (DNMT2)			Average	StDev
WT (pY010)	0	0	0	0	0		WT (pY010)	15.625	14.0294	16.2691	15.3079	1.15303
L218S I285A	0	0	0	0	0		L218S I285A	13.2275	10.9963	13.6528	12.6255	1.42689
L218S I285S	0	0	0	0	0		L218S I285S	12.552	9.3545	12.1547	11.3537	1.74275
L218S I285T	0	0	0	0	0		L218S I285T	11.2916	9.74294	13.1231	11.3859	1.69203
L218S L972A	0	0	0	0	0		L218S L972A	14.0604	11.8704	15.2831	13.738	1.72907
L218S L972F	0	0	0	0	0		L218S L972F	11.7264	11.4872	13.0412	12.085	0.836742
L218T I285A	0	0	0	0	0		L218T I285A	9.67937	8.56354	13.3816	10.5415	2.52208
L218T I285S	0	0	0	0	0		L218T I285S	13.535	13.9089	12.528	13.324	0.714242
L218T I285T	0	0	0	0	0		L218T I285T	0	0.0744602	0.077101	0.0505204	0.0437719
L218T L972A	0	0	0	0	0		L218T L972A	14.5064	13.4503	13.8889	13.9485	0.530593
L218T L972F	0	0	0	0	0		L218T L972F	11.3218	10.8794	7.26257	9.82128	2.22692
I907F L972A	0	0	0	0	0		I907F L972A	0	0	0.0714286	0.0238095	0.0412393
I907F L972F	0	0	0	0	0		I907F L972F	0.0464037	0.0907441	0.295639	0.144262	0.132958
Triple Mutants
Nuclease	Non-Targeting			Average	StDev		Nuclease	Targeting (DNMT2)			Average	StDev
WT (pY010)	0	0	0	0	0		WT (pY010)	7.28155	7.69231	4.75672	6.57686	1.58961
L218S I285A L972A	0	0	0	0	0		L218S I285A L972A	8.82883	7.47126	6.69635	7.66548	1.07942
L218S I285S L972A	0	0	0	0	0		L218S I285S L972A	8.91473	4.31034	7.84907	7.02472	2.41034
L218S I285T L972A	0	0	0	0	0		L218S I285T L972A	9.0604	6.52254	10.8161	8.79967	2.15861
L218T I285A L972A	0	0	0	0	0		L218T I285A L972A	7.21649	7.21649	7.40654	7.27984	0.109721
L218T I285S L972A	0	0	0	0	0		L218T I285S L972A	1.2987	0.0711845	0.174216	0.514701	0.680916
L218T I285T L972A	0	0	0	0	0		L218T I285T L972A	1.36986	0.0477897	0.617284	0.678312	0.663146
L218S I285A L972F	0	0	0	0	0		L218S I285A L972F	9.12849	9.00124	8.02625	8.71866	0.603011
L218S I285S L972F	0	0	0	0	0		L218S I285S L972F	7.52115	3.65509	7.64169	6.27264	2.26767
L218S I285T L972F	0	0	0	0	0		L218S I285T L972F	5.27584	6.41892	5.45194	5.71557	0.615452
L218T I285A L972F	0	0	0	0	0		L218T I285A L972F	6.09546	5.22876	8.742	6.68874	1.83022
L218T I285S L972F	0	0	0	0	0		L218T I285S L972F	10.5933	5.78829	6.4196	7.6004	2.61109
L218T I285T L972F	0	0	0	0	0		L218T I285T L972F	0.720969	0.480646	0.68691	0.629509	0.130038
		WT AsCas12a			L218S I285A L972A			L218S I285S L972A (AsCas12.Redi.1)			L218S I285T L972A (AsCas12.Redi.2)			L218T I285A L972A (AsCas12.Redi.3)			L218S I285A L972F			L218S I285S L972F			L218S I285T L972F			L218T I285A L972F
DNMT1		28.2286	33.3632	32.6578	7.97644	11.4161	10.0737	27.5862	34.4828	33.3333	34.992	39.0476	43.2347	41.3098	46.4192	44.5462	23.6346	28.38	27.3452	33.6735	40.35	32.1429	9.11212	11.3854	11.8334	0	0	0
DNMT2		24.3946	23.8139	28.2921	16.97	14.795	21.6	22.2222	13.6364	15.6646	20.4927	12.1455	26.5174	28.0569	14.173	31.4991	5.06329	20.4039	23.7811	25	25	20	11.9648	16.2701	22.9069	0	0	0
FXN		21.5385	14.2857	35.4545	12.5	6.66667	8	25	33.3333	15.3846	14.2857	16.6667	33.3333	7.14286	22.8571	25	12.1212	20	16.6667	28.5714	33.3	20	11.1111	22.2222	9.09091	0	0	0
XIST		24.6418	29.3834	33.6984	11.382	13.2744	11.7251	32.815	38.3937	23.8508	19.3265	23.5199	15.4806	19.9503	23.5466	23.253	14.3384	14.9057	21.2938	38.2478	24.6654	18.3898	16.5138	20.6189	29.1262	0	0	0
EMX1		27.5302	25.6967	27.6334	23.9606	26.7907	25.3763	24.6522	25.7143	22.5313	24.478	23.7543	24.6321	21.1838	24.3135	29.7831	20.7944	23.7855	25.2404	23.7126	19.965	21.9269	19.3548	19.3548	18.9474	0	0	0
GRIN2B		24.8305	30.8	31.7589	6.26228	7.02302	6.38104	25.0405	25.3856	24.8355	27.7213	27.4114	30.7805	34.1538	32.6583	34.7916	24.1573	25.6984	28.3208	4.49781	5.26212	5.16483	7.66589	7.10451	7.27924	0	0	0
Off-Target TTISS analysis		Raw Reads
gene locus	motif	WT	Redi.1	Redi.2	Redi.3
on-target (DNMT1)	TTTAAGTGGCTCGTCCTCATCC	1096	2011	1318	2503
