# Supplementary material for: Rational engineering of minimally immunogenic nucleases for gene therapy
Source: Nat Commun. 2025 Jan 2;16:105. doi: 10.1038/s41467-024-55522-1 (PMC11696374; doi:10.1038/s41467-024-55522-1)
Supplement: Supplementary file 9 — Supplementary Data 7 [file 41467_2024_55522_MOESM9_ESM.xlsx]

## Sheet: Sheet1
	Predicted immunogenicity rank scores for 9-mer peptide sequences in NetMHCpan 4.1
	WT epitope 1	L9A	L9S	V16A	WT epitope 2	I934K	I934T	WT epitope 3	L1035A	L1035V
HLA-A*01:01	3.214	2.948	1.543	5.204	13.431	21.694	8.473	30.75	28.467	25.146
HLA-A*02:01	0.047	1.867	2.703	0.577	11.316	26.921	35.308	16.61	40.25	32.056
HLA-A*03:01	11.779	22.114	17.444	12.034	43.333	62.5	2.064	1.736	6.823	2.212
HLA-A*24:02	17.533	23.5	24.643	35	8.312	49	41.5	26.2	41	34
HLA-A*26:01	16.738	12.976	15.858	34.6	9.86	28.353	10.291	33.3	39.5	21.75
HLA-A*29:02	12.807	21.27	21.189	18.719	30.5	43	21.541	10.652	16.988	10.964
HLA-A*68:02	6.912	4.211	4.195	16.516	4.143	10.433	23.643	55.714	41.6	36.5
HLA-A*02:03	0.141	3.367	5.101	1.082	10.671	22.512	40.2	23.514	54.167	38.833
HLA-A*02:07	0.057	0.623	0.896	1.07	10.118	33.846	37.333	16.037	30.118	24.029
HLA-A*02:04	0.282	4.226	5.592	2.555	10.497	28.091	26.821	12.118	38.286	23.186
HLA-A*33:01	32	43	40.857	39.875	48	59.167	15.413	12.194	14.757	10.47
HLA-A*33:03	35.176	48	40.1	41.2	49.4	59.688	10.111	10.531	10.407	6.874
HLA-A*34:01	25.198	22.466	25.008	31.273	15.248	23.047	3.389	13.101	12.046	6.128
HLA-A*34:02	31.798	23.573	28.405	27.457	31.536	30.266	2.047	4.882	6.035	2.699
HLA-A*36:01	3.407	3.768	1.47	5.93	15.709	26.096	5.125	11.211	15.39	10.852
HLA-A*66:01	31.31	22.453	22.133	40.714	18.306	23.217	2.849	18.552	13.555	7.883
HLA-A*68:01	43.4	40	35.7	45	28.444	28.667	1.965	8.57	5.669	3.241
HLA-A*68:02	6.912	4.211	4.195	16.516	4.143	10.433	23.643	55.714	41.6	36.5
HLA-A*74:01	16.81	31.333	26.917	20.481	32.333	49	3.488	2.171	8.144	2.369
HLA-B*07:02	8.376	4.972	10.513	12.54	24.452	49	50.769	68	54.231	54.615
HLA-B*08:01	6.992	7.532	15.63	13.028	25.888	57.414	68.75	63.182	63.636	73.462
HLA-B*27:05	9.813	15.062	14.487	18.492	47.333	77.5	35.429	27.722	36.286	32.2
HLA-B*39:01	6.564	4.223	8.225	9.278	20.197	47.667	55	72.5	62	68.333
HLA-B*40:01	8.59	5.192	5.827	15.787	12.901	43.5	43.5	65	53.75	60
HLA-B*15:01	12.926	21.688	25.25	14.984	15.897	41.875	22.886	19.536	29.926	21.987
HLA-B*41:01	7.001	7.744	9.869	5.452	37	41.5	49	68.333	61.25	70
HLA-B*44:02	19.367	14.622	19.033	31	24.692	54	43	49	47	45
HLA-B*35:01	24.348	7.916	17.756	31.6	18.132	40	29.182	51.667	20.957	34.857
HLA-B*51:01	15.352	2.467	6.808	30.778	4.941	34.5	51.429	72.222	30.833	55.8
HLA-B*44:03	23.2	15.645	20.542	30.714	27	65	47	56.25	52.5	51.25
HLA-B*57:01	42.647	17.92	12.022	61.818	3.622	17	13.638	35.438	15.343	20.494
HLA-B*07:02	8.376	4.972	10.513	12.54	24.452	49	50.769	68	54.231	54.615
HLA-B*07:04	10.244	4.81	8.503	15.66	23.568	55	44.833	65	52.5	49.25
HLA-B*08:01	6.992	7.532	15.63	13.028	25.888	57.414	68.75	63.182	63.636	73.462
HLA-B*13:01	2.151	4.218	5.361	10.216	4.898	38.824	53.819	37.86	42.543	51.389
HLA-B*13:02	1.073	3.062	2.959	6.656	4.675	33.159	57.895	36.477	53.955	47.094
HLA-B*14:02	11.796	4.477	7.418	18.208	13.683	44.889	39.143	63.333	52.708	59.688
HLA-B*15:01	12.926	21.688	25.25	14.984	15.897	41.875	22.886	19.536	29.926	21.987
HLA-B*15:02	12.903	15.593	21.852	16.978	20.577	45.556	34.045	30.606	31.516	24.932
HLA-B*15:03	15.816	14.97	17.306	22.931	20.453	44.375	35.526	37.857	36.562	40.3
HLA-B*15:10	9.866	4.753	8.558	18.194	14.568	40.333	56.25	72.5	65	70
HLA-B*15:17	23.88	10.16	7.06	46.333	2.537	26.028	14.086	39.842	19.612	21.355
HLA-B*18:01	29	18.215	24.577	35.25	37.833	66.25	41.75	52.5	36.571	44
HLA-B*27:05	9.813	15.062	14.487	18.492	47.333	77.5	35.429	27.722	36.286	32.2
HLA-B*35:01	24.348	7.916	17.756	31.6	18.132	40	29.182	51.667	20.957	34.857
HLA-B*35:03	11.89	2.96	9.268	17.686	8.947	31	43	85	46	65
HLA-B*45:01	14.295	14.958	16.561	8.106	47.333	59.167	55.833	60	51.875	68.333
HLA-B*46:01	11.031	6.227	10.906	19.794	5.968	22.188	16.508	29.111	19.89	22.729
HLA-B*49:01	7.144	4.757	5.672	19.414	11.116	41.917	55.833	61.538	58.056	64.231
HLA-B*50:01	12.207	8.29	10.577	6.722	25.036	33.75	44	58.5	55	65.833
HLA-B*52:01	8.473	3.05	4.697	21.404	3.965	42.568	58	62.639	48.81	63.194
HLA-B*53:01	26.688	10.373	20.256	46	12.484	43.5	38	50	26.188	36.4
HLA-B*54:01	12.054	3.497	8.617	10.578	10.899	14.974	40	61.667	26.886	47.833
HLA-B*55:01	12.303	4.048	8.489	8.58	17.428	21.65	33.559	66.364	33.618	45.667
HLA-B*55:02	18.815	5.53	13.553	12.26	19.5	21.957	34.258	60.208	27.953	40.6
HLA-B*56:01	16.406	5.067	11.161	12.108	14	20.967	38.538	61.071	28.219	45.429
HLA-B*57:01	42.647	11.92	12.022	61.818	3.622	17	13.638	35.438	15.343	20.494
HLA-B*57:03	24.551	13.094	8.99	51.8	1.652	15.799	15.274	46.5	19.674	27.069
HLA-B*58:01	30.72	11.721	8.551	41.889	2.647	11.559	9.922	33.444	12.734	22.175
HLA-B*58:02	37	13.576	8.087	55	3.205	14.308	7.385	43	5.468	11
HLA-C*01:02	3.196	1.545	2.171	14.028	4.291	24.762	41	52	35.6	52
HLA-C*01:03	1.102	0.669	1.051	7.75	5.338	27.5	44.8	49.667	39.125	50.5
HLA-C*02:02	8.936	2.298	5.246	28.214	4.097	21.405	20.14	39.25	21.27	24.348
HLA-C*03:02	15.672	3.511	6.684	29.111	5.952	20.418	18.13	36.857	12.032	24.45
HLA-C*03:03	8.214	1.363	2.844	23.375	3.477	16.727	28.75	70	31.667	50
HLA-C*03:04	8.214	1.363	2.844	23.375	3.477	16.727	28.75	70	31.667	50
HLA-C*04:01	0.478	0.672	1.021	6.388	22.167	58.125	41.4	28.471	22.639	31.923
HLA-C*04:03	0.19	0.106	0.199	3.134	8.095	28.562	38.6	47.5	32.3	40.6
HLA-C*05:01	0.17	0.071	0.126	2.444	7.007	27.462	33.571	37.75	27.538	43.5
HLA-C*06:02	8.986	4.633	5.891	28.25	9.844	44	37.5	42	31.444	48
HLA-C*07:01	7.268	5.157	7.427	23.5	15.053	44	21.615	46	35	36.5
HLA-C*07:02	8.942	8.83	12.13	29.333	20.739	51.667	35.5	36.667	30.333	40
HLA-C*07:04	0.855	1.071	1.766	6.437	9.409	44.5	49	53.75	49.5	60
HLA-C*08:01	1.182	0.093	0.296	6.851	3.794	18.105	29.5	55	26.167	42
HLA-C*08:02	0.267	0.069	0.161	1.996	7.287	25.923	35.75	62.5	34.25	50
HLA-C*12:02	11.086	2.118	5.111	31.5	5.919	23.182	15.198	36.143	18.408	22.237
HLA-C*12:03	14.64	2.532	5.879	35	4.106	20.333	21.429	49	15.107	25.267
HLA-C*14:02	11.857	8.239	13.99	20.019	17.477	48	33.778	42.333	36.5	45
HLA-C*14:03	11.857	8.239	13.99	20.019	17.477	48	33.778	42.333	36.5	45
HLA-C*15:02	4.228	0.697	0.616	21.984	2.27	19.741	22.4	48	26.704	32.077
HLA-C*16:01	16.214	2.488	4.928	36.6	6.088	21.275	15.422	35	12.149	21.775
HLA-C*17:01	1.573	0.568	0.902	8.725	2.764	27.093	25.674	42.4	33.929	27.875
HLA-A*02:02	0.109	2.887	4.032	1.069	10.705	24.307	44.929	20.197	47.273	35.829
HLA-A*02:05	0.284	1.149	1.813	2.256	4.538	12.442	28.942	28.209	44.368	30.086
HLA-A*02:06	0.147	0.689	1.07	1.331	5.183	14.905	28.764	25.769	42.412	32.432
HLA-A*02:11	0.074	2.23	3.141	0.877	12.479	31.754	39.889	19.029	44.529	34.176
HLA-A*11:01	0.109	2.887	4.032	1.069	10.705	24.307	44.929	20.197	47.273	35.829
HLA-A*11:02	21.75	19.419	13.507	19.548	25.7	32.5	2.027	0.599	2.973	0.902
HLA-A*23:01	19	27.1	26.727	35.25	8.53	50	39.667	27.2	43.5	33.6
HLA-A*24:07	16.989	27.062	24.391	36.2	5.351	44.5	44	26.389	32.111	30.545
HLA-A*25:01	16.417	12.607	12.096	36.889	4.995	31.875	18.082	41.667	42.2	17.888
HLA-A*30:01	26.162	22.646	19.486	29.817	22.048	33.859	2.753	6.658	5.929	3.282
HLA-A*30:02	9.904	9.948	8.057	15.504	21.06	26.66	10.68	12.848	11.135	9.968
HLA-A*31:01	21.049	31	26.763	29.593	36.846	55.909	6.938	6.153	9.566	5.1
HLA-A*32:01	9.868	14.559	13.35	26.958	6.272	45	13.173	13.858	25.704	12.574
HLA-B*35:07	24.348	7.916	17.756	31.6	18.132	40	29.182	51.667	20.957	34.857
HLA-B*37:01	5.257	4.842	4.8	10.583	18.188	48.5	43.286	47.5	52.941	51.471
HLA-B*38:01	7.195	6.661	7.398	21.06	15.519	57.5	61	73.333	66.25	66.25
HLA-B*38:02	8.065	9.907	9.26	21.482	21.554	61.667	62.5	75	71.667	73.333
HLA-B*40:02	12.846	10.281	12.919	15.8	29.083	53.571	55	75	70	75
HLA-B*40:06	15.513	12.93	15.105	11.396	29.182	43.5	58	63.75	57	70
HLA-B*42:01	12.377	5.897	12.48	19.416	19.004	46.3	60.385	71.429	55.278	60

## Sheet: allele frequencies
	1	A*01:01	0.106		11	B*07:02	0.131		2	C*01:02	0.061
	2	A*02:01	0.206		12	B*07:04	0.00029		3	C*02:02	0.035
	3	A*02:02	0.003		13	B*08:01	0.114		4	C*03:02	0.011
	4	A*02:03	0.006		14	B*13:01	0.0001		5	C*03:03	0.048
	5	A*02:05	0.013		15	B*13:02	0.024		6	C*03:04	0.061
	6	A*02:06	0.018		16	B*14:02	0.029		7	C*04:01	0.146
	7	A*02:07	0.015		17	B*15:01	0.061		8	C*04:03	0.003
	8	A*02:11	0.002		18	B*15:02	4e-05		9	C*05:01	0.054
	9	A*03:01	0.092		19	B*15:03	0.00137		10	C*06:02	0.082
	1	A*11:01	0.081		1	B*15:10	0.00038		1	C*07:01	0.16
	2	A*11:02	0.002		2	B*15:17	0.00363		2	C*07:02	0.141
	3	A*23:01	0.021		3	B*18:01	0.044		3	C*07:04	0.015
	4	A*24:02	0.111		4	B*27:05	0.037		4	C*08:01	0.00042
	5	A*24:07	0.002		5	B*35:01	0.056		5	C*08:02	0.038
	6	A*25:01	0.023		6	B*35:03	0.016		6	C*12:02	0.00869
	7	A*26:01	0.023		7	B*37:01	0.014		7	C*12:03	0.049
	8	A*29:02	0.044		8	B*38:01	0.021		8	C*14:02	0.013
	9	A*30:01	0.032		9	B*38:02	4e-05		9	C*14:03	6e-05
	10	A*30:02	0.016		10	B*40:02	0.013		10	C*15:02	0.022
	1	A*31:01	0.034		11	B*40:06	0.00032		1	C*16:01	0.034
	2	A*32:01	0.026		12	B*42:01	0.00028		2	C*17:01	0.00878
	3	A*33:01	0.015		13	B*44:02	0.095
	4	A*33:03	0.029		14	B*44:03	0.047				0.99095
	5	A*34:01	0.003		15	B*45:01	0.00589
	6	A*34:02	0.003		16	B*46:01	8e-05
	7	A*36:01	0.003		17	B*49:01	0.016
	8	A*66:01	0.003		18	B*50:01	0.011
	9	A*68:01	0.034		1	B*51:01	0.05
	10	A*68:02	0.011		2	B*52:01	0.021
	1	A*74:01	0.005		3	B*53:01	0.013
					4	B*54:01	0.013
					5	B*55:01	0.008
		Percent of population covered	0.982		6	B*56:01	0.005
					7	B*57:01	0.024
					8	B*57:03	0.003
					9	B*58:01	0.014
					1	B*58:02	0.003
						Percent of population covered	0.89542

## Sheet: HLA-A
	Frequencies
HLA-A*01:01	0.106
HLA-A*02:01	0.206
HLA-A*02:02	0.003
HLA-A*02:03	0.006
HLA-A*02:05	0.013
HLA-A*02:06	0.018
HLA-A*02:07	0.015
HLA-A*02:11	0.002
HLA-A*03:01	0.092
HLA-A*11:01	0.081
HLA-A*11:02	0.002
HLA-A*23:01	0.021
HLA-A*24:02	0.111
HLA-A*24:07	0.002
HLA-A*25:01	0.023
HLA-A*26:01	0.023
HLA-A*29:02	0.044
HLA-A*30:01	0.032
HLA-A*30:02	0.016
HLA-A*31:01	0.034
HLA-A*32:01	0.026
HLA-A*33:01	0.015
HLA-A*33:03	0.029
HLA-A*34:01	0.003
HLA-A*34:02	0.003
HLA-A*36:01	0.003
HLA-A*66:01	0.003
HLA-A*68:01	0.034
HLA-A*68:02	0.011
HLA-A*74:01	0.005

## Sheet: Extended Data Table 7 - U.S HLA
	Frequencies In the United States Population
HLA-A*01:01	0.106
HLA-A*02:01	0.206
HLA-A*02:02	0.003
HLA-A*02:03	0.006
HLA-A*02:05	0.013
HLA-A*02:06	0.018
HLA-A*02:07	0.015
HLA-A*02:11	0.002
HLA-A*03:01	0.092
HLA-A*11:01	0.081
HLA-A*11:02	0.002
HLA-A*23:01	0.021
HLA-A*24:02	0.111
HLA-A*24:07	0.002
HLA-A*25:01	0.023
HLA-A*26:01	0.023
HLA-A*29:02	0.044
HLA-A*30:01	0.032
HLA-A*30:02	0.016
HLA-A*31:01	0.034
HLA-A*32:01	0.026
HLA-A*33:01	0.015
HLA-A*33:03	0.029
HLA-A*34:01	0.003
HLA-A*34:02	0.003
HLA-A*36:01	0.003
HLA-A*66:01	0.003
HLA-A*68:01	0.034
HLA-A*68:02	0.011
HLA-A*74:01	0.005
	Frequencies In the United States Population
HLA-B*07:02	0.131
HLA-B*07:04	0.00029
HLA-B*08:01	0.114
HLA-B*13:01	0.0001
HLA-B*13:02	0.024
HLA-B*14:02	0.029
HLA-B*15:01	0.061
HLA-B*15:02	4e-05
HLA-B*15:03	0.00137
HLA-B*15:10	0.00038
HLA-B*15:17	0.00363
HLA-B*18:01	0.044
HLA-B*27:05	0.037
HLA-B*35:01	0.056
HLA-B*35:03	0.016
HLA-B*37:01	0.014
HLA-B*38:01	0.021
HLA-B*38:02	4e-05
HLA-B*39:01	0.011
HLA-B*41:01	0
HLA-B*40:02	0.013
HLA-B*40:06	0.00032
HLA-B*42:01	0.00028
HLA-B*44:02	0.095
HLA-B*44:03	0.047
HLA-B*45:01	0.00589
HLA-B*46:01	8e-05
HLA-B*49:01	0.016
HLA-B*50:01	0.011
HLA-B*51:01	0.05
HLA-B*52:01	0.021
HLA-B*53:01	0.013
HLA-B*54:01	0.013
HLA-B*55:01	0.008
HLA-B*56:01	0.005
HLA-B*57:01	0.024
HLA-B*57:03	0.003
HLA-B*58:01	0.014
HLA-B*58:02	0.003
	Frequencies In the U.S Population
HLA-C*01:02	0.061
HLA-C*02:02	0.035
HLA-C*03:02	0.011
HLA-C*03:03	0.048
HLA-C*03:04	0.061
HLA-C*04:01	0.146
HLA-C*04:03	0.003
HLA-C*05:01	0.054
HLA-C*06:02	0.082
HLA-C*07:01	0.16
HLA-C*07:02	0.141
HLA-C*07:04	0.015
HLA-C*08:01	0.00042
HLA-C*08:02	0.038
HLA-C*12:02	0.00869
HLA-C*12:03	0.049
HLA-C*14:02	0.013
HLA-C*14:03	6e-05
HLA-C*15:02	0.022
HLA-C*16:01	0.034
HLA-C*17:01	0.00878

## Sheet: HLA-B
	Frequencies
HLA-B*07:02	0.131
HLA-B*07:04	0.00029
HLA-B*08:01	0.114
HLA-B*13:01	0.0001
HLA-B*13:02	0.024
HLA-B*14:02	0.029
HLA-B*15:01	0.061
HLA-B*15:02	4e-05
HLA-B*15:03	0.00137
HLA-B*15:10	0.00038
HLA-B*15:17	0.00363
HLA-B*18:01	0.044
HLA-B*27:05	0.037
HLA-B*35:01	0.056
HLA-B*35:03	0.016
HLA-B*37:01	0.014
HLA-B*38:01	0.021
HLA-B*38:02	4e-05
HLA-B*39:01	0.011
HLA-B*41:01	0
HLA-B*40:02	0.013
HLA-B*40:06	0.00032
HLA-B*42:01	0.00028
HLA-B*44:02	0.095
HLA-B*44:03	0.047
HLA-B*45:01	0.00589
HLA-B*46:01	8e-05
HLA-B*49:01	0.016
HLA-B*50:01	0.011
HLA-B*51:01	0.05
HLA-B*52:01	0.021
HLA-B*53:01	0.013
HLA-B*54:01	0.013
HLA-B*55:01	0.008
HLA-B*56:01	0.005
HLA-B*57:01	0.024
HLA-B*57:03	0.003
HLA-B*58:01	0.014
HLA-B*58:02	0.003

## Sheet: HLA-C
	Frequencies
HLA-C*01:02	0.061
HLA-C*02:02	0.035
HLA-C*03:02	0.011
HLA-C*03:03	0.048
HLA-C*03:04	0.061
HLA-C*04:01	0.146
HLA-C*04:03	0.003
HLA-C*05:01	0.054
HLA-C*06:02	0.082
HLA-C*07:01	0.16
HLA-C*07:02	0.141
HLA-C*07:04	0.015
HLA-C*08:01	0.00042
HLA-C*08:02	0.038
HLA-C*12:02	0.00869
HLA-C*12:03	0.049
HLA-C*14:02	0.013
HLA-C*14:03	6e-05
HLA-C*15:02	0.022
HLA-C*16:01	0.034
HLA-C*17:01	0.00878
