# Supplementary material for: Rational engineering of minimally immunogenic nucleases for gene therapy
Source: Nat Commun. 2025 Jan 2;16:105. doi: 10.1038/s41467-024-55522-1 (PMC11696374; doi:10.1038/s41467-024-55522-1)
Supplement: Supplementary file 11 — Supplementary Code [file 41467_2024_55522_MOESM11_ESM.txt]

{"nbformat":4,"nbformat_minor":0,"metadata":{"colab":{"provenance":[{"file_id":"15KXGuhskzm511LxyJhUKCm5M-ieu-9fH","timestamp":1727902157881}],"authorship_tag":"ABX9TyOS4XcVrMI3aYOjWd/GZULS"},"kernelspec":{"name":"python3","display_name":"Python 3"},"language_info":{"name":"python"}},"cells":[{"cell_type":"code","source":["!pip install mhcflurry"],"metadata":{"colab":{"base_uri":"https://localhost:8080/"},"id":"VI5_OagIBLSu","executionInfo":{"status":"ok","timestamp":1727312266009,"user_tz":240,"elapsed":80005,"user":{"displayName":"Rumya Raghavan","userId":"08725258559217131975"}},"outputId":"96b51714-91d0-444c-e34b-0a3b683500e1"},"execution_count":null,"outputs":[{"output_type":"stream","name":"stdout","text":["Collecting mhcflurry\n","  Downloading mhcflurry-2.1.2-py3-none-any.whl.metadata (6.1 kB)\n","Requirement already satisfied: six in /usr/local/lib/python3.10/dist-packages (from mhcflurry) (1.16.0)\n","Requirement already satisfied: pandas>=0.20.3 in /usr/local/lib/python3.10/dist-packages (from mhcflurry) (2.1.4)\n","Collecting appdirs (from mhcflurry)\n","  Downloading appdirs-1.4.4-py2.py3-none-any.whl.metadata (9.0 kB)\n","Requirement already satisfied: scikit-learn in /usr/local/lib/python3.10/dist-packages (from mhcflurry) (1.5.2)\n","Collecting mhcgnomes>=0.8.4 (from mhcflurry)\n","  Downloading mhcgnomes-1.8.6-py3-none-any.whl.metadata (8.2 kB)\n","Requirement already satisfied: pyyaml in /usr/local/lib/python3.10/dist-packages (from mhcflurry) (6.0.2)\n","Requirement already satisfied: tqdm in /usr/local/lib/python3.10/dist-packages (from mhcflurry) (4.66.5)\n","Collecting tensorflow<2.17.0,>=2.15.0 (from mhcflurry)\n","  Downloading tensorflow-2.16.2-cp310-cp310-manylinux_2_17_x86_64.manylinux2014_x86_64.whl.metadata (4.2 kB)\n","Requirement already satisfied: tf-keras in /usr/local/lib/python3.10/dist-packages (from mhcflurry) (2.17.0)\n","Collecting serializable (from mhcgnomes>=0.8.4->mhcflurry)\n","  Downloading serializable-0.4.1-py3-none-any.whl.metadata (2.2 kB)\n","Requirement already satisfied: numpy in /usr/local/lib/python3.10/dist-packages (from mhcgnomes>=0.8.4->mhcflurry) (1.26.4)\n","Requirement already satisfied: python-dateutil>=2.8.2 in /usr/local/lib/python3.10/dist-packages (from pandas>=0.20.3->mhcflurry) (2.8.2)\n","Requirement already satisfied: pytz>=2020.1 in /usr/local/lib/python3.10/dist-packages (from pandas>=0.20.3->mhcflurry) (2024.2)\n","Requirement already satisfied: tzdata>=2022.1 in /usr/local/lib/python3.10/dist-packages (from pandas>=0.20.3->mhcflurry) (2024.1)\n","Requirement already satisfied: absl-py>=1.0.0 in /usr/local/lib/python3.10/dist-packages (from tensorflow<2.17.0,>=2.15.0->mhcflurry) (1.4.0)\n","Requirement already satisfied: astunparse>=1.6.0 in /usr/local/lib/python3.10/dist-packages (from tensorflow<2.17.0,>=2.15.0->mhcflurry) (1.6.3)\n","Requirement already satisfied: flatbuffers>=23.5.26 in /usr/local/lib/python3.10/dist-packages (from tensorflow<2.17.0,>=2.15.0->mhcflurry) (24.3.25)\n","Requirement already satisfied: gast!=0.5.0,!=0.5.1,!=0.5.2,>=0.2.1 in /usr/local/lib/python3.10/dist-packages (from tensorflow<2.17.0,>=2.15.0->mhcflurry) (0.6.0)\n","Requirement already satisfied: google-pasta>=0.1.1 in /usr/local/lib/python3.10/dist-packages (from tensorflow<2.17.0,>=2.15.0->mhcflurry) (0.2.0)\n","Requirement already satisfied: h5py>=3.10.0 in /usr/local/lib/python3.10/dist-packages (from tensorflow<2.17.0,>=2.15.0->mhcflurry) (3.11.0)\n","Requirement already satisfied: libclang>=13.0.0 in /usr/local/lib/python3.10/dist-packages (from tensorflow<2.17.0,>=2.15.0->mhcflurry) (18.1.1)\n","Collecting ml-dtypes~=0.3.1 (from tensorflow<2.17.0,>=2.15.0->mhcflurry)\n","  Downloading ml_dtypes-0.3.2-cp310-cp310-manylinux_2_17_x86_64.manylinux2014_x86_64.whl.metadata (20 kB)\n","Requirement already satisfied: opt-einsum>=2.3.2 in /usr/local/lib/python3.10/dist-packages (from tensorflow<2.17.0,>=2.15.0->mhcflurry) (3.3.0)\n","Requirement already satisfied: packaging in /usr/local/lib/python3.10/dist-packages (from tensorflow<2.17.0,>=2.15.0->mhcflurry) (24.1)\n","Requirement already satisfied: protobuf!=4.21.0,!=4.21.1,!=4.21.2,!=4.21.3,!=4.21.4,!=4.21.5,<5.0.0dev,>=3.20.3 in /usr/local/lib/python3.10/dist-packages (from tensorflow<2.17.0,>=2.15.0->mhcflurry) (3.20.3)\n","Requirement already satisfied: requests<3,>=2.21.0 in /usr/local/lib/python3.10/dist-packages (from tensorflow<2.17.0,>=2.15.0->mhcflurry) (2.32.3)\n","Requirement already satisfied: setuptools in /usr/local/lib/python3.10/dist-packages (from tensorflow<2.17.0,>=2.15.0->mhcflurry) (71.0.4)\n","Requirement already satisfied: termcolor>=1.1.0 in /usr/local/lib/python3.10/dist-packages (from tensorflow<2.17.0,>=2.15.0->mhcflurry) (2.4.0)\n","Requirement already satisfied: typing-extensions>=3.6.6 in /usr/local/lib/python3.10/dist-packages (from tensorflow<2.17.0,>=2.15.0->mhcflurry) (4.12.2)\n","Requirement already satisfied: wrapt>=1.11.0 in /usr/local/lib/python3.10/dist-packages (from tensorflow<2.17.0,>=2.15.0->mhcflurry) (1.16.0)\n","Requirement already satisfied: grpcio<2.0,>=1.24.3 in /usr/local/lib/python3.10/dist-packages (from tensorflow<2.17.0,>=2.15.0->mhcflurry) (1.64.1)\n","Collecting tensorboard<2.17,>=2.16 (from tensorflow<2.17.0,>=2.15.0->mhcflurry)\n","  Downloading tensorboard-2.16.2-py3-none-any.whl.metadata (1.6 kB)\n","Requirement already satisfied: keras>=3.0.0 in /usr/local/lib/python3.10/dist-packages (from tensorflow<2.17.0,>=2.15.0->mhcflurry) (3.4.1)\n","Requirement already satisfied: tensorflow-io-gcs-filesystem>=0.23.1 in /usr/local/lib/python3.10/dist-packages (from tensorflow<2.17.0,>=2.15.0->mhcflurry) (0.37.1)\n","Requirement already satisfied: scipy>=1.6.0 in /usr/local/lib/python3.10/dist-packages (from scikit-learn->mhcflurry) (1.13.1)\n","Requirement already satisfied: joblib>=1.2.0 in /usr/local/lib/python3.10/dist-packages (from scikit-learn->mhcflurry) (1.4.2)\n","Requirement already satisfied: threadpoolctl>=3.1.0 in /usr/local/lib/python3.10/dist-packages (from scikit-learn->mhcflurry) (3.5.0)\n","INFO: pip is looking at multiple versions of tf-keras to determine which version is compatible with other requirements. This could take a while.\n","Collecting tf-keras (from mhcflurry)\n","  Downloading tf_keras-2.16.0-py3-none-any.whl.metadata (1.6 kB)\n","Requirement already satisfied: wheel<1.0,>=0.23.0 in /usr/local/lib/python3.10/dist-packages (from astunparse>=1.6.0->tensorflow<2.17.0,>=2.15.0->mhcflurry) (0.44.0)\n","Requirement already satisfied: rich in /usr/local/lib/python3.10/dist-packages (from keras>=3.0.0->tensorflow<2.17.0,>=2.15.0->mhcflurry) (13.8.1)\n","Requirement already satisfied: namex in /usr/local/lib/python3.10/dist-packages (from keras>=3.0.0->tensorflow<2.17.0,>=2.15.0->mhcflurry) (0.0.8)\n","Requirement already satisfied: optree in /usr/local/lib/python3.10/dist-packages (from keras>=3.0.0->tensorflow<2.17.0,>=2.15.0->mhcflurry) (0.12.1)\n","Requirement already satisfied: charset-normalizer<4,>=2 in /usr/local/lib/python3.10/dist-packages (from requests<3,>=2.21.0->tensorflow<2.17.0,>=2.15.0->mhcflurry) (3.3.2)\n","Requirement already satisfied: idna<4,>=2.5 in /usr/local/lib/python3.10/dist-packages (from requests<3,>=2.21.0->tensorflow<2.17.0,>=2.15.0->mhcflurry) (3.10)\n","Requirement already satisfied: urllib3<3,>=1.21.1 in /usr/local/lib/python3.10/dist-packages (from requests<3,>=2.21.0->tensorflow<2.17.0,>=2.15.0->mhcflurry) (2.2.3)\n","Requirement already satisfied: certifi>=2017.4.17 in /usr/local/lib/python3.10/dist-packages (from requests<3,>=2.21.0->tensorflow<2.17.0,>=2.15.0->mhcflurry) (2024.8.30)\n","Requirement already satisfied: markdown>=2.6.8 in /usr/local/lib/python3.10/dist-packages (from tensorboard<2.17,>=2.16->tensorflow<2.17.0,>=2.15.0->mhcflurry) (3.7)\n","Requirement already satisfied: tensorboard-data-server<0.8.0,>=0.7.0 in /usr/local/lib/python3.10/dist-packages (from tensorboard<2.17,>=2.16->tensorflow<2.17.0,>=2.15.0->mhcflurry) (0.7.2)\n","Requirement already satisfied: werkzeug>=1.0.1 in /usr/local/lib/python3.10/dist-packages (from tensorboard<2.17,>=2.16->tensorflow<2.17.0,>=2.15.0->mhcflurry) (3.0.4)\n","Collecting typechecks>=0.0.2 (from serializable->mhcgnomes>=0.8.4->mhcflurry)\n","  Downloading typechecks-0.1.0.tar.gz (3.4 kB)\n","  Preparing metadata (setup.py) ... \u001b[?25l\u001b[?25hdone\n","Collecting simplejson (from serializable->mhcgnomes>=0.8.4->mhcflurry)\n","  Downloading simplejson-3.19.3-cp310-cp310-manylinux_2_5_x86_64.manylinux1_x86_64.manylinux_2_17_x86_64.manylinux2014_x86_64.whl.metadata (3.2 kB)\n","Requirement already satisfied: MarkupSafe>=2.1.1 in /usr/local/lib/python3.10/dist-packages (from werkzeug>=1.0.1->tensorboard<2.17,>=2.16->tensorflow<2.17.0,>=2.15.0->mhcflurry) (2.1.5)\n","Requirement already satisfied: markdown-it-py>=2.2.0 in /usr/local/lib/python3.10/dist-packages (from rich->keras>=3.0.0->tensorflow<2.17.0,>=2.15.0->mhcflurry) (3.0.0)\n","Requirement already satisfied: pygments<3.0.0,>=2.13.0 in /usr/local/lib/python3.10/dist-packages (from rich->keras>=3.0.0->tensorflow<2.17.0,>=2.15.0->mhcflurry) (2.18.0)\n","Requirement already satisfied: mdurl~=0.1 in /usr/local/lib/python3.10/dist-packages (from markdown-it-py>=2.2.0->rich->keras>=3.0.0->tensorflow<2.17.0,>=2.15.0->mhcflurry) (0.1.2)\n","Downloading mhcflurry-2.1.2-py3-none-any.whl (140 kB)\n","\u001b[2K   \u001b[90m━━━━━━━━━━━━━━━━━━━━━━━━━━━━━━━━━━━━━━━━\u001b[0m \u001b[32m140.9/140.9 kB\u001b[0m \u001b[31m3.2 MB/s\u001b[0m eta \u001b[36m0:00:00\u001b[0m\n","\u001b[?25hDownloading mhcgnomes-1.8.6-py3-none-any.whl (103 kB)\n","\u001b[2K   \u001b[90m━━━━━━━━━━━━━━━━━━━━━━━━━━━━━━━━━━━━━━━━\u001b[0m \u001b[32m103.7/103.7 kB\u001b[0m \u001b[31m5.5 MB/s\u001b[0m eta \u001b[36m0:00:00\u001b[0m\n","\u001b[?25hDownloading tensorflow-2.16.2-cp310-cp310-manylinux_2_17_x86_64.manylinux2014_x86_64.whl (590.6 MB)\n","\u001b[2K   \u001b[90m━━━━━━━━━━━━━━━━━━━━━━━━━━━━━━━━━━━━━━━━\u001b[0m \u001b[32m590.6/590.6 MB\u001b[0m \u001b[31m2.0 MB/s\u001b[0m eta \u001b[36m0:00:00\u001b[0m\n","\u001b[?25hDownloading appdirs-1.4.4-py2.py3-none-any.whl (9.6 kB)\n","Downloading tf_keras-2.16.0-py3-none-any.whl (1.7 MB)\n","\u001b[2K   \u001b[90m━━━━━━━━━━━━━━━━━━━━━━━━━━━━━━━━━━━━━━━━\u001b[0m \u001b[32m1.7/1.7 MB\u001b[0m \u001b[31m54.1 MB/s\u001b[0m eta \u001b[36m0:00:00\u001b[0m\n","\u001b[?25hDownloading ml_dtypes-0.3.2-cp310-cp310-manylinux_2_17_x86_64.manylinux2014_x86_64.whl (2.2 MB)\n","\u001b[2K   \u001b[90m━━━━━━━━━━━━━━━━━━━━━━━━━━━━━━━━━━━━━━━━\u001b[0m \u001b[32m2.2/2.2 MB\u001b[0m \u001b[31m54.9 MB/s\u001b[0m eta \u001b[36m0:00:00\u001b[0m\n","\u001b[?25hDownloading tensorboard-2.16.2-py3-none-any.whl (5.5 MB)\n","\u001b[2K   \u001b[90m━━━━━━━━━━━━━━━━━━━━━━━━━━━━━━━━━━━━━━━━\u001b[0m \u001b[32m5.5/5.5 MB\u001b[0m \u001b[31m77.5 MB/s\u001b[0m eta \u001b[36m0:00:00\u001b[0m\n","\u001b[?25hDownloading serializable-0.4.1-py3-none-any.whl (12 kB)\n","Downloading simplejson-3.19.3-cp310-cp310-manylinux_2_5_x86_64.manylinux1_x86_64.manylinux_2_17_x86_64.manylinux2014_x86_64.whl (137 kB)\n","\u001b[2K   \u001b[90m━━━━━━━━━━━━━━━━━━━━━━━━━━━━━━━━━━━━━━━━\u001b[0m \u001b[32m137.9/137.9 kB\u001b[0m \u001b[31m11.1 MB/s\u001b[0m eta \u001b[36m0:00:00\u001b[0m\n","\u001b[?25hBuilding wheels for collected packages: typechecks\n","  Building wheel for typechecks (setup.py) ... \u001b[?25l\u001b[?25hdone\n","  Created wheel for typechecks: filename=typechecks-0.1.0-py3-none-any.whl size=2752 sha256=bbb44592c4005e96228a76d2b7535bc43b268d26b91cbb18104a7887f3e37454\n","  Stored in directory: /root/.cache/pip/wheels/da/a7/4d/6fb19c879271cf359a24d5bc4d074d53380cc2473f70068c4e\n","Successfully built typechecks\n","Installing collected packages: typechecks, appdirs, simplejson, ml-dtypes, tensorboard, serializable, mhcgnomes, tensorflow, tf-keras, mhcflurry\n","  Attempting uninstall: ml-dtypes\n","    Found existing installation: ml-dtypes 0.4.1\n","    Uninstalling ml-dtypes-0.4.1:\n","      Successfully uninstalled ml-dtypes-0.4.1\n","  Attempting uninstall: tensorboard\n","    Found existing installation: tensorboard 2.17.0\n","    Uninstalling tensorboard-2.17.0:\n","      Successfully uninstalled tensorboard-2.17.0\n","  Attempting uninstall: tensorflow\n","    Found existing installation: tensorflow 2.17.0\n","    Uninstalling tensorflow-2.17.0:\n","      Successfully uninstalled tensorflow-2.17.0\n","  Attempting uninstall: tf-keras\n","    Found existing installation: tf_keras 2.17.0\n","    Uninstalling tf_keras-2.17.0:\n","      Successfully uninstalled tf_keras-2.17.0\n","Successfully installed appdirs-1.4.4 mhcflurry-2.1.2 mhcgnomes-1.8.6 ml-dtypes-0.3.2 serializable-0.4.1 simplejson-3.19.3 tensorboard-2.16.2 tensorflow-2.16.2 tf-keras-2.16.0 typechecks-0.1.0\n"]}]},{"cell_type":"code","source":["!mhcflurry-downloads fetch models_class1_presentation"],"metadata":{"colab":{"base_uri":"https://localhost:8080/"},"id":"cA3ZWMj1Bw4L","executionInfo":{"status":"ok","timestamp":1727312304032,"user_tz":240,"elapsed":38030,"user":{"displayName":"Rumya Raghavan","userId":"08725258559217131975"}},"outputId":"e4f98565-691f-4b5d-9e67-e59435badde1"},"execution_count":null,"outputs":[{"output_type":"stream","name":"stdout","text":["Fetching 1/22 downloads from release 2.2.0\n","DOWNLOAD NAME                             ALREADY DOWNLOADED?    WILL DOWNLOAD NOW?    URL                  \n","models_class1_pan                         NO                     NO                    https://github.com/openvax/mhcflurry/releases/download/pre-2.0/models_class1_pan.selected.20200610.tar.bz2 \n","models_class1_presentation                NO                     YES                   https://github.com/openvax/mhcflurry/releases/download/pre-2.0/models_class1_presentation.20200611.tar.bz2 \n","models_class1_processing                  NO                     NO                    https://github.com/openvax/mhcflurry/releases/download/pre-2.0/models_class1_processing.selected.20200611.tar.bz2 \n","models_class1_pan_unselected              NO                     NO                    https://github.com/openvax/mhcflurry/releases/download/pre-2.0/models_class1_pan.20200610.tar.bz2 \n","models_class1_pan_variants                NO                     NO                    https://github.com/openvax/mhcflurry/releases/download/pre-2.0/models_class1_pan_variants.selected.20200610.tar.bz2 \n","data_evaluation                           NO                     NO                    https://github.com/openvax/mhcflurry/releases/download/pre-2.0/data_evaluation.20200611.tar.bz2.part.aa + 2 more parts \n","analysis_predictor_info                   NO                     NO                    https://github.com/openvax/mhcflurry/releases/download/pre-2.0/analysis_predictor_info.20200711.tar.bz2 \n","data_predictions                          NO                     NO                    https://github.com/openvax/mhcflurry/releases/download/pre-2.0/data_predictions.20200713.tar.bz2.part.aa + 11 more parts \n","data_mass_spec_annotated                  NO                     NO                    https://github.com/openvax/mhcflurry/releases/download/1.6.0/data_mass_spec_annotated.20191226.tar.bz2 \n","data_references                           NO                     NO                    https://github.com/openvax/mhcflurry/releases/download/pre-1.4.0/data_references.20190927.tar.bz2 \n","data_iedb                                 NO                     NO                    https://github.com/openvax/mhcflurry/releases/download/pre-2.1/data_iedb.20231019.tar.bz2 \n","data_systemhcatlas                        NO                     NO                    http://github.com/openvax/mhcflurry/releases/download/pan-dev1/data_systemhcatlas.20190506.tar.bz2 \n","allele_sequences                          NO                     NO                    https://github.com/openvax/mhcflurry/releases/download/pre-2.1/allele_sequences.20231025.tar.bz2 \n","random_peptide_predictions                NO                     NO                    http://github.com/openvax/mhcflurry/releases/download/pan-dev1/random_peptide_predictions.20190506.tar.bz2 \n","data_published                            NO                     NO                    https://github.com/openvax/mhcflurry/releases/download/pre-1.7.0/data_published.20200501.tar.bz2 \n","data_curated                              NO                     NO                    https://github.com/openvax/mhcflurry/releases/download/pre-2.1/data_curated.20231023.tar.bz2 \n","models_class1                             NO                     NO                    http://github.com/openvax/mhcflurry/releases/download/pre-1.2/models_class1.20180225.tar.bz2 \n","models_class1_selected_no_mass_spec       NO                     NO                    http://github.com/openvax/mhcflurry/releases/download/pre-1.2/models_class1_selected_no_mass_spec.20180225.tar.bz2 \n","models_class1_unselected                  NO                     NO                    http://github.com/openvax/mhcflurry/releases/download/pre-1.2/models_class1_unselected.20180221.tar.bz2 \n","models_class1_trained_with_mass_spec      NO                     NO                    http://github.com/openvax/mhcflurry/releases/download/pre-1.2.1/models_class1_trained_with_mass_spec.20180228.tar.bz2 \n","models_class1_unselected_with_mass_spec   NO                     NO                    http://github.com/openvax/mhcflurry/releases/download/pre-1.2.1/models_class1_unselected_with_mass_spec.20180227.tar.bz2 \n","models_class1_minimal                     NO                     NO                    http://github.com/openvax/mhcflurry/releases/download/pre-1.2/models_class1_minimal.20180226.tar.bz2 \n","Downloading [part 1/1]: https://github.com/openvax/mhcflurry/releases/download/pre-2.0/models_class1_presentation.20200611.tar.bz2\n","135MB [00:04, 32.6MB/s]               \n","Downloaded to: /tmp/tmptml53zp6.tar.bz2\n","Extracting: 100% 62/62 [00:14<00:00,  4.21it/s]\n","Extracted 62 files to: /root/.local/share/mhcflurry/4/2.2.0/models_class1_presentation/\n"]}]},{"cell_type":"code","source":["import pandas as pd\n","from mhcflurry import Class1PresentationPredictor\n","\n","# Load predictor\n","predictor = Class1PresentationPredictor.load()\n","\n","# Load peptides from a CSV file\n","from google.colab import files\n","uploaded = files.upload()\n","peptide_df = pd.read_csv('py094_BD.csv')  # Path to your CSV file\n","peptides = peptide_df['Peptide'].tolist()"],"metadata":{"colab":{"base_uri":"https://localhost:8080/","height":74},"id":"YHroxA-uBFVq","executionInfo":{"status":"ok","timestamp":1727314883744,"user_tz":240,"elapsed":23374,"user":{"displayName":"Rumya Raghavan","userId":"08725258559217131975"}},"outputId":"d7f310f1-4d86-4390-dc73-8a406492ab11"},"execution_count":null,"outputs":[{"output_type":"display_data","data":{"text/plain":["<IPython.core.display.HTML object>"],"text/html":["\n","     <input type=\"file\" id=\"files-e03b5faf-d9df-448f-859b-3f88d93b2f5d\" name=\"files[]\" multiple disabled\n","        style=\"border:none\" />\n","     <output id=\"result-e03b5faf-d9df-448f-859b-3f88d93b2f5d\">\n","      Upload widget is only available when the cell has been executed in the\n","      current browser session. Please rerun this cell to enable.\n","      </output>\n","      <script>// Copyright 2017 Google LLC\n","//\n","// Licensed under the Apache License, Version 2.0 (the \"License\");\n","// you may not use this file except in compliance with the License.\n","// You may obtain a copy of the License at\n","//\n","//      http://www.apache.org/licenses/LICENSE-2.0\n","//\n","// Unless required by applicable law or agreed to in writing, software\n","// distributed under the License is distributed on an \"AS IS\" BASIS,\n","// WITHOUT WARRANTIES OR CONDITIONS OF ANY KIND, either express or implied.\n","// See the License for the specific language governing permissions and\n","// limitations under the License.\n","\n","/**\n"," * @fileoverview Helpers for google.colab Python module.\n"," */\n","(function(scope) {\n","function span(text, styleAttributes = {}) {\n","  const element = document.createElement('span');\n","  element.textContent = text;\n","  for (const key of Object.keys(styleAttributes)) {\n","    element.style[key] = styleAttributes[key];\n","  }\n","  return element;\n","}\n","\n","// Max number of bytes which will be uploaded at a time.\n","const MAX_PAYLOAD_SIZE = 100 * 1024;\n","\n","function _uploadFiles(inputId, outputId) {\n","  const steps = uploadFilesStep(inputId, outputId);\n","  const outputElement = document.getElementById(outputId);\n","  // Cache steps on the outputElement to make it available for the next call\n","  // to uploadFilesContinue from Python.\n","  outputElement.steps = steps;\n","\n","  return _uploadFilesContinue(outputId);\n","}\n","\n","// This is roughly an async generator (not supported in the browser yet),\n","// where there are multiple asynchronous steps and the Python side is going\n","// to poll for completion of each step.\n","// This uses a Promise to block the python side on completion of each step,\n","// then passes the result of the previous step as the input to the next step.\n","function _uploadFilesContinue(outputId) {\n","  const outputElement = document.getElementById(outputId);\n","  const steps = outputElement.steps;\n","\n","  const next = steps.next(outputElement.lastPromiseValue);\n","  return Promise.resolve(next.value.promise).then((value) => {\n","    // Cache the last promise value to make it available to the next\n","    // step of the generator.\n","    outputElement.lastPromiseValue = value;\n","    return next.value.response;\n","  });\n","}\n","\n","/**\n"," * Generator function which is called between each async step of the upload\n"," * process.\n"," * @param {string} inputId Element ID of the input file picker element.\n"," * @param {string} outputId Element ID of the output display.\n"," * @return {!Iterable<!Object>} Iterable of next steps.\n"," */\n","function* uploadFilesStep(inputId, outputId) {\n","  const inputElement = document.getElementById(inputId);\n","  inputElement.disabled = false;\n","\n","  const outputElement = document.getElementById(outputId);\n","  outputElement.innerHTML = '';\n","\n","  const pickedPromise = new Promise((resolve) => {\n","    inputElement.addEventListener('change', (e) => {\n","      resolve(e.target.files);\n","    });\n","  });\n","\n","  const cancel = document.createElement('button');\n","  inputElement.parentElement.appendChild(cancel);\n","  cancel.textContent = 'Cancel upload';\n","  const cancelPromise = new Promise((resolve) => {\n","    cancel.onclick = () => {\n","      resolve(null);\n","    };\n","  });\n","\n","  // Wait for the user to pick the files.\n","  const files = yield {\n","    promise: Promise.race([pickedPromise, cancelPromise]),\n","    response: {\n","      action: 'starting',\n","    }\n","  };\n","\n","  cancel.remove();\n","\n","  // Disable the input element since further picks are not allowed.\n","  inputElement.disabled = true;\n","\n","  if (!files) {\n","    return {\n","      response: {\n","        action: 'complete',\n","      }\n","    };\n","  }\n","\n","  for (const file of files) {\n","    const li = document.createElement('li');\n","    li.append(span(file.name, {fontWeight: 'bold'}));\n","    li.append(span(\n","        `(${file.type || 'n/a'}) - ${file.size} bytes, ` +\n","        `last modified: ${\n","            file.lastModifiedDate ? file.lastModifiedDate.toLocaleDateString() :\n","                                    'n/a'} - `));\n","    const percent = span('0% done');\n","    li.appendChild(percent);\n","\n","    outputElement.appendChild(li);\n","\n","    const fileDataPromise = new Promise((resolve) => {\n","      const reader = new FileReader();\n","      reader.onload = (e) => {\n","        resolve(e.target.result);\n","      };\n","      reader.readAsArrayBuffer(file);\n","    });\n","    // Wait for the data to be ready.\n","    let fileData = yield {\n","      promise: fileDataPromise,\n","      response: {\n","        action: 'continue',\n","      }\n","    };\n","\n","    // Use a chunked sending to avoid message size limits. See b/62115660.\n","    let position = 0;\n","    do {\n","      const length = Math.min(fileData.byteLength - position, MAX_PAYLOAD_SIZE);\n","      const chunk = new Uint8Array(fileData, position, length);\n","      position += length;\n","\n","      const base64 = btoa(String.fromCharCode.apply(null, chunk));\n","      yield {\n","        response: {\n","          action: 'append',\n","          file: file.name,\n","          data: base64,\n","        },\n","      };\n","\n","      let percentDone = fileData.byteLength === 0 ?\n","          100 :\n","          Math.round((position / fileData.byteLength) * 100);\n","      percent.textContent = `${percentDone}% done`;\n","\n","    } while (position < fileData.byteLength);\n","  }\n","\n","  // All done.\n","  yield {\n","    response: {\n","      action: 'complete',\n","    }\n","  };\n","}\n","\n","scope.google = scope.google || {};\n","scope.google.colab = scope.google.colab || {};\n","scope.google.colab._files = {\n","  _uploadFiles,\n","  _uploadFilesContinue,\n","};\n","})(self);\n","</script> "]},"metadata":{}},{"output_type":"stream","name":"stdout","text":["Saving py094_BD.csv to py094_BD.csv\n"]}]},{"cell_type":"code","source":["# Filter peptides that are exactly 9 amino acids long\n","peptides = peptide_df['Peptide'].tolist()\n","peptides_9mers = [pep for pep in peptides if len(pep) == 9]\n","\n","# List of HLA alleles to predict binding for\n","alleles = ['HLA-A0201', 'HLA-A0217', 'HLA-B4101', 'HLA-B4002', 'HLA-C1701', 'HLA-C0202']\n","\n","# Run predictions for peptides and HLA alleles\n","predictions = predictor.predict(\n","    peptides=peptides_9mers,\n","    alleles=alleles\n",")\n","\n","# Set a binding threshold (IC50 <= 500 nM typically indicates binding)\n","binding_threshold = 500\n","\n","# Initialize binding counts for each HLA allele\n","binding_counts = {allele: 0 for allele in alleles}\n","non_binders = 0\n","\n","# Group predictions by peptide\n","peptide_groups = predictions.groupby('peptide')\n","\n","# Iterate over each peptide to check for binding to each allele\n","for peptide, group in peptide_groups:\n","    bound_alleles = group[group['affinity'] <= binding_threshold]['best_allele'].unique()\n","\n","    # Count binding for each allele\n","    for allele in bound_alleles:\n","        binding_counts[allele] += 1\n","\n","    # Count peptides that do not bind any allele\n","    if len(bound_alleles) == 0:\n","        non_binders += 1\n","\n","# Output the counts\n","for allele, count in binding_counts.items():\n","    print(f\"Peptides that bind to {allele}: {count}\")\n","\n","print(f\"Peptides that bind to none of the alleles: {non_binders}\")"],"metadata":{"colab":{"base_uri":"https://localhost:8080/"},"id":"r19EG_2lBshU","executionInfo":{"status":"ok","timestamp":1727314901575,"user_tz":240,"elapsed":15298,"user":{"displayName":"Rumya Raghavan","userId":"08725258559217131975"}},"outputId":"5bbc63c5-eb94-40a3-cd6a-68dd7e1ff7d8"},"execution_count":null,"outputs":[{"output_type":"stream","name":"stdout","text":["Predicting processing.\n"]},{"output_type":"stream","name":"stderr","text":["\r  0%|          | 0/1 [00:00<?, ?it/s]"]},{"output_type":"stream","name":"stdout","text":["1/1 [==============================] - 1s 545ms/step\n","1/1 [==============================] - 1s 562ms/step\n","1/1 [==============================] - 1s 593ms/step\n","1/1 [==============================] - 1s 543ms/step\n","1/1 [==============================] - 1s 827ms/step\n","1/1 [==============================] - 1s 902ms/step\n","1/1 [==============================] - 1s 897ms/step\n","1/1 [==============================] - 1s 576ms/step\n"]},{"output_type":"stream","name":"stderr","text":["100%|██████████| 1/1 [00:07<00:00,  7.42s/it]\n"]},{"output_type":"stream","name":"stdout","text":["Predicting affinities.\n"]},{"output_type":"stream","name":"stderr","text":["\r  0%|          | 0/6 [00:00<?, ?it/s]"]},{"output_type":"stream","name":"stdout","text":["1/1 [==============================] - 2s 2s/step\n"]},{"output_type":"stream","name":"stderr","text":["\r 17%|█▋        | 1/6 [00:03<00:16,  3.39s/it]"]},{"output_type":"stream","name":"stdout","text":["1/1 [==============================] - 1s 530ms/step\n"]},{"output_type":"stream","name":"stderr","text":["\r 33%|███▎      | 2/6 [00:04<00:07,  1.77s/it]"]},{"output_type":"stream","name":"stdout","text":["1/1 [==============================] - 1s 537ms/step\n"]},{"output_type":"stream","name":"stderr","text":["\r 50%|█████     | 3/6 [00:04<00:03,  1.25s/it]"]},{"output_type":"stream","name":"stdout","text":["1/1 [==============================] - 1s 541ms/step\n"]},{"output_type":"stream","name":"stderr","text":["\r 67%|██████▋   | 4/6 [00:05<00:02,  1.00s/it]"]},{"output_type":"stream","name":"stdout","text":["1/1 [==============================] - 1s 524ms/step\n"]},{"output_type":"stream","name":"stderr","text":["\r 83%|████████▎ | 5/6 [00:05<00:00,  1.16it/s]"]},{"output_type":"stream","name":"stdout","text":["1/1 [==============================] - 1s 536ms/step\n"]},{"output_type":"stream","name":"stderr","text":["100%|██████████| 6/6 [00:06<00:00,  1.09s/it]\n"]},{"output_type":"stream","name":"stdout","text":["Peptides that bind to HLA-A0201: 650\n","Peptides that bind to HLA-A0217: 8\n","Peptides that bind to HLA-B4101: 8\n","Peptides that bind to HLA-B4002: 15\n","Peptides that bind to HLA-C1701: 84\n","Peptides that bind to HLA-C0202: 14\n","Peptides that bind to none of the alleles: 10\n"]}]},{"cell_type":"code","source":[],"metadata":{"id":"oBzZNAFnEPp9"},"execution_count":null,"outputs":[]}]}
