# Supplementary material for: Rational engineering of minimally immunogenic nucleases for gene therapy
Source: Nat Commun. 2025 Jan 2;16:105. doi: 10.1038/s41467-024-55522-1 (PMC11696374; doi:10.1038/s41467-024-55522-1)
Supplement: Supplementary file 14 — Source Data [file 41467_2024_55522_MOESM14_ESM.xlsx]

## Sheet: Source Data-2d
SaCas9 peptide treated patient 1									AsCas12a peptide treated patient 1
DMSO	1	10	8						DMSO	0	1	0
CEF	150	133	125						CEF pool	130	254	149
WT ep 1	271	264	280						WT ep 1	263	144	283
L9A	34	39	46						L218S	40	49	4
L9S	50	50	61						L218V	0	0	0
V16A	45	65	45						WT ep 2	138	214	204
WT ep 2	294	256	146						I285A	4	19	40
I934T	69	81	59						I285S	3	3	6
I934K	65	59	43						I285T	0	3	1
WT ep 3	78	69	73						WT ep 3	110	271	281
L1035A	69	58	44						L972A	0	10	4
L1035V	73	49	56						L972V	23	75	15
SaCas9 peptide treated patient 2									AsCas12a peptide treated patient 2
DMSO	0	4	0	0					DMSO	0	0	0
CEF	90	94	59	43					CEF	8	91	75
WT aa 1	205	233	196	155					WT ep 1	196	284	126
L9A	0	1	3	3					L218S	8	9	4
L9S	3	33	3	4					L218T	8	13	46
V16A	5	0	4	3					WT ep 2	68	113	21
WT aa 2	0	4	85	3					I285A	24	5	20
I934K	1	1	0	4					I285S	0	0	0
I934T	6	3	3	N/A					I285T	1	3	0
WT aa 3	1	4	0	6					WT ep 3	29	11	234
L1035A	1	0	1	3					L972A	6	10	9
L1035V	0	0	1	1					L972F	4	N/A	0
SaCas9 peptide treated patient 3									AsCas12a peptide treated patient 3
DMSO	0	0	1	0					DMSO	0	0	1
CEF	75	60	95	84					CEF	350	328	384
WT ep 1	83	101	140	101					WT ep 1	159	145	114
L9A	0	0	0	0					L218S	1	1	4
L9S	9	5	4	3					L218T	0	3	0
V16A	0	0	0	0					WT ep 2	49	31	20
WT ep 2	29	10	18	14					I285A	61	123	16
I934K	20	0	0	3					I285S	0	11	0
I934T	0	0	0	0					I285T	13	33	4
WT ep 3	1	0	0	0					WT ep 3	401	474	306
L1035A	1	0	0	0					L972A	N/A	19	15
L1035V	0	4	0	0					L972F	234	248	276
SaCas9 peptide treated patient 4
DMSO	0	0	0	0
CEF	10	30	100	29
WT ep 1	0	0	0	0
L9A	4	0	0	4
L9S	4	0	0	4
V16A	3	0	0	0
WT ep 2	0	0	0	0
I934K	0	0	0	0
I934T	0	0	0	4
WT ep 3	0	5	3	0
L1035A	1	0	10	1
L1035V	1	0	6	0
SaCas9 peptide treated patient 5
CEF	19	47	78	51
DMSO	0	0	0	0
WT aa 1	81	144	189	132
L9A	1	118	0	0
L9S	0	1	18	0
V16A	0	0	0	0
WT aa 2	0	0	1	42
I934K	2	7	0	0
I934T	0	0	0	24
WT aa 3	1	0	0	0
L1035A	0	0	0	0
L1035V	0	0	5	0

## Sheet: Source Data-3a
SaCas9 single mutants - indels at EMX1
Single Mutants							Single Mutants
Nuclease	Non-Targeting			Average	St Dev		Nuclease	Targeting (EMX1)			Average	St Dev
WT	0.801292	1.04205	0.594473	0.812606	0.224005		WT	31.3715	26.6835	29.2097	29.0882	2.34633
L9A	0.779428	0.795932	0.824324	0.799895	0.0227088		L9A	28.1947	29.5759	27.7281	28.4996	0.960889
L9F	0.456517	0.92115	0.424263	0.600643	0.278035		L9F	3.39855	3.42376	3.40168	3.408	0.0137435
L9S	0.610071	0.468127	0.344522	0.47424	0.13288		L9S	31.1273	32.2487	30.6068	31.3276	0.83909
V16A	0.800551	0.79195	0.437274	0.676592	0.2073		V16A	37.1019	33.0085	30.1907	33.4337	3.47518
V16T	0.72601	0.766684	0.481656	0.658117	0.154167		V16T	34.0732	27.8536	27.1374	29.6881	3.81445
I934A	0.556666	0.574113	0.312803	0.481194	0.146091		I934A	12.0591	5.27116	12.8218	10.0507	4.1567
I934K	0.795346	0.584522	0.531144	0.637004	0.139701		I934K	35.2065	32.7571	34.2311	34.0649	1.23315
I934S	0.577274	0.686336	0.518682	0.594098	0.0850838		I934S	24.0896	29.103	29.4843	27.559	3.0106
I934T	0.547	0.676626	0.551102	0.591576	0.073684		I934T	29.3705	29.9518	37.6797	32.334	4.63862
L1035A	0.795557	0.779453	0.570288	0.715099	0.125669		L1035A	18.4527	18.7781	17.0231	18.0846	0.933604
L1035T	0.456517	0.92115	0.424263	0.600643	0.278035		L1035T	0.744285	0.451438	0.538031	0.577918	0.150443
L1035V	0.610071	0.468127	0.344522	0.47424	0.13288		L1035V	19.6262	17.895	23.0715	20.1975	2.63513

## Sheet: Source Data-3b
Panel of Targets for Top performing triple mutans
	pX601 (WT)			L9A I934T L1035A (SaCas9.Redi.1)			L9S I934K L1035V (SaCas9.Redi.2)			V16A I934K L1035V (SaCas9.Redi.3)			L9S I934T L1035A
EMX1 site 6	32.7346	30.1859	32.4898	28.4118	27.1088	29.1022	13.6314	14.647	10.0332	12.4639	14.3078	12.3186	0.0451399	0.0318674	0.143246
EMX1 site 7	30.6818	32	40	26	40	36	23.8095	15.3846	11.11	9.09	17	17.6	0	0	0
FANCF site 13	29.3023	30.3	34	14	34	24	12	15	13.9535	8.79121	14	27	0	0	0
RUNX1 site 14	11.8364	10.9449	10.7414	9.29775	11.5035	10.5317	7.70347	7.83573	6.95916	7.56884	6.74612	7.986	0	0	0
VEGFA site 8	29.2	35.4	43	32.6	37	36	23.8	28.48	33.4	40.6	32	33.36	2.58	0.28	0

## Sheet: Source Data-3c
Single Mutants							Single Mutants
Nuclease	Non-Targeting			Average	StDev		Nuclease	Targeting (DNMT2)			Average	StDev
WT	0	0	0	0	0		WT	29.82	28.8	26.85	28.49	1.50907
L211V	0	0	0	0	0		L211V	4.95	6.24	4.275	5.155	0.998411
L211A	0	0	0	0	0		L211A	0.84	0.45	0.405	0.565	0.239217
L218S	0	0	0	0	0		L218S	20.97	23.415	25.65	23.345	2.34079
L218T	0	0	0	0	0		L218T	20.955	24.75	26.22	23.975	2.71671
I285A	0	0	0	0	0		I285A	17.295	17.895	19.14	18.11	0.941103
I285S	0	0	0	0	0		I285S	15.96	18.045	19.35	17.785	1.70989
I285T	0	0	0	0	0		I285T	35.85	30.39	33.975	33.405	2.77427
I285V	0	0	0	0	0		I285V	0.225	0.6	0.408	0.411	0.187518
L972A	0	0	0	0	0		L972A	24.93	37.425	24.45	28.935	7.35647
L972F	0	0	0	0	0		L972F	22.065	22.26	18.99	21.105	1.83424
I907F	0	0	0	0	0		I907F	1.545	1.455	1.32	1.44	0.113248
I979T	0	0	0	0	0		I979T	1.47	1.6545	1.8	1.6415	0.165384

## Sheet: Source Data-3d
		WT AsCas12a			L218S I285A L972A			L218S I285S L972A (AsCas12.Redi.1)			L218S I285T L972A (AsCas12.Redi.2)			L218T I285A L972A (AsCas12.Redi.3)			L218S I285A L972F			L218S I285S L972F			L218S I285T L972F			L218T I285A L972F
DNMT1		28.2286	33.3632	32.6578	7.97644	11.4161	10.0737	27.5862	34.4828	33.3333	34.992	39.0476	43.2347	41.3098	46.4192	44.5462	23.6346	28.38	27.3452	33.6735	40.35	32.1429	9.11212	11.3854	11.8334	0	0	0
DNMT2		24.3946	23.8139	28.2921	16.97	14.795	21.6	22.2222	13.6364	15.6646	20.4927	12.1455	26.5174	28.0569	14.173	31.4991	5.06329	20.4039	23.7811	25	25	20	11.9648	16.2701	22.9069	0	0	0
FXN		21.5385	14.2857	35.4545	12.5	6.66667	8	25	33.3333	15.3846	14.2857	16.6667	33.3333	7.14286	22.8571	25	12.1212	20	16.6667	28.5714	33.3	20	11.1111	22.2222	9.09091	0	0	0
XIST		24.6418	29.3834	33.6984	11.382	13.2744	11.7251	32.815	38.3937	23.8508	19.3265	23.5199	15.4806	19.9503	23.5466	23.253	14.3384	14.9057	21.2938	38.2478	24.6654	18.3898	16.5138	20.6189	29.1262	0	0	0
EMX1		27.5302	25.6967	27.6334	23.9606	26.7907	25.3763	24.6522	25.7143	22.5313	24.478	23.7543	24.6321	21.1838	24.3135	29.7831	20.7944	23.7855	25.2404	23.7126	19.965	21.9269	19.3548	19.3548	18.9474	0	0	0
GRIN2B		24.8305	30.8	31.7589	6.26228	7.02302	6.38104	25.0405	25.3856	24.8355	27.7213	27.4114	30.7805	34.1538	32.6583	34.7916	24.1573	25.6984	28.3208	4.49781	5.26212	5.16483	7.66589	7.10451	7.27924	0	0	0

## Sheet: Source Data-3e
Off-Target TTISS analysis		Raw Reads
gene locus	motif	WT	Redi.1	Redi.2	Redi.3
on-target (EMX1)	TGGCCAGGCTTTGGGGAGGCC	1096	2011	1318	2503
off-target site 1	TGGCCAGGCTATGGGGAGGCC	1077	2214	1442	2420
off-target site 2	TGGTCAGGCCTTGGGCAGGCC	557	896	669	1343

## Sheet: Source Data-3f
Off-Target TTISS analysis		Raw Reads
gene locus	motif	WT	Redi.1	Redi.2	Redi.3
on-target (DNMT1)	TTTAAGTGGCTCGTCCTCATCC	1096	2011	1318	2503

## Sheet: Source Data-4e
SaCas9 epitope 1
WT	L9A	L9S	V16A	vehicle (DMSO)	P+I
41.8889	61.3333	146	2.5	41.8889	67.5556
38	27	24.3333	30.3333	17	123
133	0	80.3333	0	16.5556	309.333
24.7778	0	19.7778	56.3333	12.8889	217.333
SaCas9 epitope 2
WT	I934T	I934K	vehicle (DMSO)	P+I
103.667	43.4444	24.3333	41.8889	67.5556
59.6667	12.5556	39.6667	17	123
70.6667	38.8889	0	16.5556	309.333
36.3333	8.22222	7.66667	12.8889	217.333
SaCas9 epitope 3
WT	L1035A	L1035V	vehicle (DMSO)	P+I
177.667	32.3333	32.3333	41.8889	67.5556
100	25.4444	0	17	123
116	43.6667	11	16.5556	309.333
69	1.33333	7.33333	12.8889	217.333
